# Supplementary material for: Transcriptional Response in the Digestive Gland of the King Scallop (Pecten maximus) After the Injection of Domoic Acid
Source: Toxins (Basel). 2021 May 7;13(5):339. doi: 10.3390/toxins13050339 (PMC8150855; doi:10.3390/toxins13050339)
Supplement: Supplementary file 1 [file toxins-13-00339-s001.zip]

Archive with 9 entries (9 files):
- File S1_DEGs.xlsx
- File S2_Pecten_maximus_transcriptome_DEGs.fasta
- File S3_Glutamate_receptors.xlsx
- File S4_annotation.xlsx
- File S5_KO.xlsx
- File S6_STRING_UP-REGULATED.xlsx
- File S7_STRING_DOWN-REGULATED.xlsx
- File S8_GO_enrichment.xlsx
- toxins-supplementary table and figure.pdf
