# Supplementary material for: Transcriptional Response in the Digestive Gland of the King Scallop (Pecten maximus) After the Injection of Domoic Acid
Source: Toxins (Basel). 2021 May 7;13(5):339. doi: 10.3390/toxins13050339 (PMC8150855; doi:10.3390/toxins13050339)
Supplement: Supplementary file 1 [file toxins-13-00339-s001.zip › File S1_DEGs.xlsx]

## Sheet: DEGs
Conti_ID	Description	baseMean	log2FC	FC	pvalue	padj	pFam	Tags	Length	#Hits	e-Value	sim mean	#GO	GO IDs	GO Names	Enzyme Codes	Enzyme Names	InterPro IDs	InterPro GO IDs	InterPro GO Names
ci|000075416|proj|Sample_C_D|2	---NA---	145.85	-7.65907	-202.121	6.67238e-43	4.42866e-38		[INTERPRO, NO-BLAST]	1674									SIGNAL_PEPTIDE_C_REGION (PHOBIUS); SIGNAL_PEPTIDE_N_REGION (PHOBIUS); SIGNAL_PEPTIDE_H_REGION (PHOBIUS); SIGNAL_PEPTIDE (PHOBIUS); NON_CYTOPLASMIC_DOMAIN (PHOBIUS); TRANSMEMBRANE (PHOBIUS); CYTOPLASMIC_DOMAIN (PHOBIUS); SignalP-TM (SIGNALP_EUK); SignalP-TM (SIGNALP_GRAM_POSITIVE); TMhelix (TMHMM); TMhelix (TMHMM)	no GO terms	no GO terms
ci|000090226|proj|Sample_C_D|2	---NA---	33.9185	-5.85034	-57.6934	5.90545e-22	1.95981e-17		[INTERPRO, NO-BLAST]	1408									no IPS match	no IPS match	no IPS match
ci|000074438|proj|Sample_C_D|2	---NA---	52.1603	-5.92128	-60.6012	2.20112e-21	4.86984e-17		[INTERPRO, NO-BLAST]	2273									no IPS match	no IPS match	no IPS match
ci|000057484|proj|Sample_C_D|2	uncharacterized protein LOC110456411 isoform X5 [Mizuhopecten yessoensis]	41.6957	-5.81992	-56.49	6.39765e-21	1.06158e-16	PF00443.24:UCH	[INTERPRO, BLASTED, MAPPED, ANNOTATED]	983	20	1.17897e-72	52.74	5	P:GO:0016579; F:GO:0004843; F:GO:0097159; F:GO:1901363; C:GO:0110165	P:protein deubiquitination; F:thiol-dependent ubiquitin-specific protease activity; F:organic cyclic compound binding; F:heterocyclic compound binding; C:cellular anatomical entity	EC:3.4; EC:3.4.19.9; EC:3; EC:3.4.19; EC:3.4.19.2; EC:3.4.19.12	Acting on peptide bonds (peptidases); Folate gamma-glutamyl hydrolase; Hydrolases; Acting on peptide bonds (peptidases); Peptidyl-glycinamidase; Ubiquitinyl hydrolase 1	G3DSA:3.90.70.10 (GENE3D); IPR001394 (PFAM); mobidb-lite (MOBIDB_LITE); PTHR44032 (PANTHER); IPR017907 (PROSITE_PATTERNS); IPR028889 (PROSITE_PROFILES); SSF54001 (SUPERFAMILY)	P:GO:0016579; F:GO:0004843	P:protein deubiquitination; F:thiol-dependent ubiquitin-specific protease activity
ci|000056978|proj|Sample_C_D|2	uncharacterized protein LOC110456411 isoform X4 [Mizuhopecten yessoensis]	46.2288	-5.75212	-53.8967	6.00498e-20	7.97137e-16	PF00443.24:UCH//PF13423.1:UCH_1	[INTERPRO, BLASTED, MAPPED, ANNOTATED]	2733	20	2.13945e-54	63.74	6	P:GO:0006511; P:GO:0016579; F:GO:0004843; F:GO:0097159; F:GO:1901363; C:GO:0110165	P:ubiquitin-dependent protein catabolic process; P:protein deubiquitination; F:thiol-dependent ubiquitin-specific protease activity; F:organic cyclic compound binding; F:heterocyclic compound binding; C:cellular anatomical entity	EC:3.4; EC:3.4.19.9; EC:3; EC:3.4.19; EC:3.4.19.2; EC:3.4.19.12	Acting on peptide bonds (peptidases); Folate gamma-glutamyl hydrolase; Hydrolases; Acting on peptide bonds (peptidases); Peptidyl-glycinamidase; Ubiquitinyl hydrolase 1	IPR001394 (PFAM); G3DSA:3.90.70.10 (GENE3D); PTHR44032 (PANTHER); IPR018200 (PROSITE_PATTERNS); IPR028889 (PROSITE_PROFILES); cd02257 (CDD); SSF54001 (SUPERFAMILY)	P:GO:0006511; P:GO:0016579; F:GO:0004843	P:ubiquitin-dependent protein catabolic process; P:protein deubiquitination; F:thiol-dependent ubiquitin-specific protease activity
ci|000065430|proj|Sample_C_D|2	---NA---	52.4559	-5.26978	-38.58	6.95423e-18	7.69289e-14		[INTERPRO, NO-BLAST]	691									TRANSMEMBRANE (PHOBIUS); CYTOPLASMIC_DOMAIN (PHOBIUS); NON_CYTOPLASMIC_DOMAIN (PHOBIUS); TMhelix (TMHMM)	no GO terms	no GO terms
ci|000094075|proj|Sample_C_D|2	XP_033734883.1 pinin-like [Pecten maximus]	11.0304	-4.8962	-29.7786	2.50145e-15	2.37184e-11	PF04696.8:Pinin_SDK_memA//PF04697.8:Pinin_SDK_N//PF10174.4:Cast	[INTERPRO, BLASTED, ANNOTATED]	1698	9	0	66.31	4	P:GO:0000398; P:GO:0007155; C:GO:0005911; C:GO:0035145	P:mRNA splicing, via spliceosome; P:cell adhesion; C:cell-cell junction; C:exon-exon junction complex			Coil (COILS); Coil (COILS); Coil (COILS); Coil (COILS); IPR006786 (PFAM); IPR006787 (PFAM); IPR006787 (PRODOM)	no GO terms	no GO terms
ci|000194320|proj|Sample_C_D|2	---NA---	13.1844	4.47535	22.2441	2.8033e-14	2.32579e-10		[INTERPRO, NO-BLAST]	955									SIGNAL_PEPTIDE_C_REGION (PHOBIUS); SIGNAL_PEPTIDE (PHOBIUS); SIGNAL_PEPTIDE_N_REGION (PHOBIUS); NON_CYTOPLASMIC_DOMAIN (PHOBIUS); SIGNAL_PEPTIDE_H_REGION (PHOBIUS)	no GO terms	no GO terms
ci|000008473|proj|Sample_C_D|2	XP_033758575.1 uncharacterized protein LOC117340902 [Pecten maximus]	153.857	-1.75744	-3.38098	4.95013e-11	3.65061e-07	PF00023.25:Ank//PF12796.2:Ank_2//PF13606.1:Ank_3//PF13637.1:Ank_4//PF13857.1:Ank_5	[INTERPRO, BLASTED, MAPPED, ANNOTATED]	3057	20	0	59.34	10	P:GO:0006357; P:GO:0006954; P:GO:0050852; P:GO:2000321; F:GO:0003712; F:GO:0005515; C:GO:0016607; C:GO:0036464; C:GO:1990904	P:regulation of transcription by RNA polymerase II; P:inflammatory response; P:T cell receptor signaling pathway; P:positive regulation of T-helper 17 cell differentiation; F:transcription coregulator activity; F:protein binding; C:nuclear speck; C:cytoplasmic ribonucleoprotein granule; C:ribonucleoprotein complex			IPR002110 (SMART); PF13637 (PFAM); IPR036770 (G3DSA:1.25.40.GENE3D); IPR036770 (G3DSA:1.25.40.GENE3D); IPR036770 (G3DSA:1.25.40.GENE3D); IPR002110 (PFAM); PTHR44181 (PANTHER); CYTOPLASMIC_DOMAIN (PHOBIUS); NON_CYTOPLASMIC_DOMAIN (PHOBIUS); TRANSMEMBRANE (PHOBIUS); IPR020683 (PROSITE_PROFILES); IPR002110 (PROSITE_PROFILES); IPR002110 (PROSITE_PROFILES); IPR020683 (CDD); IPR020683 (CDD); IPR036770 …	F:GO:0005515	F:protein binding
ci|000008352|proj|Sample_C_D|2	XP_033738183.1 uncharacterized protein LOC117325809 isoform X1 [Pecten maximus]	468.657	-2.29592	-4.91066	5.77643e-11	3.83399e-07		[INTERPRO, BLASTED, MAPPED]	1788	7	0	76.55	4	P:GO:0006468; F:GO:0004672; F:GO:0005524; C:GO:0019031	P:protein phosphorylation; F:protein kinase activity; F:ATP binding; C:viral envelope			no IPS match	no IPS match	no IPS match
ci|000077317|proj|Sample_C_D|2	XP_033756131.1 uncharacterized protein LOC117338873 [Pecten maximus]	364.884	-3.54013	-11.6328	7.21036e-11	4.35066e-07		[INTERPRO, BLASTED, MAPPED, ANNOTATED]	2540	20	3.32618e-143	64.4	2	F:GO:0000166; C:GO:0005622	F:nucleotide binding; C:intracellular anatomical structure			mobidb-lite (MOBIDB_LITE); mobidb-lite (MOBIDB_LITE); TRANSMEMBRANE (PHOBIUS); CYTOPLASMIC_DOMAIN (PHOBIUS); SIGNAL_PEPTIDE_N_REGION (PHOBIUS); SIGNAL_PEPTIDE_H_REGION (PHOBIUS); SIGNAL_PEPTIDE (PHOBIUS); NON_CYTOPLASMIC_DOMAIN (PHOBIUS); SIGNAL_PEPTIDE_C_REGION (PHOBIUS); SignalP-TM (SIGNALP_GRAM_NEGATIVE); SignalP-noTM (SIGNALP_EUK); TMhelix (TMHMM); TMhelix (TMHMM)	no GO terms	no GO terms
ci|000083484|proj|Sample_C_D|2	---NA---	91.4077	-2.15344	-4.44887	1.58026e-10	8.74054e-07		[INTERPRO, NO-BLAST]	1313									no IPS match	no IPS match	no IPS match
ci|000062797|proj|Sample_C_D|2	---NA---	536.283	-0.849765	-1.80221	2.35705e-10	1.20342e-06		[INTERPRO, NO-BLAST]	1302									NON_CYTOPLASMIC_DOMAIN (PHOBIUS); CYTOPLASMIC_DOMAIN (PHOBIUS); TRANSMEMBRANE (PHOBIUS)	no GO terms	no GO terms
ci|000076092|proj|Sample_C_D|2	---NA---	106.402	-2.83462	-7.13356	4.18101e-10	1.98219e-06		[INTERPRO, NO-BLAST]	1064									SIGNAL_PEPTIDE_C_REGION (PHOBIUS); SIGNAL_PEPTIDE_N_REGION (PHOBIUS); NON_CYTOPLASMIC_DOMAIN (PHOBIUS); SIGNAL_PEPTIDE (PHOBIUS); SIGNAL_PEPTIDE_H_REGION (PHOBIUS); TMhelix (TMHMM)	no GO terms	no GO terms
ci|000082766|proj|Sample_C_D|2	---NA---	30.1221	-2.95145	-7.73526	6.71945e-10	2.97327e-06		[INTERPRO, NO-BLAST]	980									Coil (COILS)	no GO terms	no GO terms
ci|000097219|proj|Sample_C_D|2	XP_033729529.1 serine protease inhibitor Cvsi-1-like [Pecten maximus]	336.109	-4.01892	-16.2112	7.45612e-10	3.09303e-06		[INTERPRO, BLASTED]	529	12	6.97801e-46	69.84						SignalP-noTM (SIGNALP_EUK); SignalP-TM (SIGNALP_GRAM_POSITIVE)	no GO terms	no GO terms
ci|000200864|proj|Sample_C_D|2	cytochrome P450 2D10-like [Mizuhopecten yessoensis]	632.591	4.05049	16.5698	1.50495e-09	5.87578e-06	PF00067.17:p450	[INTERPRO, BLASTED, MAPPED, ANNOTATED]	3677	20	0	65.78	11	P:GO:0001676; P:GO:0009410; P:GO:0043051; F:GO:0004497; F:GO:0005506; F:GO:0016705; F:GO:0020037; C:GO:0005634	P:long-chain fatty acid metabolic process; P:response to xenobiotic stimulus; P:regulation of pharyngeal pumping; F:monooxygenase activity; F:iron ion binding; F:oxidoreductase activity, acting on paired donors, with incorporation or reduction of molecular oxygen; F:heme binding; C:nucleus	EC:1.14.14.1; EC:1; EC:1.14; EC:1.14.14.24	Unspecific monooxygenase; Oxidoreductases; Acting on paired donors, with incorporation or reduction of molecular oxygen. The oxygen incorporated need not be derived from O(2); Vitamin D 25-hydroxylase	IPR001128 (PRINTS); IPR002401 (PRINTS); IPR001128 (PFAM); IPR036396 (G3DSA:1.10.630.GENE3D); PTHR24300 (PANTHER); IPR017972 (PROSITE_PATTERNS); NON_CYTOPLASMIC_DOMAIN (PHOBIUS); NON_CYTOPLASMIC_DOMAIN (PHOBIUS); CYTOPLASMIC_DOMAIN (PHOBIUS); TRANSMEMBRANE (PHOBIUS); CYTOPLASMIC_DOMAIN (PHOBIUS); TRANSMEMBRANE (PHOBIUS); TRANSMEMBRANE (PHOBIUS); IPR036396 (SUPERFAMILY); TMhelix (TMHMM)	P:GO:0055114; F:GO:0005506; F:GO:0016705; F:GO:0020037	P:obsolete oxidation-reduction process; F:iron ion binding; F:oxidoreductase activity, acting on paired donors, with incorporation or reduction of molecular oxygen; F:heme binding
ci|000179103|proj|Sample_C_D|2	---NA---	123.577	1.03842	2.05398	1.78972e-09	6.59941e-06		[INTERPRO, NO-BLAST]	1911									no IPS match	no IPS match	no IPS match
ci|000249823|proj|Sample_C_D|2	XP_033761953.1 LOW QUALITY PROTEIN: probable proline iminopeptidase [Pecten maximus]	22.0638	3.89218	14.8478	3.8161e-09	1.33309e-05		[INTERPRO, BLASTED, MAPPED, ANNOTATED]	942	20	1.73536e-47	79.41	3	P:GO:0006508; F:GO:0004177; C:GO:0005737	P:proteolysis; F:aminopeptidase activity; C:cytoplasm	EC:3.4.11; EC:3.4; EC:3; EC:3.4.11.21; EC:3.4.11.6; EC:3.4.11.5; EC:3.4.11.9	Acting on peptide bonds (peptidases); Acting on peptide bonds (peptidases); Hydrolases; Aspartyl aminopeptidase; Aminopeptidase B; Prolyl aminopeptidase; Xaa-Pro aminopeptidase	IPR005944 (PANTHER)	P:GO:0006508; F:GO:0004177; C:GO:0005737	P:proteolysis; F:aminopeptidase activity; C:cytoplasm
ci|000199464|proj|Sample_C_D|2	XP_033727520.1 pyrroline-5-carboxylate reductase 2-like [Pecten maximus]	114.697	1.42223	2.68	4.72201e-09	1.56707e-05	PF01210.18:NAD_Gly3P_dh_N//PF03446.10:NAD_binding_2//PF03807.12:F420_oxidored//PF14748.1:P5CR_dimer	[INTERPRO, BLASTED, MAPPED, ANNOTATED]	1265	20	0	74.36	9	P:GO:0006561; P:GO:0051881; P:GO:1903206; P:GO:2001039; F:GO:0004735; F:GO:0042802; C:GO:0005759	P:proline biosynthetic process; P:regulation of mitochondrial membrane potential; P:negative regulation of hydrogen peroxide-induced cell death; P:negative regulation of cellular response to drug; F:pyrroline-5-carboxylate reductase activity; F:identical protein binding; C:mitochondrial matrix	EC:1.5; EC:1; EC:1.5.1.2; EC:1.5.1	Acting on the CH-NH group of donors; Oxidoreductases; Pyrroline-5-carboxylate reductase; Acting on the CH-NH group of donors	IPR029036 (PFAM); G3DSA:1.10.3730.10 (GENE3D); IPR000304 (TIGRFAM); IPR028939 (PFAM); G3DSA:3.40.50.720 (GENE3D); IPR000304 (PIRSF); PTHR11645 (PANTHER); PTHR11645:SF46 (PANTHER); IPR000304 (HAMAP); IPR008927 (SUPERFAMILY); IPR036291 (SUPERFAMILY)	P:GO:0006561; P:GO:0055114; F:GO:0004735	P:proline biosynthetic process; P:obsolete oxidation-reduction process; F:pyrroline-5-carboxylate reductase activity
ci|000161872|proj|Sample_C_D|2	XP_033756131.1 uncharacterized protein LOC117338873 [Pecten maximus]	631.385	-3.86056	-14.526	6.88623e-09	2.03817e-05		[INTERPRO, BLASTED, MAPPED, ANNOTATED]	2502	5	2.12444e-138	73.96	2	F:GO:0000166; C:GO:0005622	F:nucleotide binding; C:intracellular anatomical structure			mobidb-lite (MOBIDB_LITE); SIGNAL_PEPTIDE_N_REGION (PHOBIUS); TRANSMEMBRANE (PHOBIUS); CYTOPLASMIC_DOMAIN (PHOBIUS); NON_CYTOPLASMIC_DOMAIN (PHOBIUS); SIGNAL_PEPTIDE (PHOBIUS); SIGNAL_PEPTIDE_C_REGION (PHOBIUS); SIGNAL_PEPTIDE_H_REGION (PHOBIUS); SignalP-noTM (SIGNALP_EUK); SignalP-TM (SIGNALP_GRAM_NEGATIVE); TMhelix (TMHMM); TMhelix (TMHMM)	no GO terms	no GO terms
ci|000180524|proj|Sample_C_D|2	---NA---	33.0097	2.57646	5.96475	6.89955e-09	2.03817e-05		[INTERPRO, NO-BLAST]	482									no IPS match	no IPS match	no IPS match
ci|000090287|proj|Sample_C_D|2	XP_033732339.1 innexin unc-7-like [Pecten maximus]	117.076	-2.45708	-5.49105	7.06281e-09	2.03817e-05		[INTERPRO, BLASTED]	1846	2	8.38318e-10	100						SignalP-noTM (SIGNALP_EUK)	no GO terms	no GO terms
ci|000056730|proj|Sample_C_D|2	---NA---	88.4113	-1.99366	-3.98246	7.51375e-09	2.07796e-05		[INTERPRO, NO-BLAST]	2283									no IPS match	no IPS match	no IPS match
ci|000262059|proj|Sample_C_D|2	XP_033724510.1 integumentary mucin C.1-like [Pecten maximus]	391.755	4.02886	16.3233	7.89024e-09	2.0948e-05		[INTERPRO, BLASTED, MAPPED]	608	5	1.43198e-09	71.02	7	P:GO:0008333; P:GO:0016197; P:GO:1901096; F:GO:0031267; C:GO:0005770; C:GO:0016021; C:GO:0036020	P:endosome to lysosome transport; P:endosomal transport; P:regulation of autophagosome maturation; F:small GTPase binding; C:late endosome; C:integral component of membrane; C:endolysosome membrane			no IPS match	no IPS match	no IPS match
ci|000055679|proj|Sample_C_D|2	putative nuclease HARBI1 [Mizuhopecten yessoensis]	23.388	-3.97716	-15.7487	9.57111e-09	2.44332e-05	PF02453.12:Reticulon	[INTERPRO, BLASTED, MAPPED, ANNOTATED]	727	8	3.86279e-21	72.96	6	P:GO:0051085; F:GO:0005524; F:GO:0046872; F:GO:0051082; F:GO:0051087; C:GO:0005759	P:chaperone cofactor-dependent protein refolding; F:ATP binding; F:metal ion binding; F:unfolded protein binding; F:chaperone binding; C:mitochondrial matrix			NON_CYTOPLASMIC_DOMAIN (PHOBIUS); CYTOPLASMIC_DOMAIN (PHOBIUS); TRANSMEMBRANE (PHOBIUS); TMhelix (TMHMM)	no GO terms	no GO terms
ci|000059174|proj|Sample_C_D|2	---NA---	127.437	-3.3005	-9.85256	1.11366e-08	2.73765e-05		[INTERPRO, NO-BLAST]	889									no IPS match	no IPS match	no IPS match
ci|000062127|proj|Sample_C_D|2	---NA---	6.63406	-3.84662	-14.3863	1.18486e-08	2.80834e-05		[INTERPRO, NO-BLAST]	860									NON_CYTOPLASMIC_DOMAIN (PHOBIUS); TRANSMEMBRANE (PHOBIUS); CYTOPLASMIC_DOMAIN (PHOBIUS); TMhelix (TMHMM)	no GO terms	no GO terms
ci|000062585|proj|Sample_C_D|2	---NA---	54.5288	-3.83856	-14.3061	1.22703e-08	2.80834e-05	PF10873.3:DUF2668	[INTERPRO, NO-BLAST]	819									G3DSA:1.20.5.510 (GENE3D); SIGNAL_PEPTIDE (PHOBIUS); SIGNAL_PEPTIDE_N_REGION (PHOBIUS); NON_CYTOPLASMIC_DOMAIN (PHOBIUS); SIGNAL_PEPTIDE_C_REGION (PHOBIUS); CYTOPLASMIC_DOMAIN (PHOBIUS); SIGNAL_PEPTIDE_H_REGION (PHOBIUS); TRANSMEMBRANE (PHOBIUS); SignalP-noTM (SIGNALP_GRAM_NEGATIVE); SignalP-noTM (SIGNALP_EUK); SignalP-TM (SIGNALP_GRAM_POSITIVE); TMhelix (TMHMM); TMhelix (TMHMM)	no GO terms	no GO terms
ci|000180736|proj|Sample_C_D|2	XP_033756167.1 exocyst complex component 4-like [Pecten maximus]	132.914	1.41602	2.66849	1.27288e-08	2.81617e-05		[INTERPRO, BLASTED, MAPPED, ANNOTATED]	2507	20	0	79.8	43	P:GO:0000212; P:GO:0000916; P:GO:0006612; P:GO:0006893; P:GO:0007009; P:GO:0007110; P:GO:0007111; P:GO:0007286; P:GO:0007298; P:GO:0016080; P:GO:0016081; P:GO:0016241; P:GO:0017156; P:GO:0030010; P:GO:0044091; P:GO:0045887; P:GO:0048341; P:GO:0048489; P:GO:0048709; P:GO:0050850; P:GO:0051223; P:GO:0055108; P:GO:0090522; P:GO:0097480; F:GO:0030165; F:GO:0031267; F:GO:0044877; F:GO:0047485; C:GO:00…	P:meiotic spindle organization; P:actomyosin contractile ring contraction; P:protein targeting to membrane; P:Golgi to plasma membrane transport; P:plasma membrane organization; P:meiosis I cytokinesis; P:meiosis II cytokinesis; P:spermatid development; P:border follicle cell migration; P:synaptic vesicle targeting; P:synaptic vesicle docking; P:regulation of macroautophagy; P:calcium-ion regulat…			PTHR14146 (PANTHER); NON_CYTOPLASMIC_DOMAIN (PHOBIUS); TRANSMEMBRANE (PHOBIUS); CYTOPLASMIC_DOMAIN (PHOBIUS)	no GO terms	no GO terms
ci|000057152|proj|Sample_C_D|2	XP_033756168.1 uncharacterized protein LOC117338914 [Pecten maximus]	154.399	-3.57065	-11.8815	1.79131e-08	3.83532e-05	PF00094.20:VWD//PF01833.19:TIG//PF07974.8:EGF_2	[INTERPRO, BLASTED, MAPPED]	5039	20	0	49.49	30	P:GO:0002250; P:GO:0002376; P:GO:0002377; P:GO:0006898; P:GO:0006955; P:GO:0006956; P:GO:0006958; P:GO:0007165; P:GO:0009058; P:GO:0009813; P:GO:0030449; P:GO:0038095; P:GO:0038096; P:GO:0050776; P:GO:0050900; F:GO:0003823; F:GO:0004114; F:GO:0008081; F:GO:0016210; F:GO:0016740; F:GO:0016746; F:GO:0016747; F:GO:0016787; F:GO:0046872; C:GO:0005576; C:GO:0005615; C:GO:0005886; C:GO:0016020; C:GO:00…	P:adaptive immune response; P:immune system process; P:immunoglobulin production; P:receptor-mediated endocytosis; P:immune response; P:complement activation; P:complement activation, classical pathway; P:signal transduction; P:biosynthetic process; P:flavonoid biosynthetic process; P:regulation of complement activation; P:Fc-epsilon receptor signaling pathway; P:Fc-gamma receptor signaling pathw…			IPR013111 (PFAM); IPR002909 (PFAM); G3DSA:2.60.40.1510 (GENE3D); IPR013783 (G3DSA:2.60.40.GENE3D); mobidb-lite (MOBIDB_LITE); mobidb-lite (MOBIDB_LITE); PTHR45475 (PANTHER); NON_CYTOPLASMIC_DOMAIN (PHOBIUS); TRANSMEMBRANE (PHOBIUS); CYTOPLASMIC_DOMAIN (PHOBIUS); IPR014756 (SUPERFAMILY); TMhelix (TMHMM)	no GO terms	no GO terms
ci|000091509|proj|Sample_C_D|2	---NA---	50.0432	-2.42587	-5.37353	2.98658e-08	6.19464e-05		[INTERPRO, NO-BLAST]	1376									no IPS match	no IPS match	no IPS match
ci|000048110|proj|Sample_C_D|2	---NA---	28.0234	2.98178	7.8996	3.24876e-08	6.53424e-05		[INTERPRO, NO-BLAST]	465									SIGNAL_PEPTIDE_H_REGION (PHOBIUS); SIGNAL_PEPTIDE_N_REGION (PHOBIUS); SIGNAL_PEPTIDE_C_REGION (PHOBIUS); NON_CYTOPLASMIC_DOMAIN (PHOBIUS); SIGNAL_PEPTIDE (PHOBIUS); TMhelix (TMHMM)	no GO terms	no GO terms
ci|000220117|proj|Sample_C_D|2	multiple epidermal growth factor-like domains protein 10 [Mizuhopecten yessoensis]	24.0467	3.8378	14.2986	3.69171e-08	7.17012e-05		[INTERPRO, BLASTED, MAPPED]	719	15	4.07459e-19	58.43	66	P:GO:0001934; P:GO:0006468; P:GO:0006631; P:GO:0006887; P:GO:0006913; P:GO:0007005; P:GO:0007519; P:GO:0008610; P:GO:0009611; P:GO:0016310; P:GO:0016572; P:GO:0018105; P:GO:0030182; P:GO:0030866; P:GO:0031175; P:GO:0034352; P:GO:0043525; P:GO:0045055; P:GO:0045861; P:GO:0045892; P:GO:0046777; P:GO:0048167; P:GO:0048488; P:GO:0048709; P:GO:0048812; P:GO:0051402; P:GO:0051726; P:GO:0055114; P:GO:00…	P:positive regulation of protein phosphorylation; P:protein phosphorylation; P:fatty acid metabolic process; P:exocytosis; P:nucleocytoplasmic transport; P:mitochondrion organization; P:skeletal muscle tissue development; P:lipid biosynthetic process; P:response to wounding; P:phosphorylation; P:histone phosphorylation; P:peptidyl-serine phosphorylation; P:neuron differentiation; P:cortical actin…			NON_CYTOPLASMIC_DOMAIN (PHOBIUS); CYTOPLASMIC_DOMAIN (PHOBIUS); TRANSMEMBRANE (PHOBIUS); TMhelix (TMHMM); TMhelix (TMHMM)	no GO terms	no GO terms
ci|000193936|proj|Sample_C_D|2	XP_033747809.1 uncharacterized protein LOC117332862, partial [Pecten maximus]	1975.73	-2.88222	-7.37285	3.78097e-08	7.17012e-05		[INTERPRO, BLASTED, MAPPED, ANNOTATED]	1172	20	1.8627e-46	73.11	4	P:GO:0034220; F:GO:0008381; F:GO:0016810; C:GO:0005887	P:ion transmembrane transport; F:mechanosensitive ion channel activity; F:hydrolase activity, acting on carbon-nitrogen (but not peptide) bonds; C:integral component of plasma membrane	EC:3.5; EC:3; EC:7	Acting on carbon-nitrogen bonds, other than peptide bonds; Hydrolases; Translocases	PTHR24024:SF18 (PANTHER); PTHR24024 (PANTHER)	no GO terms	no GO terms
ci|000074676|proj|Sample_C_D|2	---NA---	61.7775	-2.6167	-6.13343	5.95893e-08	0.000109864		[INTERPRO, NO-BLAST]	1387									no IPS match	no IPS match	no IPS match
ci|000184791|proj|Sample_C_D|2	---NA---	65.9677	1.44502	2.72267	6.60352e-08	0.000118458		[INTERPRO, NO-BLAST]	491									no IPS match	no IPS match	no IPS match
ci|000029875|proj|Sample_C_D|2	XP_033748764.1 cytochrome P450 4F6-like isoform X1 [Pecten maximus]	170.134	1.30915	2.47796	7.10206e-08	0.000123007	PF00067.17:p450	[INTERPRO, BLASTED, MAPPED, ANNOTATED]	1886	20	0	83.33	46	P:GO:0006090; P:GO:0006094; P:GO:0006259; P:GO:0006260; P:GO:0006355; P:GO:0006520; P:GO:0008299; P:GO:0016310; P:GO:0016539; P:GO:0090305; F:GO:0003677; F:GO:0004352; F:GO:0004519; F:GO:0005506; F:GO:0005524; F:GO:0008986; F:GO:0008998; F:GO:0016705; F:GO:0016779; F:GO:0020037; F:GO:0050660; F:GO:0051536; C:GO:0016021	P:pyruvate metabolic process; P:gluconeogenesis; P:DNA metabolic process; P:DNA replication; P:regulation of transcription, DNA-templated; P:cellular amino acid metabolic process; P:isoprenoid biosynthetic process; P:phosphorylation; P:intein-mediated protein splicing; P:nucleic acid phosphodiester bond hydrolysis; F:DNA binding; F:glutamate dehydrogenase (NAD+) activity; F:endonuclease activity;…	EC:1.4; EC:3.1; EC:2.7; EC:1.4.1.3; EC:1.4.1.2; EC:2.7.9.2; EC:1.17.4; EC:1.14.14.1; EC:2.7.9; EC:2.7.7; EC:1.4.1; EC:1; EC:1.17; EC:2; EC:1.14; EC:3; EC:1.17.4.2	Acting on the CH-NH(2) group of donors; Acting on ester bonds; Transferring phosphorus-containing groups; Glutamate dehydrogenase (NAD(P)(+)); Glutamate dehydrogenase; Pyruvate, water dikinase; Acting on CH or CH(2) groups; Unspecific monooxygenase; Transferring phosphorus-containing groups; Transferring phosphorus-containing groups; Acting on the CH-NH(2) group of donors; Oxidoreductases; Acting…	IPR001128 (PRINTS); IPR002401 (PRINTS); IPR001128 (PFAM); IPR036396 (G3DSA:1.10.630.GENE3D); PTHR24291 (PANTHER); PTHR24291:SF101 (PANTHER); IPR017972 (PROSITE_PATTERNS); CYTOPLASMIC_DOMAIN (PHOBIUS); TRANSMEMBRANE (PHOBIUS); NON_CYTOPLASMIC_DOMAIN (PHOBIUS); PS51257 (PROSITE_PROFILES); IPR036396 (SUPERFAMILY); TMhelix (TMHMM)	P:GO:0055114; F:GO:0005506; F:GO:0016705; F:GO:0020037	P:obsolete oxidation-reduction process; F:iron ion binding; F:oxidoreductase activity, acting on paired donors, with incorporation or reduction of molecular oxygen; F:heme binding
ci|000053499|proj|Sample_C_D|2	---NA---	105.725	-1.79193	-3.46278	7.22776e-08	0.000123007		[INTERPRO, NO-BLAST]	2965									CYTOPLASMIC_DOMAIN (PHOBIUS); NON_CYTOPLASMIC_DOMAIN (PHOBIUS); TRANSMEMBRANE (PHOBIUS); TRANSMEMBRANE (PHOBIUS); TRANSMEMBRANE (PHOBIUS); NON_CYTOPLASMIC_DOMAIN (PHOBIUS); CYTOPLASMIC_DOMAIN (PHOBIUS); TMhelix (TMHMM); TMhelix (TMHMM); TMhelix (TMHMM)	no GO terms	no GO terms
ci|000059852|proj|Sample_C_D|2	---NA---	12.5828	-3.5954	-12.0871	8.32162e-08	0.000133507		[INTERPRO, NO-BLAST]	867									no IPS match	no IPS match	no IPS match
ci|000039335|proj|Sample_C_D|2	---NA---	80.0404	3.36915	10.3327	8.3924e-08	0.000133507		[INTERPRO, NO-BLAST]	1219									NON_CYTOPLASMIC_DOMAIN (PHOBIUS); TRANSMEMBRANE (PHOBIUS); CYTOPLASMIC_DOMAIN (PHOBIUS); CYTOPLASMIC_DOMAIN (PHOBIUS); TRANSMEMBRANE (PHOBIUS); TMhelix (TMHMM); TMhelix (TMHMM)	no GO terms	no GO terms
ci|000082523|proj|Sample_C_D|2	---NA---	11.5011	-3.71316	-13.1151	8.44816e-08	0.000133507		[INTERPRO, NO-BLAST]	537									Coil (COILS); CYTOPLASMIC_DOMAIN (PHOBIUS); CYTOPLASMIC_DOMAIN (PHOBIUS); TRANSMEMBRANE (PHOBIUS); NON_CYTOPLASMIC_DOMAIN (PHOBIUS); TRANSMEMBRANE (PHOBIUS); TMhelix (TMHMM); TMhelix (TMHMM)	no GO terms	no GO terms
ci|000071556|proj|Sample_C_D|2	XP_033731465.1 serine/threonine-protein kinase PINK1, mitochondrial-like [Pecten maximus]	76.6628	-3.72385	-13.2126	1.07177e-07	0.000165434		[INTERPRO, BLASTED, MAPPED, ANNOTATED]	570	9	2.03682e-76	80.14	25	P:GO:0000422; P:GO:0006468; P:GO:0006511; P:GO:0006979; P:GO:0007274; P:GO:0010637; P:GO:0030382; P:GO:0035234; P:GO:0043524; P:GO:0047497; P:GO:0048078; P:GO:0048312; P:GO:0048749; P:GO:0090141; P:GO:1900542; P:GO:1902956; F:GO:0004672; F:GO:0004674; F:GO:0005515; F:GO:0005524; F:GO:0016627; C:GO:0016006	P:autophagy of mitochondrion; P:protein phosphorylation; P:ubiquitin-dependent protein catabolic process; P:response to oxidative stress; P:neuromuscular synaptic transmission; P:negative regulation of mitochondrial fusion; P:sperm mitochondrion organization; P:ectopic germ cell programmed cell death; P:negative regulation of neuron apoptotic process; P:mitochondrion transport along microtubule; …	EC:2.7.1; EC:2.7.11.1; EC:2.7.11; EC:1.3; EC:1; EC:2.7; EC:2	Transferring phosphorus-containing groups; Non-specific serine/threonine protein kinase; Transferring phosphorus-containing groups; Acting on the CH-CH group of donors; Oxidoreductases; Transferring phosphorus-containing groups; Transferases	G3DSA:1.10.510.10 (GENE3D); PTHR22972 (PANTHER); PTHR22972:SF7 (PANTHER); IPR000719 (PROSITE_PROFILES); IPR011009 (SUPERFAMILY)	P:GO:0006468; F:GO:0004672; F:GO:0005524	P:protein phosphorylation; F:protein kinase activity; F:ATP binding
ci|000033337|proj|Sample_C_D|2	XP_033745472.1 uncharacterized protein LOC117330985 [Pecten maximus]	63.0043	2.13849	4.403	1.25708e-07	0.000189627		[INTERPRO, BLASTED, MAPPED]	1614	3	6.3147e-05	54.55	8	P:GO:0000160; P:GO:0006355; P:GO:0034053; F:GO:0000166; F:GO:0003677; F:GO:0005524; F:GO:0008134; F:GO:0043565	P:phosphorelay signal transduction system; P:regulation of transcription, DNA-templated; P:modulation by symbiont of host defense-related programmed cell death; F:nucleotide binding; F:DNA binding; F:ATP binding; F:transcription factor binding; F:sequence-specific DNA binding			NON_CYTOPLASMIC_DOMAIN (PHOBIUS); TRANSMEMBRANE (PHOBIUS); CYTOPLASMIC_DOMAIN (PHOBIUS); TMhelix (TMHMM)	no GO terms	no GO terms
ci|000038909|proj|Sample_C_D|2	XP_033750782.1 sphingomyelin synthase-related protein 1-like [Pecten maximus]	34.0087	-2.28967	-4.88944	1.53822e-07	0.00022688	PF14360.1:PAP2_C	[INTERPRO, BLASTED, MAPPED, ANNOTATED]	820	20	9.12822e-47	66.72	13	P:GO:0006686; P:GO:0007030; P:GO:0060305; P:GO:0097164; P:GO:1905373; P:GO:2000303; F:GO:0002950; F:GO:0033188; F:GO:0047493; C:GO:0005829; C:GO:0005887; C:GO:0030173; C:GO:0030176	P:sphingomyelin biosynthetic process; P:Golgi organization; P:regulation of cell diameter; P:ammonium ion metabolic process; P:ceramide phosphoethanolamine biosynthetic process; P:regulation of ceramide biosynthetic process; F:ceramide phosphoethanolamine synthase activity; F:sphingomyelin synthase activity; F:ceramide cholinephosphotransferase activity; C:cytosol; C:integral component of plasma …	EC:2.7.8.3; EC:2.7; EC:2; EC:2.7.8; EC:2.7.8.27	Ceramide cholinephosphotransferase; Transferring phosphorus-containing groups; Transferases; Transferring phosphorus-containing groups; Sphingomyelin synthase	Coil (COILS); IPR025749 (PFAM); PTHR21290 (PANTHER); TRANSMEMBRANE (PHOBIUS); CYTOPLASMIC_DOMAIN (PHOBIUS); NON_CYTOPLASMIC_DOMAIN (PHOBIUS); CYTOPLASMIC_DOMAIN (PHOBIUS); TRANSMEMBRANE (PHOBIUS); TMhelix (TMHMM); TMhelix (TMHMM); TMhelix (TMHMM)	no GO terms	no GO terms
ci|000061087|proj|Sample_C_D|2	uncharacterized protein LOC110461911 isoform X1 [Mizuhopecten yessoensis]	87.3737	-3.38825	-10.4704	1.6312e-07	0.000235365	PF00092.23:VWA//PF00093.13:VWC//PF01549.19:ShK//PF13519.1:VWA_2	[INTERPRO, BLASTED, MAPPED, ANNOTATED]	10153	20	0	64.74	3	F:GO:0005201; F:GO:0005515; C:GO:0031012	F:extracellular matrix structural constituent; F:protein binding; C:extracellular matrix			PR00453 (PRINTS); IPR001007 (SMART); IPR002035 (SMART); IPR003582 (SMART); IPR002035 (PFAM); G3DSA:2.10.70.10 (GENE3D); IPR036465 (G3DSA:3.40.50.GENE3D); IPR036465 (G3DSA:3.40.50.GENE3D); IPR003582 (PFAM); mobidb-lite (MOBIDB_LITE); IPR030751 (PANTHER); IPR001007 (PROSITE_PATTERNS); IPR001007 (PROSITE_PATTERNS); IPR001007 (PROSITE_PATTERNS); IPR001007 (PROSITE_PATTERNS); IPR001007 (PROSITE_PATTER…	F:GO:0005201; F:GO:0005515; C:GO:0031012	F:extracellular matrix structural constituent; F:protein binding; C:extracellular matrix
ci|000094556|proj|Sample_C_D|2	---NA---	25.595	-2.89708	-7.44916	1.72827e-07	0.000244064		[INTERPRO, NO-BLAST]	773									no IPS match	no IPS match	no IPS match
ci|000031940|proj|Sample_C_D|2	XP_033754791.1 retinol dehydrogenase 7-like isoform X2 [Pecten maximus]	549.909	1.32932	2.51284	1.87429e-07	0.000259171	PF00106.20:adh_short	[INTERPRO, BLASTED, MAPPED, ANNOTATED]	2588	20	5.06263e-128	66.03	13	P:GO:0006702; P:GO:0006710; P:GO:0022900; P:GO:0042572; P:GO:0042573; F:GO:0004745; F:GO:0009055; F:GO:0016491; F:GO:0047035; C:GO:0005730; C:GO:0005789; C:GO:0005829; C:GO:0110165	P:androgen biosynthetic process; P:androgen catabolic process; P:electron transport chain; P:retinol metabolic process; P:retinoic acid metabolic process; F:retinol dehydrogenase activity; F:electron transfer activity; F:oxidoreductase activity; F:testosterone dehydrogenase (NAD+) activity; C:nucleolus; C:endoplasmic reticulum membrane; C:cytosol; C:cellular anatomical entity	EC:1.1; EC:1.1.1.239; EC:1.1.1.30; EC:1.1.1.315; EC:1.1.1.105; EC:1; EC:1.1.1; EC:1.1.1.62; EC:1.1.1.51	Acting on the CH-OH group of donors; 3-alpha-(17-beta)-hydroxysteroid dehydrogenase (NAD(+)); 3-hydroxybutyrate dehydrogenase; 11-cis-retinol dehydrogenase; All-trans-retinol dehydrogenase (NAD(+)); Oxidoreductases; Acting on the CH-OH group of donors; 17-beta-estradiol 17-dehydrogenase; 3(or 17)-beta-hydroxysteroid dehydrogenase	IPR002347 (PRINTS); IPR002347 (PRINTS); G3DSA:3.40.50.720 (GENE3D); IPR002347 (PFAM); PTHR43313 (PANTHER); IPR020904 (PROSITE_PATTERNS); IPR036291 (SUPERFAMILY)	F:GO:0016491	F:oxidoreductase activity
ci|000080715|proj|Sample_C_D|2	---NA---	90.8169	-3.14005	-8.81556	2.42411e-07	0.000328359		[INTERPRO, NO-BLAST]	1923									mobidb-lite (MOBIDB_LITE); NON_CYTOPLASMIC_DOMAIN (PHOBIUS); TRANSMEMBRANE (PHOBIUS); CYTOPLASMIC_DOMAIN (PHOBIUS); SignalP-TM (SIGNALP_GRAM_POSITIVE); TMhelix (TMHMM)	no GO terms	no GO terms
ci|000050118|proj|Sample_C_D|2	XP_033733814.1 4-coumarate--CoA ligase 1-like [Pecten maximus]	530.706	1.22668	2.34028	2.61793e-07	0.00034752	PF00501.23:AMP-binding//PF13193.1:AMP-binding_C	[INTERPRO, BLASTED, MAPPED, ANNOTATED]	2111	20	0	77.15	19	P:GO:0001676; P:GO:0006468; P:GO:0015937; P:GO:0019433; P:GO:0046949; F:GO:0004467; F:GO:0004594; F:GO:0004672; F:GO:0005524; C:GO:0005634; C:GO:0005739; C:GO:0005829	P:long-chain fatty acid metabolic process; P:protein phosphorylation; P:coenzyme A biosynthetic process; P:triglyceride catabolic process; P:fatty-acyl-CoA biosynthetic process; F:long-chain fatty acid-CoA ligase activity; F:pantothenate kinase activity; F:protein kinase activity; F:ATP binding; C:nucleus; C:mitochondrion; C:cytosol	EC:2.7.1; EC:6.2.1.12; EC:3.6.1.15; EC:3.6.1; EC:2.7; EC:2; EC:3.6; EC:6.2; EC:3; EC:6.2.1.3; EC:6; EC:6.2.1; EC:2.7.1.33	Transferring phosphorus-containing groups; 4-coumarate--CoA ligase; Nucleoside-triphosphate phosphatase; Acting on acid anhydrides; Transferring phosphorus-containing groups; Transferases; Acting on acid anhydrides; Forming carbon-sulfur bonds; Hydrolases; Long-chain-fatty-acid--CoA ligase; Ligases; Forming carbon-sulfur bonds; Pantothenate kinase	G3DSA:2.30.38.10 (GENE3D); IPR025110 (PFAM); G3DSA:3.40.50.980 (GENE3D); IPR000873 (PFAM); G3DSA:3.40.50.980 (GENE3D); G3DSA:3.30.300.30 (GENE3D); PTHR24096:SF312 (PANTHER); PTHR24096 (PANTHER); IPR020845 (PROSITE_PATTERNS); cd05911 (CDD); SSF56801 (SUPERFAMILY); TMhelix (TMHMM)	P:GO:0008152; F:GO:0003824	P:metabolic process; F:catalytic activity
ci|000208120|proj|Sample_C_D|2	XP_033749720.1 LOW QUALITY PROTEIN: 46 kDa FK506-binding nuclear protein-like [Pecten maximus]	98.2495	3.43793	10.8373	2.89854e-07	0.000373413		[INTERPRO, BLASTED, MAPPED, ANNOTATED]	653	11	3.84121e-29	76.07	8	P:GO:0016242; P:GO:0035626; F:GO:0005515; F:GO:0005528; F:GO:0008115; F:GO:0070594; C:GO:0000792	P:negative regulation of macroautophagy; P:juvenile hormone mediated signaling pathway; F:protein binding; F:FK506 binding; F:sarcosine oxidase activity; F:juvenile hormone response element binding; C:heterochromatin	EC:1.5.3; EC:5.2.1.8; EC:1.5; EC:1; EC:1.5.3.1	Acting on the CH-NH group of donors; Peptidylprolyl isomerase; Acting on the CH-NH group of donors; Oxidoreductases; Sarcosine oxidase	G3DSA:2.60.120.340 (GENE3D); mobidb-lite (MOBIDB_LITE); PTHR31802 (PANTHER)	no GO terms	no GO terms
ci|000058655|proj|Sample_C_D|2	XP_033736367.1 LOW QUALITY PROTEIN: apoptosis-stimulating of p53 protein 1-like [Pecten maximus]	75.5321	-1.64235	-3.12173	2.92551e-07	0.000373413	PF00018.23:SH3_1//PF00023.25:Ank//PF07653.12:SH3_2//PF12796.2:Ank_2//PF13637.1:Ank_4//PF14604.1:SH3_9	[INTERPRO, BLASTED, MAPPED, ANNOTATED]	3464	20	0	75.51	24	P:GO:0007417; P:GO:0007507; P:GO:0009792; P:GO:0010212; P:GO:0032147; P:GO:0043066; P:GO:0045786; P:GO:0061098; P:GO:0072332; P:GO:1900119; P:GO:1900740; P:GO:1901216; P:GO:1901796; F:GO:0002039; F:GO:0005515; F:GO:0030296; F:GO:0035591; F:GO:0042802; F:GO:0051059; C:GO:0005654; C:GO:0005829; C:GO:0005886; C:GO:0005912; C:GO:0048471	P:central nervous system development; P:heart development; P:embryo development ending in birth or egg hatching; P:response to ionizing radiation; P:activation of protein kinase activity; P:negative regulation of apoptotic process; P:negative regulation of cell cycle; P:positive regulation of protein tyrosine kinase activity; P:intrinsic apoptotic signaling pathway by p53 class mediator; P:positi…			Coil (COILS); Coil (COILS); Coil (COILS); IPR036770 (G3DSA:1.25.40.GENE3D); PF13637 (PFAM); IPR020683 (PROSITE_PROFILES); IPR002110 (PROSITE_PROFILES); IPR020683 (CDD); IPR036770 (SUPERFAMILY)	F:GO:0005515	F:protein binding
ci|000104877|proj|Sample_C_D|2	XP_033756295.1 uncharacterized protein LOC117339040 [Pecten maximus]	260.639	-3.28017	-9.71473	3.116e-07	0.000390223	PF00094.20:VWD//PF07974.8:EGF_2//PF13385.1:Laminin_G_3	[INTERPRO, BLASTED, MAPPED]	7121	20	0	54.78	19	P:GO:0006406; P:GO:0006508; P:GO:0009058; P:GO:0009813; P:GO:0032786; F:GO:0003677; F:GO:0003729; F:GO:0004190; F:GO:0008233; F:GO:0016210; F:GO:0016740; F:GO:0016746; F:GO:0016747; F:GO:0016787; F:GO:0046982; C:GO:0000445; C:GO:0000786; C:GO:0005634; C:GO:0005764	P:mRNA export from nucleus; P:proteolysis; P:biosynthetic process; P:flavonoid biosynthetic process; P:positive regulation of DNA-templated transcription, elongation; F:DNA binding; F:mRNA binding; F:aspartic-type endopeptidase activity; F:peptidase activity; F:naringenin-chalcone synthase activity; F:transferase activity; F:transferase activity, transferring acyl groups; F:transferase activity, …			IPR001846 (SMART); G3DSA:2.60.40.1510 (GENE3D); IPR001846 (PFAM); mobidb-lite (MOBIDB_LITE); PTHR45475 (PANTHER); IPR013032 (PROSITE_PATTERNS); IPR013032 (PROSITE_PATTERNS); IPR001846 (PROSITE_PROFILES)	no GO terms	no GO terms
ci|000099947|proj|Sample_C_D|2	---NA---	37.443	-1.57466	-2.97865	3.29699e-07	0.000405243		[INTERPRO, NO-BLAST]	1237									no IPS match	no IPS match	no IPS match
ci|000017126|proj|Sample_C_D|2	XP_033739033.1 uncharacterized protein LOC117326392 [Pecten maximus]	127.398	-1.71987	-3.29407	3.77776e-07	0.000455893		[INTERPRO, BLASTED, MAPPED]	1740	4	0	90.53	2	P:GO:0009851; F:GO:0016787	P:auxin biosynthetic process; F:hydrolase activity			PTHR34204 (PANTHER)	no GO terms	no GO terms
ci|000199228|proj|Sample_C_D|2	XP_033735884.1 cholecystokinin receptor-like [Pecten maximus]	241.934	3.4917	11.2488	4.03702e-07	0.000478481	PF00001.16:7tm_1	[INTERPRO, BLASTED, MAPPED, ANNOTATED]	4582	20	0	52.48	3	P:GO:0007186; F:GO:0004930; C:GO:0016021	P:G protein-coupled receptor signaling pathway; F:G protein-coupled receptor activity; C:integral component of membrane			IPR000276 (PRINTS); G3DSA:1.20.1070.10 (GENE3D); IPR000276 (PFAM); mobidb-lite (MOBIDB_LITE); PTHR24241 (PANTHER); PTHR24241:SF76 (PANTHER); IPR000276 (PROSITE_PATTERNS); TRANSMEMBRANE (PHOBIUS); CYTOPLASMIC_DOMAIN (PHOBIUS); TRANSMEMBRANE (PHOBIUS); NON_CYTOPLASMIC_DOMAIN (PHOBIUS); CYTOPLASMIC_DOMAIN (PHOBIUS); TRANSMEMBRANE (PHOBIUS); NON_CYTOPLASMIC_DOMAIN (PHOBIUS); TRANSMEMBRANE (PHOBIUS); …	P:GO:0007186; F:GO:0004930; C:GO:0016021	P:G protein-coupled receptor signaling pathway; F:G protein-coupled receptor activity; C:integral component of membrane
ci|000019586|proj|Sample_C_D|2	---NA---	1943.05	-1.14036	-2.20437	4.51899e-07	0.000526209		[INTERPRO, NO-BLAST]	1264									TMhelix (TMHMM); TMhelix (TMHMM)	no GO terms	no GO terms
ci|000019333|proj|Sample_C_D|2	XP_033736346.1 selenoprotein N-like isoform X1 [Pecten maximus]	4248.3	-0.858497	-1.81315	5.18804e-07	0.000593699		[INTERPRO, BLASTED, MAPPED, ANNOTATED]	4850	12	0	74.15	24	P:GO:0003016; P:GO:0007005; P:GO:0007264; P:GO:0014816; P:GO:0014834; P:GO:0014858; P:GO:0014873; P:GO:0033555; P:GO:0034599; P:GO:0035690; P:GO:0036270; P:GO:0042060; P:GO:0048286; P:GO:0048741; P:GO:0060314; P:GO:0071313; P:GO:0071466; P:GO:1902884; F:GO:0005085; F:GO:0005509; C:GO:0005789	P:respiratory system process; P:mitochondrion organization; P:small GTPase mediated signal transduction; P:skeletal muscle satellite cell differentiation; P:skeletal muscle satellite cell maintenance involved in skeletal muscle regeneration; P:positive regulation of skeletal muscle cell proliferation; P:response to muscle activity involved in regulation of muscle adaptation; P:multicellular organ…			G3DSA:1.10.238.10 (GENE3D); G3DSA:1.10.238.10 (GENE3D); mobidb-lite (MOBIDB_LITE); PTHR16213 (PANTHER); PTHR16213:SF40 (PANTHER); IPR018247 (PROSITE_PATTERNS); CYTOPLASMIC_DOMAIN (PHOBIUS); TRANSMEMBRANE (PHOBIUS); NON_CYTOPLASMIC_DOMAIN (PHOBIUS); IPR002048 (PROSITE_PROFILES); TMhelix (TMHMM)	F:GO:0005509	F:calcium ion binding
ci|000095126|proj|Sample_C_D|2	---NA---	39.1152	-3.48787	-11.219	5.33724e-07	0.000600422		[INTERPRO, NO-BLAST]	698									SIGNAL_PEPTIDE (PHOBIUS); SIGNAL_PEPTIDE_H_REGION (PHOBIUS); SIGNAL_PEPTIDE_C_REGION (PHOBIUS); NON_CYTOPLASMIC_DOMAIN (PHOBIUS); SIGNAL_PEPTIDE_N_REGION (PHOBIUS)	no GO terms	no GO terms
ci|000009958|proj|Sample_C_D|2	XP_033764150.1 uncharacterized protein LOC117345233 [Pecten maximus]	805.344	-1.07251	-2.10309	5.50654e-07	0.000609143		[INTERPRO, BLASTED, MAPPED, ANNOTATED]	2369	12	6.05267e-142	68.36	2	F:GO:0003723; C:GO:0005730	F:RNA binding; C:nucleolus			SIGNAL_PEPTIDE_C_REGION (PHOBIUS); SIGNAL_PEPTIDE (PHOBIUS); SIGNAL_PEPTIDE_H_REGION (PHOBIUS); TRANSMEMBRANE (PHOBIUS); SIGNAL_PEPTIDE_N_REGION (PHOBIUS); NON_CYTOPLASMIC_DOMAIN (PHOBIUS); CYTOPLASMIC_DOMAIN (PHOBIUS); SignalP-noTM (SIGNALP_GRAM_NEGATIVE); SignalP-TM (SIGNALP_GRAM_POSITIVE); SignalP-noTM (SIGNALP_EUK); TMhelix (TMHMM)	no GO terms	no GO terms
ci|000084685|proj|Sample_C_D|2	---NA---	17.9422	-3.37813	-10.3972	6.04121e-07	0.000657334		[INTERPRO, NO-BLAST]	833									no IPS match	no IPS match	no IPS match
ci|000080916|proj|Sample_C_D|2	XP_033738022.1 bifunctional polynucleotide phosphatase/kinase-like [Pecten maximus]	134.59	-0.87247	-1.83079	6.34532e-07	0.000669981	PF06414.7:Zeta_toxin//PF08433.5:KTI12//PF08645.6:PNK3P//PF13671.1:AAA_33	[INTERPRO, BLASTED, MAPPED]	1950	14	0	64.18	16	P:GO:0006412; P:GO:0046718; P:GO:0075732; F:GO:0000049; F:GO:0003677; F:GO:0003723; F:GO:0003735; F:GO:0005198; F:GO:0019843; F:GO:0046872; C:GO:0005840; C:GO:0015935; C:GO:0019012; C:GO:0019028; C:GO:0039615; C:GO:0042025	P:translation; P:viral entry into host cell; P:viral penetration into host nucleus; F:tRNA binding; F:DNA binding; F:RNA binding; F:structural constituent of ribosome; F:structural molecule activity; F:rRNA binding; F:metal ion binding; C:ribosome; C:small ribosomal subunit; C:virion; C:viral capsid; C:T=1 icosahedral viral capsid; C:host cell nucleus	EC:3.1.3.32; EC:2.7.1.78	Polynucleotide 3'-phosphatase; Polynucleotide 5'-hydroxyl-kinase	IPR006551 (TIGRFAM); IPR013954 (PFAM); IPR023214 (G3DSA:3.40.50.GENE3D); PF13671 (PFAM); IPR006549 (TIGRFAM); G3DSA:3.40.50.300 (GENE3D); PTHR12083:SF14 (PANTHER); PTHR12083:SF14 (PANTHER); PTHR12083 (PANTHER); PTHR12083 (PANTHER); cd01625 (CDD); IPR036412 (SUPERFAMILY); IPR027417 (SUPERFAMILY)	no GO terms	no GO terms
ci|000078132|proj|Sample_C_D|2	---NA---	411.532	-1.22429	-2.3364	6.35933e-07	0.000669981		[INTERPRO, NO-BLAST]	4647									TRANSMEMBRANE (PHOBIUS); NON_CYTOPLASMIC_DOMAIN (PHOBIUS); CYTOPLASMIC_DOMAIN (PHOBIUS)	no GO terms	no GO terms
ci|000077801|proj|Sample_C_D|2	XP_033756120.1 uncharacterized protein LOC117338863 [Pecten maximus]	154.55	-2.81584	-7.04127	7.13671e-07	0.000740133		[INTERPRO, BLASTED, MAPPED, ANNOTATED]	2109	5	0	63.72	2	F:GO:0000166; C:GO:0005622	F:nucleotide binding; C:intracellular anatomical structure			mobidb-lite (MOBIDB_LITE); SIGNAL_PEPTIDE (PHOBIUS); CYTOPLASMIC_DOMAIN (PHOBIUS); TRANSMEMBRANE (PHOBIUS); SIGNAL_PEPTIDE_C_REGION (PHOBIUS); SIGNAL_PEPTIDE_H_REGION (PHOBIUS); SIGNAL_PEPTIDE_N_REGION (PHOBIUS); NON_CYTOPLASMIC_DOMAIN (PHOBIUS); TMhelix (TMHMM); TMhelix (TMHMM)	no GO terms	no GO terms
ci|000033677|proj|Sample_C_D|2	XP_033737015.1 ectonucleotide pyrophosphatase/phosphodiesterase family member 5-like isoform X2 [Pecten maximus]	150.504	3.13772	8.80131	7.79097e-07	0.000795554	PF00884.18:Sulfatase//PF01663.17:Phosphodiest//PF01676.13:Metalloenzyme	[INTERPRO, BLASTED, MAPPED, ANNOTATED]	2491	20	0	70.92	32	P:GO:0001817; P:GO:0006631; P:GO:0006637; P:GO:0006654; P:GO:0007009; P:GO:0008152; P:GO:0009749; P:GO:0009750; P:GO:0010867; P:GO:0014823; P:GO:0031667; P:GO:0032623; P:GO:0032869; P:GO:0033146; P:GO:0034587; P:GO:0040018; P:GO:0042104; P:GO:0045540; P:GO:0046686; P:GO:0051607; P:GO:0051704; P:GO:0055089; P:GO:0055091; P:GO:0070236; F:GO:0003824; F:GO:0004366; F:GO:0046872; C:GO:0005741; C:GO:00…	P:regulation of cytokine production; P:fatty acid metabolic process; P:acyl-CoA metabolic process; P:phosphatidic acid biosynthetic process; P:plasma membrane organization; P:metabolic process; P:response to glucose; P:response to fructose; P:positive regulation of triglyceride biosynthetic process; P:response to activity; P:response to nutrient levels; P:interleukin-2 production; P:cellular resp…	EC:2.3; EC:2; EC:2.3.1.15; EC:2.3.1	Acyltransferases; Transferases; Glycerol-3-phosphate 1-O-acyltransferase; Acyltransferases	IPR002591 (PFAM); IPR017849 (G3DSA:3.40.720.GENE3D); IPR006124 (PFAM); cd16018 (CDD); IPR017850 (SUPERFAMILY); IPR017850 (SUPERFAMILY)	P:GO:0008152; F:GO:0003824; F:GO:0046872	P:metabolic process; F:catalytic activity; F:metal ion binding
ci|000025472|proj|Sample_C_D|2	---NA---	82.7178	0.797564	1.73816	8.16065e-07	0.000802688		[INTERPRO, NO-BLAST]	2138									no IPS match	no IPS match	no IPS match
ci|000181387|proj|Sample_C_D|2	XP_033754429.1 sodium- and chloride-dependent glycine transporter 1-like [Pecten maximus]	761.29	3.45969	11.002	8.22364e-07	0.000802688	PF00209.13:SNF	[INTERPRO, BLASTED, MAPPED, ANNOTATED]	2623	20	0	74.83	3	P:GO:0006836; F:GO:0005328; C:GO:0016021	P:neurotransmitter transport; F:neurotransmitter:sodium symporter activity; C:integral component of membrane	EC:7	Translocases	IPR000175 (PRINTS); IPR000175 (PFAM); IPR000175 (PANTHER); IPR000175 (PROSITE_PATTERNS); TRANSMEMBRANE (PHOBIUS); NON_CYTOPLASMIC_DOMAIN (PHOBIUS); CYTOPLASMIC_DOMAIN (PHOBIUS); NON_CYTOPLASMIC_DOMAIN (PHOBIUS); NON_CYTOPLASMIC_DOMAIN (PHOBIUS); TRANSMEMBRANE (PHOBIUS); TRANSMEMBRANE (PHOBIUS); TRANSMEMBRANE (PHOBIUS); NON_CYTOPLASMIC_DOMAIN (PHOBIUS); NON_CYTOPLASMIC_DOMAIN (PHOBIUS); TRANSMEMBR…	P:GO:0006836; F:GO:0005328; C:GO:0016021	P:neurotransmitter transport; F:neurotransmitter:sodium symporter activity; C:integral component of membrane
ci|000203106|proj|Sample_C_D|2	---NA---	464.129	0.983127	1.97675	8.40614e-07	0.000808609		[INTERPRO, NO-BLAST]	3533									no IPS match	no IPS match	no IPS match
ci|000157516|proj|Sample_C_D|2	XP_033744375.1 uncharacterized protein LOC117330299 isoform X2 [Pecten maximus]	26.3368	-2.46891	-5.53625	8.58806e-07	0.000814307		[INTERPRO, BLASTED, MAPPED]	1382	20	2.31892e-116	74.64	10	P:GO:0000027; P:GO:0006412; F:GO:0003723; F:GO:0003735; F:GO:0019843; F:GO:0070181; C:GO:0005763; C:GO:0005840; C:GO:0009507; C:GO:0009536	P:ribosomal large subunit assembly; P:translation; F:RNA binding; F:structural constituent of ribosome; F:rRNA binding; F:small ribosomal subunit rRNA binding; C:mitochondrial small ribosomal subunit; C:ribosome; C:chloroplast; C:plastid			no IPS match	no IPS match	no IPS match
ci|000061984|proj|Sample_C_D|2	uncharacterized protein LOC110452515 [Mizuhopecten yessoensis]	20.6076	-2.72272	-6.60116	9.04069e-07	0.000845152		[INTERPRO, BLASTED]	877	2	1.20799e-52	78.79						no IPS match	no IPS match	no IPS match
ci|000011490|proj|Sample_C_D|2	---NA---	283.474	-1.53348	-2.89483	1.11162e-06	0.00101471		[INTERPRO, NO-BLAST]	1531									no IPS match	no IPS match	no IPS match
ci|000200063|proj|Sample_C_D|2	---NA---	242.518	0.936285	1.91359	1.11602e-06	0.00101471		[INTERPRO, NO-BLAST]	1820									no IPS match	no IPS match	no IPS match
ci|000162692|proj|Sample_C_D|2	XP_033761393.1 coiled-coil domain-containing protein 47-like [Pecten maximus]	214.382	-1.93985	-3.83666	1.1479e-06	0.00102259	PF07946.9:DUF1682	[INTERPRO, BLASTED, MAPPED, ANNOTATED]	3536	13	0	70.6	8	P:GO:0006983; P:GO:0007029; P:GO:0009791; P:GO:0030433; P:GO:0055074; F:GO:0005509; F:GO:0005515; C:GO:0005791	P:ER overload response; P:endoplasmic reticulum organization; P:post-embryonic development; P:ubiquitin-dependent ERAD pathway; P:calcium ion homeostasis; F:calcium ion binding; F:protein binding; C:rough endoplasmic reticulum			Coil (COILS); Coil (COILS); IPR012879 (PFAM); G3DSA:1.25.40.120 (GENE3D); mobidb-lite (MOBIDB_LITE); mobidb-lite (MOBIDB_LITE); IPR012879 (PANTHER); SIGNAL_PEPTIDE_C_REGION (PHOBIUS); SIGNAL_PEPTIDE_N_REGION (PHOBIUS); TRANSMEMBRANE (PHOBIUS); SIGNAL_PEPTIDE (PHOBIUS); CYTOPLASMIC_DOMAIN (PHOBIUS); NON_CYTOPLASMIC_DOMAIN (PHOBIUS); SIGNAL_PEPTIDE_H_REGION (PHOBIUS); SignalP-noTM (SIGNALP_GRAM_NEG…	no GO terms	no GO terms
ci|000205368|proj|Sample_C_D|2	---NA---	58.9815	3.27771	9.69816	1.1555e-06	0.00102259		[INTERPRO, NO-BLAST]	631									no IPS match	no IPS match	no IPS match
ci|000205285|proj|Sample_C_D|2	---NA---	101.098	2.10932	4.31488	1.27033e-06	0.00110942		[INTERPRO, NO-BLAST]	2753									CYTOPLASMIC_DOMAIN (PHOBIUS); CYTOPLASMIC_DOMAIN (PHOBIUS); NON_CYTOPLASMIC_DOMAIN (PHOBIUS); TRANSMEMBRANE (PHOBIUS); TRANSMEMBRANE (PHOBIUS); TMhelix (TMHMM); TMhelix (TMHMM)	no GO terms	no GO terms
ci|000193220|proj|Sample_C_D|2	XP_033739944.1 uncharacterized protein LOC117327200 [Pecten maximus]	546.087	3.34794	10.1819	1.47345e-06	0.00127009	PF01442.13:Apolipoprotein	[INTERPRO, BLASTED]	2241	4	3.1287e-41	64.05						Coil (COILS); Coil (COILS); Coil (COILS); Coil (COILS); Coil (COILS); G3DSA:1.20.120.20 (GENE3D); G3DSA:1.20.5.1230 (GENE3D); mobidb-lite (MOBIDB_LITE)	no GO terms	no GO terms
ci|000201571|proj|Sample_C_D|2	XP_033739944.1 uncharacterized protein LOC117327200 [Pecten maximus]	243.675	3.38802	10.4687	1.49649e-06	0.00127341	PF00595.19:PDZ//PF13180.1:PDZ_2	[INTERPRO, BLASTED, MAPPED, ANNOTATED]	1520	20	0	56.53	17	P:GO:0006661; P:GO:0014066; P:GO:0035335; P:GO:0044237; P:GO:0071345; F:GO:0004725; F:GO:0005515; F:GO:0016491; F:GO:0036312; C:GO:0005654; C:GO:0005737; C:GO:0005886; C:GO:0030027; C:GO:0030496; C:GO:0043005; C:GO:0044297	P:phosphatidylinositol biosynthetic process; P:regulation of phosphatidylinositol 3-kinase signaling; P:peptidyl-tyrosine dephosphorylation; P:cellular metabolic process; P:cellular response to cytokine stimulus; F:protein tyrosine phosphatase activity; F:protein binding; F:oxidoreductase activity; F:phosphatidylinositol 3-kinase regulatory subunit binding; C:nucleoplasm; C:cytoplasm; C:plasma me…	EC:3.1; EC:1; EC:3.1.3.48; EC:3; EC:3.1.3	Acting on ester bonds; Oxidoreductases; Protein-tyrosine-phosphatase; Hydrolases; Acting on ester bonds	IPR001478 (SMART); G3DSA:2.30.42.10 (GENE3D); mobidb-lite (MOBIDB_LITE); mobidb-lite (MOBIDB_LITE); mobidb-lite (MOBIDB_LITE); IPR001478 (PROSITE_PROFILES); cd00992 (CDD); IPR036034 (SUPERFAMILY)	F:GO:0005515	F:protein binding
ci|000195454|proj|Sample_C_D|2	---NA---	128.376	1.67438	3.19183	1.53563e-06	0.00129018		[INTERPRO, NO-BLAST]	1704									no IPS match	no IPS match	no IPS match
ci|000206117|proj|Sample_C_D|2	---NA---	41.0044	3.30434	9.87886	1.6808e-06	0.00138266		[INTERPRO, NO-BLAST]	1143									CYTOPLASMIC_DOMAIN (PHOBIUS); TRANSMEMBRANE (PHOBIUS); NON_CYTOPLASMIC_DOMAIN (PHOBIUS); TMhelix (TMHMM)	no GO terms	no GO terms
ci|000092830|proj|Sample_C_D|2	XP_033740231.1 60S ribosomal protein L3-like [Pecten maximus]	985.379	-3.38652	-10.4579	1.68737e-06	0.00138266	PF00297.17:Ribosomal_L3	[INTERPRO, BLASTED, MAPPED, ANNOTATED]	637	20	4.54238e-40	66.14	8	P:GO:0000027; P:GO:0002181; P:GO:0006412; F:GO:0003723; F:GO:0003735; C:GO:0005840; C:GO:0022625	P:ribosomal large subunit assembly; P:cytoplasmic translation; P:translation; F:RNA binding; F:structural constituent of ribosome; C:ribosome; C:cytosolic large ribosomal subunit			IPR000597 (PFAM); G3DSA:3.30.1430.10 (GENE3D); PTHR11363 (PANTHER); IPR019926 (PROSITE_PATTERNS); IPR009000 (SUPERFAMILY)	P:GO:0006412; F:GO:0003735; C:GO:0005622; C:GO:0005840	P:translation; F:structural constituent of ribosome; C:intracellular anatomical structure; C:ribosome
ci|000064868|proj|Sample_C_D|2	---NA---	8.80063	-3.10638	-8.61218	1.74468e-06	0.00141219		[INTERPRO, NO-BLAST]	819									SIGNAL_PEPTIDE_C_REGION (PHOBIUS); TRANSMEMBRANE (PHOBIUS); NON_CYTOPLASMIC_DOMAIN (PHOBIUS); SIGNAL_PEPTIDE_H_REGION (PHOBIUS); CYTOPLASMIC_DOMAIN (PHOBIUS); SIGNAL_PEPTIDE_N_REGION (PHOBIUS); SIGNAL_PEPTIDE (PHOBIUS); TMhelix (TMHMM)	no GO terms	no GO terms
ci|000083072|proj|Sample_C_D|2	XP_033737917.1 peroxisomal membrane protein PEX13-like [Pecten maximus]	17.539	-3.32746	-10.0384	1.78827e-06	0.00143003	PF00018.23:SH3_1//PF04088.8:Peroxin-13_N//PF07653.12:SH3_2//PF14604.1:SH3_9	[INTERPRO, BLASTED, MAPPED, ANNOTATED]	1821	20	1.84708e-118	65.47	17	P:GO:0001561; P:GO:0001764; P:GO:0001967; P:GO:0002119; P:GO:0007626; P:GO:0016560; P:GO:0016567; P:GO:0021795; P:GO:0048137; P:GO:0060152; F:GO:0000268; F:GO:0005515; C:GO:0005777; C:GO:0005779; C:GO:0016021	P:fatty acid alpha-oxidation; P:neuron migration; P:suckling behavior; P:nematode larval development; P:locomotory behavior; P:protein import into peroxisome matrix, docking; P:protein ubiquitination; P:cerebral cortex cell migration; P:spermatocyte division; P:microtubule-based peroxisome localization; F:peroxisome targeting sequence binding; F:protein binding; C:peroxisome; C:integral component…			Coil (COILS); Coil (COILS); IPR001452 (SMART); G3DSA:2.30.30.40 (GENE3D); IPR007223 (PFAM); IPR001452 (PFAM); PTHR19332:SF1 (PANTHER); IPR035463 (PANTHER); TRANSMEMBRANE (PHOBIUS); NON_CYTOPLASMIC_DOMAIN (PHOBIUS); CYTOPLASMIC_DOMAIN (PHOBIUS); IPR001452 (PROSITE_PROFILES); cd11864 (CDD); IPR036028 (SUPERFAMILY); TMhelix (TMHMM)	P:GO:0016560; F:GO:0005515; C:GO:0005777; C:GO:0016021	P:protein import into peroxisome matrix, docking; F:protein binding; C:peroxisome; C:integral component of membrane
ci|000216669|proj|Sample_C_D|2	XP_033734697.1 NPC intracellular cholesterol transporter 2-like [Pecten maximus]	64.9356	3.19356	9.14865	1.87783e-06	0.00148378	PF02221.10:E1_DerP2_DerF2	[INTERPRO, BLASTED, MAPPED, ANNOTATED]	782	20	2.91451e-52	62.61	16	P:GO:0009615; P:GO:0015914; P:GO:0019747; P:GO:0032367; P:GO:0033344; P:GO:0034383; P:GO:0042632; P:GO:0043312; P:GO:0046836; P:GO:0051704; F:GO:0015485; F:GO:0019899; F:GO:0120020; C:GO:0005576; C:GO:0035578; C:GO:0043202	P:response to virus; P:phospholipid transport; P:regulation of isoprenoid metabolic process; P:intracellular cholesterol transport; P:cholesterol efflux; P:low-density lipoprotein particle clearance; P:cholesterol homeostasis; P:neutrophil degranulation; P:glycolipid transport; P:multi-organism process; F:cholesterol binding; F:enzyme binding; F:cholesterol transfer activity; C:extracellular regi…	EC:7	Translocases	G3DSA:2.60.40.770 (GENE3D); IPR003172 (PFAM); PTHR11306:SF30 (PANTHER); PTHR11306 (PANTHER); IPR014756 (SUPERFAMILY)	no GO terms	no GO terms
ci|000000855|proj|Sample_C_D|2	---NA---	72.6631	-1.37962	-2.602	1.93811e-06	0.00150729		[INTERPRO, NO-BLAST]	3281									no IPS match	no IPS match	no IPS match
ci|000094446|proj|Sample_C_D|2	---NA---	33.6043	-2.63351	-6.20533	1.95301e-06	0.00150729		[INTERPRO, NO-BLAST]	842									no IPS match	no IPS match	no IPS match
ci|000162148|proj|Sample_C_D|2	---NA---	179.107	-3.35348	-10.2211	1.98172e-06	0.00151187		[INTERPRO, NO-BLAST]	982									NON_CYTOPLASMIC_DOMAIN (PHOBIUS); TRANSMEMBRANE (PHOBIUS); CYTOPLASMIC_DOMAIN (PHOBIUS); TMhelix (TMHMM)	no GO terms	no GO terms
ci|000067649|proj|Sample_C_D|2	XP_033760017.1 uncharacterized protein LOC117342122 [Pecten maximus]	679.566	-0.731763	-1.66067	2.05799e-06	0.00155221	PF00229.13:TNF	[INTERPRO, BLASTED, MAPPED, ANNOTATED]	4016	6	0	68.37	3	P:GO:0006955; F:GO:0005164; C:GO:0016020	P:immune response; F:tumor necrosis factor receptor binding; C:membrane			Coil (COILS); IPR006052 (PFAM); IPR008983 (G3DSA:2.60.120.GENE3D); mobidb-lite (MOBIDB_LITE); mobidb-lite (MOBIDB_LITE); TRANSMEMBRANE (PHOBIUS); NON_CYTOPLASMIC_DOMAIN (PHOBIUS); CYTOPLASMIC_DOMAIN (PHOBIUS); IPR008983 (SUPERFAMILY); TMhelix (TMHMM)	P:GO:0006955; F:GO:0005164; F:GO:0005515; C:GO:0016020	P:immune response; F:tumor necrosis factor receptor binding; F:protein binding; C:membrane
ci|000012925|proj|Sample_C_D|2	XP_033747994.1 mitochondrial import inner membrane translocase subunit Tim22-like [Pecten maximus]	40.6387	-1.9929	-3.98036	2.16549e-06	0.00161495	PF02466.14:Tim17	[INTERPRO, BLASTED, MAPPED, ANNOTATED]	842	20	4.09111e-105	50.21	9	P:GO:0044743; P:GO:0045039; P:GO:0065002; P:GO:1990542; F:GO:0015450; F:GO:0030943; F:GO:0042626; C:GO:0005744; C:GO:0042721	P:protein transmembrane import into intracellular organelle; P:protein insertion into mitochondrial inner membrane; P:intracellular protein transmembrane transport; P:mitochondrial transmembrane transport; F:P-P-bond-hydrolysis-driven protein transmembrane transporter activity; F:mitochondrion targeting sequence binding; F:ATPase-coupled transmembrane transporter activity; C:TIM23 mitochondrial i…	EC:7.4.2.3; EC:7.2.2; EC:7.4.2.4; EC:7	Mitochondrial protein-transporting ATPase; Catalysing the translocation of inorganic cations; Chloroplast protein-transporting ATPase; Translocases	Coil (COILS); IPR003397 (PFAM); PTHR14110:SF0 (PANTHER); PTHR14110 (PANTHER); PTHR14110:SF0 (PANTHER); PTHR14110 (PANTHER); CYTOPLASMIC_DOMAIN (PHOBIUS); CYTOPLASMIC_DOMAIN (PHOBIUS); TRANSMEMBRANE (PHOBIUS); TRANSMEMBRANE (PHOBIUS); NON_CYTOPLASMIC_DOMAIN (PHOBIUS); TMhelix (TMHMM); TMhelix (TMHMM)	no GO terms	no GO terms
ci|000059132|proj|Sample_C_D|2	XP_033758252.1 nephrin-like [Pecten maximus]	78.3042	-3.06173	-8.34971	2.22061e-06	0.00163765		[INTERPRO, BLASTED]	1970	1	0.000612118	72.41						no IPS match	no IPS match	no IPS match
ci|000053620|proj|Sample_C_D|2	---NA---	11.7105	-3.04569	-8.2574	2.46888e-06	0.00180074		[INTERPRO, NO-BLAST]	1288									no IPS match	no IPS match	no IPS match
ci|000071258|proj|Sample_C_D|2	---NA---	174.482	-2.97445	-7.85956	2.58317e-06	0.00186361		[INTERPRO, NO-BLAST]	891									no IPS match	no IPS match	no IPS match
ci|000211651|proj|Sample_C_D|2	XP_033753782.1 CD109 antigen-like isoform X1 [Pecten maximus]	102.351	1.78544	3.44723	2.6518e-06	0.00188963	PF00057.13:Ldl_recept_a//PF00207.17:A2M//PF01835.14:A2M_N//PF07678.9:A2M_comp//PF07703.9:A2M_N_2//PF13249.1:Prenyltrans_2	[INTERPRO, BLASTED, MAPPED, ANNOTATED]	4664	20	0	52.23	21	P:GO:0006910; P:GO:0007391; P:GO:0008258; P:GO:0019991; P:GO:0035159; P:GO:0050832; P:GO:0051704; P:GO:0098657; F:GO:0004866; F:GO:0005198; F:GO:0005515; C:GO:0005615; C:GO:0005918; C:GO:0016021; C:GO:0016323; C:GO:0016324; C:GO:0016327; C:GO:0016328	P:phagocytosis, recognition; P:dorsal closure; P:head involution; P:septate junction assembly; P:regulation of tube length, open tracheal system; P:defense response to fungus; P:multi-organism process; P:import into cell; F:endopeptidase inhibitor activity; F:structural molecule activity; F:protein binding; C:extracellular space; C:septate junction; C:integral component of membrane; C:basolateral…			IPR001599 (SMART); IPR002172 (SMART); IPR011625 (SMART); IPR002890 (PFAM); G3DSA:1.50.10.20 (GENE3D); IPR011626 (PFAM); G3DSA:4.10.400.10 (GENE3D); IPR011625 (PFAM); IPR001599 (PFAM); IPR013783 (G3DSA:2.60.40.GENE3D); PTHR11412:SF132 (PANTHER); PTHR11412 (PANTHER); SIGNAL_PEPTIDE_C_REGION (PHOBIUS); SIGNAL_PEPTIDE (PHOBIUS); SIGNAL_PEPTIDE_N_REGION (PHOBIUS); NON_CYTOPLASMIC_DOMAIN (PHOBIUS); SIG…	F:GO:0004866; F:GO:0005515; C:GO:0005615	F:endopeptidase inhibitor activity; F:protein binding; C:extracellular space
ci|000012268|proj|Sample_C_D|2	---NA---	184.828	-2.1756	-4.51774	2.67616e-06	0.00188963		[INTERPRO, NO-BLAST]	1037									no IPS match	no IPS match	no IPS match
ci|000009696|proj|Sample_C_D|2	---NA---	356.829	-1.24156	-2.36455	2.71186e-06	0.00189468		[INTERPRO, NO-BLAST]	1689									no IPS match	no IPS match	no IPS match
ci|000199247|proj|Sample_C_D|2	XP_033746563.1 uncharacterized protein LOC117331788 [Pecten maximus]	38.3085	2.49866	5.6516	2.79768e-06	0.00193428		[INTERPRO, BLASTED, MAPPED]	1677	2	4.44244e-26	92.73	13	P:GO:0002922; P:GO:0007338; P:GO:0042102; P:GO:0060478; P:GO:2000344; P:GO:2000360; F:GO:0032190; F:GO:0042802; C:GO:0005576; C:GO:0005886; C:GO:0016020; C:GO:0016021; C:GO:0035805	P:positive regulation of humoral immune response; P:single fertilization; P:positive regulation of T cell proliferation; P:acrosomal vesicle exocytosis; P:positive regulation of acrosome reaction; P:negative regulation of binding of sperm to zona pellucida; F:acrosin binding; F:identical protein binding; C:extracellular region; C:plasma membrane; C:membrane; C:integral component of membrane; C:eg…			CYTOPLASMIC_DOMAIN (PHOBIUS); NON_CYTOPLASMIC_DOMAIN (PHOBIUS); TRANSMEMBRANE (PHOBIUS); TMhelix (TMHMM)	no GO terms	no GO terms
ci|000153024|proj|Sample_C_D|2	XP_033736721.1 uncharacterized protein LOC117324978 [Pecten maximus]	11.105	-2.39293	-5.25224	2.90771e-06	0.00198963		[INTERPRO, BLASTED, MAPPED, ANNOTATED]	567	16	2.14894e-131	66.69	1	F:GO:0008296	F:3'-5'-exodeoxyribonuclease activity	EC:3.1; EC:3.1.11; EC:3; EC:3.1.15	Acting on ester bonds; Acting on ester bonds; Hydrolases; Acting on ester bonds	no IPS match	no IPS match	no IPS match
ci|000027261|proj|Sample_C_D|2	XP_033727838.1 zygotic DNA replication licensing factor mcm3-like [Pecten maximus]	52.9788	1.20827	2.31061	3.22997e-06	0.00215995	PF00493.18:MCM//PF01078.16:Mg_chelatase	[INTERPRO, BLASTED, MAPPED, ANNOTATED]	1689	20	0	80.08	16	P:GO:0000082; P:GO:0006270; F:GO:0003677; F:GO:0003682; F:GO:0005524; C:GO:0000793; C:GO:0005654; C:GO:0005658; C:GO:0005813; C:GO:0042555; C:GO:0045120; C:GO:0048471	P:G1/S transition of mitotic cell cycle; P:DNA replication initiation; F:DNA binding; F:chromatin binding; F:ATP binding; C:condensed chromosome; C:nucleoplasm; C:alpha DNA polymerase:primase complex; C:centrosome; C:MCM complex; C:pronucleus; C:perinuclear region of cytoplasm	EC:3.6.4.12	DNA helicase	IPR008046 (PRINTS); IPR001208 (PRINTS); IPR031327 (SMART); IPR001208 (PFAM); G3DSA:3.40.50.300 (GENE3D); IPR031327 (PANTHER); PTHR11630:SF71 (PANTHER); IPR018525 (PROSITE_PATTERNS); IPR001208 (PROSITE_PROFILES); IPR027417 (SUPERFAMILY)	P:GO:0006260; P:GO:0006270; F:GO:0003677; F:GO:0005524; C:GO:0042555	P:DNA replication; P:DNA replication initiation; F:DNA binding; F:ATP binding; C:MCM complex
ci|000064748|proj|Sample_C_D|2	---NA---	159.157	-3.22727	-9.36495	3.23818e-06	0.00215995		[INTERPRO, NO-BLAST]	537									no IPS match	no IPS match	no IPS match
ci|000082343|proj|Sample_C_D|2	XP_033744794.1 uncharacterized protein LOC117330528 [Pecten maximus]	29.824	-3.07244	-8.41197	3.25425e-06	0.00215995		[INTERPRO, BLASTED, MAPPED, ANNOTATED]	1324	20	7.60167e-82	66.81	3	F:GO:0005488; F:GO:0016787; C:GO:0005737	F:binding; F:hydrolase activity; C:cytoplasm	EC:3	Hydrolases	G3DSA:1.20.5.510 (GENE3D); mobidb-lite (MOBIDB_LITE); CYTOPLASMIC_DOMAIN (PHOBIUS); TRANSMEMBRANE (PHOBIUS); TRANSMEMBRANE (PHOBIUS); CYTOPLASMIC_DOMAIN (PHOBIUS); NON_CYTOPLASMIC_DOMAIN (PHOBIUS); TMhelix (TMHMM)	no GO terms	no GO terms
ci|000053774|proj|Sample_C_D|2	XP_033756167.1 exocyst complex component 4-like [Pecten maximus]	81.3555	-1.74405	-3.34975	3.32212e-06	0.00216397		[INTERPRO, BLASTED, MAPPED, ANNOTATED]	3747	20	0	75.39	43	P:GO:0000212; P:GO:0000916; P:GO:0006612; P:GO:0006893; P:GO:0007009; P:GO:0007110; P:GO:0007111; P:GO:0007286; P:GO:0007298; P:GO:0016080; P:GO:0016081; P:GO:0016241; P:GO:0017156; P:GO:0030010; P:GO:0044091; P:GO:0045887; P:GO:0048341; P:GO:0048489; P:GO:0048709; P:GO:0050850; P:GO:0051223; P:GO:0055108; P:GO:0090522; P:GO:0097480; F:GO:0030165; F:GO:0031267; F:GO:0044877; F:GO:0047485; C:GO:00…	P:meiotic spindle organization; P:actomyosin contractile ring contraction; P:protein targeting to membrane; P:Golgi to plasma membrane transport; P:plasma membrane organization; P:meiosis I cytokinesis; P:meiosis II cytokinesis; P:spermatid development; P:border follicle cell migration; P:synaptic vesicle targeting; P:synaptic vesicle docking; P:regulation of macroautophagy; P:calcium-ion regulat…			mobidb-lite (MOBIDB_LITE); PTHR14146 (PANTHER); NON_CYTOPLASMIC_DOMAIN (PHOBIUS); TRANSMEMBRANE (PHOBIUS); CYTOPLASMIC_DOMAIN (PHOBIUS)	no GO terms	no GO terms
ci|000049063|proj|Sample_C_D|2	XP_033755601.1 uncharacterized protein LOC117338373 [Pecten maximus]	1228.65	-1.05163	-2.07288	3.32553e-06	0.00216397	PF01436.16:NHL//PF07494.6:Reg_prop//PF08450.7:SGL	[INTERPRO, BLASTED, MAPPED, ANNOTATED]	999	20	1.77099e-177	82.39	6	P:GO:0007264; P:GO:0051999; P:GO:0097502; F:GO:0000030; F:GO:0005085; C:GO:0000139	P:small GTPase mediated signal transduction; P:mannosyl-inositol phosphorylceramide biosynthetic process; P:mannosylation; F:mannosyltransferase activity; F:guanyl-nucleotide exchange factor activity; C:Golgi membrane	EC:2.4; EC:2; EC:2.4.1	Glycosyltransferases; Transferases; Glycosyltransferases	IPR011042 (G3DSA:2.120.10.GENE3D); SSF63829 (SUPERFAMILY)	no GO terms	no GO terms
ci|000217152|proj|Sample_C_D|2	---NA---	31.2903	2.70112	6.50306	3.43647e-06	0.00220624		[INTERPRO, NO-BLAST]	754									CYTOPLASMIC_DOMAIN (PHOBIUS); TRANSMEMBRANE (PHOBIUS); NON_CYTOPLASMIC_DOMAIN (PHOBIUS); TMhelix (TMHMM)	no GO terms	no GO terms
ci|000054594|proj|Sample_C_D|2	XP_033761283.1 pneumococcal serine-rich repeat protein-like [Pecten maximus]	140.134	-2.89429	-7.43478	3.45696e-06	0.00220624	PF00090.14:TSP_1	[INTERPRO, BLASTED, MAPPED, ANNOTATED]	4821	20	0	47.43	1	C:GO:0005615	C:extracellular space			Coil (COILS); IPR000884 (SMART); IPR036383 (G3DSA:2.20.100.GENE3D); IPR036383 (G3DSA:2.20.100.GENE3D); G3DSA:2.10.70.10 (GENE3D); G3DSA:2.10.25.10 (GENE3D); IPR000884 (PFAM); G3DSA:2.30.90.10 (GENE3D); PTHR44043 (PANTHER); PTHR44043 (PANTHER); PTHR44043:SF1 (PANTHER); IPR000884 (PROSITE_PROFILES); IPR000884 (PROSITE_PROFILES); IPR000884 (PROSITE_PROFILES); IPR000884 (PROSITE_PROFILES); IPR000884 …	no GO terms	no GO terms
ci|000076699|proj|Sample_C_D|2	---NA---	290.368	-1.05471	-2.0773	3.58541e-06	0.00224504		[INTERPRO, NO-BLAST]	983									no IPS match	no IPS match	no IPS match
ci|000006427|proj|Sample_C_D|2	XP_033734413.1 very low-density lipoprotein receptor-like [Pecten maximus]	424.552	2.99198	7.95566	3.68199e-06	0.00228397	PF00057.13:Ldl_recept_a	[INTERPRO, BLASTED, MAPPED, ANNOTATED]	754	7	1.24446e-65	65.91	1	F:GO:0005515	F:protein binding			IPR002172 (PRINTS); IPR002172 (SMART); G3DSA:4.10.400.10 (GENE3D); G3DSA:4.10.400.10 (GENE3D); IPR002172 (PFAM); PTHR43966 (PANTHER); IPR023415 (PROSITE_PATTERNS); SIGNAL_PEPTIDE_N_REGION (PHOBIUS); SIGNAL_PEPTIDE_H_REGION (PHOBIUS); SIGNAL_PEPTIDE_C_REGION (PHOBIUS); SIGNAL_PEPTIDE (PHOBIUS); NON_CYTOPLASMIC_DOMAIN (PHOBIUS); IPR002172 (PROSITE_PROFILES); IPR002172 (PROSITE_PROFILES); IPR002172 …	F:GO:0005515	F:protein binding
ci|000222238|proj|Sample_C_D|2	XP_033742663.1 glyoxylate reductase/hydroxypyruvate reductase-like [Pecten maximus]	53.6421	1.66057	3.16141	3.72973e-06	0.00229216	PF00389.25:2-Hacid_dh//PF02826.14:2-Hacid_dh_C	[INTERPRO, BLASTED, MAPPED, ANNOTATED]	1180	20	0	71.3	19	P:GO:0007588; P:GO:0008152; P:GO:0034641; P:GO:0043648; P:GO:0046487; P:GO:0051259; F:GO:0008465; F:GO:0016616; F:GO:0016618; F:GO:0030267; F:GO:0031406; F:GO:0042803; F:GO:0051287; F:GO:0070402; C:GO:0005782; C:GO:0005829; C:GO:0016021	P:excretion; P:metabolic process; P:cellular nitrogen compound metabolic process; P:dicarboxylic acid metabolic process; P:glyoxylate metabolic process; P:protein complex oligomerization; F:glycerate dehydrogenase activity; F:oxidoreductase activity, acting on the CH-OH group of donors, NAD or NADP as acceptor; F:hydroxypyruvate reductase activity; F:glyoxylate reductase (NADP+) activity; F:carbo…	EC:1.1; EC:1; EC:1.5.1.15; EC:1.1.1.79; EC:1.1.1; EC:1.1.1.29; EC:3.5.4.9; EC:1.1.1.81	Acting on the CH-OH group of donors; Oxidoreductases; Methylenetetrahydrofolate dehydrogenase (NAD(+)); Glyoxylate reductase (NADP(+)); Acting on the CH-OH group of donors; Glycerate dehydrogenase; Methenyltetrahydrofolate cyclohydrolase; Hydroxypyruvate reductase	G3DSA:3.40.50.20 (GENE3D); G3DSA:3.40.50.720 (GENE3D); IPR006140 (PFAM); IPR006139 (PFAM); G3DSA:3.40.50.720 (GENE3D); G3DSA:3.40.50.720 (GENE3D); PTHR10996 (PANTHER); PTHR10996:SF137 (PANTHER); IPR029753 (PROSITE_PATTERNS); cd05301 (CDD); IPR036291 (SUPERFAMILY); SSF52283 (SUPERFAMILY)	P:GO:0008152; P:GO:0055114; F:GO:0016616; F:GO:0051287	P:metabolic process; P:obsolete oxidation-reduction process; F:oxidoreductase activity, acting on the CH-OH group of donors, NAD or NADP as acceptor; F:NAD binding
ci|000264284|proj|Sample_C_D|2	XP_033760238.1 uncharacterized protein LOC117342260 isoform X1 [Pecten maximus]	225.932	1.55534	2.93902	3.86763e-06	0.00235511		[INTERPRO, BLASTED]	868	1	0.000141082	83.33						CYTOPLASMIC_DOMAIN (PHOBIUS); NON_CYTOPLASMIC_DOMAIN (PHOBIUS); TRANSMEMBRANE (PHOBIUS)	no GO terms	no GO terms
ci|000243460|proj|Sample_C_D|2	XP_033726923.1 elongation factor 1-alpha-like [Pecten maximus]	1384.75	3.16194	8.95033	3.98602e-06	0.00240513	PF03143.12:GTP_EFTU_D3	[INTERPRO, BLASTED, MAPPED, ANNOTATED]	524	20	1.75478e-63	88.34	23	P:GO:0002182; P:GO:0006409; P:GO:0006886; P:GO:0051701; P:GO:0051704; P:GO:0090630; F:GO:0003746; F:GO:0003924; F:GO:0005096; F:GO:0005516; F:GO:0005525; F:GO:0019003; C:GO:0000329; C:GO:0005739; C:GO:0005829; C:GO:0005840; C:GO:0005853; C:GO:0009986; C:GO:0030445; C:GO:0030446; C:GO:1990904	P:cytoplasmic translational elongation; P:tRNA export from nucleus; P:intracellular protein transport; P:biological process involved in interaction with host; P:multi-organism process; P:activation of GTPase activity; F:translation elongation factor activity; F:GTPase activity; F:GTPase activator activity; F:calmodulin binding; F:GTP binding; F:GDP binding; C:fungal-type vacuole membrane; C:mitoc…	EC:3.6.1; EC:3.6; EC:3; EC:3.6.1.15	Acting on acid anhydrides; Acting on acid anhydrides; Hydrolases; Nucleoside-triphosphate phosphatase	G3DSA:2.40.30.10 (GENE3D); IPR004160 (PFAM); PTHR44830 (PANTHER); PTHR44830:SF1 (PANTHER); IPR009001 (SUPERFAMILY)	no GO terms	no GO terms
ci|000179989|proj|Sample_C_D|2	---NA---	97.5623	1.07029	2.09985	4.02506e-06	0.0024068		[INTERPRO, NO-BLAST]	972									no IPS match	no IPS match	no IPS match
ci|000163154|proj|Sample_C_D|2	XP_033732339.1 innexin unc-7-like [Pecten maximus]	103.847	-2.37433	-5.18494	4.47072e-06	0.00264942	PF00876.13:Innexin	[INTERPRO, BLASTED, MAPPED, ANNOTATED]	2370	20	0	71.65	8	P:GO:0015074; F:GO:0003723; F:GO:0005524; F:GO:0016740; F:GO:0016787; C:GO:0005634; C:GO:0005829; C:GO:0005921	P:DNA integration; F:RNA binding; F:ATP binding; F:transferase activity; F:hydrolase activity; C:nucleus; C:cytosol; C:gap junction	EC:2; EC:3	Transferases; Hydrolases	IPR000990 (PRINTS); IPR000990 (PFAM); mobidb-lite (MOBIDB_LITE); mobidb-lite (MOBIDB_LITE); IPR000990 (PANTHER); CYTOPLASMIC_DOMAIN (PHOBIUS); NON_CYTOPLASMIC_DOMAIN (PHOBIUS); NON_CYTOPLASMIC_DOMAIN (PHOBIUS); TRANSMEMBRANE (PHOBIUS); TRANSMEMBRANE (PHOBIUS); TRANSMEMBRANE (PHOBIUS); CYTOPLASMIC_DOMAIN (PHOBIUS); TRANSMEMBRANE (PHOBIUS); CYTOPLASMIC_DOMAIN (PHOBIUS); IPR000990 (PROSITE_PROFILES)…	C:GO:0005921	C:gap junction
ci|000099820|proj|Sample_C_D|2	---NA---	167.986	-1.89748	-3.72562	4.55867e-06	0.00267763		[INTERPRO, NO-BLAST]	2317									no IPS match	no IPS match	no IPS match
ci|000228977|proj|Sample_C_D|2	XP_033751571.1 LOW QUALITY PROTEIN: cinnamyl alcohol dehydrogenase 8-like [Pecten maximus]	29.976	3.16419	8.96429	4.738e-06	0.00275856		[INTERPRO, BLASTED]	622	7	3.10023e-27	92.59						no IPS match	no IPS match	no IPS match
ci|000048817|proj|Sample_C_D|2	---NA---	54.8869	1.42728	2.68939	4.90639e-06	0.00283175		[INTERPRO, NO-BLAST]	595									no IPS match	no IPS match	no IPS match
ci|000183834|proj|Sample_C_D|2	XP_033754412.1 39S ribosomal protein L3, mitochondrial-like [Pecten maximus]	60.0756	1.35791	2.56314	5.1452e-06	0.00294398	PF00297.17:Ribosomal_L3	[INTERPRO, BLASTED, MAPPED, ANNOTATED]	1495	20	0	53.11	7	P:GO:0006412; P:GO:0032543; F:GO:0003735; C:GO:0005762; C:GO:0005763; C:GO:0005840	P:translation; P:mitochondrial translation; F:structural constituent of ribosome; C:mitochondrial large ribosomal subunit; C:mitochondrial small ribosomal subunit; C:ribosome			G3DSA:4.10.960.10 (GENE3D); IPR000597 (PFAM); mobidb-lite (MOBIDB_LITE); mobidb-lite (MOBIDB_LITE); IPR019927 (PANTHER); PTHR11229:SF0 (PANTHER); IPR019927 (PANTHER); PTHR11229:SF0 (PANTHER); IPR019927 (PANTHER); PTHR11229:SF0 (PANTHER); IPR019926 (PROSITE_PATTERNS); IPR009000 (SUPERFAMILY); IPR009000 (SUPERFAMILY)	P:GO:0006412; F:GO:0003735; C:GO:0005622; C:GO:0005840	P:translation; F:structural constituent of ribosome; C:intracellular anatomical structure; C:ribosome
ci|000201280|proj|Sample_C_D|2	---NA---	91.4289	2.83257	7.12343	5.5122e-06	0.00312702		[INTERPRO, NO-BLAST]	668									mobidb-lite (MOBIDB_LITE); mobidb-lite (MOBIDB_LITE)	no GO terms	no GO terms
ci|000049641|proj|Sample_C_D|2	---NA---	138.443	1.39532	2.63048	5.64719e-06	0.00317645		[INTERPRO, NO-BLAST]	1879									CYTOPLASMIC_DOMAIN (PHOBIUS); TRANSMEMBRANE (PHOBIUS); NON_CYTOPLASMIC_DOMAIN (PHOBIUS); TMhelix (TMHMM)	no GO terms	no GO terms
ci|000056877|proj|Sample_C_D|2	---NA---	140.874	-1.56455	-2.95785	5.70004e-06	0.00317923		[INTERPRO, NO-BLAST]	3580									no IPS match	no IPS match	no IPS match
ci|000080512|proj|Sample_C_D|2	---NA---	65.7717	-2.97406	-7.85746	5.76962e-06	0.00318392		[INTERPRO, NO-BLAST]	1402									Coil (COILS)	no GO terms	no GO terms
ci|000211365|proj|Sample_C_D|2	---NA---	22.7416	2.04779	4.13471	5.83619e-06	0.00318392		[INTERPRO, NO-BLAST]	1756									TMhelix (TMHMM)	no GO terms	no GO terms
ci|000013138|proj|Sample_C_D|2	XP_033762741.1 LOW QUALITY PROTEIN: cyclin-dependent kinase 12-like [Pecten maximus]	7.73395	-2.81296	-7.02723	5.85235e-06	0.00318392	PF00069.20:Pkinase//PF07714.12:Pkinase_Tyr//PF14531.1:Kinase-like	[INTERPRO, BLASTED, MAPPED, ANNOTATED]	4257	20	0	73.68	35	P:GO:0000380; P:GO:0006368; P:GO:0006468; P:GO:0007088; P:GO:0008284; P:GO:0030097; P:GO:0043312; P:GO:0043405; P:GO:0043484; P:GO:0045944; P:GO:0046777; P:GO:0070816; P:GO:2000737; F:GO:0000976; F:GO:0004672; F:GO:0004693; F:GO:0005524; F:GO:0008134; F:GO:0008353; F:GO:0019901; F:GO:0030332; C:GO:0000228; C:GO:0001650; C:GO:0002944; C:GO:0002945; C:GO:0005576; C:GO:0005703; C:GO:0005794; C:GO:00…	P:alternative mRNA splicing, via spliceosome; P:transcription elongation from RNA polymerase II promoter; P:protein phosphorylation; P:regulation of mitotic nuclear division; P:positive regulation of cell population proliferation; P:hemopoiesis; P:neutrophil degranulation; P:regulation of MAP kinase activity; P:regulation of RNA splicing; P:positive regulation of transcription by RNA polymerase I…	EC:2.7.1; EC:2.7.11; EC:2.7.11.23; EC:2.7; EC:2; EC:2.7.11.22	Transferring phosphorus-containing groups; Transferring phosphorus-containing groups; [RNA-polymerase]-subunit kinase; Transferring phosphorus-containing groups; Transferases; Cyclin-dependent kinase	IPR000719 (SMART); G3DSA:3.30.200.20 (GENE3D); IPR000719 (PFAM); PF12330 (PFAM); G3DSA:1.10.510.10 (GENE3D); PTHR24056:SF125 (PANTHER); PTHR24056 (PANTHER); IPR017441 (PROSITE_PATTERNS); IPR008271 (PROSITE_PATTERNS); IPR000719 (PROSITE_PROFILES); cd07864 (CDD); IPR011009 (SUPERFAMILY)	P:GO:0006468; F:GO:0004672; F:GO:0005524	P:protein phosphorylation; F:protein kinase activity; F:ATP binding
ci|000077063|proj|Sample_C_D|2	XP_033733779.1 atypical kinase COQ8A, mitochondrial-like [Pecten maximus]	419.039	-0.962018	-1.94803	6.48065e-06	0.00349707	PF03109.11:ABC1	[INTERPRO, BLASTED, MAPPED, ANNOTATED]	2281	20	0	73.91	25	P:GO:0006122; P:GO:0006468; P:GO:0006508; P:GO:0006744; P:GO:0009150; P:GO:0009167; P:GO:0009205; P:GO:0017144; P:GO:0021692; P:GO:0030163; P:GO:0032836; P:GO:0072015; F:GO:0004176; F:GO:0004252; F:GO:0004672; F:GO:0005524; F:GO:0043531; C:GO:0005739; C:GO:0016021	P:mitochondrial electron transport, ubiquinol to cytochrome c; P:protein phosphorylation; P:proteolysis; P:ubiquinone biosynthetic process; P:purine ribonucleotide metabolic process; P:purine ribonucleoside monophosphate metabolic process; P:purine ribonucleoside triphosphate metabolic process; P:drug metabolic process; P:cerebellar Purkinje cell layer morphogenesis; P:protein catabolic process; …	EC:3.4.21.34; EC:3.4.21.26; EC:3.4.21.27; EC:2.7; EC:3.4.24.34; EC:3.4.21.41; EC:3.4.21.45; EC:3.4.21.42; EC:3.4.19.1; EC:3.4.21.43; EC:3.4.21.38; EC:3.4.21.35; EC:3.4.21.36; EC:3.4.21.39; EC:3.4.21; EC:3.4.21.53; EC:3.4.21.54; EC:3.4.21.48; EC:3.4.21.46; EC:3.4.21.47; EC:3.4.99; EC:2.7.1; EC:3.4.21.62; EC:3.4.21.61; EC:3.6.1.15; EC:3.4.21.59; EC:2; EC:3; EC:3.4.21.73; EC:3.4.24.7; EC:3.4.21.71; …	Plasma kallikrein; Prolyl oligopeptidase; Coagulation factor XIa; Transferring phosphorus-containing groups; Neutrophil collagenase; Complement subcomponent C1r; Complement factor I; Complement subcomponent C1s; Acylaminoacyl-peptidase; Classical-complement-pathway C3/C5 convertase; Coagulation factor XIIa; Tissue kallikrein; Pancreatic elastase; Chymase; Acting on peptide bonds (peptidases); End…	G3DSA:3.30.200.20 (GENE3D); IPR004147 (PFAM); mobidb-lite (MOBIDB_LITE); IPR034646 (PANTHER); IPR034646 (CDD); IPR011009 (SUPERFAMILY)	no GO terms	no GO terms
ci|000010344|proj|Sample_C_D|2	XP_033760210.1 uncharacterized protein LOC117342253 [Pecten maximus]	69.2368	-2.41378	-5.32869	6.58096e-06	0.00352257	PF13330.1:Mucin2_WxxW	[INTERPRO, BLASTED, MAPPED, ANNOTATED]	3531	10	0	66.32	8	P:GO:0007169; P:GO:0007275; P:GO:0018108; P:GO:0033674; F:GO:0004714; F:GO:0005524; C:GO:0005887; C:GO:0043235	P:transmembrane receptor protein tyrosine kinase signaling pathway; P:multicellular organism development; P:peptidyl-tyrosine phosphorylation; P:positive regulation of kinase activity; F:transmembrane receptor protein tyrosine kinase activity; F:ATP binding; C:integral component of plasma membrane; C:receptor complex	EC:2.7.1; EC:2.7.10; EC:2.7.10.1; EC:2.7; EC:2	Transferring phosphorus-containing groups; Transferring phosphorus-containing groups; Receptor protein-tyrosine kinase; Transferring phosphorus-containing groups; Transferases	IPR025155 (PFAM); mobidb-lite (MOBIDB_LITE); CYTOPLASMIC_DOMAIN (PHOBIUS); TRANSMEMBRANE (PHOBIUS); NON_CYTOPLASMIC_DOMAIN (PHOBIUS); TRANSMEMBRANE (PHOBIUS); CYTOPLASMIC_DOMAIN (PHOBIUS); SignalP-TM (SIGNALP_EUK); TMhelix (TMHMM); TMhelix (TMHMM)	no GO terms	no GO terms
ci|000068868|proj|Sample_C_D|2	XP_033757319.1 uncharacterized protein LOC117339710 [Pecten maximus]	46.795	-3.16595	-8.97522	6.63614e-06	0.00352368		[INTERPRO, BLASTED, MAPPED]	823	2	7.46795e-05	66.13	26	P:GO:0006469; P:GO:0006805; P:GO:0009636; P:GO:0014003; P:GO:0031100; P:GO:0031667; P:GO:0032355; P:GO:0032869; P:GO:0033591; P:GO:0043200; P:GO:0045471; P:GO:0071364; P:GO:0071385; P:GO:0071460; P:GO:0071672; P:GO:1904706; F:GO:0004364; F:GO:0008144; F:GO:0016740; F:GO:0019901; F:GO:0043295; C:GO:0005634; C:GO:0005737; C:GO:0005739; C:GO:0005829; C:GO:0005886	P:negative regulation of protein kinase activity; P:xenobiotic metabolic process; P:response to toxic substance; P:oligodendrocyte development; P:animal organ regeneration; P:response to nutrient levels; P:response to estradiol; P:cellular response to insulin stimulus; P:response to L-ascorbic acid; P:response to amino acid; P:response to ethanol; P:cellular response to epidermal growth factor st…			Coil (COILS); Coil (COILS)	no GO terms	no GO terms
ci|000061045|proj|Sample_C_D|2	---NA---	162.505	-1.12794	-2.18546	6.86059e-06	0.00359896		[INTERPRO, NO-BLAST]	1674									Coil (COILS); NON_CYTOPLASMIC_DOMAIN (PHOBIUS); SIGNAL_PEPTIDE_H_REGION (PHOBIUS); SIGNAL_PEPTIDE (PHOBIUS); SIGNAL_PEPTIDE_N_REGION (PHOBIUS); SIGNAL_PEPTIDE_C_REGION (PHOBIUS)	no GO terms	no GO terms
ci|000162866|proj|Sample_C_D|2	XP_033756120.1 uncharacterized protein LOC117338863 [Pecten maximus]	11.049	-3.04057	-8.22814	6.88635e-06	0.00359896		[INTERPRO, BLASTED, MAPPED, ANNOTATED]	2132	5	0	67.45	4	P:GO:0031116; F:GO:0005525; C:GO:0005737; C:GO:0015630	P:positive regulation of microtubule polymerization; F:GTP binding; C:cytoplasm; C:microtubule cytoskeleton			SIGNAL_PEPTIDE_H_REGION (PHOBIUS); CYTOPLASMIC_DOMAIN (PHOBIUS); SIGNAL_PEPTIDE (PHOBIUS); NON_CYTOPLASMIC_DOMAIN (PHOBIUS); SIGNAL_PEPTIDE_N_REGION (PHOBIUS); SIGNAL_PEPTIDE_C_REGION (PHOBIUS); TRANSMEMBRANE (PHOBIUS); TMhelix (TMHMM); TMhelix (TMHMM)	no GO terms	no GO terms
ci|000074094|proj|Sample_C_D|2	XP_033755339.1 uncharacterized protein LOC117338195 [Pecten maximus]	36.4879	-1.88497	-3.69346	7.25274e-06	0.00376083	PF02816.13:Alpha_kinase	[INTERPRO, BLASTED, MAPPED, ANNOTATED]	1154	20	0	58.78	8	P:GO:0006468; P:GO:0019284; P:GO:0019509; F:GO:0004674; F:GO:0005524; F:GO:0046523; C:GO:0005634; C:GO:0005737	P:protein phosphorylation; P:L-methionine salvage from S-adenosylmethionine; P:L-methionine salvage from methylthioadenosine; F:protein serine/threonine kinase activity; F:ATP binding; F:S-methyl-5-thioribose-1-phosphate isomerase activity; C:nucleus; C:cytoplasm	EC:2.7.1; EC:2.7.11; EC:2.7; EC:2; EC:5.3; EC:5; EC:5.3.1; EC:5.3.1.23	Transferring phosphorus-containing groups; Transferring phosphorus-containing groups; Transferring phosphorus-containing groups; Transferases; Intramolecular oxidoreductases; Isomerases; Intramolecular oxidoreductases; S-methyl-5-thioribose-1-phosphate isomerase	IPR004166 (SMART); IPR004166 (PFAM); G3DSA:3.20.200.10 (GENE3D); IPR004166 (PROSITE_PROFILES); IPR011009 (SUPERFAMILY)	P:GO:0006468; F:GO:0004674; F:GO:0005524	P:protein phosphorylation; F:protein serine/threonine kinase activity; F:ATP binding
ci|000076556|proj|Sample_C_D|2	---NA---	58.3011	-2.00786	-4.02186	7.35309e-06	0.0037833		[INTERPRO, NO-BLAST]	3293									no IPS match	no IPS match	no IPS match
ci|000179704|proj|Sample_C_D|2	XP_033732326.1 L-proline trans-4-hydroxylase-like [Pecten maximus]	21.5899	2.01921	4.05363	7.46157e-06	0.00380959		[INTERPRO, BLASTED, MAPPED, ANNOTATED]	1439	20	4.77749e-56	81.73	4	P:GO:0006468; F:GO:0004674; F:GO:0005524; C:GO:0016021	P:protein phosphorylation; F:protein serine/threonine kinase activity; F:ATP binding; C:integral component of membrane	EC:2.7.1; EC:2.7.11; EC:2.7; EC:2	Transferring phosphorus-containing groups; Transferring phosphorus-containing groups; Transferring phosphorus-containing groups; Transferases	G3DSA:2.60.120.620 (GENE3D); PTHR20883:SF10 (PANTHER); PTHR20883 (PANTHER); SSF51197 (SUPERFAMILY)	no GO terms	no GO terms
ci|000100201|proj|Sample_C_D|2	XP_033747809.1 uncharacterized protein LOC117332862, partial [Pecten maximus]	186.334	-2.67017	-6.36505	7.60218e-06	0.00385175		[INTERPRO, BLASTED, MAPPED]	583	20	1.24278e-61	55.64	48	P:GO:0006096; P:GO:0006146; P:GO:0006606; P:GO:0006626; P:GO:0006887; P:GO:0010458; P:GO:0015031; P:GO:0016310; P:GO:0033750; P:GO:0034220; P:GO:0035821; P:GO:0042783; P:GO:0051028; F:GO:0000034; F:GO:0000166; F:GO:0004618; F:GO:0005509; F:GO:0005515; F:GO:0005524; F:GO:0008139; F:GO:0008381; F:GO:0016301; F:GO:0016740; F:GO:0016787; F:GO:0016810; F:GO:0046872; F:GO:0061608; F:GO:0090729; F:GO:19…	P:glycolytic process; P:adenine catabolic process; P:protein import into nucleus; P:protein targeting to mitochondrion; P:exocytosis; P:exit from mitosis; P:protein transport; P:phosphorylation; P:ribosome localization; P:ion transmembrane transport; P:modulation of process of other organism; P:evasion of host immune response; P:mRNA transport; F:adenine deaminase activity; F:nucleotide binding; …			PTHR24024:SF18 (PANTHER); PTHR24024:SF18 (PANTHER); PTHR24024 (PANTHER)	no GO terms	no GO terms
ci|000205181|proj|Sample_C_D|2	XP_033744655.1 histidine ammonia-lyase-like [Pecten maximus]	49.6182	2.85123	7.21618	8.56825e-06	0.00430834		[INTERPRO, BLASTED]	1739	2	5.624e-09	98.21						CYTOPLASMIC_DOMAIN (PHOBIUS); NON_CYTOPLASMIC_DOMAIN (PHOBIUS); TRANSMEMBRANE (PHOBIUS); TMhelix (TMHMM)	no GO terms	no GO terms
ci|000219653|proj|Sample_C_D|2	XP_033758582.1 rRNA 2'-O-methyltransferase fibrillarin-like [Pecten maximus]	87.0628	3.04993	8.28174	8.72946e-06	0.0043564	PF01269.12:Fibrillarin//PF08704.5:GCD14	[INTERPRO, BLASTED, MAPPED, ANNOTATED]	1750	20	5.9056e-160	89.8	23	P:GO:0000494; P:GO:0006364; P:GO:0008033; P:GO:0031167; P:GO:0048254; P:GO:1990258; F:GO:0001085; F:GO:0001094; F:GO:0003723; F:GO:0008168; F:GO:0008649; F:GO:0051117; F:GO:1990259; C:GO:0001650; C:GO:0001651; C:GO:0001652; C:GO:0005694; C:GO:0015030; C:GO:0030532; C:GO:0031428; C:GO:0032040	P:box C/D RNA 3'-end processing; P:rRNA processing; P:tRNA processing; P:rRNA methylation; P:snoRNA localization; P:histone glutamine methylation; F:RNA polymerase II transcription factor binding; F:TFIID-class transcription factor complex binding; F:RNA binding; F:methyltransferase activity; F:rRNA methyltransferase activity; F:ATPase binding; F:histone-glutamine methyltransferase activity; C:fi…	EC:2.1; EC:2; EC:2.1.1	Transferring one-carbon groups; Transferases; Transferring one-carbon groups	IPR000692 (PRINTS); IPR000692 (SMART); IPR000692 (PIRSF); IPR000692 (PFAM); G3DSA:3.40.50.150 (GENE3D); G3DSA:3.30.200.20 (GENE3D); PTHR10335:SF6 (PANTHER); PTHR10335 (PANTHER); IPR020813 (PROSITE_PATTERNS); IPR000692 (HAMAP); IPR029063 (SUPERFAMILY)	P:GO:0006364; P:GO:0008033; F:GO:0003723; F:GO:0008168	P:rRNA processing; P:tRNA processing; F:RNA binding; F:methyltransferase activity
ci|000076203|proj|Sample_C_D|2	---NA---	32.017	-2.41086	-5.31791	9.0407e-06	0.00446777		[INTERPRO, NO-BLAST]	1626									CYTOPLASMIC_DOMAIN (PHOBIUS); NON_CYTOPLASMIC_DOMAIN (PHOBIUS); TRANSMEMBRANE (PHOBIUS); TMhelix (TMHMM)	no GO terms	no GO terms
ci|000071433|proj|Sample_C_D|2	XP_033729547.1 E3 ubiquitin-protein ligase TRIM56-like [Pecten maximus]	63.3762	-2.36873	-5.16485	9.08725e-06	0.00446777	PF00097.20:zf-C3HC4//PF00643.19:zf-B_box//PF13445.1:zf-RING_UBOX//PF13639.1:zf-RING_2//PF13920.1:zf-C3HC4_3//PF13923.1:zf-C3HC4_2//PF14634.1:zf-RING_5//PF15227.1:zf-C3HC4_4	[INTERPRO, BLASTED, ANNOTATED]	2299	20	0	61.24	2	F:GO:0008270; C:GO:0005622	F:zinc ion binding; C:intracellular anatomical structure			IPR001841 (SMART); IPR000315 (PFAM); IPR013083 (G3DSA:3.30.40.GENE3D); PF13923 (PFAM); IPR013083 (G3DSA:3.30.40.GENE3D); PTHR25462 (PANTHER); IPR017907 (PROSITE_PATTERNS); NON_CYTOPLASMIC_DOMAIN (PHOBIUS); CYTOPLASMIC_DOMAIN (PHOBIUS); TRANSMEMBRANE (PHOBIUS); NON_CYTOPLASMIC_DOMAIN (PHOBIUS); TRANSMEMBRANE (PHOBIUS); IPR001841 (PROSITE_PROFILES); IPR000315 (PROSITE_PROFILES); IPR000315 (CDD); SS…	F:GO:0008270; C:GO:0005622	F:zinc ion binding; C:intracellular anatomical structure
ci|000018690|proj|Sample_C_D|2	XP_033730334.1 soma ferritin-like [Pecten maximus]	2208.67	-3.07441	-8.42345	9.51953e-06	0.00464588	PF00210.19:Ferritin	[INTERPRO, BLASTED, MAPPED, ANNOTATED]	931	20	1.51915e-114	85.85	17	P:GO:0006826; P:GO:0006879; P:GO:0006880; P:GO:0043312; P:GO:0048147; P:GO:0060547; F:GO:0008199; C:GO:0005576; C:GO:0005829; C:GO:0008043; C:GO:0044754; C:GO:0060205; C:GO:0071682; C:GO:1904724; C:GO:1904813	P:iron ion transport; P:cellular iron ion homeostasis; P:intracellular sequestering of iron ion; P:neutrophil degranulation; P:negative regulation of fibroblast proliferation; P:negative regulation of necrotic cell death; F:ferric iron binding; C:extracellular region; C:cytosol; C:intracellular ferritin complex; C:autolysosome; C:cytoplasmic vesicle lumen; C:endocytic vesicle lumen; C:tertiary gr…	EC:1.16.3.2	Bacterial non-heme ferritin	IPR008331 (PFAM); IPR012347 (G3DSA:1.20.1260.GENE3D); IPR001519 (PANTHER); IPR014034 (PROSITE_PATTERNS); IPR009040 (PROSITE_PROFILES); cd01056 (CDD); IPR009078 (SUPERFAMILY)	P:GO:0006826; P:GO:0006879; F:GO:0008199	P:iron ion transport; P:cellular iron ion homeostasis; F:ferric iron binding
ci|000218164|proj|Sample_C_D|2	XP_033751468.1 lysosomal aspartic protease-like isoform X2 [Pecten maximus]	114.429	3.08703	8.49746	9.91932e-06	0.00480566	PF00026.18:Asp//PF07966.7:A1_Propeptide//PF13650.1:Asp_protease_2//PF14543.1:TAXi_N	[INTERPRO, BLASTED, MAPPED, ANNOTATED]	886	20	0	70.61	10	P:GO:0006508; P:GO:0030163; P:GO:0045476; P:GO:0050829; F:GO:0004190; F:GO:0016491; C:GO:0005764	P:proteolysis; P:protein catabolic process; P:nurse cell apoptotic process; P:defense response to Gram-negative bacterium; F:aspartic-type endopeptidase activity; F:oxidoreductase activity; C:lysosome	EC:3.4.23.1; EC:3.4.23; EC:3.4.23.32; EC:3.4.23.36; EC:3.4.23.4; EC:3.4.23.35; EC:3.4.23.5; EC:3.4.23.34; EC:3.4; EC:3.4.99; EC:3.4.23.43; EC:3.4.23.20; EC:3.4.23.25; EC:3.4.23.15; EC:1; EC:3	Pepsin A; Acting on peptide bonds (peptidases); Scytalidopepsin B; Signal peptidase II; Chymosin; Barrierpepsin; Cathepsin D; Cathepsin E; Acting on peptide bonds (peptidases); Acting on peptide bonds (peptidases); Prepilin peptidase; Penicillopepsin; Saccharopepsin; Renin; Oxidoreductases; Hydrolases	IPR001461 (PRINTS); IPR033121 (PFAM); IPR021109 (G3DSA:2.40.70.GENE3D); IPR021109 (G3DSA:2.40.70.GENE3D); IPR021109 (G3DSA:2.40.70.GENE3D); PTHR13683:SF230 (PANTHER); IPR001461 (PANTHER); IPR001969 (PROSITE_PATTERNS); SIGNAL_PEPTIDE (PHOBIUS); NON_CYTOPLASMIC_DOMAIN (PHOBIUS); SIGNAL_PEPTIDE_N_REGION (PHOBIUS); SIGNAL_PEPTIDE_C_REGION (PHOBIUS); SIGNAL_PEPTIDE_H_REGION (PHOBIUS); IPR033121 (PROSI…	P:GO:0006508; F:GO:0004190	P:proteolysis; F:aspartic-type endopeptidase activity
ci|000089988|proj|Sample_C_D|2	XP_033763190.1 signal peptidase complex subunit 1-like [Pecten maximus]	51.3263	-2.56138	-5.90272	1.02226e-05	0.00491672	PF06645.8:SPC12	[INTERPRO, BLASTED, MAPPED, ANNOTATED]	2135	13	1.37364e-71	74.15	22	P:GO:0006465; P:GO:0034720; P:GO:0045047; P:GO:0070544; F:GO:0005506; F:GO:0008233; F:GO:0032453; F:GO:0043022; F:GO:0051864; C:GO:0005730; C:GO:0005787; C:GO:0016021; C:GO:0030176	P:signal peptide processing; P:histone H3-K4 demethylation; P:protein targeting to ER; P:histone H3-K36 demethylation; F:iron ion binding; F:peptidase activity; F:histone demethylase activity (H3-K4 specific); F:ribosome binding; F:histone demethylase activity (H3-K36 specific); C:nucleolus; C:signal peptidase complex; C:integral component of membrane; C:integral component of endoplasmic reticulu…	EC:1.14.11; EC:1.14.11.27; EC:3.4; EC:1; EC:1.14; EC:3	Acting on paired donors, with incorporation or reduction of molecular oxygen. The oxygen incorporated need not be derived from O(2); [Histone H3]-dimethyl-L-lysine(36) demethylase; Acting on peptide bonds (peptidases); Oxidoreductases; Acting on paired donors, with incorporation or reduction of molecular oxygen. The oxygen incorporated need not be derived from O(2); Hydrolases	IPR009542 (PFAM); mobidb-lite (MOBIDB_LITE); IPR009542 (PANTHER); PTHR13202:SF0 (PANTHER); TRANSMEMBRANE (PHOBIUS); CYTOPLASMIC_DOMAIN (PHOBIUS); TRANSMEMBRANE (PHOBIUS); CYTOPLASMIC_DOMAIN (PHOBIUS); NON_CYTOPLASMIC_DOMAIN (PHOBIUS); TMhelix (TMHMM); TMhelix (TMHMM)	P:GO:0006465; F:GO:0008233; C:GO:0005787; C:GO:0016021	P:signal peptide processing; F:peptidase activity; C:signal peptidase complex; C:integral component of membrane
ci|000076327|proj|Sample_C_D|2	XP_033755345.1 uncharacterized protein LOC117338198 [Pecten maximus]	112.961	-3.01475	-8.08219	1.06583e-05	0.00508939		[INTERPRO, BLASTED, MAPPED, ANNOTATED]	1879	20	0	57.37	22	P:GO:0000132; P:GO:0001845; P:GO:0006898; P:GO:0031532; P:GO:0034620; P:GO:0042742; P:GO:0043654; P:GO:0045184; P:GO:0051704; P:GO:0070986; P:GO:0098657; P:GO:1901076; P:GO:1903356; P:GO:1904747; F:GO:0003950; F:GO:0005044; F:GO:0005515; C:GO:0001891; C:GO:0009986; C:GO:0030670; C:GO:0031260	P:establishment of mitotic spindle orientation; P:phagolysosome assembly; P:receptor-mediated endocytosis; P:actin cytoskeleton reorganization; P:cellular response to unfolded protein; P:defense response to bacterium; P:recognition of apoptotic cell; P:establishment of protein localization; P:multi-organism process; P:left/right axis specification; P:import into cell; P:positive regulation of eng…	EC:2.4.2; EC:2.4; EC:2; EC:2.4.2.30	Glycosyltransferases; Glycosyltransferases; Transferases; NAD(+) ADP-ribosyltransferase	CYTOPLASMIC_DOMAIN (PHOBIUS); SIGNAL_PEPTIDE_C_REGION (PHOBIUS); SIGNAL_PEPTIDE (PHOBIUS); NON_CYTOPLASMIC_DOMAIN (PHOBIUS); SIGNAL_PEPTIDE_N_REGION (PHOBIUS); SIGNAL_PEPTIDE_H_REGION (PHOBIUS); TRANSMEMBRANE (PHOBIUS); SignalP-noTM (SIGNALP_EUK); SignalP-TM (SIGNALP_GRAM_POSITIVE); TMhelix (TMHMM)	no GO terms	no GO terms
ci|000179771|proj|Sample_C_D|2	XP_033747905.1 mitotic spindle assembly checkpoint protein MAD1-like [Pecten maximus]	90.4658	0.858178	1.81275	1.09931e-05	0.00521173	PF05557.8:MAD	[INTERPRO, BLASTED, MAPPED, ANNOTATED]	3512	12	0	58.28	17	P:GO:0007094; P:GO:0042130; P:GO:0048538; P:GO:0051315; P:GO:0090235; F:GO:0042802; F:GO:0043515; F:GO:0044877; C:GO:0000776; C:GO:0000922; C:GO:0005635; C:GO:0005654; C:GO:0005813; C:GO:0005829; C:GO:0032991; C:GO:0072686	P:mitotic spindle assembly checkpoint; P:negative regulation of T cell proliferation; P:thymus development; P:attachment of mitotic spindle microtubules to kinetochore; P:regulation of metaphase plate congression; F:identical protein binding; F:kinetochore binding; F:protein-containing complex binding; C:kinetochore; C:spindle pole; C:nuclear envelope; C:nucleoplasm; C:centrosome; C:cytosol; C:pr…			Coil (COILS); Coil (COILS); Coil (COILS); Coil (COILS); Coil (COILS); Coil (COILS); Coil (COILS); Coil (COILS); Coil (COILS); G3DSA:1.20.5.340 (GENE3D); G3DSA:1.20.5.320 (GENE3D); IPR008672 (PFAM); IPR008672 (PANTHER); SIGNAL_PEPTIDE_C_REGION (PHOBIUS); SIGNAL_PEPTIDE (PHOBIUS); SIGNAL_PEPTIDE_H_REGION (PHOBIUS); SIGNAL_PEPTIDE_N_REGION (PHOBIUS); NON_CYTOPLASMIC_DOMAIN (PHOBIUS); SignalP-noTM (S…	P:GO:0007094	P:mitotic spindle assembly checkpoint
ci|000082147|proj|Sample_C_D|2	XP_033746129.1 uncharacterized protein LOC117331500 [Pecten maximus]	68.7276	-2.56643	-5.9234	1.12785e-05	0.00530914		[INTERPRO, BLASTED, MAPPED, ANNOTATED]	2411	9	2.49604e-113	74.15	5	P:GO:0006729; P:GO:0006811; F:GO:0004757; F:GO:0005227; C:GO:0005886	P:tetrahydrobiopterin biosynthetic process; P:ion transport; F:sepiapterin reductase activity; F:calcium activated cation channel activity; C:plasma membrane	EC:1.1; EC:1; EC:1.1.1; EC:7; EC:1.1.1.153	Acting on the CH-OH group of donors; Oxidoreductases; Acting on the CH-OH group of donors; Translocases; Sepiapterin reductase (L-erythro-7,8-dihydrobiopterin forming)	Coil (COILS); Coil (COILS); CYTOPLASMIC_DOMAIN (PHOBIUS); NON_CYTOPLASMIC_DOMAIN (PHOBIUS); TRANSMEMBRANE (PHOBIUS); TMhelix (TMHMM)	no GO terms	no GO terms
ci|000085999|proj|Sample_C_D|2	XP_033744949.1 sepiapterin reductase-like [Pecten maximus]	20.9237	-2.70885	-6.538	1.15603e-05	0.00540347	PF00106.20:adh_short//PF08659.5:KR//PF13561.1:adh_short_C2	[INTERPRO, BLASTED, MAPPED, ANNOTATED]	985	20	1.14342e-156	79.48	8	P:GO:0006298; F:GO:0016887; C:GO:0016020; C:GO:0032300	P:mismatch repair; F:ATPase activity; C:membrane; C:mismatch repair complex	EC:3.6.1; EC:3.6; EC:3; EC:1.1.1.153; EC:3.6.1.15	Acting on acid anhydrides; Acting on acid anhydrides; Hydrolases; Sepiapterin reductase (L-erythro-7,8-dihydrobiopterin forming); Nucleoside-triphosphate phosphatase	Coil (COILS); IPR002347 (PRINTS); G3DSA:3.40.50.720 (GENE3D); IPR002347 (PFAM); PTHR44085 (PANTHER); IPR036291 (SUPERFAMILY)	no GO terms	no GO terms
ci|000063715|proj|Sample_C_D|2	---NA---	48.9622	-3.00671	-8.03731	1.17822e-05	0.00546867		[INTERPRO, NO-BLAST]	1150									no IPS match	no IPS match	no IPS match
ci|000063336|proj|Sample_C_D|2	401865P03934.1 RecName: Full=Transposable element Tc1 transposase [Caenorhabditis elegans]	26.7059	-2.53405	-5.79194	1.20693e-05	0.00556301		[INTERPRO, BLASTED, MAPPED]	726	2	1.76871e-07	48.62	8	P:GO:0006120; P:GO:0055114; F:GO:0008137; C:GO:0005739; C:GO:0005743; C:GO:0016020; C:GO:0016021; C:GO:0070469	P:mitochondrial electron transport, NADH to ubiquinone; P:obsolete oxidation-reduction process; F:NADH dehydrogenase (ubiquinone) activity; C:mitochondrion; C:mitochondrial inner membrane; C:membrane; C:integral component of membrane; C:respirasome			no IPS match	no IPS match	no IPS match
ci|000060996|proj|Sample_C_D|2	XP_033733258.1 nose resistant to fluoxetine protein 6-like [Pecten maximus]	378.091	-3.07086	-8.40275	1.26431e-05	0.00578733	PF01757.17:Acyl_transf_3	[INTERPRO, BLASTED, MAPPED, ANNOTATED]	2573	20	0	81.99	13	P:GO:0006260; P:GO:0006355; P:GO:0006418; F:GO:0000166; F:GO:0003676; F:GO:0004812; F:GO:0016491; F:GO:0016740; F:GO:0016787; F:GO:0046872; F:GO:0051536; F:GO:0140110; C:GO:0016020	P:DNA replication; P:regulation of transcription, DNA-templated; P:tRNA aminoacylation for protein translation; F:nucleotide binding; F:nucleic acid binding; F:aminoacyl-tRNA ligase activity; F:oxidoreductase activity; F:transferase activity; F:hydrolase activity; F:metal ion binding; F:iron-sulfur cluster binding; F:transcription regulator activity; C:membrane	EC:6.1; EC:1; EC:2; EC:3; EC:6.1.1; EC:6	Forming carbon-oxygen bonds; Oxidoreductases; Transferases; Hydrolases; Forming carbon-oxygen bonds; Ligases	IPR006621 (SMART); PTHR11161:SF0 (PANTHER); PTHR11161 (PANTHER); SIGNAL_PEPTIDE_N_REGION (PHOBIUS); NON_CYTOPLASMIC_DOMAIN (PHOBIUS); SIGNAL_PEPTIDE_C_REGION (PHOBIUS); TRANSMEMBRANE (PHOBIUS); SIGNAL_PEPTIDE_H_REGION (PHOBIUS); CYTOPLASMIC_DOMAIN (PHOBIUS); SIGNAL_PEPTIDE (PHOBIUS); SignalP-noTM (SIGNALP_EUK); SignalP-TM (SIGNALP_GRAM_POSITIVE); TMhelix (TMHMM)	no GO terms	no GO terms
ci|000030292|proj|Sample_C_D|2	XP_033745493.1 uncharacterized protein LOC117331009 [Pecten maximus]	81.7446	1.24058	2.36294	1.27331e-05	0.00578861		[INTERPRO, BLASTED, MAPPED, ANNOTATED]	2652	3	0	68.66	1	F:GO:0003824	F:catalytic activity			mobidb-lite (MOBIDB_LITE); NON_CYTOPLASMIC_DOMAIN (PHOBIUS); TRANSMEMBRANE (PHOBIUS); CYTOPLASMIC_DOMAIN (PHOBIUS); TMhelix (TMHMM)	no GO terms	no GO terms
ci|000019355|proj|Sample_C_D|2	---NA---	292.17	-1.31451	-2.48719	1.31677e-05	0.00594543		[INTERPRO, NO-BLAST]	2362									TRANSMEMBRANE (PHOBIUS); NON_CYTOPLASMIC_DOMAIN (PHOBIUS); CYTOPLASMIC_DOMAIN (PHOBIUS); TMhelix (TMHMM)	no GO terms	no GO terms
ci|000009770|proj|Sample_C_D|2	---NA---	8.08538	-2.89666	-7.44703	1.344e-05	0.00602737		[INTERPRO, NO-BLAST]	1616									no IPS match	no IPS match	no IPS match
ci|000019115|proj|Sample_C_D|2	XP_033727495.1 flotillin-1-like isoform X2 [Pecten maximus]	26287.2	-0.939304	-1.9176	1.38368e-05	0.00612258	PF01145.20:Band_7	[INTERPRO, BLASTED, MAPPED, ANNOTATED]	4325	20	0	85.98	48	P:GO:0001934; P:GO:0002090; P:GO:0005975; P:GO:0007411; P:GO:0022617; P:GO:0032092; P:GO:0032226; P:GO:0032728; P:GO:0033227; P:GO:0034116; P:GO:0034141; P:GO:0034976; P:GO:0035023; P:GO:0044854; P:GO:0045089; P:GO:0045807; P:GO:0048643; P:GO:0050821; P:GO:0051260; P:GO:0060355; P:GO:0070528; P:GO:0071360; P:GO:0072659; P:GO:0098657; P:GO:1901741; P:GO:1901890; P:GO:1903044; P:GO:2000049; F:GO:00…	P:positive regulation of protein phosphorylation; P:regulation of receptor internalization; P:carbohydrate metabolic process; P:axon guidance; P:extracellular matrix disassembly; P:positive regulation of protein binding; P:positive regulation of synaptic transmission, dopaminergic; P:positive regulation of interferon-beta production; P:dsRNA transport; P:positive regulation of heterotypic cell-ce…	EC:5.1; EC:5.1.3.15; EC:5; EC:5.1.3	Racemases and epimerases; Glucose-6-phosphate 1-epimerase; Isomerases; Racemases and epimerases	Coil (COILS); IPR001107 (SMART); IPR001107 (PFAM); IPR031905 (PFAM); IPR027705 (PANTHER); PTHR13806:SF16 (PANTHER); cd03399 (CDD); IPR036013 (SUPERFAMILY)	no GO terms	no GO terms
ci|000062123|proj|Sample_C_D|2	XP_033744152.1 cytochrome P450 2B19-like [Pecten maximus]	288.451	-1.90944	-3.75662	1.41599e-05	0.00622408	PF00067.17:p450	[INTERPRO, BLASTED, MAPPED, ANNOTATED]	3367	20	0	73.82	6	F:GO:0005506; F:GO:0016705; F:GO:0020037	F:iron ion binding; F:oxidoreductase activity, acting on paired donors, with incorporation or reduction of molecular oxygen; F:heme binding	EC:1.14.14.1; EC:1; EC:1.14	Unspecific monooxygenase; Oxidoreductases; Acting on paired donors, with incorporation or reduction of molecular oxygen. The oxygen incorporated need not be derived from O(2)	IPR001128 (PRINTS); IPR002401 (PRINTS); IPR001128 (PFAM); IPR036396 (G3DSA:1.10.630.GENE3D); PTHR24300 (PANTHER); TRANSMEMBRANE (PHOBIUS); NON_CYTOPLASMIC_DOMAIN (PHOBIUS); NON_CYTOPLASMIC_DOMAIN (PHOBIUS); TRANSMEMBRANE (PHOBIUS); CYTOPLASMIC_DOMAIN (PHOBIUS); IPR036396 (SUPERFAMILY); TMhelix (TMHMM); TMhelix (TMHMM)	P:GO:0055114; F:GO:0005506; F:GO:0016705; F:GO:0020037	P:obsolete oxidation-reduction process; F:iron ion binding; F:oxidoreductase activity, acting on paired donors, with incorporation or reduction of molecular oxygen; F:heme binding
ci|000029511|proj|Sample_C_D|2	---NA---	27.4116	3.06517	8.36966	1.48245e-05	0.00647335		[INTERPRO, NO-BLAST]	972									no IPS match	no IPS match	no IPS match
ci|000077802|proj|Sample_C_D|2	XP_033756120.1 uncharacterized protein LOC117338863 [Pecten maximus]	205.26	-2.7162	-6.57138	1.5274e-05	0.00662601		[INTERPRO, BLASTED, MAPPED, ANNOTATED]	3398	3	3.36494e-124	77.89	4	P:GO:0031116; F:GO:0005525; C:GO:0005737; C:GO:0015630	P:positive regulation of microtubule polymerization; F:GTP binding; C:cytoplasm; C:microtubule cytoskeleton			NON_CYTOPLASMIC_DOMAIN (PHOBIUS); SIGNAL_PEPTIDE_C_REGION (PHOBIUS); SIGNAL_PEPTIDE_H_REGION (PHOBIUS); SIGNAL_PEPTIDE_N_REGION (PHOBIUS); SIGNAL_PEPTIDE (PHOBIUS); TMhelix (TMHMM)	no GO terms	no GO terms
ci|000182941|proj|Sample_C_D|2	XP_033740856.1 keratin-associated protein 5-5-like [Pecten maximus]	962.398	2.79112	6.92166	1.69535e-05	0.00730685		[INTERPRO, BLASTED, MAPPED, ANNOTATED]	1536	19	1.54932e-17	87.44	24	P:GO:0000379; P:GO:0006364; P:GO:0007169; P:GO:0007275; P:GO:0018108; P:GO:0033674; P:GO:0042147; P:GO:0046855; P:GO:0046856; P:GO:0048016; P:GO:0071973; P:GO:0090502; F:GO:0000213; F:GO:0003676; F:GO:0004445; F:GO:0004714; F:GO:0005509; F:GO:0005524; C:GO:0005730; C:GO:0005829; C:GO:0005887; C:GO:0009425; C:GO:0032040; C:GO:0043235	P:tRNA-type intron splice site recognition and cleavage; P:rRNA processing; P:transmembrane receptor protein tyrosine kinase signaling pathway; P:multicellular organism development; P:peptidyl-tyrosine phosphorylation; P:positive regulation of kinase activity; P:retrograde transport, endosome to Golgi; P:inositol phosphate dephosphorylation; P:phosphatidylinositol dephosphorylation; P:inositol ph…	EC:2.7.1; EC:2.7.10.1; EC:3.1.31; EC:3.1.3.56; EC:3.1.27; EC:3.1.3; EC:2.7.10; EC:3.1.27.9; EC:3.1; EC:2.7; EC:2; EC:3	Transferring phosphorus-containing groups; Receptor protein-tyrosine kinase; Acting on ester bonds; Inositol-polyphosphate 5-phosphatase; Acting on ester bonds; Acting on ester bonds; Transferring phosphorus-containing groups; Acting on ester bonds; Acting on ester bonds; Transferring phosphorus-containing groups; Transferases; Hydrolases	Coil (COILS); IPR001008 (PRINTS); NON_CYTOPLASMIC_DOMAIN (PHOBIUS); SIGNAL_PEPTIDE_N_REGION (PHOBIUS); SIGNAL_PEPTIDE (PHOBIUS); SIGNAL_PEPTIDE_H_REGION (PHOBIUS); SIGNAL_PEPTIDE_C_REGION (PHOBIUS)	F:GO:0046872	F:metal ion binding
ci|000079146|proj|Sample_C_D|2	XP_033756932.1 ribosome biogenesis protein TSR3 homolog [Pecten maximus]	75.7985	-1.53974	-2.90742	1.71354e-05	0.00733759	PF04034.8:DUF367//PF04068.10:RLI	[INTERPRO, BLASTED, MAPPED, ANNOTATED]	1609	20	0	67.14	14	P:GO:0000154; P:GO:0030261; P:GO:0030490; F:GO:0005515; F:GO:0005524; F:GO:0016740; C:GO:0005634; C:GO:0005694; C:GO:0005829	P:rRNA modification; P:chromosome condensation; P:maturation of SSU-rRNA; F:protein binding; F:ATP binding; F:transferase activity; C:nucleus; C:chromosome; C:cytosol	EC:2	Transferases	Coil (COILS); IPR007177 (PFAM); IPR015943 (G3DSA:2.130.10.GENE3D); IPR007209 (PFAM); mobidb-lite (MOBIDB_LITE); mobidb-lite (MOBIDB_LITE); IPR022968 (PANTHER); IPR007177 (PRODOM); IPR022968 (HAMAP)	F:GO:0005515	F:protein binding
ci|000078686|proj|Sample_C_D|2	---NA---	60.9869	-3.04396	-8.2475	1.73327e-05	0.00735005		[INTERPRO, NO-BLAST]	750									NON_CYTOPLASMIC_DOMAIN (PHOBIUS); NON_CYTOPLASMIC_DOMAIN (PHOBIUS); TRANSMEMBRANE (PHOBIUS); CYTOPLASMIC_DOMAIN (PHOBIUS); TRANSMEMBRANE (PHOBIUS); TMhelix (TMHMM); TMhelix (TMHMM)	no GO terms	no GO terms
ci|000027013|proj|Sample_C_D|2	XP_033745159.1 uncharacterized protein LOC117330781 [Pecten maximus]	189.383	2.13736	4.39955	1.7386e-05	0.00735005		[INTERPRO, BLASTED, MAPPED, ANNOTATED]	1301	20	0	61.71	3	P:GO:0009987; P:GO:0065007; C:GO:0110165	P:cellular process; P:biological regulation; C:cellular anatomical entity			G3DSA:3.90.1530.10 (GENE3D); PTHR35378 (PANTHER)	no GO terms	no GO terms
ci|000008222|proj|Sample_C_D|2	XP_033754823.1 LOW QUALITY PROTEIN: uncharacterized protein LOC117337810 [Pecten maximus]	7668.55	-0.973687	-1.96385	1.80039e-05	0.00756313	PF00170.16:bZIP_1//PF07716.10:bZIP_2	[INTERPRO, BLASTED, MAPPED, ANNOTATED]	1613	20	2.10009e-176	75.55	55	P:GO:0000122; P:GO:0001541; P:GO:0001892; P:GO:0002432; P:GO:0006355; P:GO:0006953; P:GO:0006955; P:GO:0007613; P:GO:0030182; P:GO:0031334; P:GO:0032675; P:GO:0032753; P:GO:0033598; P:GO:0035711; P:GO:0042130; P:GO:0042742; P:GO:0043524; P:GO:0045600; P:GO:0045669; P:GO:0045670; P:GO:0050873; P:GO:0051704; P:GO:0060644; P:GO:0070059; P:GO:0070169; P:GO:0071222; P:GO:0071230; P:GO:0071347; P:GO:00…	P:negative regulation of transcription by RNA polymerase II; P:ovarian follicle development; P:embryonic placenta development; P:granuloma formation; P:regulation of transcription, DNA-templated; P:acute-phase response; P:immune response; P:memory; P:neuron differentiation; P:positive regulation of protein-containing complex assembly; P:regulation of interleukin-6 production; P:positive regulatio…			Coil (COILS); IPR004827 (SMART); IPR004827 (PFAM); G3DSA:1.20.5.170 (GENE3D); mobidb-lite (MOBIDB_LITE); PTHR23334 (PANTHER); IPR004827 (PROSITE_PROFILES); cd14693 (CDD); SSF57959 (SUPERFAMILY)	P:GO:0006355; F:GO:0003700	P:regulation of transcription, DNA-templated; F:DNA-binding transcription factor activity
ci|000009456|proj|Sample_C_D|2	---NA---	491.064	-0.775618	-1.71192	1.86746e-05	0.00779553		[INTERPRO, NO-BLAST]	1548									TRANSMEMBRANE (PHOBIUS); CYTOPLASMIC_DOMAIN (PHOBIUS); CYTOPLASMIC_DOMAIN (PHOBIUS); TRANSMEMBRANE (PHOBIUS); NON_CYTOPLASMIC_DOMAIN (PHOBIUS); TMhelix (TMHMM)	no GO terms	no GO terms
ci|000033512|proj|Sample_C_D|2	uncharacterized protein LOC110458504 [Mizuhopecten yessoensis]	249.363	2.34439	5.07847	1.89114e-05	0.00783525	PF00078.22:RVT_1	[INTERPRO, BLASTED, MAPPED, ANNOTATED]	1135	20	6.76961e-34	60.49	1	P:GO:0009987	P:cellular process			G3DSA:3.30.70.270 (GENE3D); IPR000477 (PFAM); PTHR45030 (PANTHER); IPR000477 (PROSITE_PROFILES); cd01650 (CDD); SSF56672 (SUPERFAMILY)	no GO terms	no GO terms
ci|000094372|proj|Sample_C_D|2	---NA---	29.8453	-2.80878	-7.0069	1.90058e-05	0.00783525		[INTERPRO, NO-BLAST]	596									Coil (COILS); Coil (COILS); TMhelix (TMHMM)	no GO terms	no GO terms
ci|000008198|proj|Sample_C_D|2	XP_033736654.1 mitochondrial fission regulator 2-like [Pecten maximus]	45.1219	-2.31217	-4.96628	1.928e-05	0.00789921	PF05308.6:Mito_fiss_reg	[INTERPRO, BLASTED, MAPPED, ANNOTATED]	1983	20	0	75.99	13	P:GO:0000266; P:GO:0009060; P:GO:0009247; P:GO:0016267; F:GO:0001733; F:GO:0016263; C:GO:0005739; C:GO:0016021	P:mitochondrial fission; P:aerobic respiration; P:glycolipid biosynthetic process; P:O-glycan processing, core 1; F:galactosylceramide sulfotransferase activity; F:glycoprotein-N-acetylgalactosamine 3-beta-galactosyltransferase activity; C:mitochondrion; C:integral component of membrane	EC:2.8.2; EC:2.8; EC:2.8.2.11; EC:2.4; EC:2; EC:2.4.1.122; EC:2.4.1	Transferring sulfur-containing groups; Transferring sulfur-containing groups; Galactosylceramide sulfotransferase; Glycosyltransferases; Transferases; N-acetylgalactosaminide beta-1,3-galactosyltransferase; Glycosyltransferases	IPR007972 (PFAM); mobidb-lite (MOBIDB_LITE); mobidb-lite (MOBIDB_LITE); IPR007972 (PANTHER)	no GO terms	no GO terms
ci|000001072|proj|Sample_C_D|2	XP_033756101.1 transforming growth factor beta regulator 1-like [Pecten maximus]	71.281	-1.49871	-2.82589	1.94972e-05	0.00793917	PF05964.9:FYRN//PF05965.9:FYRC	[INTERPRO, BLASTED, MAPPED, ANNOTATED]	1964	20	0	58.59	8	P:GO:0006259; P:GO:0006260; P:GO:0007050; P:GO:0008285; P:GO:0050821; P:GO:1990173; C:GO:0005634	P:DNA metabolic process; P:DNA replication; P:cell cycle arrest; P:negative regulation of cell population proliferation; P:protein stabilization; P:protein localization to nucleoplasm; C:nucleus			Coil (COILS); IPR003889 (SMART); IPR003888 (SMART); IPR003888 (PFAM); IPR003889 (PFAM); mobidb-lite (MOBIDB_LITE); PTHR22715 (PANTHER); PTHR22715:SF0 (PANTHER); IPR003888 (PROSITE_PROFILES); IPR003889 (PROSITE_PROFILES)	C:GO:0005634	C:nucleus
ci|000201092|proj|Sample_C_D|2	XP_033748808.1 glutathione S-transferase theta-1-like [Pecten maximus]	15.7771	3.00685	8.03808	1.96596e-05	0.0079565	PF00043.20:GST_C//PF02798.15:GST_N//PF13409.1:GST_N_2//PF13417.1:GST_N_3//PF14497.1:GST_C_3	[INTERPRO, BLASTED, MAPPED, ANNOTATED]	1559	20	4.18858e-169	71.94	33	P:GO:0001101; P:GO:0006304; P:GO:0006749; P:GO:0006824; P:GO:0009236; P:GO:0009725; P:GO:0009751; P:GO:0010269; P:GO:0018900; P:GO:0032259; P:GO:0033197; P:GO:0042493; P:GO:0046677; P:GO:0098869; F:GO:0004364; F:GO:0004602; F:GO:0005515; F:GO:0005524; F:GO:0008168; F:GO:0015087; F:GO:0016787; F:GO:0047651; C:GO:0005634; C:GO:0005829; C:GO:0043190	P:response to acid chemical; P:DNA modification; P:glutathione metabolic process; P:cobalt ion transport; P:cobalamin biosynthetic process; P:response to hormone; P:response to salicylic acid; P:response to selenium ion; P:dichloromethane metabolic process; P:methylation; P:response to vitamin E; P:response to drug; P:response to antibiotic; P:cellular oxidant detoxification; F:glutathione transf…	EC:2.5.1; EC:3.8.1.1; EC:3.8; EC:2.1; EC:2.5.1.18; EC:1.11; EC:3.8.1; EC:2.5; EC:1; EC:2; EC:3; EC:1.11.1; EC:7; EC:1.11.1.9; EC:2.1.1	Transferring alkyl or aryl groups, other than methyl groups; Alkylhalidase; Acting on halide bonds; Transferring one-carbon groups; Glutathione transferase; Acting on a peroxide as acceptor; Acting on halide bonds; Transferring alkyl or aryl groups, other than methyl groups; Oxidoreductases; Transferases; Hydrolases; Acting on a peroxide as acceptor; Translocases; Glutathione peroxidase; Transfer…	IPR004045 (PFAM); G3DSA:1.20.1050.10 (GENE3D); G3DSA:3.40.30.10 (GENE3D),SFLDS00019 (SFLD),SFLDG00358 (SFLD); PTHR43917 (PANTHER); IPR004045 (PROSITE_PROFILES); IPR010987 (PROSITE_PROFILES); cd03050 (CDD); IPR036282 (SUPERFAMILY); IPR036249 (SUPERFAMILY)	F:GO:0005515	F:protein binding
ci|000032224|proj|Sample_C_D|2	---NA---	216.909	1.59632	3.02372	2.01927e-05	0.00812273		[INTERPRO, NO-BLAST]	2992									no IPS match	no IPS match	no IPS match
ci|000206209|proj|Sample_C_D|2	XP_033735159.1 centrosomal protein of 128 kDa-like isoform X2 [Pecten maximus]	75.8826	1.15612	2.22858	2.06244e-05	0.0082464	PF01576.14:Myosin_tail_1//PF07926.7:TPR_MLP1_2//PF10473.4:CENP-F_leu_zip	[INTERPRO, BLASTED, MAPPED, ANNOTATED]	3808	16	0	84.35	7	P:GO:0008104; C:GO:0000922; C:GO:0005737; C:GO:0005814; C:GO:0016021; C:GO:0120103	P:protein localization; C:spindle pole; C:cytoplasm; C:centriole; C:integral component of membrane; C:centriolar subdistal appendage			Coil (COILS); Coil (COILS); Coil (COILS); Coil (COILS); Coil (COILS); Coil (COILS); Coil (COILS); Coil (COILS); Coil (COILS); Coil (COILS); Coil (COILS); Coil (COILS); Coil (COILS); Coil (COILS); Coil (COILS); Coil (COILS); Coil (COILS); Coil (COILS); G3DSA:1.20.5.320 (GENE3D); G3DSA:1.10.287.620 (GENE3D); G3DSA:1.20.5.340 (GENE3D); PTHR43939 (PANTHER)	no GO terms	no GO terms
ci|000193485|proj|Sample_C_D|2	---NA---	62.8635	2.97301	7.85174	2.07905e-05	0.00825419		[INTERPRO, NO-BLAST]	1395									no IPS match	no IPS match	no IPS match
ci|000183979|proj|Sample_C_D|2	---NA---	28.1804	2.67697	6.3951	2.08926e-05	0.00825419		[INTERPRO, NO-BLAST]	1165									no IPS match	no IPS match	no IPS match
ci|000213099|proj|Sample_C_D|2	XP_033745741.1 uncharacterized protein LOC117331249 [Pecten maximus]	42.9433	1.79733	3.47575	2.12164e-05	0.00831075		[INTERPRO, BLASTED]	1343	1	1.06332e-05	42.96						no IPS match	no IPS match	no IPS match
ci|000213629|proj|Sample_C_D|2	---NA---	16.2483	2.99257	7.95891	2.12862e-05	0.00831075		[INTERPRO, NO-BLAST]	822									no IPS match	no IPS match	no IPS match
ci|000001819|proj|Sample_C_D|2	---NA---	156.268	-0.874737	-1.83367	2.15663e-05	0.00837089		[INTERPRO, NO-BLAST]	3046									no IPS match	no IPS match	no IPS match
ci|000077735|proj|Sample_C_D|2	multiple epidermal growth factor-like domains protein 10 [Mizuhopecten yessoensis]	101.842	-2.75771	-6.76323	2.17599e-05	0.00838106		[INTERPRO, BLASTED, MAPPED]	3059	20	1.49085e-95	54.33	68	P:GO:0001934; P:GO:0006468; P:GO:0006631; P:GO:0006887; P:GO:0006913; P:GO:0007005; P:GO:0007519; P:GO:0008610; P:GO:0008643; P:GO:0009611; P:GO:0016310; P:GO:0016572; P:GO:0018105; P:GO:0030182; P:GO:0030866; P:GO:0031175; P:GO:0034352; P:GO:0043525; P:GO:0045055; P:GO:0045861; P:GO:0045892; P:GO:0046777; P:GO:0048167; P:GO:0048488; P:GO:0048709; P:GO:0048812; P:GO:0051402; P:GO:0051726; P:GO:00…	P:positive regulation of protein phosphorylation; P:protein phosphorylation; P:fatty acid metabolic process; P:exocytosis; P:nucleocytoplasmic transport; P:mitochondrion organization; P:skeletal muscle tissue development; P:lipid biosynthetic process; P:carbohydrate transport; P:response to wounding; P:phosphorylation; P:histone phosphorylation; P:peptidyl-serine phosphorylation; P:neuron differe…			G3DSA:2.170.300.10 (GENE3D); PTHR24035 (PANTHER); PTHR24035:SF102 (PANTHER); TRANSMEMBRANE (PHOBIUS); NON_CYTOPLASMIC_DOMAIN (PHOBIUS); CYTOPLASMIC_DOMAIN (PHOBIUS); TMhelix (TMHMM)	no GO terms	no GO terms
ci|000200868|proj|Sample_C_D|2	XP_033727702.1 uncharacterized protein LOC117317000 [Pecten maximus]	390.453	0.818423	1.76348	2.19397e-05	0.00838106		[INTERPRO, BLASTED, MAPPED, ANNOTATED]	2219	3	6.49194e-15	78.49	1	F:GO:0016491	F:oxidoreductase activity	EC:1	Oxidoreductases	no IPS match	no IPS match	no IPS match
ci|000033451|proj|Sample_C_D|2	---NA---	75.284	2.25874	4.78572	2.19714e-05	0.00838106		[INTERPRO, NO-BLAST]	887									TRANSMEMBRANE (PHOBIUS); CYTOPLASMIC_DOMAIN (PHOBIUS); NON_CYTOPLASMIC_DOMAIN (PHOBIUS); TMhelix (TMHMM)	no GO terms	no GO terms
ci|000236235|proj|Sample_C_D|2	XP_033754529.1 exocyst complex component 2-like [Pecten maximus]	11.3828	2.9722	7.84734	2.25394e-05	0.00854335		[INTERPRO, BLASTED, MAPPED, ANNOTATED]	572	8	5.82774e-57	75.55	35	P:GO:0000281; P:GO:0001927; P:GO:0006893; P:GO:0007298; P:GO:0007349; P:GO:0010629; P:GO:0016080; P:GO:0016081; P:GO:0017156; P:GO:0032456; P:GO:0035147; P:GO:0043001; P:GO:0043900; P:GO:0045056; P:GO:0045087; P:GO:0045921; P:GO:0048215; P:GO:0048489; P:GO:0048599; P:GO:0071896; P:GO:0072697; P:GO:0097480; P:GO:2000535; F:GO:0019901; F:GO:0031267; F:GO:0047485; C:GO:0000145; C:GO:0005642; C:GO:00…	P:mitotic cytokinesis; P:exocyst assembly; P:Golgi to plasma membrane transport; P:border follicle cell migration; P:cellularization; P:negative regulation of gene expression; P:synaptic vesicle targeting; P:synaptic vesicle docking; P:calcium-ion regulated exocytosis; P:endocytic recycling; P:branch fusion, open tracheal system; P:Golgi to plasma membrane protein transport; P:regulation of multi…			Coil (COILS); IPR029175 (PANTHER)	P:GO:0006893; C:GO:0000145	P:Golgi to plasma membrane transport; C:exocyst
ci|000191428|proj|Sample_C_D|2	---NA---	23.4813	2.98625	7.92411	2.27908e-05	0.00854335		[INTERPRO, NO-BLAST]	551									SIGNAL_PEPTIDE_H_REGION (PHOBIUS); SIGNAL_PEPTIDE_C_REGION (PHOBIUS); SIGNAL_PEPTIDE_N_REGION (PHOBIUS); SIGNAL_PEPTIDE (PHOBIUS); NON_CYTOPLASMIC_DOMAIN (PHOBIUS)	no GO terms	no GO terms
ci|000076095|proj|Sample_C_D|2	XP_033761388.1 uracil-DNA glycosylase-like isoform X3 [Pecten maximus]	71.8513	-1.71838	-3.29067	2.29036e-05	0.00854335	PF03167.14:UDG	[INTERPRO, BLASTED, MAPPED, ANNOTATED]	1994	20	7.37363e-154	77.43	17	P:GO:0006284; P:GO:0015012; P:GO:0030206; F:GO:0004844; F:GO:0005507; F:GO:0016491; F:GO:0030158; C:GO:0005634; C:GO:0016020	P:base-excision repair; P:heparan sulfate proteoglycan biosynthetic process; P:chondroitin sulfate biosynthetic process; F:uracil DNA N-glycosylase activity; F:copper ion binding; F:oxidoreductase activity; F:protein xylosyltransferase activity; C:nucleus; C:membrane	EC:2.4.2.26; EC:2.4.2; EC:3.2.2; EC:3.2; EC:1; EC:2.4; EC:2; EC:3; EC:3.2.2.27	Protein xylosyltransferase; Glycosyltransferases; Glycosylases; Glycosylases; Oxidoreductases; Glycosyltransferases; Transferases; Hydrolases; Uracil-DNA glycosylase	SM00987 (SMART); IPR005122 (SMART); IPR036895 (G3DSA:3.40.470.GENE3D); IPR005122 (PFAM); PTHR11264:SF16 (PANTHER); IPR002043 (PANTHER); IPR002043 (CDD); IPR036895 (SUPERFAMILY)	P:GO:0006281; P:GO:0006284; F:GO:0004844	P:DNA repair; P:base-excision repair; F:uracil DNA N-glycosylase activity
ci|000036351|proj|Sample_C_D|2	---NA---	186.809	2.74068	6.68386	2.29117e-05	0.00854335		[INTERPRO, NO-BLAST]	790									CYTOPLASMIC_DOMAIN (PHOBIUS); TRANSMEMBRANE (PHOBIUS); NON_CYTOPLASMIC_DOMAIN (PHOBIUS); TMhelix (TMHMM)	no GO terms	no GO terms
ci|000023557|proj|Sample_C_D|2	---NA---	77.9282	2.9351	7.64807	2.32382e-05	0.00856882		[INTERPRO, NO-BLAST]	1619									SignalP-TM (SIGNALP_GRAM_POSITIVE)	no GO terms	no GO terms
ci|000200682|proj|Sample_C_D|2	XP_033725524.1 uncharacterized protein LOC117315441 [Pecten maximus]	134.973	2.77181	6.82963	2.36588e-05	0.00867572	PF00240.18:ubiquitin//PF01485.16:IBR//PF11976.3:Rad60-SLD//PF13019.1:Telomere_Sde2//PF14560.1:Ubiquitin_2	[INTERPRO, BLASTED, MAPPED, ANNOTATED]	2044	20	1.4975e-153	61.15	5	P:GO:0016567; P:GO:0022607; F:GO:0004842; F:GO:0005515; C:GO:0016020	P:protein ubiquitination; P:cellular component assembly; F:ubiquitin-protein transferase activity; F:protein binding; C:membrane	EC:2	Transferases	IPR000626 (SMART); G3DSA:3.10.20.90 (GENE3D); IPR000626 (PFAM); PTHR11685:SF222 (PANTHER); IPR031127 (PANTHER); IPR000626 (PROSITE_PROFILES); IPR029071 (SUPERFAMILY)	P:GO:0016567; F:GO:0004842; F:GO:0005515	P:protein ubiquitination; F:ubiquitin-protein transferase activity; F:protein binding
ci|000074885|proj|Sample_C_D|2	---NA---	65.7463	-1.15316	-2.22401	2.4006e-05	0.00875466		[INTERPRO, NO-BLAST]	609									TRANSMEMBRANE (PHOBIUS); NON_CYTOPLASMIC_DOMAIN (PHOBIUS); CYTOPLASMIC_DOMAIN (PHOBIUS); TMhelix (TMHMM)	no GO terms	no GO terms
ci|000072177|proj|Sample_C_D|2	---NA---	16.0764	-2.75586	-6.75456	2.44097e-05	0.00885326		[INTERPRO, NO-BLAST]	462									no IPS match	no IPS match	no IPS match
ci|000056016|proj|Sample_C_D|2	---NA---	16.1738	-2.95516	-7.75517	2.54333e-05	0.00917439		[INTERPRO, NO-BLAST]	530									mobidb-lite (MOBIDB_LITE)	no GO terms	no GO terms
ci|000183385|proj|Sample_C_D|2	XP_033761206.1 perlucin-like [Pecten maximus]	122.248	2.66884	6.35916	2.70505e-05	0.00970499	PF00059.16:Lectin_C	[INTERPRO, BLASTED, MAPPED, ANNOTATED]	659	20	1.64294e-67	62.75	33	P:GO:0000338; P:GO:0002758; P:GO:0006898; P:GO:0006910; P:GO:0009756; P:GO:0034138; P:GO:0051260; P:GO:0060355; P:GO:0071360; P:GO:0098657; F:GO:0000166; F:GO:0004683; F:GO:0005044; F:GO:0005516; F:GO:0005534; F:GO:0008237; F:GO:0030169; F:GO:0038187; F:GO:0070122; C:GO:0005737; C:GO:0005886; C:GO:0008180; C:GO:0016021; C:GO:0030666; C:GO:0043005	P:protein deneddylation; P:innate immune response-activating signal transduction; P:receptor-mediated endocytosis; P:phagocytosis, recognition; P:carbohydrate mediated signaling; P:toll-like receptor 3 signaling pathway; P:protein homooligomerization; P:positive regulation of cell adhesion molecule production; P:cellular response to exogenous dsRNA; P:import into cell; F:nucleotide binding; F:cal…	EC:2.7.1; EC:2.7.11; EC:3.4; EC:2.7; EC:2; EC:2.7.11.17; EC:3	Transferring phosphorus-containing groups; Transferring phosphorus-containing groups; Acting on peptide bonds (peptidases); Transferring phosphorus-containing groups; Transferases; Calcium/calmodulin-dependent protein kinase; Hydrolases	IPR016186 (G3DSA:3.10.100.GENE3D); IPR001304 (PFAM); PTHR22802 (PANTHER); SIGNAL_PEPTIDE_N_REGION (PHOBIUS); SIGNAL_PEPTIDE_H_REGION (PHOBIUS); NON_CYTOPLASMIC_DOMAIN (PHOBIUS); SIGNAL_PEPTIDE (PHOBIUS); SIGNAL_PEPTIDE_C_REGION (PHOBIUS); IPR001304 (PROSITE_PROFILES); cd00037 (CDD); SignalP-TM (SIGNALP_GRAM_POSITIVE); SignalP-TM (SIGNALP_EUK); IPR016187 (SUPERFAMILY); TMhelix (TMHMM)	no GO terms	no GO terms
ci|000219061|proj|Sample_C_D|2	XP_033755504.1 uncharacterized protein LOC117338317 [Pecten maximus]	22.0587	-2.75756	-6.76253	2.7866e-05	0.00994381	PF03372.18:Exo_endo_phos	[INTERPRO, BLASTED, MAPPED, ANNOTATED]	1066	20	0	52.08	2	P:GO:0006470; F:GO:0004722	P:protein dephosphorylation; F:protein serine/threonine phosphatase activity	EC:3.1.3.16; EC:3.1; EC:3; EC:3.1.3	Protein-serine/threonine phosphatase; Acting on ester bonds; Hydrolases; Acting on ester bonds	IPR036691 (G3DSA:3.60.10.GENE3D); IPR005135 (PFAM); SIGNAL_PEPTIDE_C_REGION (PHOBIUS); NON_CYTOPLASMIC_DOMAIN (PHOBIUS); SIGNAL_PEPTIDE_N_REGION (PHOBIUS); SIGNAL_PEPTIDE (PHOBIUS); SIGNAL_PEPTIDE_H_REGION (PHOBIUS); SignalP-noTM (SIGNALP_EUK); IPR036691 (SUPERFAMILY)	no GO terms	no GO terms
ci|000178362|proj|Sample_C_D|2	---NA---	18.4782	2.82595	7.0908	2.83293e-05	0.0100551		[INTERPRO, NO-BLAST]	1043									no IPS match	no IPS match	no IPS match
ci|000199409|proj|Sample_C_D|2	XP_033726206.1 dermatopontin-like [Pecten maximus]	2468.75	2.14115	4.41114	2.93305e-05	0.0103551	PF14704.1:DERM	[INTERPRO, BLASTED, MAPPED]	814	20	9.56386e-127	56.77	39	P:GO:0001954; P:GO:0006412; P:GO:0006936; P:GO:0007517; P:GO:0009166; P:GO:0016311; P:GO:2000649; F:GO:0000166; F:GO:0003723; F:GO:0003735; F:GO:0003779; F:GO:0005178; F:GO:0005515; F:GO:0008253; F:GO:0008270; F:GO:0016787; F:GO:0016788; F:GO:0017166; F:GO:0019843; F:GO:0019901; F:GO:0046872; C:GO:0005654; C:GO:0005737; C:GO:0005840; C:GO:0005856; C:GO:0005886; C:GO:0016010; C:GO:0016020; C:GO:00…	P:positive regulation of cell-matrix adhesion; P:translation; P:muscle contraction; P:muscle organ development; P:nucleotide catabolic process; P:dephosphorylation; P:regulation of sodium ion transmembrane transporter activity; F:nucleotide binding; F:RNA binding; F:structural constituent of ribosome; F:actin binding; F:integrin binding; F:protein binding; F:5'-nucleotidase activity; F:zinc ion b…			PF14704 (PFAM); PTHR15040:SF3 (PANTHER); IPR026645 (PANTHER); SIGNAL_PEPTIDE_C_REGION (PHOBIUS); SIGNAL_PEPTIDE_N_REGION (PHOBIUS); NON_CYTOPLASMIC_DOMAIN (PHOBIUS); SIGNAL_PEPTIDE (PHOBIUS); SIGNAL_PEPTIDE_H_REGION (PHOBIUS); SignalP-noTM (SIGNALP_EUK); SignalP-TM (SIGNALP_GRAM_POSITIVE); TMhelix (TMHMM)	no GO terms	no GO terms
ci|000245352|proj|Sample_C_D|2	XP_033727338.1 adenylyl cyclase-associated protein 1-like [Pecten maximus]	15.659	2.88008	7.36192	2.96491e-05	0.0104122		[INTERPRO, BLASTED]	455	2	9.97986e-61	80.25						Coil (COILS); Coil (COILS)	no GO terms	no GO terms
ci|000031532|proj|Sample_C_D|2	---NA---	55.2682	1.18265	2.26994	3.02484e-05	0.0105667		[INTERPRO, NO-BLAST]	2169									no IPS match	no IPS match	no IPS match
ci|000217442|proj|Sample_C_D|2	---NA---	42.0825	2.12323	4.35667	3.14387e-05	0.010925		[INTERPRO, NO-BLAST]	934									no IPS match	no IPS match	no IPS match
ci|000010359|proj|Sample_C_D|2	XP_033750793.1 protein CASC4-like isoform X1 [Pecten maximus]	8.61022	-2.81564	-7.0403	3.21782e-05	0.0111238		[INTERPRO, BLASTED, MAPPED, ANNOTATED]	5492	13	0	74.24	6	P:GO:0006997; P:GO:0019216; P:GO:0043687; C:GO:0005788; C:GO:0005794; C:GO:0005887	P:nucleus organization; P:regulation of lipid metabolic process; P:post-translational protein modification; C:endoplasmic reticulum lumen; C:Golgi apparatus; C:integral component of plasma membrane			Coil (COILS); Coil (COILS); Coil (COILS); Coil (COILS); IPR026139 (PRINTS); G3DSA:1.20.120.330 (GENE3D); mobidb-lite (MOBIDB_LITE); mobidb-lite (MOBIDB_LITE); IPR026139 (PANTHER); SIGNAL_PEPTIDE (PHOBIUS); SIGNAL_PEPTIDE_H_REGION (PHOBIUS); SIGNAL_PEPTIDE_C_REGION (PHOBIUS); NON_CYTOPLASMIC_DOMAIN (PHOBIUS); SIGNAL_PEPTIDE_N_REGION (PHOBIUS); TMhelix (TMHMM)	no GO terms	no GO terms
ci|000030492|proj|Sample_C_D|2	short-chain collagen C4-like [Mizuhopecten yessoensis]	1827.95	-2.01796	-4.05012	3.3163e-05	0.0114048		[INTERPRO, BLASTED, MAPPED, ANNOTATED]	953	20	7.54347e-80	71.27	4	P:GO:0009987; F:GO:0008381; F:GO:0016787; C:GO:0016021	P:cellular process; F:mechanosensitive ion channel activity; F:hydrolase activity; C:integral component of membrane	EC:3; EC:7	Hydrolases; Translocases	PTHR24024:SF18 (PANTHER); PTHR24024 (PANTHER); NON_CYTOPLASMIC_DOMAIN (PHOBIUS); SIGNAL_PEPTIDE_H_REGION (PHOBIUS); SIGNAL_PEPTIDE_N_REGION (PHOBIUS); SIGNAL_PEPTIDE (PHOBIUS); SIGNAL_PEPTIDE_C_REGION (PHOBIUS)	no GO terms	no GO terms
ci|000093442|proj|Sample_C_D|2	XP_033732371.1 uncharacterized protein LOC117321874 [Pecten maximus]	913.838	-2.83133	-7.11731	3.33843e-05	0.0114217	PF00090.14:TSP_1//PF00094.20:VWD//PF00147.13:Fibrinogen_C//PF01410.13:COLFI//PF01826.12:TIL//PF07645.10:EGF_CA//PF07648.10:Kazal_2//PF08742.6:C8//PF12662.2:cEGF//PF12714.2:TILa//PF12947.2:EGF_3	[INTERPRO, BLASTED, MAPPED, ANNOTATED]	7863	20	0	52.1	2	F:GO:0005509; F:GO:0005515	F:calcium ion binding; F:protein binding			Coil (COILS); Coil (COILS); IPR001846 (SMART); IPR000742 (SMART); IPR014853 (SMART); IPR001881 (SMART); G3DSA:2.10.25.10 (GENE3D); IPR002919 (PFAM); IPR014716 (G3DSA:3.90.215.GENE3D); G3DSA:2.10.25.10 (GENE3D); IPR001846 (PFAM); G3DSA:2.10.25.10 (GENE3D); G3DSA:3.30.60.30 (GENE3D); IPR024731 (PFAM); G3DSA:2.10.25.10 (GENE3D); G3DSA:2.10.25.10 (GENE3D); G3DSA:2.10.25.10 (GENE3D); G3DSA:2.10.25.10 …	F:GO:0005509; F:GO:0005515	F:calcium ion binding; F:protein binding
ci|000082212|proj|Sample_C_D|2	XP_033746968.1 uncharacterized protein LOC117332190 [Pecten maximus]	81.1834	-2.63072	-6.19334	3.42482e-05	0.0115236	PF13903.1:Claudin_2	[INTERPRO, BLASTED, MAPPED, ANNOTATED]	2399	4	2.12253e-116	82.83	7	F:GO:0005524; F:GO:0016887; C:GO:0005918; C:GO:0016021	F:ATP binding; F:ATPase activity; C:septate junction; C:integral component of membrane	EC:3.6.1; EC:3.6; EC:3; EC:3.6.1.15	Acting on acid anhydrides; Acting on acid anhydrides; Hydrolases; Nucleoside-triphosphate phosphatase	IPR004031 (PFAM); PTHR21215 (PANTHER); CYTOPLASMIC_DOMAIN (PHOBIUS); TRANSMEMBRANE (PHOBIUS); TRANSMEMBRANE (PHOBIUS); CYTOPLASMIC_DOMAIN (PHOBIUS); NON_CYTOPLASMIC_DOMAIN (PHOBIUS); TRANSMEMBRANE (PHOBIUS); NON_CYTOPLASMIC_DOMAIN (PHOBIUS); TMhelix (TMHMM); TMhelix (TMHMM); TMhelix (TMHMM)	C:GO:0016021	C:integral component of membrane
ci|000181794|proj|Sample_C_D|2	XP_033739668.1 exostosin-2-like [Pecten maximus]	10.4222	2.39226	5.24981	3.4427e-05	0.0115236	PF03016.10:Exostosin	[INTERPRO, BLASTED, MAPPED, ANNOTATED]	774	20	5.09757e-107	69.66	19	P:GO:0006024; P:GO:0006044; P:GO:0006486; P:GO:0015012; P:GO:0015014; P:GO:0030206; P:GO:0030210; P:GO:0030513; P:GO:0045880; P:GO:0090263; F:GO:0005515; F:GO:0015020; F:GO:0050508; F:GO:0050509; C:GO:0005783; C:GO:0005794; C:GO:0016021	P:glycosaminoglycan biosynthetic process; P:N-acetylglucosamine metabolic process; P:protein glycosylation; P:heparan sulfate proteoglycan biosynthetic process; P:heparan sulfate proteoglycan biosynthetic process, polysaccharide chain biosynthetic process; P:chondroitin sulfate biosynthetic process; P:heparin biosynthetic process; P:positive regulation of BMP signaling pathway; P:positive regulat…	EC:2.4; EC:2; EC:2.4.1.17; EC:2.4.1.225; EC:2.4.1.224; EC:2.4.1	Glycosyltransferases; Transferases; Glucuronosyltransferase; N-acetylglucosaminyl-proteoglycan 4-beta-glucuronosyltransferase; Glucuronosyl-N-acetylglucosaminyl-proteoglycan 4-alpha-N-; Glycosyltransferases	IPR004263 (PFAM); IPR027673 (PTHR11062:PANTHER); PTHR11062 (PANTHER)	P:GO:0006024; P:GO:0006486; P:GO:0015012; F:GO:0015020; F:GO:0016757; C:GO:0016021	P:glycosaminoglycan biosynthetic process; P:protein glycosylation; P:heparan sulfate proteoglycan biosynthetic process; F:glucuronosyltransferase activity; F:transferase activity, transferring glycosyl groups; C:integral component of membrane
ci|000074747|proj|Sample_C_D|2	XP_033748123.1 fatty acid-binding protein, heart-like [Pecten maximus]	73.0617	-0.922381	-1.89524	3.45141e-05	0.0115236		[INTERPRO, BLASTED, MAPPED, ANNOTATED]	1025	20	1.2278e-75	58.55	4	P:GO:0009987; F:GO:0004674; F:GO:0008289; C:GO:0005819	P:cellular process; F:protein serine/threonine kinase activity; F:lipid binding; C:spindle	EC:2.7.1; EC:2.7.11; EC:2.7; EC:2	Transferring phosphorus-containing groups; Transferring phosphorus-containing groups; Transferring phosphorus-containing groups; Transferases	IPR012674 (G3DSA:2.40.128.GENE3D); IPR031259 (PANTHER); SignalP-TM (SIGNALP_GRAM_POSITIVE); IPR012674 (SUPERFAMILY)	F:GO:0008289	F:lipid binding
ci|000191743|proj|Sample_C_D|2	XP_033752983.1 uncharacterized protein LOC117336500 [Pecten maximus]	531.642	2.9442	7.69648	3.45231e-05	0.0115236		[INTERPRO, BLASTED, MAPPED, ANNOTATED]	3145	20	0	58.48	14	P:GO:0035036; P:GO:0043312; P:GO:0071294; P:GO:0071467; P:GO:1902600; P:GO:1902600; F:GO:0008270; F:GO:0022839; F:GO:0030171; F:GO:0042802; C:GO:0005887; C:GO:0035579	P:sperm-egg recognition; P:neutrophil degranulation; P:cellular response to zinc ion; P:cellular response to pH; P:proton transmembrane transport; P:proton transmembrane transport; F:zinc ion binding; F:ion gated channel activity; F:voltage-gated proton channel activity; F:identical protein binding; C:integral component of plasma membrane; C:specific granule membrane	EC:7	Translocases	G3DSA:1.20.120.350 (GENE3D); mobidb-lite (MOBIDB_LITE); mobidb-lite (MOBIDB_LITE); PTHR12305 (PANTHER); PTHR12305 (PANTHER); IPR031846 (PTHR12305:PANTHER); CYTOPLASMIC_DOMAIN (PHOBIUS); NON_CYTOPLASMIC_DOMAIN (PHOBIUS); CYTOPLASMIC_DOMAIN (PHOBIUS); TRANSMEMBRANE (PHOBIUS); NON_CYTOPLASMIC_DOMAIN (PHOBIUS); TRANSMEMBRANE (PHOBIUS); CYTOPLASMIC_DOMAIN (PHOBIUS); TRANSMEMBRANE (PHOBIUS); NON_CYTOPL…	P:GO:1902600; F:GO:0030171; C:GO:0005887	P:proton transmembrane transport; F:voltage-gated proton channel activity; C:integral component of plasma membrane
ci|000221532|proj|Sample_C_D|2	---NA---	9.19028	2.86749	7.29796	3.45501e-05	0.0115236		[INTERPRO, NO-BLAST]	1017									mobidb-lite (MOBIDB_LITE)	no GO terms	no GO terms
ci|000177863|proj|Sample_C_D|2	---NA---	501.718	0.827519	1.77463	3.55682e-05	0.0117201		[INTERPRO, NO-BLAST]	2718									mobidb-lite (MOBIDB_LITE)	no GO terms	no GO terms
ci|000019771|proj|Sample_C_D|2	XP_033756151.1 filaggrin-2-like [Pecten maximus]	214.239	-0.766599	-1.70125	3.56009e-05	0.0117201	PF00782.15:DSPc	[INTERPRO, BLASTED, MAPPED, ANNOTATED]	2333	20	1.2377e-139	75.31	18	P:GO:0006396; P:GO:0006817; P:GO:0035335; P:GO:0098501; P:GO:0098507; F:GO:0003723; F:GO:0004651; F:GO:0004725; F:GO:0008138; F:GO:0015291; F:GO:0098519; C:GO:0001650; C:GO:0016021; C:GO:0016607; C:GO:0045171	P:RNA processing; P:phosphate ion transport; P:peptidyl-tyrosine dephosphorylation; P:polynucleotide dephosphorylation; P:polynucleotide 5' dephosphorylation; F:RNA binding; F:polynucleotide 5'-phosphatase activity; F:protein tyrosine phosphatase activity; F:protein tyrosine/serine/threonine phosphatase activity; F:secondary active transmembrane transporter activity; F:nucleotide phosphatase acti…	EC:3.1.3.16; EC:3.1; EC:3.1.3.48; EC:3; EC:3.1.3.33; EC:7; EC:3.1.3	Protein-serine/threonine phosphatase; Acting on ester bonds; Protein-tyrosine-phosphatase; Hydrolases; Polynucleotide 5'-phosphatase; Translocases; Acting on ester bonds	mobidb-lite (MOBIDB_LITE); mobidb-lite (MOBIDB_LITE); mobidb-lite (MOBIDB_LITE); PTHR10367:SF9 (PANTHER); PTHR10367 (PANTHER); IPR029021 (SUPERFAMILY)	no GO terms	no GO terms
ci|000161357|proj|Sample_C_D|2	XP_033733258.1 nose resistant to fluoxetine protein 6-like [Pecten maximus]	2726.46	-2.93199	-7.63161	3.56689e-05	0.0117201	PF01757.17:Acyl_transf_3	[INTERPRO, BLASTED, MAPPED, ANNOTATED]	2610	20	0	75.18	13	P:GO:0006260; P:GO:0006355; P:GO:0006418; F:GO:0000166; F:GO:0003676; F:GO:0004812; F:GO:0016491; F:GO:0016747; F:GO:0016787; F:GO:0046872; F:GO:0051536; F:GO:0140110; C:GO:0016020	P:DNA replication; P:regulation of transcription, DNA-templated; P:tRNA aminoacylation for protein translation; F:nucleotide binding; F:nucleic acid binding; F:aminoacyl-tRNA ligase activity; F:oxidoreductase activity; F:transferase activity, transferring acyl groups other than amino-acyl groups; F:hydrolase activity; F:metal ion binding; F:iron-sulfur cluster binding; F:transcription regulator a…	EC:2.3; EC:6.1; EC:1; EC:2; EC:3; EC:6.1.1; EC:6; EC:2.3.1	Acyltransferases; Forming carbon-oxygen bonds; Oxidoreductases; Transferases; Hydrolases; Forming carbon-oxygen bonds; Ligases; Acyltransferases	IPR002656 (PFAM); PTHR11161 (PANTHER); TRANSMEMBRANE (PHOBIUS); NON_CYTOPLASMIC_DOMAIN (PHOBIUS); CYTOPLASMIC_DOMAIN (PHOBIUS); TRANSMEMBRANE (PHOBIUS); TRANSMEMBRANE (PHOBIUS); NON_CYTOPLASMIC_DOMAIN (PHOBIUS); NON_CYTOPLASMIC_DOMAIN (PHOBIUS); NON_CYTOPLASMIC_DOMAIN (PHOBIUS); CYTOPLASMIC_DOMAIN (PHOBIUS); TRANSMEMBRANE (PHOBIUS); TRANSMEMBRANE (PHOBIUS); TRANSMEMBRANE (PHOBIUS); CYTOPLASMIC_DO…	F:GO:0016747	F:transferase activity, transferring acyl groups other than amino-acyl groups
ci|000076646|proj|Sample_C_D|2	---NA---	153.349	-1.37204	-2.58837	3.63606e-05	0.0118885		[INTERPRO, NO-BLAST]	3009									NON_CYTOPLASMIC_DOMAIN (PHOBIUS); TRANSMEMBRANE (PHOBIUS); CYTOPLASMIC_DOMAIN (PHOBIUS); TMhelix (TMHMM); TMhelix (TMHMM)	no GO terms	no GO terms
ci|000206200|proj|Sample_C_D|2	---NA---	61.9588	1.82936	3.55379	3.65727e-05	0.0118992		[INTERPRO, NO-BLAST]	1182									CYTOPLASMIC_DOMAIN (PHOBIUS); NON_CYTOPLASMIC_DOMAIN (PHOBIUS); TRANSMEMBRANE (PHOBIUS); TMhelix (TMHMM)	no GO terms	no GO terms
ci|000000692|proj|Sample_C_D|2	XP_033740200.1 arginine kinase Oct f 2-like [Pecten maximus]	108.132	-2.3145	-4.97432	3.70587e-05	0.0119985	PF00217.14:ATP-gua_Ptrans//PF02807.10:ATP-gua_PtransN	[INTERPRO, BLASTED, MAPPED, ANNOTATED]	2567	20	8.51434e-93	73.48	11	P:GO:0006301; P:GO:0016310; P:GO:0070534; F:GO:0004054; F:GO:0016301; F:GO:0061631; C:GO:0005634	P:postreplication repair; P:phosphorylation; P:protein K63-linked ubiquitination; F:arginine kinase activity; F:kinase activity; F:ubiquitin conjugating enzyme activity; C:nucleus	EC:2.7.3.3; EC:2.7.3.2; EC:2.7; EC:2; EC:2.7.3; EC:2.3.2.23	Arginine kinase; Creatine kinase; Transferring phosphorus-containing groups; Transferases; Transferring phosphorus-containing groups; E2 ubiquitin-conjugating enzyme	IPR036802 (G3DSA:1.10.135.GENE3D); IPR022413 (PFAM); PTHR11547:SF38 (PANTHER); IPR000749 (PANTHER); IPR022413 (PROSITE_PROFILES); IPR036802 (SUPERFAMILY)	F:GO:0016301; F:GO:0016772	F:kinase activity; F:transferase activity, transferring phosphorus-containing groups
ci|000045972|proj|Sample_C_D|2	XP_033735156.1 neo-calmodulin-like isoform X1 [Pecten maximus]	34.0435	2.86145	7.26748	3.74772e-05	0.0120751	PF00036.27:EF-hand_1//PF03672.8:UPF0154//PF08726.5:EFhand_Ca_insen//PF10591.4:SPARC_Ca_bdg//PF12763.2:EF-hand_4//PF13202.1:EF-hand_5//PF13405.1:EF-hand_6//PF13499.1:EF-hand_7//PF13833.1:EF-hand_8//PF14658.1:EF-hand_9	[INTERPRO, BLASTED, MAPPED, ANNOTATED]	1524	20	1.44432e-99	85.09	1	F:GO:0005509	F:calcium ion binding			IPR002048 (SMART); IPR002048 (PFAM); G3DSA:1.10.238.10 (GENE3D); G3DSA:1.10.238.10 (GENE3D); G3DSA:1.10.238.10 (GENE3D); G3DSA:1.10.238.10 (GENE3D); PTHR23050 (PANTHER); PTHR23050:SF311 (PANTHER); IPR018247 (PROSITE_PATTERNS); IPR018247 (PROSITE_PATTERNS); IPR018247 (PROSITE_PATTERNS); IPR002048 (PROSITE_PROFILES); IPR002048 (PROSITE_PROFILES); IPR002048 (PROSITE_PROFILES); IPR002048 (PROSITE_PRO…	F:GO:0005509	F:calcium ion binding
ci|000262748|proj|Sample_C_D|2	alkaline phosphatase, tissue-nonspecific isozyme-like [Mizuhopecten yessoensis]	204.963	2.92341	7.58636	3.90566e-05	0.0124716	PF00245.15:Alk_phosphatase	[INTERPRO, BLASTED, MAPPED, ANNOTATED]	2173	20	0	73.59	43	P:GO:0001958; P:GO:0003006; P:GO:0006355; P:GO:0007049; P:GO:0010605; P:GO:0016311; P:GO:0030100; P:GO:0030261; P:GO:0032012; P:GO:0032496; P:GO:0033280; P:GO:0045934; P:GO:0046677; P:GO:0051384; P:GO:0051704; P:GO:0071407; P:GO:0071529; F:GO:0004035; F:GO:0005096; F:GO:0016462; F:GO:0016791; F:GO:0097159; F:GO:1901363; C:GO:0000118; C:GO:0000139; C:GO:0000785; C:GO:0005615; C:GO:0031012; C:GO:00…	P:endochondral ossification; P:developmental process involved in reproduction; P:regulation of transcription, DNA-templated; P:cell cycle; P:negative regulation of macromolecule metabolic process; P:dephosphorylation; P:regulation of endocytosis; P:chromosome condensation; P:regulation of ARF protein signal transduction; P:response to lipopolysaccharide; P:response to vitamin D; P:negative regula…	EC:3.6.1; EC:3.1; EC:3.6; EC:3; EC:3.1.3; EC:3.1.3.1	Acting on acid anhydrides; Acting on ester bonds; Acting on acid anhydrides; Hydrolases; Acting on ester bonds; Alkaline phosphatase	IPR001952 (PRINTS); IPR001952 (SMART); IPR017849 (G3DSA:3.40.720.GENE3D); IPR001952 (PFAM); PTHR11596:SF53 (PANTHER); IPR001952 (PANTHER); IPR018299 (PROSITE_PATTERNS); TRANSMEMBRANE (PHOBIUS); CYTOPLASMIC_DOMAIN (PHOBIUS); NON_CYTOPLASMIC_DOMAIN (PHOBIUS); PS51257 (PROSITE_PROFILES); IPR001952 (CDD); SignalP-noTM (SIGNALP_EUK); IPR017850 (SUPERFAMILY)	P:GO:0008152; F:GO:0003824; F:GO:0016791	P:metabolic process; F:catalytic activity; F:phosphatase activity
ci|000054606|proj|Sample_C_D|2	XP_033761414.1 partner of bursicon-like [Pecten maximus]	100.101	-2.92407	-7.58984	3.90836e-05	0.0124716		[INTERPRO, BLASTED, ANNOTATED]	661	6	1.29057e-93	56.83	12	P:GO:0007186; P:GO:0007593; P:GO:0010469; P:GO:0018990; P:GO:0090175; F:GO:0001664; F:GO:0005184; F:GO:0046982; F:GO:0071855; C:GO:0031395	P:G protein-coupled receptor signaling pathway; P:chitin-based cuticle sclerotization; P:regulation of signaling receptor activity; P:ecdysis, chitin-based cuticle; P:regulation of establishment of planar polarity; F:G protein-coupled receptor binding; F:neuropeptide hormone activity; F:protein heterodimerization activity; F:neuropeptide receptor binding; C:bursicon neuropeptide hormone complex			IPR029034 (G3DSA:2.10.90.GENE3D); IPR034441 (PANTHER); NON_CYTOPLASMIC_DOMAIN (PHOBIUS); SIGNAL_PEPTIDE_C_REGION (PHOBIUS); SIGNAL_PEPTIDE_N_REGION (PHOBIUS); SIGNAL_PEPTIDE_H_REGION (PHOBIUS); SIGNAL_PEPTIDE (PHOBIUS); SignalP-noTM (SIGNALP_EUK)	F:GO:0001664; F:GO:0005184; C:GO:0031395	F:G protein-coupled receptor binding; F:neuropeptide hormone activity; C:bursicon neuropeptide hormone complex
ci|000187298|proj|Sample_C_D|2	XP_033740526.1 uncharacterized protein LOC117327580 [Pecten maximus]	192.659	1.12668	2.18355	3.94948e-05	0.0125425		[INTERPRO, BLASTED, MAPPED]	1803	7	0	71.66	40	P:GO:0001654; P:GO:0006355; P:GO:0006357; P:GO:0007275; P:GO:0007420; P:GO:0007422; P:GO:0007432; P:GO:0007438; P:GO:0007525; P:GO:0009887; P:GO:0042659; P:GO:0045893; P:GO:0045944; P:GO:0048568; P:GO:0048666; P:GO:0055114; F:GO:0000166; F:GO:0000978; F:GO:0000981; F:GO:0000987; F:GO:0003677; F:GO:0003700; F:GO:0003712; F:GO:0003713; F:GO:0005515; F:GO:0005524; F:GO:0008134; F:GO:0016491; F:GO:00…	P:eye development; P:regulation of transcription, DNA-templated; P:regulation of transcription by RNA polymerase II; P:multicellular organism development; P:brain development; P:peripheral nervous system development; P:salivary gland boundary specification; P:oenocyte development; P:somatic muscle development; P:animal organ morphogenesis; P:regulation of cell fate specification; P:positive regul…			PTHR34717 (PANTHER); NON_CYTOPLASMIC_DOMAIN (PHOBIUS); TRANSMEMBRANE (PHOBIUS); CYTOPLASMIC_DOMAIN (PHOBIUS); TMhelix (TMHMM)	no GO terms	no GO terms
ci|000076935|proj|Sample_C_D|2	XP_033761740.1 aldo-keto reductase family 1 member B1-like [Pecten maximus]	1130.67	-2.6215	-6.15389	4.10557e-05	0.0129761	PF00248.16:Aldo_ket_red	[INTERPRO, BLASTED, MAPPED, ANNOTATED]	1796	20	0	79.87	14	P:GO:0022416; P:GO:0035220; F:GO:0016491; F:GO:0016740; C:GO:0005618; C:GO:0005871; C:GO:0005874; C:GO:0005886	P:chaeta development; P:wing disc development; F:oxidoreductase activity; F:transferase activity; C:cell wall; C:kinesin complex; C:microtubule; C:plasma membrane	EC:1; EC:2; EC:1.1.1.2	Oxidoreductases; Transferases; Alcohol dehydrogenase (NADP(+))	IPR020471 (PRINTS); IPR036812 (G3DSA:3.20.20.GENE3D); IPR020471 (PIRSF); IPR023210 (PFAM); IPR020471 (PANTHER); PTHR11732:SF312 (PANTHER); IPR018170 (PROSITE_PATTERNS); IPR018170 (PROSITE_PATTERNS); IPR018170 (PROSITE_PATTERNS); IPR023210 (CDD); IPR036812 (SUPERFAMILY)	P:GO:0055114; F:GO:0016491	P:obsolete oxidation-reduction process; F:oxidoreductase activity
ci|000142669|proj|Sample_C_D|2	XP_033743857.1 uncharacterized protein LOC117329814 [Pecten maximus]	247.481	-2.837	-7.14531	4.13839e-05	0.0130179	PF15499.1:Peptidase_C98	[INTERPRO, BLASTED]	974	5	1.06186e-56	73.62						SIGNAL_PEPTIDE_H_REGION (PHOBIUS); NON_CYTOPLASMIC_DOMAIN (PHOBIUS); SIGNAL_PEPTIDE_C_REGION (PHOBIUS); SIGNAL_PEPTIDE_N_REGION (PHOBIUS); SIGNAL_PEPTIDE (PHOBIUS); SignalP-TM (SIGNALP_GRAM_POSITIVE); SignalP-noTM (SIGNALP_GRAM_NEGATIVE); SignalP-noTM (SIGNALP_EUK)	no GO terms	no GO terms
ci|000184490|proj|Sample_C_D|2	---NA---	73.2529	0.930781	1.90631	4.18697e-05	0.0131086		[INTERPRO, NO-BLAST]	704									no IPS match	no IPS match	no IPS match
ci|000032599|proj|Sample_C_D|2	XP_033741811.1 uncharacterized protein LOC117328360 [Pecten maximus]	75.0843	1.87584	3.67016	4.20678e-05	0.0131088		[INTERPRO, BLASTED, MAPPED]	962	4	1.53637e-27	85.18	105	P:GO:0000027; P:GO:0000122; P:GO:0000165; P:GO:0001501; P:GO:0001525; P:GO:0001657; P:GO:0001701; P:GO:0001759; P:GO:0001764; P:GO:0001837; P:GO:0002053; P:GO:0002062; P:GO:0006412; P:GO:0006468; P:GO:0007169; P:GO:0007275; P:GO:0007420; P:GO:0007435; P:GO:0007605; P:GO:0008284; P:GO:0008543; P:GO:0010468; P:GO:0010518; P:GO:0010629; P:GO:0010863; P:GO:0010966; P:GO:0010976; P:GO:0014068; P:GO:00…	P:ribosomal large subunit assembly; P:negative regulation of transcription by RNA polymerase II; P:MAPK cascade; P:skeletal system development; P:angiogenesis; P:ureteric bud development; P:in utero embryonic development; P:organ induction; P:neuron migration; P:epithelial to mesenchymal transition; P:positive regulation of mesenchymal cell proliferation; P:chondrocyte differentiation; P:translat…			mobidb-lite (MOBIDB_LITE)	no GO terms	no GO terms
ci|000182943|proj|Sample_C_D|2	---NA---	39.1067	2.0571	4.16148	4.24449e-05	0.0131645		[INTERPRO, NO-BLAST]	3476									CYTOPLASMIC_DOMAIN (PHOBIUS); NON_CYTOPLASMIC_DOMAIN (PHOBIUS); TRANSMEMBRANE (PHOBIUS); TMhelix (TMHMM)	no GO terms	no GO terms
ci|000077056|proj|Sample_C_D|2	---NA---	428.325	-2.6117	-6.11224	4.32305e-05	0.0133458		[INTERPRO, NO-BLAST]	2252									TMhelix (TMHMM); TMhelix (TMHMM)	no GO terms	no GO terms
ci|000086508|proj|Sample_C_D|2	---NA---	426.772	-2.07478	-4.2128	4.35166e-05	0.0133719		[INTERPRO, NO-BLAST]	673									no IPS match	no IPS match	no IPS match
ci|000153852|proj|Sample_C_D|2	XP_033747230.1 uncharacterized protein LOC117332438 [Pecten maximus]	57.1727	-0.958723	-1.94359	4.41e-05	0.0134887	PF00849.17:PseudoU_synth_2	[INTERPRO, BLASTED, MAPPED, ANNOTATED]	622	14	2.51691e-94	65.2	3	P:GO:0001522; F:GO:0003723; F:GO:0009982	P:pseudouridine synthesis; F:RNA binding; F:pseudouridine synthase activity	EC:5.4; EC:5	Intramolecular transferases; Isomerases	G3DSA:3.30.2350.10 (GENE3D); PTHR44389 (PANTHER); IPR020103 (SUPERFAMILY)	P:GO:0001522; P:GO:0009451; F:GO:0003723; F:GO:0009982	P:pseudouridine synthesis; P:RNA modification; F:RNA binding; F:pseudouridine synthase activity
ci|000060910|proj|Sample_C_D|2	---NA---	53.5444	-1.8175	-3.5247	4.43369e-05	0.013499		[INTERPRO, NO-BLAST]	1049									CYTOPLASMIC_DOMAIN (PHOBIUS); TRANSMEMBRANE (PHOBIUS); TRANSMEMBRANE (PHOBIUS); CYTOPLASMIC_DOMAIN (PHOBIUS); NON_CYTOPLASMIC_DOMAIN (PHOBIUS)	no GO terms	no GO terms
ci|000134068|proj|Sample_C_D|2	---NA---	26.7413	-2.78859	-6.90955	4.45676e-05	0.0135072		[INTERPRO, NO-BLAST]	631									NON_CYTOPLASMIC_DOMAIN (PHOBIUS); CYTOPLASMIC_DOMAIN (PHOBIUS); CYTOPLASMIC_DOMAIN (PHOBIUS); TRANSMEMBRANE (PHOBIUS); TRANSMEMBRANE (PHOBIUS); TMhelix (TMHMM); TMhelix (TMHMM)	no GO terms	no GO terms
ci|000166412|proj|Sample_C_D|2	XP_033745315.1 LOW QUALITY PROTEIN: tRNA-dihydrouridine(20a/20b) synthase [NAD(P)+]-like [Pecten maximus]	33.9512	-1.19973	-2.29697	4.56373e-05	0.0137686	PF01207.12:Dus	[INTERPRO, BLASTED, MAPPED, ANNOTATED]	478	20	2.1963e-98	67.97	6	P:GO:0002943; P:GO:0008033; F:GO:0017150; F:GO:0050660	P:tRNA dihydrouridine synthesis; P:tRNA processing; F:tRNA dihydrouridine synthase activity; F:flavin adenine dinucleotide binding	EC:1.3; EC:1.3.1.90; EC:1	Acting on the CH-CH group of donors; tRNA-dihydrouridine(20a/20b) synthase (NAD(P)(+)); Oxidoreductases	IPR013785 (G3DSA:3.20.20.GENE3D); IPR001269 (PFAM); PTHR11082:SF31 (PANTHER); IPR001269 (PANTHER); IPR018517 (PROSITE_PATTERNS); IPR035587 (CDD); SSF51395 (SUPERFAMILY)	P:GO:0008033; P:GO:0055114; F:GO:0003824; F:GO:0017150; F:GO:0050660	P:tRNA processing; P:obsolete oxidation-reduction process; F:catalytic activity; F:tRNA dihydrouridine synthase activity; F:flavin adenine dinucleotide binding
ci|000001806|proj|Sample_C_D|2	---NA---	112.692	0.925412	1.89923	4.87307e-05	0.0145769		[INTERPRO, NO-BLAST]	1389									no IPS match	no IPS match	no IPS match
ci|000037198|proj|Sample_C_D|2	---NA---	68.4266	1.0674	2.09566	4.89699e-05	0.0145769		[INTERPRO, NO-BLAST]	980									no IPS match	no IPS match	no IPS match
ci|000082283|proj|Sample_C_D|2	---NA---	33.5155	-2.38139	-5.21038	4.89754e-05	0.0145769		[INTERPRO, NO-BLAST]	620									NON_CYTOPLASMIC_DOMAIN (PHOBIUS); TRANSMEMBRANE (PHOBIUS); CYTOPLASMIC_DOMAIN (PHOBIUS); TMhelix (TMHMM)	no GO terms	no GO terms
ci|000080921|proj|Sample_C_D|2	---NA---	11.7947	-2.49399	-5.63335	4.9593e-05	0.0146948		[INTERPRO, NO-BLAST]	509									no IPS match	no IPS match	no IPS match
ci|000032133|proj|Sample_C_D|2	---NA---	1338.51	0.808896	1.75187	5.03554e-05	0.0148198	PF15106.1:TMEM156	[INTERPRO, NO-BLAST]	8091									CYTOPLASMIC_DOMAIN (PHOBIUS); TRANSMEMBRANE (PHOBIUS); NON_CYTOPLASMIC_DOMAIN (PHOBIUS); TMhelix (TMHMM)	no GO terms	no GO terms
ci|000033482|proj|Sample_C_D|2	XP_033751021.1 ceroid-lipofuscinosis neuronal protein 6-like [Pecten maximus]	186.112	1.12222	2.17681	5.04613e-05	0.0148198	PF15156.1:CLN6	[INTERPRO, BLASTED, MAPPED, ANNOTATED]	1950	8	0	79.83	9	P:GO:0001573; P:GO:0007042; P:GO:0008203; P:GO:0030163; P:GO:0030203; P:GO:0045862; F:GO:0042803; C:GO:0005788; C:GO:0016021	P:ganglioside metabolic process; P:lysosomal lumen acidification; P:cholesterol metabolic process; P:protein catabolic process; P:glycosaminoglycan metabolic process; P:positive regulation of proteolysis; F:protein homodimerization activity; C:endoplasmic reticulum lumen; C:integral component of membrane			IPR029255 (PFAM); IPR029255 (PANTHER); CYTOPLASMIC_DOMAIN (PHOBIUS); CYTOPLASMIC_DOMAIN (PHOBIUS); NON_CYTOPLASMIC_DOMAIN (PHOBIUS); TRANSMEMBRANE (PHOBIUS); TRANSMEMBRANE (PHOBIUS); NON_CYTOPLASMIC_DOMAIN (PHOBIUS); TRANSMEMBRANE (PHOBIUS); CYTOPLASMIC_DOMAIN (PHOBIUS); TRANSMEMBRANE (PHOBIUS); TRANSMEMBRANE (PHOBIUS); NON_CYTOPLASMIC_DOMAIN (PHOBIUS); TRANSMEMBRANE (PHOBIUS); NON_CYTOPLASMIC_DO…	no GO terms	no GO terms
ci|000104746|proj|Sample_C_D|2	XP_033763933.1 neprilysin-1-like isoform X1 [Pecten maximus]	65.9634	-2.23391	-4.70406	5.07211e-05	0.0148304		[INTERPRO, BLASTED, MAPPED, ANNOTATED]	1143	20	4.44512e-90	74.6	34	P:GO:0001822; P:GO:0002003; P:GO:0006396; P:GO:0006508; P:GO:0008355; P:GO:0019233; P:GO:0043312; P:GO:0046449; P:GO:0050435; P:GO:0050920; P:GO:0071345; P:GO:0071492; P:GO:0071493; P:GO:0090399; P:GO:0097242; F:GO:0004222; F:GO:0008238; F:GO:0008270; F:GO:0016772; F:GO:0042277; C:GO:0005615; C:GO:0005794; C:GO:0005887; C:GO:0005903; C:GO:0008021; C:GO:0009986; C:GO:0016529; C:GO:0030424; C:GO:00…	P:kidney development; P:angiotensin maturation; P:RNA processing; P:proteolysis; P:olfactory learning; P:sensory perception of pain; P:neutrophil degranulation; P:creatinine metabolic process; P:amyloid-beta metabolic process; P:regulation of chemotaxis; P:cellular response to cytokine stimulus; P:cellular response to UV-A; P:cellular response to UV-B; P:replicative senescence; P:amyloid-beta cle…	EC:3.4.24.61; EC:3.4.24.23; EC:3.4.24.24; EC:3.4.24.69; EC:3.4.24.64; EC:3.4.24.21; EC:3.4.24.22; EC:3.4.24.17; EC:3.4.24.18; EC:2.7; EC:3.4.24.19; EC:3.4.24.70; EC:3.4.24.71; EC:3.4.24.72; EC:3.4.24.35; EC:3.4.24.37; EC:3.4.24; EC:3.4; EC:3.4.99; EC:3.4.24.56; EC:3.4.24.57; EC:3.4.24.14; EC:3.4.24.59; EC:3.4.24.11; EC:3.4.24.55; EC:2; EC:3	Nardilysin; Matrilysin; Gelatinase A; Bontoxilysin; Mitochondrial processing peptidase; Astacin; Stromelysin 2; Stromelysin 1; Meprin A; Transferring phosphorus-containing groups; Procollagen C-endopeptidase; Oligopeptidase A; Endothelin-converting enzyme 1; Fibrolase; Gelatinase B; Saccharolysin; Acting on peptide bonds (peptidases); Acting on peptide bonds (peptidases); Acting on peptide bonds …	IPR008753 (PFAM); G3DSA:1.10.1380.10 (GENE3D); IPR029735 (PTHR11733:PANTHER); IPR000718 (PANTHER); SIGNAL_PEPTIDE_C_REGION (PHOBIUS); SIGNAL_PEPTIDE_N_REGION (PHOBIUS); SIGNAL_PEPTIDE (PHOBIUS); SIGNAL_PEPTIDE_H_REGION (PHOBIUS); NON_CYTOPLASMIC_DOMAIN (PHOBIUS); SignalP-noTM (SIGNALP_EUK); SSF55486 (SUPERFAMILY)	P:GO:0006508; F:GO:0004222	P:proteolysis; F:metalloendopeptidase activity
ci|000010375|proj|Sample_C_D|2	XP_033747985.1 serine/threonine-protein phosphatase 4 catalytic subunit isoform X2 [Pecten maximus]	394.908	-1.61834	-3.07021	5.1436e-05	0.0149735	PF00149.23:Metallophos	[INTERPRO, BLASTED, MAPPED, ANNOTATED]	3698	20	0	96.9	40	P:GO:0001525; P:GO:0006357; P:GO:0006378; P:GO:0006398; P:GO:0006468; P:GO:0006470; P:GO:0007017; P:GO:0007346; P:GO:0007420; P:GO:0010569; P:GO:0021952; P:GO:0030513; P:GO:0038061; P:GO:0045879; P:GO:0048264; P:GO:0050790; P:GO:0051321; P:GO:0071347; P:GO:0090502; F:GO:0003723; F:GO:0004521; F:GO:0004704; F:GO:0004722; F:GO:0005521; F:GO:0008409; F:GO:0044877; C:GO:0000775; C:GO:0005654; C:GO:00…	P:angiogenesis; P:regulation of transcription by RNA polymerase II; P:mRNA polyadenylation; P:mRNA 3'-end processing by stem-loop binding and cleavage; P:protein phosphorylation; P:protein dephosphorylation; P:microtubule-based process; P:regulation of mitotic cell cycle; P:brain development; P:regulation of double-strand break repair via homologous recombination; P:central nervous system project…	EC:3.1.3.16; EC:3.1; EC:3; EC:3.1.3	Protein-serine/threonine phosphatase; Acting on ester bonds; Hydrolases; Acting on ester bonds	IPR006186 (PRINTS); IPR006186 (SMART); IPR029052 (G3DSA:3.60.21.GENE3D); IPR004843 (PFAM); PTHR11668:SF22 (PANTHER); PTHR11668 (PANTHER); IPR006186 (PROSITE_PATTERNS); cd07415 (CDD); IPR029052 (SUPERFAMILY)	F:GO:0016787	F:hydrolase activity
ci|000025708|proj|Sample_C_D|2	---NA---	460.505	-0.869696	-1.82728	5.16905e-05	0.0149819		[INTERPRO, NO-BLAST]	5167									NON_CYTOPLASMIC_DOMAIN (PHOBIUS); CYTOPLASMIC_DOMAIN (PHOBIUS); TRANSMEMBRANE (PHOBIUS); TMhelix (TMHMM)	no GO terms	no GO terms
ci|000139814|proj|Sample_C_D|2	uncharacterized protein LOC110444982, partial [Mizuhopecten yessoensis]	177.99	-2.87275	-7.32458	5.2097e-05	0.0150341		[INTERPRO, BLASTED, MAPPED]	1042	5	1.1366e-27	50.57	7	P:GO:0006352; P:GO:0006366; P:GO:0007155; F:GO:0003677; F:GO:0016251; C:GO:0000785; C:GO:0009289	P:DNA-templated transcription, initiation; P:transcription by RNA polymerase II; P:cell adhesion; F:DNA binding; F:RNA polymerase II general transcription initiation factor activity; C:chromatin; C:pilus			no IPS match	no IPS match	no IPS match
ci|000077363|proj|Sample_C_D|2	XP_033753805.1 angiopoietin-related protein 1-like [Pecten maximus]	489.274	-1.36777	-2.58071	5.37474e-05	0.0154432	PF00147.13:Fibrinogen_C	[INTERPRO, BLASTED, MAPPED, ANNOTATED]	1888	20	4.43305e-168	56.42	6	P:GO:2000812; C:GO:0005634; C:GO:0005737; C:GO:0030141	P:regulation of barbed-end actin filament capping; C:nucleus; C:cytoplasm; C:secretory granule			IPR002181 (SMART); IPR014716 (G3DSA:3.90.215.GENE3D); IPR002181 (PFAM); IPR014715 (G3DSA:4.10.530.GENE3D); PTHR19143 (PANTHER); PTHR19143:SF330 (PANTHER); IPR020837 (PROSITE_PATTERNS); NON_CYTOPLASMIC_DOMAIN (PHOBIUS); SIGNAL_PEPTIDE_C_REGION (PHOBIUS); SIGNAL_PEPTIDE_N_REGION (PHOBIUS); SIGNAL_PEPTIDE_H_REGION (PHOBIUS); SIGNAL_PEPTIDE (PHOBIUS); IPR002181 (PROSITE_PROFILES); SignalP-noTM (SIGNA…	no GO terms	no GO terms
ci|000007148|proj|Sample_C_D|2	---NA---	105.409	-1.27892	-2.42657	5.46398e-05	0.0156319		[INTERPRO, NO-BLAST]	1158									no IPS match	no IPS match	no IPS match
ci|000095235|proj|Sample_C_D|2	uncharacterized protein LOC110464047 [Mizuhopecten yessoensis]	11.8135	-2.26372	-4.80228	5.70736e-05	0.0161734		[INTERPRO, BLASTED]	638	1	2.61579e-06	64.52						no IPS match	no IPS match	no IPS match
ci|000018354|proj|Sample_C_D|2	mitochondria-eating protein-like isoform X8 [Mizuhopecten yessoensis]	16.1162	1.63884	3.11415	5.71458e-05	0.0161734		[INTERPRO, BLASTED, MAPPED, ANNOTATED]	2495	20	0	74.64	8	P:GO:0006974; P:GO:0007283; P:GO:0033554; P:GO:0035694; P:GO:0035695; C:GO:0005741; C:GO:0036126	P:cellular response to DNA damage stimulus; P:spermatogenesis; P:cellular response to stress; P:mitochondrial protein catabolic process; P:mitophagy by induced vacuole formation; C:mitochondrial outer membrane; C:sperm flagellum			Coil (COILS); Coil (COILS); Coil (COILS); G3DSA:1.20.1170.10 (GENE3D); IPR031981 (PFAM); mobidb-lite (MOBIDB_LITE); IPR026169 (PANTHER); PTHR21771:SF0 (PANTHER)	P:GO:0033554; C:GO:0005741	P:cellular response to stress; C:mitochondrial outer membrane
ci|000033173|proj|Sample_C_D|2	---NA---	97.4784	2.65382	6.29331	5.7367e-05	0.0161734		[INTERPRO, NO-BLAST]	3190									Coil (COILS)	no GO terms	no GO terms
ci|000089967|proj|Sample_C_D|2	XP_033737354.1 integrin beta-1-binding protein 1-like [Pecten maximus]	13.5015	-2.2153	-4.64377	5.7507e-05	0.0161734	PF00640.18:PID//PF10480.4:ICAP-1_inte_bdg	[INTERPRO, BLASTED, ANNOTATED]	1521	7	2.51898e-125	71.5	45	P:GO:0002043; P:GO:0006469; P:GO:0006933; P:GO:0008284; P:GO:0008285; P:GO:0010595; P:GO:0010764; P:GO:0032091; P:GO:0032148; P:GO:0033622; P:GO:0033628; P:GO:0035148; P:GO:0035924; P:GO:0043087; P:GO:0043113; P:GO:0044344; P:GO:0045747; P:GO:0045944; P:GO:0051451; P:GO:0051496; P:GO:0051894; P:GO:0051895; P:GO:0051897; P:GO:0070373; P:GO:0090051; P:GO:0090314; P:GO:0090315; P:GO:0097746; P:GO:19…	P:blood vessel endothelial cell proliferation involved in sprouting angiogenesis; P:negative regulation of protein kinase activity; P:negative regulation of cell adhesion involved in substrate-bound cell migration; P:positive regulation of cell population proliferation; P:negative regulation of cell population proliferation; P:positive regulation of endothelial cell migration; P:negative regulati…	EC:7	Translocases	IPR011993 (G3DSA:2.30.29.GENE3D); IPR019517 (PFAM); mobidb-lite (MOBIDB_LITE); IPR019517 (PANTHER); IPR006020 (PROSITE_PROFILES); IPR011993 (SUPERFAMILY)	F:GO:0005515	F:protein binding
ci|000081887|proj|Sample_C_D|2	XP_033726911.1 serine/threonine-protein kinase RIO3-like isoform X1 [Pecten maximus]	139.486	-1.38878	-2.61856	5.80525e-05	0.0162579	PF01163.17:RIO1	[INTERPRO, BLASTED, MAPPED, ANNOTATED]	1445	20	0	74.93	30	P:GO:0006468; P:GO:0007018; P:GO:0007059; P:GO:0030490; P:GO:0032463; P:GO:0032728; P:GO:0039534; P:GO:0043124; P:GO:0043901; P:GO:0045089; P:GO:0071359; P:GO:1990786; F:GO:0003777; F:GO:0004674; F:GO:0005524; F:GO:0008017; F:GO:0016887; F:GO:0089720; C:GO:0005829; C:GO:0005871; C:GO:0005874; C:GO:0030688	P:protein phosphorylation; P:microtubule-based movement; P:chromosome segregation; P:maturation of SSU-rRNA; P:negative regulation of protein homooligomerization; P:positive regulation of interferon-beta production; P:negative regulation of MDA-5 signaling pathway; P:negative regulation of I-kappaB kinase/NF-kappaB signaling; P:negative regulation of multi-organism process; P:positive regulation …	EC:2.7.1; EC:2.7.11.1; EC:3.6.1.15; EC:2.7.11; EC:3.6.1; EC:2.7; EC:3.6; EC:2; EC:3	Transferring phosphorus-containing groups; Non-specific serine/threonine protein kinase; Nucleoside-triphosphate phosphatase; Transferring phosphorus-containing groups; Acting on acid anhydrides; Transferring phosphorus-containing groups; Acting on acid anhydrides; Transferases; Hydrolases	IPR000687 (SMART); PF01163 (PFAM); G3DSA:3.30.200.20 (GENE3D); mobidb-lite (MOBIDB_LITE); PTHR10593:SF22 (PANTHER); PTHR10593 (PANTHER)	F:GO:0004674; F:GO:0005524	F:protein serine/threonine kinase activity; F:ATP binding
ci|000058055|proj|Sample_C_D|2	XP_033740322.1 uncharacterized protein LOC117327451 [Pecten maximus]	111.954	-1.68353	-3.21213	5.84346e-05	0.0162961		[INTERPRO, BLASTED]	2708	3	6.08852e-99	78.32						mobidb-lite (MOBIDB_LITE)	no GO terms	no GO terms
ci|000077688|proj|Sample_C_D|2	XP_033748945.1 uncharacterized protein LOC117333649, partial [Pecten maximus]	440.823	-2.50124	-5.66173	5.91298e-05	0.0163486	PF13365.1:Trypsin_2	[INTERPRO, BLASTED, MAPPED]	1731	13	0	53.21	22	P:GO:0006412; P:GO:0007275; P:GO:0008284; P:GO:0045471; P:GO:0045727; P:GO:0055114; P:GO:0055129; F:GO:0003674; F:GO:0003723; F:GO:0003735; F:GO:0004735; F:GO:0019843; C:GO:0005737; C:GO:0005840; C:GO:0005844; C:GO:0015935; C:GO:0016020; C:GO:0016021; C:GO:0022627; C:GO:0036464; C:GO:0045202; C:GO:1990904	P:translation; P:multicellular organism development; P:positive regulation of cell population proliferation; P:response to ethanol; P:positive regulation of translation; P:obsolete oxidation-reduction process; P:L-proline biosynthetic process; F:molecular_function; F:RNA binding; F:structural constituent of ribosome; F:pyrroline-5-carboxylate reductase activity; F:rRNA binding; C:cytoplasm; C:rib…			PF13365 (PFAM); G3DSA:2.40.10.10 (GENE3D); mobidb-lite (MOBIDB_LITE); mobidb-lite (MOBIDB_LITE); mobidb-lite (MOBIDB_LITE); IPR009003 (SUPERFAMILY)	no GO terms	no GO terms
ci|000082580|proj|Sample_C_D|2	XP_033757047.1 spermine oxidase-like [Pecten maximus]	77.2469	-1.10216	-2.14676	5.92816e-05	0.0163486	PF01593.19:Amino_oxidase//PF13450.1:NAD_binding_8//PF13738.1:Pyr_redox_3	[INTERPRO, BLASTED, MAPPED, ANNOTATED]	4243	20	0	60	18	P:GO:0006625; P:GO:0009058; P:GO:0009446; P:GO:0009447; P:GO:0042737; P:GO:0046203; P:GO:0046208; P:GO:0097164; P:GO:1901307; F:GO:0005102; F:GO:0016491; F:GO:0046592; F:GO:0052901; F:GO:0052904; C:GO:0005654; C:GO:0005782; C:GO:0005829; C:GO:0031965	P:protein targeting to peroxisome; P:biosynthetic process; P:putrescine biosynthetic process; P:putrescine catabolic process; P:drug catabolic process; P:spermidine catabolic process; P:spermine catabolic process; P:ammonium ion metabolic process; P:positive regulation of spermidine biosynthetic process; F:signaling receptor binding; F:oxidoreductase activity; F:polyamine oxidase activity; F:sper…	EC:1.5.3; EC:1.5.3.17; EC:1; EC:1.5.3.16; EC:1.5; EC:1.5.3.13; EC:1.5.3.11	Acting on the CH-NH group of donors; Non-specific polyamine oxidase; Oxidoreductases; Spermine oxidase; Acting on the CH-NH group of donors; N(1)-acetylpolyamine oxidase; Acting on the CH-NH group of donors	G3DSA:3.90.660.10 (GENE3D); G3DSA:3.40.50.20 (GENE3D); IPR002937 (PFAM); IPR036188 (G3DSA:3.50.50.GENE3D); PTHR10742 (PANTHER); SSF54373 (SUPERFAMILY); IPR036188 (SUPERFAMILY); TMhelix (TMHMM)	P:GO:0055114; F:GO:0016491	P:obsolete oxidation-reduction process; F:oxidoreductase activity
ci|000006189|proj|Sample_C_D|2	XP_033739822.1 reticulon-4-interacting protein 1 homolog, mitochondrial-like [Pecten maximus]	57.0386	0.82022	1.76568	5.93617e-05	0.0163486	PF00107.21:ADH_zinc_N//PF00208.16:ELFV_dehydrog//PF13602.1:ADH_zinc_N_2	[INTERPRO, BLASTED, MAPPED, ANNOTATED]	788	20	9.11645e-89	66.78	15	P:GO:0000303; P:GO:0009411; P:GO:0009792; P:GO:0010842; P:GO:0016319; P:GO:0032504; P:GO:0040010; P:GO:0040014; P:GO:0042462; P:GO:0045087; P:GO:0050773; P:GO:0050829; P:GO:0051704; P:GO:0070482; C:GO:0005741	P:response to superoxide; P:response to UV; P:embryo development ending in birth or egg hatching; P:retina layer formation; P:mushroom body development; P:multicellular organism reproduction; P:positive regulation of growth rate; P:regulation of multicellular organism growth; P:eye photoreceptor cell development; P:innate immune response; P:regulation of dendrite development; P:defense response t…			PF13602 (PFAM); G3DSA:3.90.180.10 (GENE3D); PTHR11695 (PANTHER)	no GO terms	no GO terms
ci|000053430|proj|Sample_C_D|2	---NA---	369.188	-0.814682	-1.75891	6.00297e-05	0.0164643		[INTERPRO, NO-BLAST]	6082									NON_CYTOPLASMIC_DOMAIN (PHOBIUS); CYTOPLASMIC_DOMAIN (PHOBIUS); TRANSMEMBRANE (PHOBIUS); TMhelix (TMHMM)	no GO terms	no GO terms
ci|000023704|proj|Sample_C_D|2	---NA---	112.127	2.56046	5.89896	6.3016e-05	0.0171201		[INTERPRO, NO-BLAST]	1663									no IPS match	no IPS match	no IPS match
ci|000187675|proj|Sample_C_D|2	---NA---	269.354	0.907524	1.87582	6.30963e-05	0.0171201		[INTERPRO, NO-BLAST]	1407									no IPS match	no IPS match	no IPS match
ci|000057798|proj|Sample_C_D|2	---NA---	14.2745	-2.20932	-4.62458	6.31949e-05	0.0171201		[INTERPRO, NO-BLAST]	2008									no IPS match	no IPS match	no IPS match
ci|000060634|proj|Sample_C_D|2	XP_033760584.1 zinc finger BED domain-containing protein 1-like [Pecten maximus]	42.1228	-1.77215	-3.41563	6.39278e-05	0.0172026	PF05699.9:Dimer_Tnp_hAT	[INTERPRO, BLASTED, MAPPED, ANNOTATED]	1454	20	0	70.14	22	P:GO:0006264; P:GO:0006357; P:GO:0022416; P:GO:0032042; P:GO:0042023; P:GO:0042981; P:GO:0045035; P:GO:0045893; P:GO:0046777; P:GO:0048813; P:GO:0051726; P:GO:0051900; P:GO:2000278; P:GO:2000495; F:GO:0000977; F:GO:0003700; F:GO:0005509; F:GO:0046983; C:GO:0005634; C:GO:0005667; C:GO:0005700	P:mitochondrial DNA replication; P:regulation of transcription by RNA polymerase II; P:chaeta development; P:mitochondrial DNA metabolic process; P:DNA endoreduplication; P:regulation of apoptotic process; P:sensory organ precursor cell division; P:positive regulation of transcription, DNA-templated; P:protein autophosphorylation; P:dendrite morphogenesis; P:regulation of cell cycle; P:regulation…			IPR008906 (PFAM); mobidb-lite (MOBIDB_LITE); PTHR23272 (PANTHER); PTHR23272:SF105 (PANTHER); IPR012337 (SUPERFAMILY)	F:GO:0046983	F:protein dimerization activity
ci|000178202|proj|Sample_C_D|2	---NA---	56.5219	1.23319	2.35086	6.40175e-05	0.0172026		[INTERPRO, NO-BLAST]	1418									CYTOPLASMIC_DOMAIN (PHOBIUS); NON_CYTOPLASMIC_DOMAIN (PHOBIUS); TRANSMEMBRANE (PHOBIUS)	no GO terms	no GO terms
ci|000199663|proj|Sample_C_D|2	XP_033732936.1 vacuolar protein sorting-associated protein 16 homolog [Pecten maximus]	363.381	0.658198	1.57811	6.43054e-05	0.0172103	PF04840.7:Vps16_C//PF04841.8:Vps16_N	[INTERPRO, BLASTED, MAPPED, ANNOTATED]	3387	16	0	67.61	32	P:GO:0006886; P:GO:0007033; P:GO:0008057; P:GO:0008333; P:GO:0009267; P:GO:0009792; P:GO:0016197; P:GO:0032889; P:GO:0035542; P:GO:0045746; P:GO:0046718; P:GO:0048565; P:GO:0051704; P:GO:0097352; F:GO:0003856; F:GO:0005515; F:GO:0051015; C:GO:0005737; C:GO:0005765; C:GO:0005770; C:GO:0005776; C:GO:0005829; C:GO:0005884; C:GO:0030136; C:GO:0030424; C:GO:0030897; C:GO:0031901; C:GO:0033263; C:GO:00…	P:intracellular protein transport; P:vacuole organization; P:eye pigment granule organization; P:endosome to lysosome transport; P:cellular response to starvation; P:embryo development ending in birth or egg hatching; P:endosomal transport; P:regulation of vacuole fusion, non-autophagic; P:regulation of SNARE complex assembly; P:negative regulation of Notch signaling pathway; P:viral entry into h…	EC:4.2; EC:4.2.3.4; EC:4; EC:4.2.3	Carbon-oxygen lyases; 3-dehydroquinate synthase; Lyases; Carbon-oxygen lyases	Coil (COILS); IPR015943 (G3DSA:2.130.10.GENE3D); IPR006926 (PFAM); IPR016534 (PIRSF); IPR016534 (PANTHER); NON_CYTOPLASMIC_DOMAIN (PHOBIUS); TRANSMEMBRANE (PHOBIUS); CYTOPLASMIC_DOMAIN (PHOBIUS); IPR036322 (SUPERFAMILY)	P:GO:0006886; P:GO:0007033; F:GO:0005515; C:GO:0005737	P:intracellular protein transport; P:vacuole organization; F:protein binding; C:cytoplasm
ci|000038137|proj|Sample_C_D|2	---NA---	60.93	-1.32461	-2.50465	6.51404e-05	0.0173052		[INTERPRO, NO-BLAST]	1687									NON_CYTOPLASMIC_DOMAIN (PHOBIUS); CYTOPLASMIC_DOMAIN (PHOBIUS); TRANSMEMBRANE (PHOBIUS); TMhelix (TMHMM)	no GO terms	no GO terms
ci|000218807|proj|Sample_C_D|2	XP_033743811.1 uromodulin-like isoform X2 [Pecten maximus]	14.1029	2.83378	7.12938	6.54952e-05	0.0173052		[INTERPRO, BLASTED, MAPPED, ANNOTATED]	1304	20	6.04077e-50	69.18	1	P:GO:1903118	P:urate homeostasis			PTHR44222 (PANTHER)	no GO terms	no GO terms
ci|000199241|proj|Sample_C_D|2	XP_033728724.1 LOW QUALITY PROTEIN: titin-like [Pecten maximus]	85.9111	1.19275	2.28589	6.55564e-05	0.0173052	PF00047.20:ig//PF06832.7:BiPBP_C//PF07654.10:C1-set//PF07679.11:I-set//PF07686.12:V-set//PF08205.7:C2-set_2//PF13895.1:Ig_2//PF13927.1:Ig_3	[INTERPRO, BLASTED, MAPPED, ANNOTATED]	2748	20	0	66.96	4	P:GO:0030150; F:GO:0008320; C:GO:0005744; C:GO:0031305	P:protein import into mitochondrial matrix; F:protein transmembrane transporter activity; C:TIM23 mitochondrial import inner membrane translocase complex; C:integral component of mitochondrial inner membrane	EC:7	Translocases	IPR003599 (SMART); IPR003598 (SMART); IPR013783 (G3DSA:2.60.40.GENE3D); IPR013783 (G3DSA:2.60.40.GENE3D); IPR013098 (PFAM); mobidb-lite (MOBIDB_LITE); mobidb-lite (MOBIDB_LITE); PTHR45032 (PANTHER); IPR007110 (PROSITE_PROFILES); IPR007110 (PROSITE_PROFILES); IPR007110 (PROSITE_PROFILES); cd00096 (CDD); cd00096 (CDD); cd00096 (CDD); IPR036179 (SUPERFAMILY); IPR036179 (SUPERFAMILY); IPR036179 (SUPE…	no GO terms	no GO terms
ci|000090843|proj|Sample_C_D|2	XP_033737716.1 thioredoxin-1-like [Pecten maximus]	79.3399	-2.76825	-6.81283	6.57593e-05	0.0173052		[INTERPRO, BLASTED, MAPPED]	1094	1	3.96837e-10	100	8	P:GO:0015977; P:GO:0015979; P:GO:0019253; P:GO:0055114; F:GO:0004497; F:GO:0016491; F:GO:0016829; F:GO:0016984	P:carbon fixation; P:photosynthesis; P:reductive pentose-phosphate cycle; P:obsolete oxidation-reduction process; F:monooxygenase activity; F:oxidoreductase activity; F:lyase activity; F:ribulose-bisphosphate carboxylase activity			no IPS match	no IPS match	no IPS match
ci|000038869|proj|Sample_C_D|2	---NA---	20.1837	2.47503	5.55979	6.75928e-05	0.0176627		[INTERPRO, NO-BLAST]	918									no IPS match	no IPS match	no IPS match
ci|000054913|proj|Sample_C_D|2	---NA---	66.6065	-2.18067	-4.53365	7.09696e-05	0.0184724		[INTERPRO, NO-BLAST]	1268									CYTOPLASMIC_DOMAIN (PHOBIUS); TRANSMEMBRANE (PHOBIUS); NON_CYTOPLASMIC_DOMAIN (PHOBIUS); TMhelix (TMHMM)	no GO terms	no GO terms
ci|000018307|proj|Sample_C_D|2	---NA---	398.443	-2.29955	-4.92306	7.1257e-05	0.0184748		[INTERPRO, NO-BLAST]	917									NON_CYTOPLASMIC_DOMAIN (PHOBIUS); CYTOPLASMIC_DOMAIN (PHOBIUS); TRANSMEMBRANE (PHOBIUS)	no GO terms	no GO terms
ci|000077489|proj|Sample_C_D|2	---NA---	9.37168	-2.04869	-4.1373	7.31853e-05	0.0188411		[INTERPRO, NO-BLAST]	1136									no IPS match	no IPS match	no IPS match
ci|000144080|proj|Sample_C_D|2	---NA---	42.8701	-2.54584	-5.83947	7.32549e-05	0.0188411		[INTERPRO, NO-BLAST]	879									Coil (COILS)	no GO terms	no GO terms
ci|000202981|proj|Sample_C_D|2	---NA---	21.2248	2.08194	4.23377	7.35217e-05	0.0188411		[INTERPRO, NO-BLAST]	1123									no IPS match	no IPS match	no IPS match
ci|000121767|proj|Sample_C_D|2	---NA---	11.0074	-2.69604	-6.48019	7.42569e-05	0.0188875		[INTERPRO, NO-BLAST]	539									no IPS match	no IPS match	no IPS match
ci|000165096|proj|Sample_C_D|2	XP_033732624.1 uncharacterized protein LOC117322028 [Pecten maximus]	2643.47	-0.825445	-1.77208	7.42718e-05	0.0188875		[INTERPRO, BLASTED]	2322	3	8.37132e-90	87.37						CYTOPLASMIC_DOMAIN (PHOBIUS); TRANSMEMBRANE (PHOBIUS); TRANSMEMBRANE (PHOBIUS); NON_CYTOPLASMIC_DOMAIN (PHOBIUS); NON_CYTOPLASMIC_DOMAIN (PHOBIUS); TMhelix (TMHMM); TMhelix (TMHMM)	no GO terms	no GO terms
ci|000000786|proj|Sample_C_D|2	---NA---	87.5052	-0.939859	-1.91834	7.48854e-05	0.018958		[INTERPRO, NO-BLAST]	1476									NON_CYTOPLASMIC_DOMAIN (PHOBIUS); TRANSMEMBRANE (PHOBIUS); CYTOPLASMIC_DOMAIN (PHOBIUS); TMhelix (TMHMM)	no GO terms	no GO terms
ci|000076654|proj|Sample_C_D|2	---NA---	242.97	-1.56496	-2.95869	7.51203e-05	0.018958		[INTERPRO, NO-BLAST]	3246									no IPS match	no IPS match	no IPS match
ci|000157306|proj|Sample_C_D|2	---NA---	38.8656	-2.36268	-5.14325	7.62726e-05	0.0191759		[INTERPRO, NO-BLAST]	867									no IPS match	no IPS match	no IPS match
ci|000072995|proj|Sample_C_D|2	XP_033756066.1 CREB3 regulatory factor-like isoform X1 [Pecten maximus]	148.431	-1.01034	-2.01438	7.66366e-05	0.0191947	PF00170.16:bZIP_1	[INTERPRO, BLASTED, ANNOTATED]	2828	13	0	72.59	18	P:GO:0000122; P:GO:0006355; P:GO:0032388; P:GO:0038202; P:GO:0042594; P:GO:0042711; P:GO:0045732; P:GO:0045944; P:GO:0051222; P:GO:1900102; P:GO:1900170; P:GO:1902213; F:GO:0000977; F:GO:0001228; F:GO:0003700; F:GO:0046982; C:GO:0005829; C:GO:0016604	P:negative regulation of transcription by RNA polymerase II; P:regulation of transcription, DNA-templated; P:positive regulation of intracellular transport; P:TORC1 signaling; P:response to starvation; P:maternal behavior; P:positive regulation of protein catabolic process; P:positive regulation of transcription by RNA polymerase II; P:positive regulation of protein transport; P:negative regulati…			G3DSA:1.20.5.170 (GENE3D); PTHR21552 (PANTHER); IPR004827 (PROSITE_PATTERNS); cd14809 (CDD)	P:GO:0006355; F:GO:0003700	P:regulation of transcription, DNA-templated; F:DNA-binding transcription factor activity
ci|000204971|proj|Sample_C_D|2	XP_033761132.1 lysosome-associated membrane glycoprotein 1-like [Pecten maximus]	163.724	2.30926	4.9563	7.71579e-05	0.0192389		[INTERPRO, BLASTED, MAPPED, ANNOTATED]	1328	14	9.57462e-24	87.06	150	P:GO:0002100; P:GO:0006164; P:GO:0006226; P:GO:0006231; P:GO:0006261; P:GO:0006281; P:GO:0006310; P:GO:0006355; P:GO:0007283; P:GO:0008626; P:GO:0009253; P:GO:0015074; P:GO:0016310; P:GO:0016539; P:GO:0016998; P:GO:0019835; P:GO:0022900; P:GO:0032196; P:GO:0032775; P:GO:0039693; P:GO:0042558; P:GO:0042742; P:GO:0043312; P:GO:0043323; P:GO:0046081; P:GO:0046797; P:GO:0048102; P:GO:0050821; P:GO:00…	P:tRNA wobble adenosine to inosine editing; P:purine nucleotide biosynthetic process; P:dUMP biosynthetic process; P:dTMP biosynthetic process; P:DNA-dependent DNA replication; P:DNA repair; P:DNA recombination; P:regulation of transcription, DNA-templated; P:spermatogenesis; P:granzyme-mediated apoptotic signaling pathway; P:peptidoglycan catabolic process; P:DNA integration; P:phosphorylation; …	EC:3.5.4.12; EC:6.3.4.4; EC:3.6.1.9; EC:3.2.1; EC:2.1; EC:3.6.1.23; EC:2.7; EC:6.3; EC:2.1.1.72; EC:3.5.1.28; EC:1.17.4; EC:6.5; EC:2.1.1.148; EC:3.6.1; EC:2.7.7.7; EC:2.7.7.6; EC:3.2.1.17; EC:3.1.31; EC:3.1.22.4; EC:3.2; EC:3.1; EC:3.4; EC:1.8; EC:3.6; EC:3.5; EC:2.1.1; EC:3.1.22; EC:1.14.16; EC:2.1.1.45; EC:2.7.7; EC:3.6.1.15; EC:3.5.1; EC:3.5.4; EC:1; EC:1.17; EC:2; EC:1.14; EC:3; EC:1.17.4.1;…	dCMP deaminase; Adenylosuccinate synthase; Nucleotide diphosphatase; Glycosylases; Transferring one-carbon groups; dUTP diphosphatase; Transferring phosphorus-containing groups; Forming carbon-nitrogen bonds; Site-specific DNA-methyltransferase (adenine-specific); N-acetylmuramoyl-L-alanine amidase; Acting on CH or CH(2) groups; Forming phosphoric ester bonds; Thymidylate synthase (FAD); Acting o…	IPR021157 (G3DSA:1.20.5.GENE3D); IPR002000 (PFAM); IPR002000 (PANTHER); PTHR11506:SF6 (PANTHER); TRANSMEMBRANE (PHOBIUS); CYTOPLASMIC_DOMAIN (PHOBIUS); NON_CYTOPLASMIC_DOMAIN (PHOBIUS); IPR002000 (PROSITE_PROFILES); cd12087 (CDD); TMhelix (TMHMM)	C:GO:0016020	C:membrane
ci|000245602|proj|Sample_C_D|2	---NA---	8.9083	2.75249	6.73879	7.73927e-05	0.0192389		[INTERPRO, NO-BLAST]	1121									Coil (COILS); SIGNAL_PEPTIDE_H_REGION (PHOBIUS); SIGNAL_PEPTIDE_N_REGION (PHOBIUS); SIGNAL_PEPTIDE_C_REGION (PHOBIUS); NON_CYTOPLASMIC_DOMAIN (PHOBIUS); SIGNAL_PEPTIDE (PHOBIUS)	no GO terms	no GO terms
ci|000110602|proj|Sample_C_D|2	XP_033725969.1 fumarylacetoacetase-like [Pecten maximus]	144.374	-1.4904	-2.80966	7.79157e-05	0.0192966	PF01557.13:FAA_hydrolase//PF08138.6:Sex_peptide//PF09298.6:FAA_hydrolase_N	[INTERPRO, BLASTED, MAPPED, ANNOTATED]	1816	12	0	60.94	8	P:GO:0006527; P:GO:0006559; P:GO:0006572; P:GO:0009072; P:GO:0042737; F:GO:0004334; C:GO:0005829	P:arginine catabolic process; P:L-phenylalanine catabolic process; P:tyrosine catabolic process; P:aromatic amino acid family metabolic process; P:drug catabolic process; F:fumarylacetoacetase activity; C:cytosol	EC:3.7.1; EC:3.7.1.2; EC:3; EC:3.7	Acting on carbon-carbon bonds; Fumarylacetoacetase; Hydrolases; Acting on carbon-carbon bonds	IPR036663 (G3DSA:3.90.850.GENE3D); IPR036462 (G3DSA:2.30.30.GENE3D); IPR015377 (PFAM); IPR036663 (G3DSA:3.90.850.GENE3D); IPR011234 (PFAM); IPR005959 (PANTHER); PTHR43069:SF2 (PANTHER); IPR005959 (PANTHER); PTHR43069:SF2 (PANTHER); IPR005959 (PANTHER); IPR036462 (SUPERFAMILY); IPR036663 (SUPERFAMILY); IPR036663 (SUPERFAMILY); IPR036663 (SUPERFAMILY)	P:GO:0008152; P:GO:0009072; F:GO:0003824; F:GO:0004334	P:metabolic process; P:aromatic amino acid family metabolic process; F:catalytic activity; F:fumarylacetoacetase activity
ci|000200591|proj|Sample_C_D|2	---NA---	81.2274	2.14652	4.42758	7.83983e-05	0.019344		[INTERPRO, NO-BLAST]	498									no IPS match	no IPS match	no IPS match
ci|000036981|proj|Sample_C_D|2	---NA---	22.9978	2.43705	5.41534	7.87188e-05	0.0193511		[INTERPRO, NO-BLAST]	1155									CYTOPLASMIC_DOMAIN (PHOBIUS); NON_CYTOPLASMIC_DOMAIN (PHOBIUS); TRANSMEMBRANE (PHOBIUS)	no GO terms	no GO terms
ci|000221920|proj|Sample_C_D|2	XP_033751337.1 LOW QUALITY PROTEIN: formin-binding protein 4-like [Pecten maximus]	48.5039	1.37529	2.59421	7.98334e-05	0.0195527		[INTERPRO, BLASTED, MAPPED, ANNOTATED]	1531	2	6.11869e-86	96.08	2	P:GO:0016567; F:GO:0004842	P:protein ubiquitination; F:ubiquitin-protein transferase activity	EC:2	Transferases	mobidb-lite (MOBIDB_LITE)	no GO terms	no GO terms
ci|000059789|proj|Sample_C_D|2	---NA---	35.7591	-2.37266	-5.17896	8.10966e-05	0.0197891		[INTERPRO, NO-BLAST]	571									mobidb-lite (MOBIDB_LITE)	no GO terms	no GO terms
ci|000053652|proj|Sample_C_D|2	XP_033761748.1 ATP-binding cassette sub-family F member 2-like [Pecten maximus]	81.9481	-1.10808	-2.15559	8.22527e-05	0.0199976	PF00005.22:ABC_tran//PF01926.18:MMR_HSR1//PF02463.14:SMC_N//PF03193.11:DUF258//PF08477.8:Miro//PF12848.2:ABC_tran_2//PF13175.1:AAA_15//PF13207.1:AAA_17//PF13304.1:AAA_21//PF13476.1:AAA_23//PF13555.1:AAA_29//PF13558.1:SbcCD_C//PF13671.1:AAA_33	[INTERPRO, BLASTED, MAPPED, ANNOTATED]	4473	20	0	70.54	7	F:GO:0005215; F:GO:0005524; F:GO:0008144; F:GO:0016887; C:GO:0005740	F:transporter activity; F:ATP binding; F:drug binding; F:ATPase activity; C:mitochondrial envelope	EC:3.6.1; EC:3.6; EC:3; EC:7; EC:3.6.1.15	Acting on acid anhydrides; Acting on acid anhydrides; Hydrolases; Translocases; Nucleoside-triphosphate phosphatase	IPR003593 (SMART); IPR032781 (PFAM); G3DSA:3.40.50.300 (GENE3D); IPR003439 (PFAM); PTHR19211:SF15 (PANTHER); PTHR19211 (PANTHER); PTHR19211:SF15 (PANTHER); IPR017871 (PROSITE_PATTERNS); IPR003439 (PROSITE_PROFILES); IPR003439 (PROSITE_PROFILES); cd03221 (CDD); cd03221 (CDD); IPR027417 (SUPERFAMILY); IPR027417 (SUPERFAMILY)	F:GO:0005524; F:GO:0016887	F:ATP binding; F:ATPase activity
ci|000055086|proj|Sample_C_D|2	XP_033755345.1 uncharacterized protein LOC117338198 [Pecten maximus]	59.1055	-2.58931	-6.01811	8.36437e-05	0.0201893		[INTERPRO, BLASTED, MAPPED, ANNOTATED]	2428	20	0	56.94	22	P:GO:0000132; P:GO:0001845; P:GO:0006898; P:GO:0031532; P:GO:0034620; P:GO:0042742; P:GO:0043654; P:GO:0045184; P:GO:0051704; P:GO:0070986; P:GO:0098657; P:GO:1901076; P:GO:1903356; P:GO:1904747; F:GO:0003950; F:GO:0005044; F:GO:0005515; C:GO:0001891; C:GO:0009986; C:GO:0030670; C:GO:0031260	P:establishment of mitotic spindle orientation; P:phagolysosome assembly; P:receptor-mediated endocytosis; P:actin cytoskeleton reorganization; P:cellular response to unfolded protein; P:defense response to bacterium; P:recognition of apoptotic cell; P:establishment of protein localization; P:multi-organism process; P:left/right axis specification; P:import into cell; P:positive regulation of eng…	EC:2.4.2; EC:2.4; EC:2; EC:2.4.2.30	Glycosyltransferases; Glycosyltransferases; Transferases; NAD(+) ADP-ribosyltransferase	no IPS match	no IPS match	no IPS match
ci|000008632|proj|Sample_C_D|2	XP_033751807.1 sodium- and chloride-dependent glycine transporter 1-like [Pecten maximus]	328.37	-1.2653	-2.40376	8.36495e-05	0.0201893	PF00209.13:SNF	[INTERPRO, BLASTED, MAPPED, ANNOTATED]	2653	20	0	73.05	3	P:GO:0006836; F:GO:0005328; C:GO:0016021	P:neurotransmitter transport; F:neurotransmitter:sodium symporter activity; C:integral component of membrane	EC:7	Translocases	IPR000175 (PRINTS); IPR000175 (PFAM); mobidb-lite (MOBIDB_LITE); IPR000175 (PANTHER); IPR000175 (PROSITE_PATTERNS); IPR000175 (PROSITE_PATTERNS); NON_CYTOPLASMIC_DOMAIN (PHOBIUS); CYTOPLASMIC_DOMAIN (PHOBIUS); NON_CYTOPLASMIC_DOMAIN (PHOBIUS); NON_CYTOPLASMIC_DOMAIN (PHOBIUS); CYTOPLASMIC_DOMAIN (PHOBIUS); TRANSMEMBRANE (PHOBIUS); TRANSMEMBRANE (PHOBIUS); CYTOPLASMIC_DOMAIN (PHOBIUS); TRANSMEMBRA…	P:GO:0006836; F:GO:0005328; C:GO:0016021	P:neurotransmitter transport; F:neurotransmitter:sodium symporter activity; C:integral component of membrane
ci|000017909|proj|Sample_C_D|2	---NA---	101.803	-1.18675	-2.27639	8.48877e-05	0.0204139		[INTERPRO, NO-BLAST]	1318									no IPS match	no IPS match	no IPS match
ci|000183720|proj|Sample_C_D|2	XP_033740606.1 ubiquitin carboxyl-terminal hydrolase 16-like isoform X5 [Pecten maximus]	238.884	2.79129	6.92246	8.6022e-05	0.0205407		[INTERPRO, BLASTED, MAPPED]	3127	20	4.60596e-159	50.49	38	P:GO:0006221; P:GO:0006260; P:GO:0006457; P:GO:0006526; P:GO:0006807; P:GO:0008652; P:GO:0009085; P:GO:0009306; P:GO:0015031; P:GO:0015628; P:GO:0016485; P:GO:0019878; P:GO:0022904; P:GO:0032508; P:GO:0044205; P:GO:0055114; F:GO:0000166; F:GO:0003678; F:GO:0004043; F:GO:0004088; F:GO:0005524; F:GO:0008121; F:GO:0009055; F:GO:0016491; F:GO:0016874; F:GO:0031177; F:GO:0046872; F:GO:0051082; C:GO:00…	P:pyrimidine nucleotide biosynthetic process; P:DNA replication; P:protein folding; P:arginine biosynthetic process; P:nitrogen compound metabolic process; P:cellular amino acid biosynthetic process; P:lysine biosynthetic process; P:protein secretion; P:protein transport; P:protein secretion by the type II secretion system; P:protein processing; P:lysine biosynthetic process via aminoadipic acid;…			Coil (COILS); G3DSA:3.90.70.10 (GENE3D); SSF54001 (SUPERFAMILY)	no GO terms	no GO terms
ci|000104157|proj|Sample_C_D|2	XP_033727503.1 C1q-related factor-like [Pecten maximus]	87.3875	-2.46861	-5.53511	8.60335e-05	0.0205407	PF00386.16:C1q	[INTERPRO, BLASTED, MAPPED, ANNOTATED]	674	20	1.34112e-102	59.32	1	F:GO:0005515	F:protein binding			IPR001073 (PRINTS); IPR001073 (SMART); IPR008983 (G3DSA:2.60.120.GENE3D); IPR001073 (PFAM); PTHR44142 (PANTHER); IPR001073 (PROSITE_PROFILES); IPR008983 (SUPERFAMILY)	F:GO:0005515	F:protein binding
ci|000240755|proj|Sample_C_D|2	---NA---	74.7505	2.68778	6.44323	8.67197e-05	0.0206303		[INTERPRO, NO-BLAST]	1327									CYTOPLASMIC_DOMAIN (PHOBIUS); NON_CYTOPLASMIC_DOMAIN (PHOBIUS); CYTOPLASMIC_DOMAIN (PHOBIUS); TRANSMEMBRANE (PHOBIUS); TRANSMEMBRANE (PHOBIUS); TMhelix (TMHMM); TMhelix (TMHMM)	no GO terms	no GO terms
ci|000011911|proj|Sample_C_D|2	---NA---	44.9554	1.37466	2.59306	8.72285e-05	0.0206772		[INTERPRO, NO-BLAST]	1186									no IPS match	no IPS match	no IPS match
ci|000027363|proj|Sample_C_D|2	---NA---	85.4384	1.50212	2.83259	8.87284e-05	0.0209579		[INTERPRO, NO-BLAST]	539									no IPS match	no IPS match	no IPS match
ci|000093632|proj|Sample_C_D|2	---NA---	28.2324	-1.69284	-3.23293	8.9709e-05	0.021076		[INTERPRO, NO-BLAST]	1232									CYTOPLASMIC_DOMAIN (PHOBIUS); NON_CYTOPLASMIC_DOMAIN (PHOBIUS); TRANSMEMBRANE (PHOBIUS)	no GO terms	no GO terms
ci|000081920|proj|Sample_C_D|2	---NA---	54.3355	-1.97138	-3.92143	8.98636e-05	0.021076		[INTERPRO, NO-BLAST]	1234									Coil (COILS); TRANSMEMBRANE (PHOBIUS); TRANSMEMBRANE (PHOBIUS); CYTOPLASMIC_DOMAIN (PHOBIUS); CYTOPLASMIC_DOMAIN (PHOBIUS); NON_CYTOPLASMIC_DOMAIN (PHOBIUS); TMhelix (TMHMM); TMhelix (TMHMM)	no GO terms	no GO terms
ci|000201352|proj|Sample_C_D|2	XP_033763490.1 hepatic lectin-like [Pecten maximus]	173.773	1.85379	3.61448	9.07703e-05	0.0212137	PF00059.16:Lectin_C	[INTERPRO, BLASTED, MAPPED, ANNOTATED]	1065	20	5.12498e-125	75.83	3	P:GO:0009987; F:GO:0042562; C:GO:0005737	P:cellular process; F:hormone binding; C:cytoplasm			IPR001304 (SMART); IPR016186 (G3DSA:3.10.100.GENE3D); IPR001304 (PFAM); mobidb-lite (MOBIDB_LITE); PTHR44162 (PANTHER); SIGNAL_PEPTIDE (PHOBIUS); SIGNAL_PEPTIDE_C_REGION (PHOBIUS); NON_CYTOPLASMIC_DOMAIN (PHOBIUS); SIGNAL_PEPTIDE_N_REGION (PHOBIUS); SIGNAL_PEPTIDE_H_REGION (PHOBIUS); IPR001304 (PROSITE_PROFILES); cd00037 (CDD); IPR016187 (SUPERFAMILY)	no GO terms	no GO terms
ci|000004590|proj|Sample_C_D|2	XP_033752723.1 proline-rich transmembrane protein 1-like [Pecten maximus]	508.97	-1.26674	-2.40617	9.11406e-05	0.0212255	PF04505.7:Dispanin	[INTERPRO, BLASTED, MAPPED, ANNOTATED]	2514	20	4.11867e-76	73.99	2	P:GO:0009607; C:GO:0016021	P:response to biotic stimulus; C:integral component of membrane			IPR007593 (PFAM); mobidb-lite (MOBIDB_LITE); PTHR14948 (PANTHER); PTHR14948:SF25 (PANTHER); TRANSMEMBRANE (PHOBIUS); TRANSMEMBRANE (PHOBIUS); NON_CYTOPLASMIC_DOMAIN (PHOBIUS); CYTOPLASMIC_DOMAIN (PHOBIUS); NON_CYTOPLASMIC_DOMAIN (PHOBIUS); TMhelix (TMHMM); TMhelix (TMHMM)	P:GO:0009607; C:GO:0016021	P:response to biotic stimulus; C:integral component of membrane
ci|000079020|proj|Sample_C_D|2	XP_033748998.1 fructose-bisphosphate aldolase-like isoform X1 [Pecten maximus]	2629.22	-1.01392	-2.01939	9.24912e-05	0.0214329	PF00274.14:Glycolytic	[INTERPRO, BLASTED, MAPPED, ANNOTATED]	2738	20	0	83.41	13	P:GO:0006096; P:GO:0006754; P:GO:0009166; P:GO:0009168; P:GO:0017144; P:GO:0019359; P:GO:0042866; F:GO:0004332; F:GO:0042802; C:GO:0000792; C:GO:0005737	P:glycolytic process; P:ATP biosynthetic process; P:nucleotide catabolic process; P:purine ribonucleoside monophosphate biosynthetic process; P:drug metabolic process; P:nicotinamide nucleotide biosynthetic process; P:pyruvate biosynthetic process; F:fructose-bisphosphate aldolase activity; F:identical protein binding; C:heterochromatin; C:cytoplasm	EC:4.1.2; EC:4.1; EC:4.1.2.13; EC:4	Carbon-carbon lyases; Carbon-carbon lyases; Fructose-bisphosphate aldolase; Lyases	IPR000741 (PFAM); IPR013785 (G3DSA:3.20.20.GENE3D); PTHR11627 (PANTHER); IPR029768 (PROSITE_PATTERNS); cd00948 (CDD); SSF51569 (SUPERFAMILY)	P:GO:0006096; F:GO:0003824; F:GO:0004332	P:glycolytic process; F:catalytic activity; F:fructose-bisphosphate aldolase activity
ci|000215935|proj|Sample_C_D|2	XP_033737354.1 integrin beta-1-binding protein 1-like [Pecten maximus]	31.0691	1.64745	3.13279	9.26769e-05	0.0214329	PF00640.18:PID//PF10480.4:ICAP-1_inte_bdg	[INTERPRO, BLASTED, ANNOTATED]	1463	7	1.34496e-125	71.5	45	P:GO:0002043; P:GO:0006469; P:GO:0006933; P:GO:0008284; P:GO:0008285; P:GO:0010595; P:GO:0010764; P:GO:0032091; P:GO:0032148; P:GO:0033622; P:GO:0033628; P:GO:0035148; P:GO:0035924; P:GO:0043087; P:GO:0043113; P:GO:0044344; P:GO:0045747; P:GO:0045944; P:GO:0051451; P:GO:0051496; P:GO:0051894; P:GO:0051895; P:GO:0051897; P:GO:0070373; P:GO:0090051; P:GO:0090314; P:GO:0090315; P:GO:0097746; P:GO:19…	P:blood vessel endothelial cell proliferation involved in sprouting angiogenesis; P:negative regulation of protein kinase activity; P:negative regulation of cell adhesion involved in substrate-bound cell migration; P:positive regulation of cell population proliferation; P:negative regulation of cell population proliferation; P:positive regulation of endothelial cell migration; P:negative regulati…	EC:7	Translocases	IPR011993 (G3DSA:2.30.29.GENE3D); IPR019517 (PFAM); mobidb-lite (MOBIDB_LITE); IPR019517 (PANTHER); IPR006020 (PROSITE_PROFILES); IPR011993 (SUPERFAMILY)	F:GO:0005515	F:protein binding
ci|000160676|proj|Sample_C_D|2	XP_033756103.1 uncharacterized protein LOC117338850 [Pecten maximus]	44.7312	-1.97251	-3.92449	9.359e-05	0.0215689	PF04588.8:HIG_1_N	[INTERPRO, BLASTED, MAPPED, ANNOTATED]	1749	3	1.16341e-110	74.98	1	C:GO:0016020	C:membrane			IPR007667 (PFAM); mobidb-lite (MOBIDB_LITE); mobidb-lite (MOBIDB_LITE); NON_CYTOPLASMIC_DOMAIN (PHOBIUS); TRANSMEMBRANE (PHOBIUS); TRANSMEMBRANE (PHOBIUS); CYTOPLASMIC_DOMAIN (PHOBIUS); CYTOPLASMIC_DOMAIN (PHOBIUS); TMhelix (TMHMM); TMhelix (TMHMM)	no GO terms	no GO terms
ci|000055821|proj|Sample_C_D|2	XP_033757215.1 F-box/WD repeat-containing protein 4-like [Pecten maximus]	259.848	-1.08723	-2.12465	9.42397e-05	0.0216304	PF00400.27:WD40//PF00646.28:F-box//PF12937.2:F-box-like	[INTERPRO, BLASTED, MAPPED, ANNOTATED]	1534	20	0	54.33	11	P:GO:0000209; P:GO:0002053; P:GO:0031146; P:GO:0042733; P:GO:0043687; P:GO:0051216; F:GO:0004842; F:GO:0005515; C:GO:0005829; C:GO:0019005	P:protein polyubiquitination; P:positive regulation of mesenchymal cell proliferation; P:SCF-dependent proteasomal ubiquitin-dependent protein catabolic process; P:embryonic digit morphogenesis; P:post-translational protein modification; P:cartilage development; F:ubiquitin-protein transferase activity; F:protein binding; C:cytosol; C:SCF ubiquitin ligase complex	EC:2	Transferases	IPR001680 (SMART); IPR001810 (SMART); G3DSA:1.20.1280.50 (GENE3D); IPR001680 (PFAM); IPR001810 (PFAM); IPR015943 (G3DSA:2.130.10.GENE3D); IPR015943 (G3DSA:2.130.10.GENE3D); mobidb-lite (MOBIDB_LITE); PTHR14381 (PANTHER); IPR019775 (PROSITE_PATTERNS); IPR001680 (PROSITE_PROFILES); IPR001810 (PROSITE_PROFILES); IPR017986 (PROSITE_PROFILES); IPR036047 (SUPERFAMILY); IPR036322 (SUPERFAMILY)	F:GO:0005515	F:protein binding
ci|000199199|proj|Sample_C_D|2	---NA---	61.5983	0.9081	1.87657	9.48151e-05	0.0216304		[INTERPRO, NO-BLAST]	1971									no IPS match	no IPS match	no IPS match
ci|000071635|proj|Sample_C_D|2	---NA---	25.5109	-1.8441	-3.59028	9.49072e-05	0.0216304		[INTERPRO, NO-BLAST]	1409									no IPS match	no IPS match	no IPS match
ci|000182262|proj|Sample_C_D|2	PREDICTED: glycoprotein hormone beta-5 [Crassostrea gigas]	1256.01	2.75662	6.75811	9.53362e-05	0.0216304	PF00007.17:Cys_knot	[INTERPRO, BLASTED, MAPPED, ANNOTATED]	3479	5	1.62433e-36	58.86	9	P:GO:0007186; P:GO:0007267; P:GO:0009755; F:GO:0005179; F:GO:0046982; C:GO:0005576; C:GO:0005615; C:GO:0005737	P:G protein-coupled receptor signaling pathway; P:cell-cell signaling; P:hormone-mediated signaling pathway; F:hormone activity; F:protein heterodimerization activity; C:extracellular region; C:extracellular space; C:cytoplasm			IPR029034 (G3DSA:2.10.90.GENE3D); IPR006208 (PFAM); PTHR11515:SF13 (PANTHER); IPR001545 (PANTHER); CYTOPLASMIC_DOMAIN (PHOBIUS); TRANSMEMBRANE (PHOBIUS); NON_CYTOPLASMIC_DOMAIN (PHOBIUS); IPR001545 (CDD); SignalP-noTM (SIGNALP_EUK); IPR029034 (SUPERFAMILY); TMhelix (TMHMM)	F:GO:0005179; C:GO:0005576	F:hormone activity; C:extracellular region
ci|000078073|proj|Sample_C_D|2	actin, cytoplasmic-like [Mizuhopecten yessoensis]	199.051	-2.58725	-6.00953	9.54862e-05	0.0216304	PF00022.14:Actin	[INTERPRO, BLASTED, MAPPED]	1412	20	0	91.09	9	P:GO:0006468; P:GO:0016310; F:GO:0000166; F:GO:0004672; F:GO:0004674; F:GO:0005524; F:GO:0016301; F:GO:0016740; C:GO:0019031	P:protein phosphorylation; P:phosphorylation; F:nucleotide binding; F:protein kinase activity; F:protein serine/threonine kinase activity; F:ATP binding; F:kinase activity; F:transferase activity; C:viral envelope			IPR004000 (PRINTS); IPR004000 (SMART); IPR004000 (PFAM); G3DSA:3.90.640.10 (GENE3D); G3DSA:3.30.420.40 (GENE3D); G3DSA:3.30.420.40 (GENE3D); G3DSA:3.30.420.40 (GENE3D); IPR004000 (PANTHER); PTHR11937:SF278 (PANTHER); IPR020902 (PROSITE_PATTERNS); IPR004001 (PROSITE_PATTERNS); cd00012 (CDD); SSF53067 (SUPERFAMILY); SSF53067 (SUPERFAMILY)	no GO terms	no GO terms
ci|000106397|proj|Sample_C_D|2	---NA---	71.2613	-1.47827	-2.78613	9.62333e-05	0.0217255		[INTERPRO, NO-BLAST]	1237									Coil (COILS); NON_CYTOPLASMIC_DOMAIN (PHOBIUS); CYTOPLASMIC_DOMAIN (PHOBIUS); TRANSMEMBRANE (PHOBIUS); CYTOPLASMIC_DOMAIN (PHOBIUS); TRANSMEMBRANE (PHOBIUS); TMhelix (TMHMM); TMhelix (TMHMM)	no GO terms	no GO terms
ci|000266292|proj|Sample_C_D|2	XP_033730620.1 angiotensin-converting enzyme-like isoform X2 [Pecten maximus]	543.335	2.77205	6.83078	9.70189e-05	0.0218162	PF01401.13:Peptidase_M2	[INTERPRO, BLASTED, MAPPED, ANNOTATED]	2401	20	0	78.95	81	P:GO:0001666; P:GO:0001822; P:GO:0001974; P:GO:0002003; P:GO:0002019; P:GO:0002446; P:GO:0002474; P:GO:0003084; P:GO:0006508; P:GO:0007283; P:GO:0007420; P:GO:0007565; P:GO:0007568; P:GO:0008584; P:GO:0009410; P:GO:0009792; P:GO:0010608; P:GO:0010629; P:GO:0010815; P:GO:0014910; P:GO:0019229; P:GO:0019233; P:GO:0031100; P:GO:0031667; P:GO:0032091; P:GO:0032092; P:GO:0032496; P:GO:0032943; P:GO:00…	P:response to hypoxia; P:kidney development; P:blood vessel remodeling; P:angiotensin maturation; P:regulation of renal output by angiotensin; P:neutrophil mediated immunity; P:antigen processing and presentation of peptide antigen via MHC class I; P:positive regulation of systemic arterial blood pressure; P:proteolysis; P:spermatogenesis; P:brain development; P:female pregnancy; P:aging; P:male …	EC:3.4.99; EC:3.4.21; EC:3.4.13; EC:3.4.15; EC:3.4.14.1; EC:3.4.13.18; EC:3.4.14.5; EC:3.4.14.4; EC:3.4.15.1; EC:3.4.14.2; EC:3.4.14.9; EC:3.4; EC:3; EC:3.4.14.10; EC:3.4.14.11; EC:3.4.13.21	Acting on peptide bonds (peptidases); Acting on peptide bonds (peptidases); Acting on peptide bonds (peptidases); Acting on peptide bonds (peptidases); Dipeptidyl-peptidase I; Cytosol nonspecific dipeptidase; Dipeptidyl-peptidase IV; Dipeptidyl-peptidase III; Peptidyl-dipeptidase A; Dipeptidyl-peptidase II; Tripeptidyl-peptidase I; Acting on peptide bonds (peptidases); Hydrolases; Tripeptidyl-pep…	IPR001548 (PRINTS); IPR001548 (PFAM); G3DSA:1.10.1370.10 (GENE3D); PTHR10514:SF25 (PANTHER); IPR001548 (PANTHER); SIGNAL_PEPTIDE_C_REGION (PHOBIUS); CYTOPLASMIC_DOMAIN (PHOBIUS); SIGNAL_PEPTIDE_N_REGION (PHOBIUS); NON_CYTOPLASMIC_DOMAIN (PHOBIUS); SIGNAL_PEPTIDE (PHOBIUS); TRANSMEMBRANE (PHOBIUS); SIGNAL_PEPTIDE_H_REGION (PHOBIUS); IPR001548 (CDD); SignalP-noTM (SIGNALP_EUK); SSF55486 (SUPERFAMIL…	P:GO:0006508; F:GO:0008237; F:GO:0008241; C:GO:0016020	P:proteolysis; F:metallopeptidase activity; F:peptidyl-dipeptidase activity; C:membrane
ci|000078549|proj|Sample_C_D|2	XP_033732652.1 band 7 protein AGAP004871-like isoform X2 [Pecten maximus]	686.004	-1.49715	-2.82285	9.72923e-05	0.0218162	PF01145.20:Band_7	[INTERPRO, BLASTED, MAPPED, ANNOTATED]	2525	20	0	89.53	35	P:GO:0006886; P:GO:0006890; P:GO:0006891; P:GO:0007165; P:GO:0042147; P:GO:0043312; P:GO:0043902; P:GO:0044829; P:GO:0051260; P:GO:0090314; P:GO:1901585; F:GO:0003924; F:GO:0005525; F:GO:0042803; F:GO:0070063; C:GO:0005739; C:GO:0005783; C:GO:0005794; C:GO:0005829; C:GO:0005856; C:GO:0005887; C:GO:0016020; C:GO:0035577; C:GO:0035579; C:GO:0045121; C:GO:0048471; C:GO:0070821	P:intracellular protein transport; P:retrograde vesicle-mediated transport, Golgi to endoplasmic reticulum; P:intra-Golgi vesicle-mediated transport; P:signal transduction; P:retrograde transport, endosome to Golgi; P:neutrophil degranulation; P:positive regulation of multi-organism process; P:positive regulation by host of viral genome replication; P:protein homooligomerization; P:positive regul…	EC:3.6.1; EC:3.6; EC:3; EC:3.6.1.15	Acting on acid anhydrides; Acting on acid anhydrides; Hydrolases; Nucleoside-triphosphate phosphatase	IPR001972 (PRINTS); IPR001107 (SMART); IPR001107 (PFAM); mobidb-lite (MOBIDB_LITE); PTHR10264:SF96 (PANTHER); PTHR10264 (PANTHER); IPR018080 (PROSITE_PATTERNS); CYTOPLASMIC_DOMAIN (PHOBIUS); TRANSMEMBRANE (PHOBIUS); NON_CYTOPLASMIC_DOMAIN (PHOBIUS); IPR036013 (SUPERFAMILY); TMhelix (TMHMM)	C:GO:0016020	C:membrane
ci|000046356|proj|Sample_C_D|2	---NA---	58.6919	-1.31943	-2.49568	9.9303e-05	0.0220425		[INTERPRO, NO-BLAST]	1071									no IPS match	no IPS match	no IPS match
ci|000055440|proj|Sample_C_D|2	U3 small nucleolar RNA-interacting protein 2-like isoform X2 [Mizuhopecten yessoensis]	55.0207	-1.54312	-2.91423	9.93436e-05	0.0220425	PF00400.27:WD40	[INTERPRO, BLASTED, ANNOTATED]	1201	20	3.39577e-114	57.84	7	P:GO:0006364; F:GO:0005515; F:GO:0034511; C:GO:0005654; C:GO:0031428; C:GO:0032040	P:rRNA processing; F:protein binding; F:U3 snoRNA binding; C:nucleoplasm; C:box C/D RNP complex; C:small-subunit processome			IPR020472 (PRINTS); IPR001680 (SMART); G3DSA:2.80.10.50 (GENE3D); IPR001680 (PFAM); G3DSA:1.10.10.670 (GENE3D); G3DSA:2.40.50.140 (GENE3D); PTHR19865 (PANTHER); PTHR19865:SF0 (PANTHER); IPR019775 (PROSITE_PATTERNS); IPR017986 (PROSITE_PROFILES); IPR001680 (PROSITE_PROFILES); IPR001680 (PROSITE_PROFILES); IPR001680 (PROSITE_PROFILES); IPR001680 (PROSITE_PROFILES); cd00200 (CDD); IPR036322 (SUPERFA…	F:GO:0005515	F:protein binding
ci|000056925|proj|Sample_C_D|2	XP_033747809.1 uncharacterized protein LOC117332862, partial [Pecten maximus]	548.784	-2.37083	-5.1724	9.95332e-05	0.0220425		[INTERPRO, BLASTED, MAPPED, ANNOTATED]	2245	20	1.19943e-61	74.58	4	P:GO:0034220; F:GO:0008381; F:GO:0016810; C:GO:0005887	P:ion transmembrane transport; F:mechanosensitive ion channel activity; F:hydrolase activity, acting on carbon-nitrogen (but not peptide) bonds; C:integral component of plasma membrane	EC:3.5; EC:3; EC:7	Acting on carbon-nitrogen bonds, other than peptide bonds; Hydrolases; Translocases	PTHR24024:SF18 (PANTHER); PTHR24024 (PANTHER)	no GO terms	no GO terms
ci|000026752|proj|Sample_C_D|2	---NA---	111.031	2.58783	6.01192	9.96302e-05	0.0220425		[INTERPRO, NO-BLAST]	1568									mobidb-lite (MOBIDB_LITE)	no GO terms	no GO terms
ci|000208048|proj|Sample_C_D|2	XP_033757445.1 beta-hexosaminidase subunit beta-like [Pecten maximus]	48.851	1.62003	3.07381	0.000102124	0.0225193	PF00728.17:Glyco_hydro_20//PF14845.1:Glycohydro_20b2	[INTERPRO, BLASTED, MAPPED, ANNOTATED]	2036	20	0	76.47	46	P:GO:0001501; P:GO:0005975; P:GO:0006044; P:GO:0006689; P:GO:0006874; P:GO:0007040; P:GO:0007155; P:GO:0007341; P:GO:0007605; P:GO:0007626; P:GO:0008049; P:GO:0008360; P:GO:0008654; P:GO:0009313; P:GO:0019915; P:GO:0030198; P:GO:0030207; P:GO:0030214; P:GO:0042340; P:GO:0042552; P:GO:0043312; P:GO:0043615; P:GO:0044267; P:GO:0045944; P:GO:0048477; P:GO:0050885; P:GO:0051128; F:GO:0004563; F:GO:00…	P:skeletal system development; P:carbohydrate metabolic process; P:N-acetylglucosamine metabolic process; P:ganglioside catabolic process; P:cellular calcium ion homeostasis; P:lysosome organization; P:cell adhesion; P:penetration of zona pellucida; P:sensory perception of sound; P:locomotory behavior; P:male courtship behavior; P:regulation of cell shape; P:phospholipid biosynthetic process; P:o…	EC:3.2; EC:2.4; EC:2; EC:3.2.1.52; EC:3; EC:3.2.1; EC:2.4.1	Glycosylases; Glycosyltransferases; Transferases; Beta-N-acetylhexosaminidase; Hydrolases; Glycosylases; Glycosyltransferases	IPR025705 (PRINTS); G3DSA:3.20.20.80 (GENE3D); IPR029019 (PFAM); IPR015883 (PFAM); IPR029018 (G3DSA:3.30.379.GENE3D); PTHR22600 (PANTHER); PTHR22600:SF38 (PANTHER); IPR017853 (SUPERFAMILY); IPR029018 (SUPERFAMILY)	P:GO:0005975; F:GO:0004553; F:GO:0004563	P:carbohydrate metabolic process; F:hydrolase activity, hydrolyzing O-glycosyl compounds; F:beta-N-acetylhexosaminidase activity
ci|000075102|proj|Sample_C_D|2	---NA---	117.081	-2.10154	-4.29168	0.000103408	0.0227268		[INTERPRO, NO-BLAST]	1962									TRANSMEMBRANE (PHOBIUS); CYTOPLASMIC_DOMAIN (PHOBIUS); NON_CYTOPLASMIC_DOMAIN (PHOBIUS); TMhelix (TMHMM)	no GO terms	no GO terms
ci|000155617|proj|Sample_C_D|2	XP_033756168.1 uncharacterized protein LOC117338914 [Pecten maximus]	48.9848	-2.60493	-6.0836	0.000104107	0.022805		[INTERPRO, BLASTED]	963	3	1.59699e-40	86.45						mobidb-lite (MOBIDB_LITE); mobidb-lite (MOBIDB_LITE); mobidb-lite (MOBIDB_LITE); CYTOPLASMIC_DOMAIN (PHOBIUS); TRANSMEMBRANE (PHOBIUS); NON_CYTOPLASMIC_DOMAIN (PHOBIUS); SignalP-TM (SIGNALP_GRAM_POSITIVE); TMhelix (TMHMM)	no GO terms	no GO terms
ci|000008890|proj|Sample_C_D|2	---NA---	529.23	0.671117	1.59231	0.000105044	0.0229335		[INTERPRO, NO-BLAST]	1917									TMhelix (TMHMM)	no GO terms	no GO terms
ci|000077694|proj|Sample_C_D|2	---NA---	231.4	-1.53984	-2.90763	0.000105385	0.0229335		[INTERPRO, NO-BLAST]	2294									TRANSMEMBRANE (PHOBIUS); NON_CYTOPLASMIC_DOMAIN (PHOBIUS); CYTOPLASMIC_DOMAIN (PHOBIUS); TMhelix (TMHMM)	no GO terms	no GO terms
ci|000101195|proj|Sample_C_D|2	XP_033734167.1 cell division control protein 42 homolog [Pecten maximus]	586.959	0.907608	1.87593	0.000107559	0.0233256	PF00071.17:Ras//PF08477.8:Miro	[INTERPRO, BLASTED, MAPPED, ANNOTATED]	1794	20	8.74633e-120	70.86	24	P:GO:0008286; P:GO:0008360; P:GO:0030866; P:GO:0032956; P:GO:0045109; P:GO:0045944; P:GO:0046039; P:GO:0046325; P:GO:0046326; P:GO:0051056; P:GO:0051491; P:GO:1903077; F:GO:0003924; F:GO:0005522; F:GO:0005525; F:GO:0032427; C:GO:0005829; C:GO:0005884; C:GO:0005886; C:GO:0030660; C:GO:0045121	P:insulin receptor signaling pathway; P:regulation of cell shape; P:cortical actin cytoskeleton organization; P:regulation of actin cytoskeleton organization; P:intermediate filament organization; P:positive regulation of transcription by RNA polymerase II; P:GTP metabolic process; P:negative regulation of glucose import; P:positive regulation of glucose import; P:regulation of small GTPase media…	EC:3.6.1; EC:3.6; EC:3; EC:3.6.1.15	Acting on acid anhydrides; Acting on acid anhydrides; Hydrolases; Nucleoside-triphosphate phosphatase	PR00449 (PRINTS); SM00175 (SMART); SM00174 (SMART); SM00173 (SMART); IPR005225 (TIGRFAM); G3DSA:3.30.70.1390 (GENE3D); G3DSA:3.40.50.300 (GENE3D); IPR001806 (PFAM); PTHR24072 (PANTHER); PS51419 (PROSITE_PROFILES); cd00157 (CDD); IPR027417 (SUPERFAMILY)	F:GO:0003924; F:GO:0005525	F:GTPase activity; F:GTP binding
ci|000097284|proj|Sample_C_D|2	PREDICTED: splicing factor 3B subunit 4 [Crassostrea gigas]	60.8547	-1.32147	-2.4992	0.00010789	0.0233256	PF00076.17:RRM_1//PF13893.1:RRM_5//PF14259.1:RRM_6	[INTERPRO, BLASTED, MAPPED, ANNOTATED]	1259	20	8.75395e-75	74.02	16	P:GO:0000398; P:GO:0009873; P:GO:0070574; P:GO:0071421; F:GO:0003676; F:GO:0003729; F:GO:0005384; F:GO:0015086; C:GO:0005686; C:GO:0016021	P:mRNA splicing, via spliceosome; P:ethylene-activated signaling pathway; P:cadmium ion transmembrane transport; P:manganese ion transmembrane transport; F:nucleic acid binding; F:mRNA binding; F:manganese ion transmembrane transporter activity; F:cadmium ion transmembrane transporter activity; C:U2 snRNP; C:integral component of membrane	EC:7	Translocases	IPR000504 (SMART); G3DSA:3.30.70.330 (GENE3D); G3DSA:3.30.70.330 (GENE3D); IPR000504 (PFAM); PTHR44799 (PANTHER); IPR000504 (PROSITE_PROFILES); IPR034158 (CDD); IPR035979 (SUPERFAMILY)	F:GO:0003676	F:nucleic acid binding
ci|000105171|proj|Sample_C_D|2	XP_033758069.1 fibrocystin-L-like [Pecten maximus]	21.7674	-2.75153	-6.73429	0.000109295	0.0233771		[INTERPRO, BLASTED, MAPPED]	617	7	6.8158e-57	58.16	17	P:GO:0006811; P:GO:0008299; P:GO:0034220; P:GO:0035235; F:GO:0004659; F:GO:0004970; F:GO:0005216; F:GO:0015276; F:GO:0038023; C:GO:0005886; C:GO:0016020; C:GO:0016021; C:GO:0019012; C:GO:0019028; C:GO:0030054; C:GO:0045202; C:GO:0045211	P:ion transport; P:isoprenoid biosynthetic process; P:ion transmembrane transport; P:ionotropic glutamate receptor signaling pathway; F:prenyltransferase activity; F:ionotropic glutamate receptor activity; F:ion channel activity; F:ligand-gated ion channel activity; F:signaling receptor activity; C:plasma membrane; C:membrane; C:integral component of membrane; C:virion; C:viral capsid; C:cell jun…			Coil (COILS); NON_CYTOPLASMIC_DOMAIN (PHOBIUS); CYTOPLASMIC_DOMAIN (PHOBIUS); TRANSMEMBRANE (PHOBIUS); TMhelix (TMHMM)	no GO terms	no GO terms
ci|000200957|proj|Sample_C_D|2	---NA---	19.2771	2.74608	6.70892	0.000109343	0.0233771		[INTERPRO, NO-BLAST]	1864									no IPS match	no IPS match	no IPS match
ci|000190127|proj|Sample_C_D|2	---NA---	241.798	0.922078	1.89484	0.000109372	0.0233771		[INTERPRO, NO-BLAST]	2987									no IPS match	no IPS match	no IPS match
ci|000112702|proj|Sample_C_D|2	XP_033734933.1 uncharacterized protein LOC117323675 isoform X3 [Pecten maximus]	7.56212	-2.36726	-5.15961	0.00010982	0.0233771		[INTERPRO, BLASTED, MAPPED]	739	18	2.86355e-167	81.88	9	P:GO:0006352; P:GO:0006366; P:GO:0006952; P:GO:0009607; F:GO:0003677; F:GO:0016251; C:GO:0000785; C:GO:0005576; C:GO:0005634	P:DNA-templated transcription, initiation; P:transcription by RNA polymerase II; P:defense response; P:response to biotic stimulus; F:DNA binding; F:RNA polymerase II general transcription initiation factor activity; C:chromatin; C:extracellular region; C:nucleus			mobidb-lite (MOBIDB_LITE); mobidb-lite (MOBIDB_LITE); mobidb-lite (MOBIDB_LITE); mobidb-lite (MOBIDB_LITE)	no GO terms	no GO terms
ci|000084982|proj|Sample_C_D|2	---NA---	8.46345	-2.65989	-6.31984	0.000109889	0.0233771		[INTERPRO, NO-BLAST]	764									no IPS match	no IPS match	no IPS match
ci|000048348|proj|Sample_C_D|2	---NA---	204.516	0.850199	1.80275	0.000110259	0.023381		[INTERPRO, NO-BLAST]	1300									no IPS match	no IPS match	no IPS match
ci|000198865|proj|Sample_C_D|2	XP_033735883.1 N-acetylated-alpha-linked acidic dipeptidase 2-like [Pecten maximus]	42.8294	2.74786	6.71719	0.000111137	0.023469	PF02225.17:PA//PF04253.10:TFR_dimer//PF04389.12:Peptidase_M28	[INTERPRO, BLASTED]	3737	20	0	72.4				EC:3.4.17.21	Glutamate carboxypeptidase II	IPR003137 (PFAM); IPR007484 (PFAM); G3DSA:3.40.630.10 (GENE3D); IPR036757 (G3DSA:1.20.930.GENE3D); IPR007365 (PFAM); G3DSA:3.50.30.30 (GENE3D); PTHR10404:SF65 (PANTHER); PTHR10404 (PANTHER); NON_CYTOPLASMIC_DOMAIN (PHOBIUS); TRANSMEMBRANE (PHOBIUS); CYTOPLASMIC_DOMAIN (PHOBIUS); cd08022 (CDD); cd02121 (CDD); SSF52025 (SUPERFAMILY); SSF53187 (SUPERFAMILY); IPR036757 (SUPERFAMILY); TMhelix (TMHMM)	no GO terms	no GO terms
ci|000101731|proj|Sample_C_D|2	XP_033730703.1 uncharacterized protein LOC117320148 [Pecten maximus]	312.983	-1.47482	-2.77948	0.000111382	0.023469	PF00229.13:TNF//PF00386.16:C1q	[INTERPRO, BLASTED, MAPPED, ANNOTATED]	1226	6	4.09404e-86	74.15	9	P:GO:0000122; P:GO:0006955; P:GO:0045736; F:GO:0004861; F:GO:0005164; F:GO:0017069; C:GO:0005634; C:GO:0005737; C:GO:0016020	P:negative regulation of transcription by RNA polymerase II; P:immune response; P:negative regulation of cyclin-dependent protein serine/threonine kinase activity; F:cyclin-dependent protein serine/threonine kinase inhibitor activity; F:tumor necrosis factor receptor binding; F:snRNA binding; C:nucleus; C:cytoplasm; C:membrane	EC:2.7.1	Transferring phosphorus-containing groups	IPR006052 (PFAM); IPR008983 (G3DSA:2.60.120.GENE3D); IPR008983 (SUPERFAMILY)	P:GO:0006955; F:GO:0005164; F:GO:0005515; C:GO:0016020	P:immune response; F:tumor necrosis factor receptor binding; F:protein binding; C:membrane
ci|000207222|proj|Sample_C_D|2	XP_033763194.1 uncharacterized protein LOC117344533 [Pecten maximus]	30.1692	1.93546	3.825	0.00011183	0.023489	PF05721.8:PhyH	[INTERPRO, BLASTED, MAPPED]	1563	20	0	66.1	14	P:GO:0006412; P:GO:0006418; P:GO:0010951; P:GO:0034219; F:GO:0000166; F:GO:0004812; F:GO:0004867; F:GO:0005524; F:GO:0015288; C:GO:0005576; C:GO:0005634; C:GO:0005737; C:GO:0016020; C:GO:0046930	P:translation; P:tRNA aminoacylation for protein translation; P:negative regulation of endopeptidase activity; P:carbohydrate transmembrane transport; F:nucleotide binding; F:aminoacyl-tRNA ligase activity; F:serine-type endopeptidase inhibitor activity; F:ATP binding; F:porin activity; C:extracellular region; C:nucleus; C:cytoplasm; C:membrane; C:pore complex			IPR027443 (G3DSA:2.60.120.GENE3D); IPR008775 (PFAM); PTHR31630 (PANTHER); PTHR31630:SF6 (PANTHER); SIGNAL_PEPTIDE_H_REGION (PHOBIUS); SIGNAL_PEPTIDE (PHOBIUS); SIGNAL_PEPTIDE_N_REGION (PHOBIUS); SIGNAL_PEPTIDE_C_REGION (PHOBIUS); NON_CYTOPLASMIC_DOMAIN (PHOBIUS); SSF51197 (SUPERFAMILY)	no GO terms	no GO terms
ci|000229972|proj|Sample_C_D|2	---NA---	34.9192	1.41769	2.67157	0.000112801	0.0235565		[INTERPRO, NO-BLAST]	543									no IPS match	no IPS match	no IPS match
ci|000160018|proj|Sample_C_D|2	---NA---	37.8301	-2.4807	-5.58167	0.000112862	0.0235565		[INTERPRO, NO-BLAST]	528									no IPS match	no IPS match	no IPS match
ci|000034915|proj|Sample_C_D|2	---NA---	18.2364	2.70603	6.52525	0.000113939	0.0237068		[INTERPRO, NO-BLAST]	484									TMhelix (TMHMM)	no GO terms	no GO terms
ci|000036593|proj|Sample_C_D|2	XP_033738565.1 LOW QUALITY PROTEIN: sucrase-isomaltase, intestinal-like [Pecten maximus]	114.424	1.30109	2.46415	0.000116109	0.0240536	PF01055.21:Glyco_hydro_31	[INTERPRO, BLASTED, MAPPED, ANNOTATED]	6388	20	0	60.64	4	P:GO:0005975; F:GO:0004553	P:carbohydrate metabolic process; F:hydrolase activity, hydrolyzing O-glycosyl compounds	EC:3.2; EC:3.2.1.20; EC:3; EC:3.2.1.3; EC:3.2.1	Glycosylases; Alpha-glucosidase; Hydrolases; Glucan 1,4-alpha-glucosidase; Glycosylases	IPR000322 (PFAM); G3DSA:3.20.20.80 (GENE3D); G3DSA:2.60.40.1180 (GENE3D); G3DSA:2.60.40.1180 (GENE3D); G3DSA:2.60.40.1180 (GENE3D); PTHR22762 (PANTHER); PTHR22762:SF96 (PANTHER); PTHR22762 (PANTHER); IPR030458 (PROSITE_PATTERNS); cd06602 (CDD); IPR017853 (SUPERFAMILY); SSF51011 (SUPERFAMILY)	P:GO:0005975; F:GO:0004553	P:carbohydrate metabolic process; F:hydrolase activity, hydrolyzing O-glycosyl compounds
ci|000199010|proj|Sample_C_D|2	XP_033749004.1 LOW QUALITY PROTEIN: DNA ligase 1-like [Pecten maximus]	88.5216	0.888857	1.85171	0.00011633	0.0240536	PF01068.16:DNA_ligase_A_M//PF01331.14:mRNA_cap_enzyme//PF04675.9:DNA_ligase_A_N//PF04679.10:DNA_ligase_A_C	[INTERPRO, BLASTED, MAPPED, ANNOTATED]	2762	20	0	74.47	26	P:GO:0006283; P:GO:0006284; P:GO:0006297; P:GO:0006298; P:GO:0006303; P:GO:0006310; P:GO:0009636; P:GO:0009653; P:GO:0016070; P:GO:0042493; P:GO:0042542; P:GO:0046677; P:GO:0051103; P:GO:0071897; P:GO:1903461; F:GO:0003677; F:GO:0003910; F:GO:0005524; C:GO:0005654; C:GO:0005739	P:transcription-coupled nucleotide-excision repair; P:base-excision repair; P:nucleotide-excision repair, DNA gap filling; P:mismatch repair; P:double-strand break repair via nonhomologous end joining; P:DNA recombination; P:response to toxic substance; P:anatomical structure morphogenesis; P:RNA metabolic process; P:response to drug; P:response to hydrogen peroxide; P:response to antibiotic; P:D…	EC:6.5.1.6; EC:6.5.1.7; EC:6.5; EC:6; EC:6.5.1.1	DNA ligase (ATP or NAD(+)); DNA ligase (ATP, ADP or GTP); Forming phosphoric ester bonds; Ligases; DNA ligase (ATP)	IPR036599 (G3DSA:1.10.3260.GENE3D); G3DSA:2.40.50.140 (GENE3D); IPR012309 (PFAM); G3DSA:3.30.1490.70 (GENE3D); IPR000977 (TIGRFAM); IPR012310 (PFAM); G3DSA:3.30.470.30 (GENE3D); PTHR10459 (PANTHER); PTHR10459:SF10 (PANTHER); IPR016059 (PROSITE_PATTERNS); IPR016059 (PROSITE_PATTERNS); IPR012310 (PROSITE_PROFILES); cd07900 (CDD); cd07969 (CDD); IPR012340 (SUPERFAMILY); IPR036599 (SUPERFAMILY); SSF5…	P:GO:0006281; P:GO:0006310; P:GO:0051103; P:GO:0071897; F:GO:0003677; F:GO:0003909; F:GO:0003910; F:GO:0005524	P:DNA repair; P:DNA recombination; P:DNA ligation involved in DNA repair; P:DNA biosynthetic process; F:DNA binding; F:DNA ligase activity; F:DNA ligase (ATP) activity; F:ATP binding
ci|000047525|proj|Sample_C_D|2	XP_033743668.1 heat shock 70 kDa protein 12A-like [Pecten maximus]	182.074	1.02101	2.02934	0.000117287	0.0241166		[INTERPRO, BLASTED, MAPPED, ANNOTATED]	2477	20	0	66.59	13	P:GO:0007411; P:GO:0007412; P:GO:0007422; P:GO:0007480; P:GO:0016319; P:GO:0031532; P:GO:0035025; P:GO:0045887; P:GO:0050770; P:GO:0071772; F:GO:0003824; C:GO:0030426; C:GO:0031234	P:axon guidance; P:axon target recognition; P:peripheral nervous system development; P:imaginal disc-derived leg morphogenesis; P:mushroom body development; P:actin cytoskeleton reorganization; P:positive regulation of Rho protein signal transduction; P:positive regulation of synaptic growth at neuromuscular junction; P:regulation of axonogenesis; P:response to BMP; F:catalytic activity; C:growth…			G3DSA:3.30.420.40 (GENE3D); G3DSA:3.30.420.40 (GENE3D); PTHR14187 (PANTHER); PTHR14187:SF75 (PANTHER); SSF53067 (SUPERFAMILY)	no GO terms	no GO terms
ci|000057945|proj|Sample_C_D|2	---NA---	73.1132	-2.27424	-4.83743	0.000117362	0.0241166		[INTERPRO, NO-BLAST]	1392									TRANSMEMBRANE (PHOBIUS); NON_CYTOPLASMIC_DOMAIN (PHOBIUS); CYTOPLASMIC_DOMAIN (PHOBIUS); TMhelix (TMHMM)	no GO terms	no GO terms
ci|000009482|proj|Sample_C_D|2	---NA---	132.097	-1.88349	-3.68968	0.000120774	0.0247173		[INTERPRO, NO-BLAST]	2604									TRANSMEMBRANE (PHOBIUS); CYTOPLASMIC_DOMAIN (PHOBIUS); NON_CYTOPLASMIC_DOMAIN (PHOBIUS); TMhelix (TMHMM)	no GO terms	no GO terms
ci|000201369|proj|Sample_C_D|2	XP_033746546.1 uncharacterized protein LOC117331778 [Pecten maximus]	176.155	1.43048	2.69537	0.00012103	0.0247173	PF00531.17:Death	[INTERPRO, BLASTED, MAPPED, ANNOTATED]	1788	12	4.34499e-125	62.28	2	P:GO:0007165; F:GO:0005515	P:signal transduction; F:protein binding			G3DSA:1.10.533.10 (GENE3D); IPR000488 (PFAM); G3DSA:1.10.533.10 (GENE3D); IPR000488 (PROSITE_PROFILES); cd01670 (CDD); IPR011029 (SUPERFAMILY)	P:GO:0007165; F:GO:0005515	P:signal transduction; F:protein binding
ci|000109461|proj|Sample_C_D|2	XP_033761283.1 pneumococcal serine-rich repeat protein-like [Pecten maximus]	48.2927	-2.51447	-5.71388	0.000122006	0.0248402	PF00090.14:TSP_1	[INTERPRO, BLASTED, MAPPED]	1501	20	0	50.16	122	P:GO:0006260; P:GO:0006261; P:GO:0006402; P:GO:0006508; P:GO:0006986; P:GO:0007041; P:GO:0007283; P:GO:0008285; P:GO:0010628; P:GO:0010941; P:GO:0016032; P:GO:0016192; P:GO:0019684; P:GO:0030308; P:GO:0030512; P:GO:0031396; P:GO:0031397; P:GO:0032436; P:GO:0032757; P:GO:0033120; P:GO:0034599; P:GO:0034605; P:GO:0034620; P:GO:0042026; P:GO:0042773; P:GO:0043066; P:GO:0043312; P:GO:0043488; P:GO:00…	P:DNA replication; P:DNA-dependent DNA replication; P:mRNA catabolic process; P:proteolysis; P:response to unfolded protein; P:lysosomal transport; P:spermatogenesis; P:negative regulation of cell population proliferation; P:positive regulation of gene expression; P:regulation of cell death; P:viral process; P:vesicle-mediated transport; P:photosynthesis, light reaction; P:negative regulation of …			IPR000884 (SMART); IPR036383 (G3DSA:2.20.100.GENE3D); G3DSA:2.30.90.10 (GENE3D); IPR000884 (PFAM); PTHR44043 (PANTHER); PTHR44043:SF2 (PANTHER); PTHR44043:SF2 (PANTHER); PTHR44043:SF2 (PANTHER); PTHR44043 (PANTHER); IPR000884 (PROSITE_PROFILES); IPR000884 (PROSITE_PROFILES); IPR036383 (SUPERFAMILY); IPR036383 (SUPERFAMILY)	no GO terms	no GO terms
ci|000178278|proj|Sample_C_D|2	---NA---	16.1687	2.72733	6.6223	0.000122416	0.0248474		[INTERPRO, NO-BLAST]	1213									TMhelix (TMHMM)	no GO terms	no GO terms
ci|000039450|proj|Sample_C_D|2	---NA---	19.212	2.44367	5.44022	0.000123904	0.0250132		[INTERPRO, NO-BLAST]	621									no IPS match	no IPS match	no IPS match
ci|000023904|proj|Sample_C_D|2	---NA---	20.1318	1.98729	3.96491	0.00012403	0.0250132		[INTERPRO, NO-BLAST]	1557									no IPS match	no IPS match	no IPS match
ci|000077232|proj|Sample_C_D|2	---NA---	196.2	-1.09434	-2.13516	0.000124363	0.0250132		[INTERPRO, NO-BLAST]	2784									no IPS match	no IPS match	no IPS match
ci|000200077|proj|Sample_C_D|2	XP_033732142.1 uncharacterized protein LOC117321739 [Pecten maximus]	25.569	2.72486	6.61096	0.000126723	0.0252843		[INTERPRO, BLASTED, MAPPED, ANNOTATED]	1676	17	0	61.61	6	P:GO:0006807; P:GO:0006974; P:GO:0044238; P:GO:0044260; P:GO:0048523; F:GO:0004674	P:nitrogen compound metabolic process; P:cellular response to DNA damage stimulus; P:primary metabolic process; P:cellular macromolecule metabolic process; P:negative regulation of cellular process; F:protein serine/threonine kinase activity	EC:2.7.1; EC:2.7.11; EC:2.7; EC:2	Transferring phosphorus-containing groups; Transferring phosphorus-containing groups; Transferring phosphorus-containing groups; Transferases	IPR021157 (G3DSA:1.20.5.GENE3D); TRANSMEMBRANE (PHOBIUS); CYTOPLASMIC_DOMAIN (PHOBIUS); NON_CYTOPLASMIC_DOMAIN (PHOBIUS); TMhelix (TMHMM)	no GO terms	no GO terms
ci|000206389|proj|Sample_C_D|2	XP_033754383.1 carbonic anhydrase 2-like isoform X1 [Pecten maximus]	364.444	2.23598	4.71083	0.000127194	0.0252843	PF00194.16:Carb_anhydrase	[INTERPRO, BLASTED, MAPPED, ANNOTATED]	2228	20	9.43585e-179	79.68	11	P:GO:0006730; P:GO:0015701; P:GO:0032230; P:GO:0032849; P:GO:2001225; F:GO:0004089; F:GO:0008270; C:GO:0005829	P:one-carbon metabolic process; P:bicarbonate transport; P:positive regulation of synaptic transmission, GABAergic; P:positive regulation of cellular pH reduction; P:regulation of chloride transport; F:carbonate dehydratase activity; F:zinc ion binding; C:cytosol	EC:4.2.1; EC:4.2.1.1; EC:4.2; EC:4	Carbon-oxygen lyases; Carbonic anhydrase; Carbon-oxygen lyases; Lyases	Coil (COILS); IPR001148 (SMART); IPR001148 (PFAM); IPR036398 (G3DSA:3.10.200.GENE3D); IPR023561 (PANTHER); PTHR18952:SF120 (PANTHER); IPR018338 (PROSITE_PATTERNS); IPR001148 (PROSITE_PROFILES); cd00326 (CDD); IPR036398 (SUPERFAMILY)	P:GO:0006730; F:GO:0004089; F:GO:0008270	P:one-carbon metabolic process; F:carbonate dehydratase activity; F:zinc ion binding
ci|000031344|proj|Sample_C_D|2	XP_033743454.1 exocyst complex component 1-like isoform X2 [Pecten maximus]	156.107	1.85763	3.62412	0.000127233	0.0252843	PF09763.4:Sec3_C	[INTERPRO, BLASTED, MAPPED, ANNOTATED]	2215	13	5.6666e-124	80.23	14	P:GO:0006887; P:GO:0006893; P:GO:0016241; P:GO:0048015; P:GO:0050714; P:GO:0051601; F:GO:0005546; F:GO:0031267; C:GO:0000145; C:GO:0005829; C:GO:0098592; C:GO:0099568	P:exocytosis; P:Golgi to plasma membrane transport; P:regulation of macroautophagy; P:phosphatidylinositol-mediated signaling; P:positive regulation of protein secretion; P:exocyst localization; F:phosphatidylinositol-4,5-bisphosphate binding; F:small GTPase binding; C:exocyst; C:cytosol; C:cytoplasmic side of apical plasma membrane; C:cytoplasmic region			IPR019160 (PFAM); PTHR16092 (PANTHER)	P:GO:0006887; C:GO:0000145	P:exocytosis; C:exocyst
ci|000059957|proj|Sample_C_D|2	---NA---	24.7846	-1.63139	-3.09812	0.000127235	0.0252843		[INTERPRO, NO-BLAST]	801									no IPS match	no IPS match	no IPS match
ci|000165165|proj|Sample_C_D|2	XP_033748766.1 pescadillo homolog [Pecten maximus]	260.995	-1.71126	-3.27446	0.000128797	0.0254449	PF00533.21:BRCT//PF06732.6:Pescadillo_N	[INTERPRO, BLASTED, MAPPED, ANNOTATED]	6020	20	0	78.99	14	P:GO:0000463; P:GO:0000466; P:GO:0007000; P:GO:0008283; P:GO:0033365; P:GO:0042254; P:GO:0051726; F:GO:0003723; C:GO:0000793; C:GO:0005654; C:GO:0005730; C:GO:0005829; C:GO:0030687; C:GO:0070545	P:maturation of LSU-rRNA from tricistronic rRNA transcript (SSU-rRNA, 5.8S rRNA, LSU-rRNA); P:maturation of 5.8S rRNA from tricistronic rRNA transcript (SSU-rRNA, 5.8S rRNA, LSU-rRNA); P:nucleolus organization; P:cell population proliferation; P:protein localization to organelle; P:ribosome biogenesis; P:regulation of cell cycle; F:RNA binding; C:condensed chromosome; C:nucleoplasm; C:nucleolus; …			Coil (COILS); Coil (COILS); IPR001357 (SMART); IPR036420 (G3DSA:3.40.50.GENE3D); IPR010613 (PFAM); IPR001357 (PFAM); mobidb-lite (MOBIDB_LITE); mobidb-lite (MOBIDB_LITE); IPR010613 (PANTHER); CYTOPLASMIC_DOMAIN (PHOBIUS); TRANSMEMBRANE (PHOBIUS); NON_CYTOPLASMIC_DOMAIN (PHOBIUS); IPR010613 (HAMAP); IPR001357 (PROSITE_PROFILES); IPR001357 (CDD); IPR036420 (SUPERFAMILY); TMhelix (TMHMM)	P:GO:0042254; C:GO:0005730	P:ribosome biogenesis; C:nucleolus
ci|000075579|proj|Sample_C_D|2	XP_033755171.1 uncharacterized protein LOC117338084 isoform X5 [Pecten maximus]	46.1765	-1.55355	-2.93539	0.00012881	0.0254449		[INTERPRO, BLASTED, MAPPED]	886	7	7.7091e-65	80.56	7	P:GO:0000398; P:GO:0006397; P:GO:0008380; F:GO:0000386; F:GO:0030628; C:GO:0005634; C:GO:0005681	P:mRNA splicing, via spliceosome; P:mRNA processing; P:RNA splicing; F:second spliceosomal transesterification activity; F:pre-mRNA 3'-splice site binding; C:nucleus; C:spliceosomal complex			TRANSMEMBRANE (PHOBIUS); NON_CYTOPLASMIC_DOMAIN (PHOBIUS); CYTOPLASMIC_DOMAIN (PHOBIUS); TMhelix (TMHMM)	no GO terms	no GO terms
ci|000184389|proj|Sample_C_D|2	XP_033760448.1 serine/Arginine-related protein 53-like [Pecten maximus]	13.0183	2.6499	6.27625	0.000130371	0.0256286		[INTERPRO, BLASTED, MAPPED, ANNOTATED]	1500	4	2.03779e-73	77.32	49	P:GO:0000380; P:GO:0005975; P:GO:0006325; P:GO:0006508; P:GO:0007443; P:GO:0007509; P:GO:0008543; P:GO:0009253; P:GO:0019042; P:GO:0019072; P:GO:0019076; P:GO:0019835; P:GO:0032259; P:GO:0032508; P:GO:0042060; P:GO:0042742; P:GO:0045792; P:GO:0045927; P:GO:0048627; P:GO:0050770; P:GO:0071897; P:GO:0090305; P:GO:0090630; P:GO:0098003; P:GO:0099000; P:GO:1903475; P:GO:2000431; F:GO:0003677; F:GO:00…	P:alternative mRNA splicing, via spliceosome; P:carbohydrate metabolic process; P:chromatin organization; P:proteolysis; P:Malpighian tubule morphogenesis; P:mesoderm migration involved in gastrulation; P:fibroblast growth factor receptor signaling pathway; P:peptidoglycan catabolic process; P:viral latency; P:viral genome packaging; P:viral release from host cell; P:cytolysis; P:methylation; P:D…	EC:3.5.4.12; EC:3.2.1; EC:2.1; EC:3.4.17.11; EC:3.5.1; EC:3.2; EC:3.1; EC:3.4; EC:3.5.4; EC:2; EC:3; EC:3.5; EC:3.5.1.28; EC:2.1.1	dCMP deaminase; Glycosylases; Transferring one-carbon groups; Glutamate carboxypeptidase; Acting on carbon-nitrogen bonds, other than peptide bonds; Glycosylases; Acting on ester bonds; Acting on peptide bonds (peptidases); Acting on carbon-nitrogen bonds, other than peptide bonds; Transferases; Hydrolases; Acting on carbon-nitrogen bonds, other than peptide bonds; N-acetylmuramoyl-L-alanine amid…	IPR034604 (PANTHER); SIGNAL_PEPTIDE_N_REGION (PHOBIUS); NON_CYTOPLASMIC_DOMAIN (PHOBIUS); SIGNAL_PEPTIDE_C_REGION (PHOBIUS); SIGNAL_PEPTIDE (PHOBIUS); SIGNAL_PEPTIDE_H_REGION (PHOBIUS)	P:GO:0000380; P:GO:0000398	P:alternative mRNA splicing, via spliceosome; P:mRNA splicing, via spliceosome
ci|000199979|proj|Sample_C_D|2	---NA---	107.575	1.72903	3.31504	0.000130512	0.0256286		[INTERPRO, NO-BLAST]	1272									SIGNAL_PEPTIDE_N_REGION (PHOBIUS); SIGNAL_PEPTIDE_H_REGION (PHOBIUS); SIGNAL_PEPTIDE (PHOBIUS); SIGNAL_PEPTIDE_C_REGION (PHOBIUS); NON_CYTOPLASMIC_DOMAIN (PHOBIUS); SignalP-noTM (SIGNALP_EUK)	no GO terms	no GO terms
ci|000201145|proj|Sample_C_D|2	multiple epidermal growth factor-like domains protein 11 isoform X2 [Mizuhopecten yessoensis]	75.6691	2.62844	6.18358	0.000132231	0.025864	PF00754.20:F5_F8_type_C	[INTERPRO, BLASTED, MAPPED, ANNOTATED]	2954	20	0	55.27	4	P:GO:0009987; P:GO:0051179; F:GO:0003824; C:GO:0005622	P:cellular process; P:localization; F:catalytic activity; C:intracellular anatomical structure			G3DSA:2.10.25.10 (GENE3D); G3DSA:2.170.300.10 (GENE3D); IPR008979 (G3DSA:2.60.120.GENE3D); PTHR24035 (PANTHER); PTHR24035:SF122 (PANTHER); PTHR24035:SF122 (PANTHER); CYTOPLASMIC_DOMAIN (PHOBIUS); NON_CYTOPLASMIC_DOMAIN (PHOBIUS); TRANSMEMBRANE (PHOBIUS); IPR008979 (SUPERFAMILY); TMhelix (TMHMM)	no GO terms	no GO terms
ci|000199384|proj|Sample_C_D|2	---NA---	84.7608	1.36898	2.58288	0.00013249	0.025864		[INTERPRO, NO-BLAST]	1166									no IPS match	no IPS match	no IPS match
ci|000068978|proj|Sample_C_D|2	XP_033756168.1 uncharacterized protein LOC117338914 [Pecten maximus]	29.7571	-2.553	-5.86854	0.000134567	0.0261924		[INTERPRO, BLASTED]	1202	5	0	74.63						no IPS match	no IPS match	no IPS match
ci|000007815|proj|Sample_C_D|2	---NA---	81.4243	-2.05106	-4.14411	0.000136383	0.0264684		[INTERPRO, NO-BLAST]	827									no IPS match	no IPS match	no IPS match
ci|000198107|proj|Sample_C_D|2	XP_033745645.1 neurogenic locus notch homolog protein 1-like [Pecten maximus]	52.5379	2.7046	6.51879	0.000139881	0.027068	PF01607.19:CBM_14	[INTERPRO, BLASTED, MAPPED, ANNOTATED]	1405	20	0	56.98	3	P:GO:0006030; F:GO:0008061; C:GO:0005576	P:chitin metabolic process; F:chitin binding; C:extracellular region			IPR002557 (SMART); IPR000742 (SMART); G3DSA:2.10.25.10 (GENE3D); IPR036508 (G3DSA:2.170.140.GENE3D); IPR002557 (PFAM); IPR013032 (PROSITE_PATTERNS); SIGNAL_PEPTIDE (PHOBIUS); SIGNAL_PEPTIDE_C_REGION (PHOBIUS); SIGNAL_PEPTIDE_H_REGION (PHOBIUS); SIGNAL_PEPTIDE_N_REGION (PHOBIUS); NON_CYTOPLASMIC_DOMAIN (PHOBIUS); IPR002557 (PROSITE_PROFILES); IPR000742 (PROSITE_PROFILES); IPR002557 (PROSITE_PROFIL…	P:GO:0006030; F:GO:0008061; C:GO:0005576	P:chitin metabolic process; F:chitin binding; C:extracellular region
ci|000091321|proj|Sample_C_D|2	---NA---	57.6171	-1.2529	-2.38319	0.000142822	0.0275567		[INTERPRO, NO-BLAST]	1637									TRANSMEMBRANE (PHOBIUS); CYTOPLASMIC_DOMAIN (PHOBIUS); NON_CYTOPLASMIC_DOMAIN (PHOBIUS); TRANSMEMBRANE (PHOBIUS); CYTOPLASMIC_DOMAIN (PHOBIUS); TMhelix (TMHMM)	no GO terms	no GO terms
ci|000101328|proj|Sample_C_D|2	---NA---	32.8813	-2.315	-4.97605	0.000143326	0.0275738		[INTERPRO, NO-BLAST]	655									no IPS match	no IPS match	no IPS match
ci|000090734|proj|Sample_C_D|2	---NA---	69.5038	-1.76047	-3.38808	0.000145708	0.0279511		[INTERPRO, NO-BLAST]	1915									Coil (COILS)	no GO terms	no GO terms
ci|000019559|proj|Sample_C_D|2	XP_033744354.1 actin-2, muscle-specific-like [Pecten maximus]	364.168	-2.62354	-6.16262	0.000148326	0.028362	PF00022.14:Actin	[INTERPRO, BLASTED, MAPPED]	1519	20	1.85376e-104	93.2	50	P:GO:0006468; P:GO:0008284; P:GO:0010536; P:GO:0010573; P:GO:0016310; P:GO:0019221; P:GO:0031018; P:GO:0032722; P:GO:0032755; P:GO:0032966; P:GO:0034097; P:GO:0038154; P:GO:0042531; P:GO:0043410; P:GO:0048589; P:GO:0048661; P:GO:0050731; P:GO:0070102; P:GO:0070120; P:GO:0072126; P:GO:0072540; F:GO:0000166; F:GO:0004672; F:GO:0004674; F:GO:0004896; F:GO:0004897; F:GO:0004915; F:GO:0004921; F:GO:00…	P:protein phosphorylation; P:positive regulation of cell population proliferation; P:positive regulation of activation of Janus kinase activity; P:vascular endothelial growth factor production; P:phosphorylation; P:cytokine-mediated signaling pathway; P:endocrine pancreas development; P:positive regulation of chemokine production; P:positive regulation of interleukin-6 production; P:negative regu…			IPR004000 (PRINTS); G3DSA:3.90.640.10 (GENE3D); G3DSA:3.30.420.40 (GENE3D); IPR004000 (PFAM); PTHR11937:SF278 (PANTHER); IPR004000 (PANTHER); SSF53067 (SUPERFAMILY)	no GO terms	no GO terms
ci|000060540|proj|Sample_C_D|2	---NA---	17.7076	-2.66334	-6.33499	0.000148934	0.028362		[INTERPRO, NO-BLAST]	472									no IPS match	no IPS match	no IPS match
ci|000044730|proj|Sample_C_D|2	---NA---	6.34005	2.69551	6.47782	0.000149581	0.028362		[INTERPRO, NO-BLAST]	710									no IPS match	no IPS match	no IPS match
ci|000201388|proj|Sample_C_D|2	---NA---	92.5358	1.17815	2.26286	0.000149804	0.028362		[INTERPRO, NO-BLAST]	1476									SIGNAL_PEPTIDE_N_REGION (PHOBIUS); SIGNAL_PEPTIDE (PHOBIUS); SIGNAL_PEPTIDE_H_REGION (PHOBIUS); SIGNAL_PEPTIDE_C_REGION (PHOBIUS); NON_CYTOPLASMIC_DOMAIN (PHOBIUS); TMhelix (TMHMM)	no GO terms	no GO terms
ci|000047979|proj|Sample_C_D|2	---NA---	73.9221	2.3257	5.01311	0.000149987	0.028362		[INTERPRO, NO-BLAST]	511									NON_CYTOPLASMIC_DOMAIN (PHOBIUS); CYTOPLASMIC_DOMAIN (PHOBIUS); TRANSMEMBRANE (PHOBIUS); TMhelix (TMHMM)	no GO terms	no GO terms
ci|000072073|proj|Sample_C_D|2	XP_033742576.1 baculoviral IAP repeat-containing protein 7-like [Pecten maximus]	17.2732	-2.27032	-4.8243	0.000150539	0.0283855		[INTERPRO, BLASTED, MAPPED]	606	1	3.97486e-35	100	3	P:GO:0006310; P:GO:0006313; P:GO:0032196	P:DNA recombination; P:transposition, DNA-mediated; P:transposition			mobidb-lite (MOBIDB_LITE)	no GO terms	no GO terms
ci|000008159|proj|Sample_C_D|2	XP_033750425.1 peptidyl-prolyl cis-trans isomerase-like [Pecten maximus]	540.204	-2.23855	-4.71921	0.000153032	0.0287738	PF00160.16:Pro_isomerase	[INTERPRO, BLASTED, MAPPED, ANNOTATED]	1017	20	9.29891e-126	71.92	2	P:GO:0000413; F:GO:0003755	P:protein peptidyl-prolyl isomerization; F:peptidyl-prolyl cis-trans isomerase activity	EC:5.2.1.8; EC:5.2; EC:5	Peptidylprolyl isomerase; Cis-trans-isomerases; Isomerases	IPR002130 (PRINTS); IPR002130 (PFAM); IPR029000 (G3DSA:2.40.100.GENE3D); IPR024936 (PIRSF); IPR024936 (PANTHER); PTHR11071:SF313 (PANTHER); IPR002130 (PROSITE_PROFILES); IPR029000 (SUPERFAMILY)	P:GO:0000413; F:GO:0003755	P:protein peptidyl-prolyl isomerization; F:peptidyl-prolyl cis-trans isomerase activity
ci|000000197|proj|Sample_C_D|2	XP_033753771.1 tyrosine aminotransferase-like [Pecten maximus]	95.7844	-1.55106	-2.93033	0.000153896	0.0288283	PF00155.16:Aminotran_1_2//PF01212.16:Beta_elim_lyase//PF10588.4:NADH-G_4Fe-4S_3	[INTERPRO, BLASTED, MAPPED, ANNOTATED]	2688	20	0	77.79	19	P:GO:0006094; P:GO:0006103; P:GO:0006520; P:GO:0006536; P:GO:0006559; P:GO:0006572; P:GO:0006979; P:GO:0009058; P:GO:0042737; P:GO:0043053; P:GO:0046689; P:GO:0051384; F:GO:0004838; F:GO:0008483; F:GO:0016597; F:GO:0030170; C:GO:0005739; C:GO:0005829	P:gluconeogenesis; P:2-oxoglutarate metabolic process; P:cellular amino acid metabolic process; P:glutamate metabolic process; P:L-phenylalanine catabolic process; P:tyrosine catabolic process; P:response to oxidative stress; P:biosynthetic process; P:drug catabolic process; P:dauer entry; P:response to mercury ion; P:response to glucocorticoid; F:L-tyrosine:2-oxoglutarate aminotransferase activi…	EC:2.6.1; EC:2.6.1.5; EC:2; EC:2.6	Transferring nitrogenous groups; Tyrosine transaminase; Transferases; Transferring nitrogenous groups	IPR015422 (G3DSA:3.90.1150.GENE3D); IPR015421 (G3DSA:3.40.640.GENE3D); IPR004839 (PFAM); IPR005958 (TIGRFAM); PTHR11751:SF368 (PANTHER); PTHR11751 (PANTHER); IPR004838 (PROSITE_PATTERNS); cd00609 (CDD); IPR015424 (SUPERFAMILY)	P:GO:0006520; P:GO:0009058; F:GO:0003824; F:GO:0008483; F:GO:0030170	P:cellular amino acid metabolic process; P:biosynthetic process; F:catalytic activity; F:transaminase activity; F:pyridoxal phosphate binding
ci|000057719|proj|Sample_C_D|2	XP_033727702.1 uncharacterized protein LOC117317000 [Pecten maximus]	80.3427	-1.72711	-3.31063	0.00015431	0.0288283		[INTERPRO, BLASTED]	976	1	7.00595e-05	71.43						SignalP-noTM (SIGNALP_EUK)	no GO terms	no GO terms
ci|000002168|proj|Sample_C_D|2	---NA---	87.4156	-0.80175	-1.74321	0.000154624	0.0288283		[INTERPRO, NO-BLAST]	1721									NON_CYTOPLASMIC_DOMAIN (PHOBIUS); TRANSMEMBRANE (PHOBIUS); CYTOPLASMIC_DOMAIN (PHOBIUS); NON_CYTOPLASMIC_DOMAIN (PHOBIUS); TRANSMEMBRANE (PHOBIUS)	no GO terms	no GO terms
ci|000017780|proj|Sample_C_D|2	XP_033763490.1 hepatic lectin-like [Pecten maximus]	53.5387	2.10973	4.31609	0.000155729	0.0289529	PF00059.16:Lectin_C	[INTERPRO, BLASTED, MAPPED, ANNOTATED]	663	20	4.32451e-97	77.34	4	P:GO:0032008; P:GO:0034198; F:GO:0042562; C:GO:0005737	P:positive regulation of TOR signaling; P:cellular response to amino acid starvation; F:hormone binding; C:cytoplasm			IPR001304 (SMART); IPR016186 (G3DSA:3.10.100.GENE3D); IPR001304 (PFAM); mobidb-lite (MOBIDB_LITE); PTHR22802 (PANTHER); SIGNAL_PEPTIDE_N_REGION (PHOBIUS); SIGNAL_PEPTIDE_C_REGION (PHOBIUS); SIGNAL_PEPTIDE (PHOBIUS); NON_CYTOPLASMIC_DOMAIN (PHOBIUS); SIGNAL_PEPTIDE_H_REGION (PHOBIUS); IPR001304 (PROSITE_PROFILES); cd00037 (CDD); SignalP-noTM (SIGNALP_EUK); IPR016187 (SUPERFAMILY)	no GO terms	no GO terms
ci|000008245|proj|Sample_C_D|2	XP_033742730.1 pirin-like isoform X1 [Pecten maximus]	78.4087	-0.904115	-1.8714	0.000158084	0.0292375	PF02678.11:Pirin//PF05726.8:Pirin_C	[INTERPRO, BLASTED, MAPPED]	1818	20	0	81.79	86	P:GO:0000082; P:GO:0000122; P:GO:0001954; P:GO:0003323; P:GO:0006468; P:GO:0006508; P:GO:0006811; P:GO:0007049; P:GO:0007050; P:GO:0007219; P:GO:0008285; P:GO:0009615; P:GO:0010468; P:GO:0010628; P:GO:0014002; P:GO:0016032; P:GO:0016310; P:GO:0016485; P:GO:0019087; P:GO:0021542; P:GO:0021670; P:GO:0030097; P:GO:0030154; P:GO:0030683; P:GO:0033077; P:GO:0039502; P:GO:0039503; P:GO:0039547; P:GO:00…	P:G1/S transition of mitotic cell cycle; P:negative regulation of transcription by RNA polymerase II; P:positive regulation of cell-matrix adhesion; P:type B pancreatic cell development; P:protein phosphorylation; P:proteolysis; P:ion transport; P:cell cycle; P:cell cycle arrest; P:Notch signaling pathway; P:negative regulation of cell population proliferation; P:response to virus; P:regulation o…			IPR008778 (PFAM); IPR003829 (PFAM); IPR012093 (PIRSF); IPR014710 (G3DSA:2.60.120.GENE3D); IPR014710 (G3DSA:2.60.120.GENE3D); PTHR13903:SF5 (PANTHER); PTHR13903 (PANTHER); SIGNAL_PEPTIDE_H_REGION (PHOBIUS); SIGNAL_PEPTIDE_N_REGION (PHOBIUS); SIGNAL_PEPTIDE (PHOBIUS); SIGNAL_PEPTIDE_C_REGION (PHOBIUS); NON_CYTOPLASMIC_DOMAIN (PHOBIUS); SignalP-TM (SIGNALP_GRAM_POSITIVE); SignalP-noTM (SIGNALP_EUK);…	no GO terms	no GO terms
ci|000058903|proj|Sample_C_D|2	XP_033754637.1 prefoldin subunit 4-like [Pecten maximus]	58.752	-1.62119	-3.07628	0.000158449	0.0292375	PF01920.15:Prefoldin_2	[INTERPRO, BLASTED, MAPPED, ANNOTATED]	917	12	6.30384e-79	73.14	10	P:GO:0006457; F:GO:0051082; F:GO:0051087; C:GO:0005634; C:GO:0005739; C:GO:0005829; C:GO:0016272	P:protein folding; F:unfolded protein binding; F:chaperone binding; C:nucleus; C:mitochondrion; C:cytosol; C:prefoldin complex			Coil (COILS); Coil (COILS); IPR002777 (PFAM); G3DSA:1.10.287.370 (GENE3D); IPR016661 (PANTHER); SSF46579 (SUPERFAMILY)	P:GO:0006457; F:GO:0051082; C:GO:0016272	P:protein folding; F:unfolded protein binding; C:prefoldin complex
ci|000075854|proj|Sample_C_D|2	PREDICTED: uncharacterized protein LOC109618434 [Crassostrea gigas]	36.6174	-2.64972	-6.27544	0.000158581	0.0292375		[INTERPRO, BLASTED, MAPPED]	1186	7	1.20209e-17	53.62	6	P:GO:0017001; P:GO:0046677; F:GO:0008658; F:GO:0008800; F:GO:0016787; F:GO:0046872	P:antibiotic catabolic process; P:response to antibiotic; F:penicillin binding; F:beta-lactamase activity; F:hydrolase activity; F:metal ion binding			no IPS match	no IPS match	no IPS match
ci|000043603|proj|Sample_C_D|2	---NA---	62.4878	0.814592	1.7588	0.00016045	0.0294577		[INTERPRO, NO-BLAST]	496									no IPS match	no IPS match	no IPS match
ci|000198855|proj|Sample_C_D|2	---NA---	71.6572	0.997199	1.99612	0.000160663	0.0294577		[INTERPRO, NO-BLAST]	576									NON_CYTOPLASMIC_DOMAIN (PHOBIUS); CYTOPLASMIC_DOMAIN (PHOBIUS); TRANSMEMBRANE (PHOBIUS); TMhelix (TMHMM)	no GO terms	no GO terms
ci|000184498|proj|Sample_C_D|2	XP_033762583.1 trichohyalin-like isoform X33 [Pecten maximus]	140.409	2.64125	6.23873	0.000161731	0.0295717		[INTERPRO, BLASTED]	547	20	7.32028e-23	81.43						no IPS match	no IPS match	no IPS match
ci|000082635|proj|Sample_C_D|2	---NA---	20.49	-1.89632	-3.72262	0.000163757	0.0298601		[INTERPRO, NO-BLAST]	700									Coil (COILS)	no GO terms	no GO terms
ci|000189650|proj|Sample_C_D|2	XP_033740959.1 sulfotransferase 4A1-like [Pecten maximus]	546.628	2.67819	6.40054	0.000164793	0.0299496	PF00685.22:Sulfotransfer_1	[INTERPRO, BLASTED, MAPPED, ANNOTATED]	1007	20	1.13018e-73	73.46	5	P:GO:0051923; F:GO:0004062; F:GO:0008146; F:GO:0034930; C:GO:0005829	P:sulfation; F:aryl sulfotransferase activity; F:sulfotransferase activity; F:1-hydroxypyrene sulfotransferase activity; C:cytosol	EC:2.8.2.4; EC:2.8.2.2; EC:2.8.2.3; EC:2.8.2; EC:2; EC:2.8; EC:2.8.2.1	Estrone sulfotransferase; Alcohol sulfotransferase; Amine sulfotransferase; Transferring sulfur-containing groups; Transferases; Transferring sulfur-containing groups; Aryl sulfotransferase	G3DSA:3.40.50.300 (GENE3D); IPR000863 (PFAM); PTHR11783 (PANTHER); IPR027417 (SUPERFAMILY)	F:GO:0008146	F:sulfotransferase activity
ci|000109612|proj|Sample_C_D|2	XP_033724743.1 E3 ubiquitin-protein ligase RGLG4-like isoform X1 [Pecten maximus]	31.1535	-2.24788	-4.74983	0.000165151	0.0299496	PF07002.11:Copine	[INTERPRO, BLASTED, MAPPED, ANNOTATED]	845	20	8.38089e-115	88.06	33	P:GO:0016310; P:GO:0022900; P:GO:0032049; P:GO:0060298; F:GO:0000049; F:GO:0004812; F:GO:0005524; F:GO:0008808; F:GO:0009055; F:GO:0016301; F:GO:0016625; F:GO:0019902; F:GO:0030674; F:GO:0046872; F:GO:0051539; C:GO:0005886; C:GO:0016021; C:GO:0031430; C:GO:0055120	P:phosphorylation; P:electron transport chain; P:cardiolipin biosynthetic process; P:positive regulation of sarcomere organization; F:tRNA binding; F:aminoacyl-tRNA ligase activity; F:ATP binding; F:cardiolipin synthase activity; F:electron transfer activity; F:kinase activity; F:oxidoreductase activity, acting on the aldehyde or oxo group of donors, iron-sulfur protein as acceptor; F:phosphatase…	EC:2.7.8; EC:1.2; EC:1.2.7; EC:6.1; EC:1; EC:2.7; EC:2; EC:6.1.1; EC:6	Transferring phosphorus-containing groups; Acting on the aldehyde or oxo group of donors; Acting on the aldehyde or oxo group of donors; Forming carbon-oxygen bonds; Oxidoreductases; Transferring phosphorus-containing groups; Transferases; Forming carbon-oxygen bonds; Ligases	Coil (COILS); IPR010734 (PFAM); PTHR10857:SF63 (PANTHER); PTHR10857 (PANTHER)	no GO terms	no GO terms
ci|000265573|proj|Sample_C_D|2	XP_033754665.1 interferon-induced protein 44-like [Pecten maximus]	136.967	1.35023	2.54952	0.000168777	0.0303759		[INTERPRO, BLASTED, MAPPED, ANNOTATED]	1122	20	7.21189e-163	87.59	4	P:GO:0006955; P:GO:0009617; P:GO:0051607; P:GO:0051704	P:immune response; P:response to bacterium; P:defense response to virus; P:multi-organism process			G3DSA:3.40.50.300 (GENE3D); PTHR14241 (PANTHER); PTHR14241:SF19 (PANTHER); IPR027417 (SUPERFAMILY)	no GO terms	no GO terms
ci|000161437|proj|Sample_C_D|2	---NA---	84.8207	-1.70241	-3.25444	0.000169052	0.0303759		[INTERPRO, NO-BLAST]	1082									CYTOPLASMIC_DOMAIN (PHOBIUS); NON_CYTOPLASMIC_DOMAIN (PHOBIUS); TRANSMEMBRANE (PHOBIUS); TMhelix (TMHMM)	no GO terms	no GO terms
ci|000093551|proj|Sample_C_D|2	---NA---	80.7144	-1.29578	-2.45509	0.000169389	0.0303759		[INTERPRO, NO-BLAST]	602									SIGNAL_PEPTIDE (PHOBIUS); NON_CYTOPLASMIC_DOMAIN (PHOBIUS); SIGNAL_PEPTIDE_H_REGION (PHOBIUS); SIGNAL_PEPTIDE_N_REGION (PHOBIUS); SIGNAL_PEPTIDE_C_REGION (PHOBIUS); SignalP-noTM (SIGNALP_EUK); TMhelix (TMHMM)	no GO terms	no GO terms
ci|000181798|proj|Sample_C_D|2	XP_033736186.1 LOW QUALITY PROTEIN: uncharacterized secreted protein ARB_06907-like [Pecten maximus]	70.0487	0.921081	1.89353	0.000170091	0.0303759		[INTERPRO, BLASTED, MAPPED]	1370	4	0	68.37	1	P:GO:0009793	P:embryo development ending in seed dormancy			Coil (COILS); PTHR11731:SF104 (PANTHER); PTHR11731 (PANTHER)	no GO terms	no GO terms
ci|000092789|proj|Sample_C_D|2	---NA---	79.6173	-2.63283	-6.20241	0.000170525	0.0303759		[INTERPRO, NO-BLAST]	590									no IPS match	no IPS match	no IPS match
ci|000043847|proj|Sample_C_D|2	XP_033751849.1 LOW QUALITY PROTEIN: uncharacterized protein LOC117335775 [Pecten maximus]	692.755	1.40842	2.65447	0.000170538	0.0303759	PF12345.3:DUF3641	[INTERPRO, BLASTED, ANNOTATED]	2512	3	6.72775e-102	92.42	2	F:GO:0003824; F:GO:0051536	F:catalytic activity; F:iron-sulfur cluster binding			Coil (COILS); IPR013785 (G3DSA:3.20.20.GENE3D); IPR024521 (PFAM); IPR026351 (PANTHER); SSF102114 (SUPERFAMILY)	F:GO:0003824; F:GO:0051536	F:catalytic activity; F:iron-sulfur cluster binding
ci|000188662|proj|Sample_C_D|2	---NA---	61.5979	2.65948	6.31807	0.00017084	0.0303759		[INTERPRO, NO-BLAST]	960									no IPS match	no IPS match	no IPS match
ci|000079783|proj|Sample_C_D|2	XP_033756295.1 uncharacterized protein LOC117339040 [Pecten maximus]	51.0189	-2.58624	-6.00533	0.000171163	0.0303759	PF13385.1:Laminin_G_3	[INTERPRO, BLASTED, MAPPED]	1188	20	0	52.01	27	P:GO:0006406; P:GO:0007165; P:GO:0007186; P:GO:0007338; P:GO:0007606; P:GO:0007608; P:GO:0009058; P:GO:0009813; P:GO:0032786; P:GO:0050896; P:GO:0050911; F:GO:0003677; F:GO:0003729; F:GO:0004930; F:GO:0004984; F:GO:0016210; F:GO:0016740; F:GO:0016746; F:GO:0016747; F:GO:0046982; C:GO:0000445; C:GO:0000786; C:GO:0005634; C:GO:0005886; C:GO:0005887; C:GO:0016020; C:GO:0016021	P:mRNA export from nucleus; P:signal transduction; P:G protein-coupled receptor signaling pathway; P:single fertilization; P:sensory perception of chemical stimulus; P:sensory perception of smell; P:biosynthetic process; P:flavonoid biosynthetic process; P:positive regulation of DNA-templated transcription, elongation; P:response to stimulus; P:detection of chemical stimulus involved in sensory p…			IPR013783 (G3DSA:2.60.40.GENE3D); G3DSA:2.60.40.1510 (GENE3D); G3DSA:2.60.120.200 (GENE3D); PTHR45475 (PANTHER); IPR013032 (PROSITE_PATTERNS); IPR013032 (PROSITE_PATTERNS); IPR013320 (SUPERFAMILY)	no GO terms	no GO terms
ci|000038896|proj|Sample_C_D|2	---NA---	196.394	0.994931	1.99298	0.000172377	0.0305098		[INTERPRO, NO-BLAST]	1661									no IPS match	no IPS match	no IPS match
ci|000213302|proj|Sample_C_D|2	uncharacterized protein LOC110461911 isoform X2 [Mizuhopecten yessoensis]	191.39	2.66441	6.33969	0.000173634	0.0306505		[INTERPRO, BLASTED, MAPPED, ANNOTATED]	717	20	9.36848e-101	60.79	1	F:GO:0005515	F:protein binding			IPR001007 (SMART); G3DSA:2.10.70.10 (GENE3D); mobidb-lite (MOBIDB_LITE); IPR001007 (PROSITE_PROFILES); SSF57603 (SUPERFAMILY)	F:GO:0005515	F:protein binding
ci|000002707|proj|Sample_C_D|2	---NA---	75.7762	-2.57	-5.93808	0.000176709	0.0311106		[INTERPRO, NO-BLAST]	635									no IPS match	no IPS match	no IPS match
ci|000076379|proj|Sample_C_D|2	---NA---	176.331	-1.02046	-2.02857	0.000178831	0.0314009		[INTERPRO, NO-BLAST]	1814									TRANSMEMBRANE (PHOBIUS); NON_CYTOPLASMIC_DOMAIN (PHOBIUS); CYTOPLASMIC_DOMAIN (PHOBIUS); TMhelix (TMHMM)	no GO terms	no GO terms
ci|000186137|proj|Sample_C_D|2	XP_033741798.1 adhesion G protein-coupled receptor L3-like [Pecten maximus]	162.118	2.66117	6.32546	0.000179327	0.0314049	PF00002.19:7tm_2//PF01825.16:GPS//PF02793.17:HRM//PF07679.11:I-set//PF07686.12:V-set//PF12003.3:DUF3497	[INTERPRO, BLASTED, MAPPED, ANNOTATED]	3187	20	0	58.85	16	P:GO:0007166; P:GO:0007186; P:GO:0016310; P:GO:0016525; P:GO:0097264; F:GO:0004175; F:GO:0004672; F:GO:0004930; C:GO:0016021	P:cell surface receptor signaling pathway; P:G protein-coupled receptor signaling pathway; P:phosphorylation; P:negative regulation of angiogenesis; P:self proteolysis; F:endopeptidase activity; F:protein kinase activity; F:G protein-coupled receptor activity; C:integral component of membrane	EC:2.7.1; EC:3.4.99; EC:3.4; EC:2.7; EC:2; EC:3	Transferring phosphorus-containing groups; Acting on peptide bonds (peptidases); Acting on peptide bonds (peptidases); Transferring phosphorus-containing groups; Transferases; Hydrolases	IPR000832 (PRINTS); IPR008077 (PRINTS); IPR001879 (SMART); IPR000203 (SMART); IPR036445 (G3DSA:4.10.1240.GENE3D); IPR000203 (PFAM); G3DSA:1.20.1070.10 (GENE3D); IPR032471 (PFAM); IPR013783 (G3DSA:2.60.40.GENE3D); IPR001879 (PFAM); IPR000832 (PFAM); PTHR12011 (PANTHER); IPR017983 (PROSITE_PATTERNS); TRANSMEMBRANE (PHOBIUS); TRANSMEMBRANE (PHOBIUS); CYTOPLASMIC_DOMAIN (PHOBIUS); NON_CYTOPLASMIC_DOM…	P:GO:0007166; P:GO:0007186; P:GO:0016525; F:GO:0004888; F:GO:0004930; C:GO:0016020; C:GO:0016021	P:cell surface receptor signaling pathway; P:G protein-coupled receptor signaling pathway; P:negative regulation of angiogenesis; F:transmembrane signaling receptor activity; F:G protein-coupled receptor activity; C:membrane; C:integral component of membrane
ci|000201682|proj|Sample_C_D|2	---NA---	255.592	1.02007	2.02802	0.000180184	0.0314258		[INTERPRO, NO-BLAST]	1624									NON_CYTOPLASMIC_DOMAIN (PHOBIUS); SIGNAL_PEPTIDE (PHOBIUS); SIGNAL_PEPTIDE_N_REGION (PHOBIUS); SIGNAL_PEPTIDE_H_REGION (PHOBIUS); SIGNAL_PEPTIDE_C_REGION (PHOBIUS); SignalP-noTM (SIGNALP_EUK)	no GO terms	no GO terms
ci|000130249|proj|Sample_C_D|2	XP_033754723.1 uncharacterized protein LOC117337733 [Pecten maximus]	12.1557	-2.54726	-5.84524	0.000180393	0.0314258		[INTERPRO, BLASTED, MAPPED, ANNOTATED]	904	11	0	66.29	6	P:GO:0006401; P:GO:0009259; F:GO:0004523; F:GO:0005085; C:GO:0005654; C:GO:0032299	P:RNA catabolic process; P:ribonucleotide metabolic process; F:RNA-DNA hybrid ribonuclease activity; F:guanyl-nucleotide exchange factor activity; C:nucleoplasm; C:ribonuclease H2 complex	EC:3.1.30; EC:3.1; EC:3; EC:3.1.26; EC:3.1.26.4	Acting on ester bonds; Acting on ester bonds; Hydrolases; Acting on ester bonds; Ribonuclease H	no IPS match	no IPS match	no IPS match
ci|000179543|proj|Sample_C_D|2	XP_033736129.1 uncharacterized protein LOC117324390 [Pecten maximus]	23.9565	2.42803	5.38157	0.000181415	0.0315212		[INTERPRO, BLASTED, MAPPED]	786	5	5.45188e-43	78.92	2	C:GO:0009507; C:GO:0009536	C:chloroplast; C:plastid			no IPS match	no IPS match	no IPS match
ci|000008940|proj|Sample_C_D|2	XP_033763723.1 high affinity cationic amino acid transporter 1-like isoform X3 [Pecten maximus]	118.732	-1.31251	-2.48374	0.000182947	0.0316937	PF00324.16:AA_permease//PF03600.11:CitMHS//PF03845.8:Spore_permease//PF13520.1:AA_permease_2//PF13906.1:AA_permease_C	[INTERPRO, BLASTED, MAPPED, ANNOTATED]	2807	20	0	77.45	31	P:GO:0002537; P:GO:0003333; P:GO:0006468; P:GO:0006520; P:GO:0006809; P:GO:0006855; P:GO:0015819; P:GO:0017144; P:GO:0032006; P:GO:0042136; P:GO:0043030; P:GO:0050727; P:GO:0097638; P:GO:0097639; P:GO:0097640; F:GO:0004674; F:GO:0005289; F:GO:0005292; F:GO:0005524; F:GO:0015171; F:GO:0042910; F:GO:0097626; F:GO:0097627; C:GO:0005794; C:GO:0005887; C:GO:0016020; C:GO:0030054; C:GO:0031410	P:nitric oxide production involved in inflammatory response; P:amino acid transmembrane transport; P:protein phosphorylation; P:cellular amino acid metabolic process; P:nitric oxide biosynthetic process; P:drug transmembrane transport; P:lysine transport; P:drug metabolic process; P:regulation of TOR signaling; P:neurotransmitter biosynthetic process; P:regulation of macrophage activation; P:regu…	EC:2.7.1; EC:2.7.11; EC:2.7; EC:2; EC:7	Transferring phosphorus-containing groups; Transferring phosphorus-containing groups; Transferring phosphorus-containing groups; Transferases; Translocases	IPR002293 (PIRSF); IPR029485 (PFAM); IPR002293 (PFAM); mobidb-lite (MOBIDB_LITE); PTHR43243:SF35 (PANTHER); PTHR43243 (PANTHER); CYTOPLASMIC_DOMAIN (PHOBIUS); TRANSMEMBRANE (PHOBIUS); NON_CYTOPLASMIC_DOMAIN (PHOBIUS); TRANSMEMBRANE (PHOBIUS); CYTOPLASMIC_DOMAIN (PHOBIUS); CYTOPLASMIC_DOMAIN (PHOBIUS); TRANSMEMBRANE (PHOBIUS); TRANSMEMBRANE (PHOBIUS); NON_CYTOPLASMIC_DOMAIN (PHOBIUS); TRANSMEMBRAN…	P:GO:0003333; F:GO:0015171; C:GO:0016020	P:amino acid transmembrane transport; F:amino acid transmembrane transporter activity; C:membrane
ci|000039514|proj|Sample_C_D|2	XP_033751617.1 RNA-binding protein with serine-rich domain 1-B-like [Pecten maximus]	229.053	-1.7905	-3.45934	0.000183364	0.0316937	PF00076.17:RRM_1//PF13893.1:RRM_5//PF14259.1:RRM_6	[INTERPRO, BLASTED, ANNOTATED]	1875	20	3.14447e-52	79.65	1	F:GO:0003676	F:nucleic acid binding			IPR000504 (SMART); G3DSA:3.30.70.330 (GENE3D); IPR000504 (PFAM); mobidb-lite (MOBIDB_LITE); mobidb-lite (MOBIDB_LITE); PTHR15481 (PANTHER); PTHR15481:SF0 (PANTHER); IPR000504 (PROSITE_PROFILES); IPR034201 (CDD); IPR035979 (SUPERFAMILY)	F:GO:0003676	F:nucleic acid binding
ci|000077607|proj|Sample_C_D|2	---NA---	724.597	-1.31819	-2.49354	0.000187284	0.0322872		[INTERPRO, NO-BLAST]	1170									no IPS match	no IPS match	no IPS match
ci|000002079|proj|Sample_C_D|2	XP_033735372.1 vacuolar fusion protein CCZ1 homolog [Pecten maximus]	49.3343	-1.29035	-2.44587	0.000188458	0.0324055	PF08217.6:DUF1712	[INTERPRO, BLASTED, MAPPED, ANNOTATED]	1828	19	0	73.91	12	P:GO:0006897; P:GO:0006914; P:GO:0032510; P:GO:0043547; P:GO:0090387; P:GO:0098657; F:GO:0005085; C:GO:0005829; C:GO:0016235; C:GO:0035658; C:GO:0043231; C:GO:0045335	P:endocytosis; P:autophagy; P:endosome to lysosome transport via multivesicular body sorting pathway; P:positive regulation of GTPase activity; P:phagolysosome assembly involved in apoptotic cell clearance; P:import into cell; F:guanyl-nucleotide exchange factor activity; C:cytosol; C:aggresome; C:Mon1-Ccz1 complex; C:intracellular membrane-bounded organelle; C:phagocytic vesicle			IPR013176 (PFAM); PTHR13056 (PANTHER)	no GO terms	no GO terms
ci|000205809|proj|Sample_C_D|2	XP_033754409.1 ubiquinone biosynthesis protein COQ9, mitochondrial-like isoform X2 [Pecten maximus]	30.9238	2.09664	4.27713	0.000190195	0.0325048	PF08511.6:COQ9	[INTERPRO, BLASTED, MAPPED, ANNOTATED]	1259	15	1.86017e-145	65.78	18	P:GO:0006120; P:GO:0006744; P:GO:0009150; P:GO:0009167; P:GO:0009205; P:GO:0017144; P:GO:0031397; P:GO:0043086; F:GO:0005216; F:GO:0008289; F:GO:0031625; F:GO:0042803; F:GO:0055105; C:GO:0005743; C:GO:0016020; C:GO:0031461	P:mitochondrial electron transport, NADH to ubiquinone; P:ubiquinone biosynthetic process; P:purine ribonucleotide metabolic process; P:purine ribonucleoside monophosphate metabolic process; P:purine ribonucleoside triphosphate metabolic process; P:drug metabolic process; P:negative regulation of protein ubiquitination; P:negative regulation of catalytic activity; F:ion channel activity; F:lipid …	EC:7	Translocases	IPR013718 (PFAM); IPR012762 (TIGRFAM); IPR012762 (PANTHER)	P:GO:0006744	P:ubiquinone biosynthetic process
ci|000134906|proj|Sample_C_D|2	XP_033732342.1 quinone oxidoreductase-like [Pecten maximus]	209.431	-1.65525	-3.14977	0.000190218	0.0325048		[INTERPRO, BLASTED, MAPPED, ANNOTATED]	1328	9	8.15691e-09	87.37	4	P:GO:0000462; C:GO:0030686; C:GO:0032040; C:GO:0034455	P:maturation of SSU-rRNA from tricistronic rRNA transcript (SSU-rRNA, 5.8S rRNA, LSU-rRNA); C:90S preribosome; C:small-subunit processome; C:t-UTP complex			no IPS match	no IPS match	no IPS match
ci|000181698|proj|Sample_C_D|2	XP_033759190.1 uncharacterized protein LOC117341449 [Pecten maximus]	56.5109	1.12304	2.17805	0.000190837	0.0325048	PF01124.13:MAPEG	[INTERPRO, BLASTED, MAPPED, ANNOTATED]	1066	13	3.42905e-120	64.7	15	P:GO:0002070; P:GO:0031069; P:GO:0042335; P:GO:0045055; P:GO:0045684; P:GO:0061436; P:GO:0070268; F:GO:0042802; C:GO:0005765; C:GO:0016021; C:GO:0032588	P:epithelial cell maturation; P:hair follicle morphogenesis; P:cuticle development; P:regulated exocytosis; P:positive regulation of epidermis development; P:establishment of skin barrier; P:cornification; F:identical protein binding; C:lysosomal membrane; C:integral component of membrane; C:trans-Golgi network membrane			IPR023352 (G3DSA:1.20.120.GENE3D); IPR001129 (PFAM); IPR033582 (PANTHER); CYTOPLASMIC_DOMAIN (PHOBIUS); TRANSMEMBRANE (PHOBIUS); TRANSMEMBRANE (PHOBIUS); CYTOPLASMIC_DOMAIN (PHOBIUS); CYTOPLASMIC_DOMAIN (PHOBIUS); TRANSMEMBRANE (PHOBIUS); NON_CYTOPLASMIC_DOMAIN (PHOBIUS); NON_CYTOPLASMIC_DOMAIN (PHOBIUS); TRANSMEMBRANE (PHOBIUS); TRANSMEMBRANE (PHOBIUS); NON_CYTOPLASMIC_DOMAIN (PHOBIUS); PS51257 …	P:GO:0061436; P:GO:0070268; C:GO:0032588	P:establishment of skin barrier; P:cornification; C:trans-Golgi network membrane
ci|000076806|proj|Sample_C_D|2	XP_033753374.1 ankyrin repeat and BTB/POZ domain-containing protein 1-like isoform X4 [Pecten maximus]	171.085	-0.773963	-1.70996	0.000190995	0.0325048	PF00651.26:BTB	[INTERPRO, BLASTED, MAPPED, ANNOTATED]	3050	17	0	59.45	6	P:GO:0060271; P:GO:0060296; P:GO:2000147; F:GO:0005515; C:GO:0031514; C:GO:0036064	P:cilium assembly; P:regulation of cilium beat frequency involved in ciliary motility; P:positive regulation of cell motility; F:protein binding; C:motile cilium; C:ciliary basal body			IPR000210 (SMART); G3DSA:3.30.710.10 (GENE3D); IPR000210 (PFAM); PTHR24413 (PANTHER); PTHR24413:SF83 (PANTHER); IPR000210 (PROSITE_PROFILES); IPR011333 (SUPERFAMILY)	F:GO:0005515	F:protein binding
ci|000077842|proj|Sample_C_D|2	---NA---	135.362	-1.14109	-2.20547	0.000192179	0.0326172		[INTERPRO, NO-BLAST]	2092									no IPS match	no IPS match	no IPS match
ci|000016848|proj|Sample_C_D|2	---NA---	179.023	0.761218	1.69492	0.00019296	0.0326172		[INTERPRO, NO-BLAST]	1602									no IPS match	no IPS match	no IPS match
ci|000017660|proj|Sample_C_D|2	---NA---	101.071	-0.876313	-1.83568	0.000193129	0.0326172		[INTERPRO, NO-BLAST]	621									CYTOPLASMIC_DOMAIN (PHOBIUS); TRANSMEMBRANE (PHOBIUS); NON_CYTOPLASMIC_DOMAIN (PHOBIUS); TMhelix (TMHMM)	no GO terms	no GO terms
ci|000038979|proj|Sample_C_D|2	XP_033754383.1 carbonic anhydrase 2-like isoform X1 [Pecten maximus]	313.662	2.29632	4.91203	0.000194265	0.0327257	PF00194.16:Carb_anhydrase	[INTERPRO, BLASTED, ANNOTATED]	3125	20	6.34739e-120	73.3	13	P:GO:0006730; P:GO:0015670; P:GO:0015701; P:GO:0015893; P:GO:0042539; F:GO:0004089; F:GO:0008270; C:GO:0005829; C:GO:0043209; C:GO:0043231	P:one-carbon metabolic process; P:carbon dioxide transport; P:bicarbonate transport; P:drug transport; P:hypotonic salinity response; F:carbonate dehydratase activity; F:zinc ion binding; C:cytosol; C:myelin sheath; C:intracellular membrane-bounded organelle	EC:4.2.1; EC:4.2.1.1; EC:4.2; EC:4	Carbon-oxygen lyases; Carbonic anhydrase; Carbon-oxygen lyases; Lyases	IPR001148 (SMART); IPR001148 (PFAM); IPR036398 (G3DSA:3.10.200.GENE3D); IPR036398 (G3DSA:3.10.200.GENE3D); PTHR18952:SF120 (PANTHER); IPR023561 (PANTHER); PTHR18952:SF120 (PANTHER); IPR023561 (PANTHER); IPR018338 (PROSITE_PATTERNS); IPR001148 (PROSITE_PROFILES); IPR036398 (SUPERFAMILY); IPR036398 (SUPERFAMILY)	P:GO:0006730; F:GO:0004089; F:GO:0008270	P:one-carbon metabolic process; F:carbonate dehydratase activity; F:zinc ion binding
ci|000203229|proj|Sample_C_D|2	XP_033756235.1 alcohol dehydrogenase class-3-like [Pecten maximus]	1882.53	0.91519	1.88582	0.000195582	0.0328642	PF00107.21:ADH_zinc_N//PF08240.7:ADH_N	[INTERPRO, BLASTED, MAPPED, ANNOTATED]	3337	20	0	88.18	13	P:GO:0001505; P:GO:0006069; P:GO:0008542; P:GO:0080164; P:GO:2000169; F:GO:0004022; F:GO:0004552; F:GO:0008270; F:GO:0051903; F:GO:0080007	P:regulation of neurotransmitter levels; P:ethanol oxidation; P:visual learning; P:regulation of nitric oxide metabolic process; P:regulation of peptidyl-cysteine S-nitrosylation; F:alcohol dehydrogenase (NAD+) activity; F:octanol dehydrogenase activity; F:zinc ion binding; F:S-(hydroxymethyl)glutathione dehydrogenase activity; F:S-nitrosoglutathione reductase activity	EC:1.1.1; EC:1.1.1.1; EC:1.1; EC:1.6; EC:1; EC:1.6.6; EC:1.1.1.284; EC:1.1.1.73; EC:1.1.1.71	Acting on the CH-OH group of donors; Alcohol dehydrogenase; Acting on the CH-OH group of donors; Acting on NADH or NADPH; Oxidoreductases; Acting on NADH or NADPH; S-(hydroxymethyl)glutathione dehydrogenase; Octanol dehydrogenase; Alcohol dehydrogenase (NAD(P)(+))	G3DSA:3.40.50.720 (GENE3D); G3DSA:3.90.180.10 (GENE3D); IPR013149 (PFAM); IPR014183 (TIGRFAM); IPR013154 (PFAM); PTHR43880 (PANTHER); PTHR43880:SF13 (PANTHER); IPR002328 (PROSITE_PATTERNS); IPR014183 (CDD); IPR011032 (SUPERFAMILY); IPR011032 (SUPERFAMILY); IPR036291 (SUPERFAMILY)	P:GO:0006069; P:GO:0055114; F:GO:0008270; F:GO:0016491; F:GO:0051903	P:ethanol oxidation; P:obsolete oxidation-reduction process; F:zinc ion binding; F:oxidoreductase activity; F:S-(hydroxymethyl)glutathione dehydrogenase activity
ci|000089968|proj|Sample_C_D|2	---NA---	356.35	-1.26157	-2.39757	0.000196618	0.0329548		[INTERPRO, NO-BLAST]	892									Coil (COILS); Coil (COILS)	no GO terms	no GO terms
ci|000026279|proj|Sample_C_D|2	---NA---	740.036	1.10861	2.15638	0.000198044	0.033003		[INTERPRO, NO-BLAST]	1394									CYTOPLASMIC_DOMAIN (PHOBIUS); NON_CYTOPLASMIC_DOMAIN (PHOBIUS); TRANSMEMBRANE (PHOBIUS); TMhelix (TMHMM)	no GO terms	no GO terms
ci|000076679|proj|Sample_C_D|2	---NA---	11.2038	-2.61229	-6.11474	0.000198229	0.033003		[INTERPRO, NO-BLAST]	1089									no IPS match	no IPS match	no IPS match
ci|000002411|proj|Sample_C_D|2	XP_033734825.1 multidrug resistance-associated protein 7-like [Pecten maximus]	173.534	-2.35801	-5.12662	0.000198746	0.033003	PF00005.22:ABC_tran//PF00664.18:ABC_membrane//PF02463.14:SMC_N	[INTERPRO, BLASTED, MAPPED, ANNOTATED]	4627	20	0	70.78	11	P:GO:0015698; P:GO:0055085; P:GO:0098656; F:GO:0005524; F:GO:0016887; F:GO:0042626; F:GO:0043225; C:GO:0005887; C:GO:0016021	P:inorganic anion transport; P:transmembrane transport; P:anion transmembrane transport; F:ATP binding; F:ATPase activity; F:ATPase-coupled transmembrane transporter activity; F:ATPase-coupled inorganic anion transmembrane transporter activity; C:integral component of plasma membrane; C:integral component of membrane	EC:7.2.2; EC:3.6.1.15; EC:3.6.1; EC:3.6; EC:3; EC:7	Catalysing the translocation of inorganic cations; Nucleoside-triphosphate phosphatase; Acting on acid anhydrides; Acting on acid anhydrides; Hydrolases; Translocases	Coil (COILS); IPR003593 (SMART); IPR036640 (G3DSA:1.20.1560.GENE3D); IPR003439 (PFAM); IPR011527 (PFAM); IPR036640 (G3DSA:1.20.1560.GENE3D); G3DSA:3.40.50.300 (GENE3D); IPR017871 (PROSITE_PATTERNS); TRANSMEMBRANE (PHOBIUS); CYTOPLASMIC_DOMAIN (PHOBIUS); TRANSMEMBRANE (PHOBIUS); TRANSMEMBRANE (PHOBIUS); TRANSMEMBRANE (PHOBIUS); NON_CYTOPLASMIC_DOMAIN (PHOBIUS); CYTOPLASMIC_DOMAIN (PHOBIUS); CYTOPL…	P:GO:0055085; F:GO:0005524; F:GO:0016887; F:GO:0042626; C:GO:0016021	P:transmembrane transport; F:ATP binding; F:ATPase activity; F:ATPase-coupled transmembrane transporter activity; C:integral component of membrane
ci|000211221|proj|Sample_C_D|2	---NA---	16.6844	2.39401	5.25618	0.000198894	0.033003		[INTERPRO, NO-BLAST]	2468									NON_CYTOPLASMIC_DOMAIN (PHOBIUS); TRANSMEMBRANE (PHOBIUS); CYTOPLASMIC_DOMAIN (PHOBIUS); TMhelix (TMHMM)	no GO terms	no GO terms
ci|000261265|proj|Sample_C_D|2	---NA---	86.0476	2.06321	4.17916	0.000200822	0.0332399		[INTERPRO, NO-BLAST]	797									CYTOPLASMIC_DOMAIN (PHOBIUS); NON_CYTOPLASMIC_DOMAIN (PHOBIUS); TRANSMEMBRANE (PHOBIUS); TMhelix (TMHMM)	no GO terms	no GO terms
ci|000222822|proj|Sample_C_D|2	---NA---	24.201	2.41795	5.34411	0.000203024	0.0335206		[INTERPRO, NO-BLAST]	711									no IPS match	no IPS match	no IPS match
ci|000100285|proj|Sample_C_D|2	---NA---	33.3596	-2.63936	-6.23055	0.000206111	0.0337934		[INTERPRO, NO-BLAST]	880									TRANSMEMBRANE (PHOBIUS); CYTOPLASMIC_DOMAIN (PHOBIUS); NON_CYTOPLASMIC_DOMAIN (PHOBIUS); TMhelix (TMHMM); TMhelix (TMHMM)	no GO terms	no GO terms
ci|000053592|proj|Sample_C_D|2	---NA---	38.0853	-1.90086	-3.73437	0.000206219	0.0337934		[INTERPRO, NO-BLAST]	1080									no IPS match	no IPS match	no IPS match
ci|000058672|proj|Sample_C_D|2	XP_033727702.1 uncharacterized protein LOC117317000 [Pecten maximus]	93.4276	-0.781181	-1.71854	0.000206335	0.0337934		[INTERPRO, BLASTED]	1749	1	1.59324e-07	82.86						TMhelix (TMHMM)	no GO terms	no GO terms
ci|000059567|proj|Sample_C_D|2	---NA---	33.9213	-2.53873	-5.81077	0.00020672	0.0337934		[INTERPRO, NO-BLAST]	578									NON_CYTOPLASMIC_DOMAIN (PHOBIUS); TRANSMEMBRANE (PHOBIUS); CYTOPLASMIC_DOMAIN (PHOBIUS)	no GO terms	no GO terms
ci|000075603|proj|Sample_C_D|2	---NA---	49.1133	-1.57176	-2.97267	0.00020778	0.0337934		[INTERPRO, NO-BLAST]	551									TRANSMEMBRANE (PHOBIUS); CYTOPLASMIC_DOMAIN (PHOBIUS); NON_CYTOPLASMIC_DOMAIN (PHOBIUS); TMhelix (TMHMM)	no GO terms	no GO terms
ci|000029167|proj|Sample_C_D|2	---NA---	22.3474	2.41697	5.34047	0.000208147	0.0337934		[INTERPRO, NO-BLAST]	2168									no IPS match	no IPS match	no IPS match
ci|000202385|proj|Sample_C_D|2	XP_033731697.1 uncharacterized protein LOC117321342 isoform X7 [Pecten maximus]	151.726	2.1127	4.325	0.00020824	0.0337934	PF00643.19:zf-B_box	[INTERPRO, BLASTED, MAPPED, ANNOTATED]	1412	20	2.18212e-151	76.42	2	F:GO:0008270; C:GO:0005622	F:zinc ion binding; C:intracellular anatomical structure			IPR000315 (PFAM); mobidb-lite (MOBIDB_LITE); mobidb-lite (MOBIDB_LITE); PTHR43989 (PANTHER); IPR000315 (PROSITE_PROFILES); SSF57845 (SUPERFAMILY)	F:GO:0008270; C:GO:0005622	F:zinc ion binding; C:intracellular anatomical structure
ci|000057082|proj|Sample_C_D|2	XP_033727274.1 uncharacterized protein LOC117316677 [Pecten maximus]	231.071	-2.63522	-6.21272	0.000210977	0.03414		[INTERPRO, BLASTED, MAPPED, ANNOTATED]	4070	20	4.03102e-99	78.26	3	P:GO:0006310; P:GO:0015074; F:GO:0003677	P:DNA recombination; P:DNA integration; F:DNA binding			IPR013762 (G3DSA:1.10.443.GENE3D); PTHR34605 (PANTHER); TRANSMEMBRANE (PHOBIUS); CYTOPLASMIC_DOMAIN (PHOBIUS); NON_CYTOPLASMIC_DOMAIN (PHOBIUS); IPR011010 (SUPERFAMILY)	P:GO:0006310; P:GO:0015074; F:GO:0003677	P:DNA recombination; P:DNA integration; F:DNA binding
ci|000181995|proj|Sample_C_D|2	---NA---	40.7443	2.21933	4.65677	0.000211607	0.03414		[INTERPRO, NO-BLAST]	740									no IPS match	no IPS match	no IPS match
ci|000203687|proj|Sample_C_D|2	---NA---	51.1218	1.28825	2.44232	0.000211918	0.03414		[INTERPRO, NO-BLAST]	843									TRANSMEMBRANE (PHOBIUS); NON_CYTOPLASMIC_DOMAIN (PHOBIUS); CYTOPLASMIC_DOMAIN (PHOBIUS); TMhelix (TMHMM)	no GO terms	no GO terms
ci|000203286|proj|Sample_C_D|2	XP_033749430.1 putative amine oxidase [copper-containing] [Pecten maximus]	4037.92	0.688335	1.61142	0.000213372	0.0342909	PF01179.15:Cu_amine_oxid	[INTERPRO, BLASTED, MAPPED, ANNOTATED]	4539	20	0	69.33	33	P:GO:0006805; P:GO:0009308; P:GO:0015898; P:GO:0035690; P:GO:0035874; P:GO:0043312; P:GO:0046677; P:GO:0061476; P:GO:0071242; P:GO:0071280; P:GO:0071420; P:GO:0071504; P:GO:0097185; F:GO:0005507; F:GO:0005509; F:GO:0008131; F:GO:0008144; F:GO:0008201; F:GO:0008270; F:GO:0042803; F:GO:0044877; F:GO:0048038; F:GO:0052597; F:GO:0052598; C:GO:0005777; C:GO:0005886; C:GO:0005923; C:GO:0035580; C:GO:00…	P:xenobiotic metabolic process; P:amine metabolic process; P:amiloride transport; P:cellular response to drug; P:cellular response to copper ion starvation; P:neutrophil degranulation; P:response to antibiotic; P:response to anticoagulant; P:cellular response to ammonium ion; P:cellular response to copper ion; P:cellular response to histamine; P:cellular response to heparin; P:cellular response t…	EC:1.4; EC:1.4.3; EC:1; EC:1.4.3.22; EC:1.4.3.21	Acting on the CH-NH(2) group of donors; Acting on the CH-NH(2) group of donors; Oxidoreductases; Diamine oxidase; Primary-amine oxidase	IPR000269 (PRINTS); IPR015798 (PFAM); G3DSA:3.10.450.40 (GENE3D); IPR036460 (G3DSA:2.70.98.GENE3D); G3DSA:3.10.450.40 (GENE3D); IPR015800 (PFAM); PTHR10638:SF20 (PANTHER); IPR000269 (PANTHER); IPR000269 (PROSITE_PATTERNS); TRANSMEMBRANE (PHOBIUS); CYTOPLASMIC_DOMAIN (PHOBIUS); NON_CYTOPLASMIC_DOMAIN (PHOBIUS); IPR016182 (SUPERFAMILY); IPR036460 (SUPERFAMILY); IPR016182 (SUPERFAMILY); TMhelix (TMH…	P:GO:0009308; P:GO:0055114; F:GO:0005507; F:GO:0008131; F:GO:0048038	P:amine metabolic process; P:obsolete oxidation-reduction process; F:copper ion binding; F:primary amine oxidase activity; F:quinone binding
ci|000070473|proj|Sample_C_D|2	XP_033726300.1 LOW QUALITY PROTEIN: chymotrypsinogen A-like [Pecten maximus]	148.728	-1.67405	-3.19109	0.000214187	0.0343387	PF00089.21:Trypsin	[INTERPRO, BLASTED, MAPPED, ANNOTATED]	621	9	5.03759e-71	61.6	2	P:GO:0006508; F:GO:0004252	P:proteolysis; F:serine-type endopeptidase activity	EC:3.4.21.73; EC:3.4.24.7; EC:3.4.21.71; EC:3.4.24.3; EC:3.4.21.34; EC:3.4.21.78; EC:3.4.21.75; EC:3.4.21.26; EC:3.4.21.27; EC:3.4.21.68; EC:3.4.21.69; EC:3.4.24.34; EC:3.4.21.41; EC:3.4.21.83; EC:3.4.21.88; EC:3.4.21.45; EC:3.4.21.89; EC:3.4.21.42; EC:3.4.19.1; EC:3.4.21.43; EC:3.4.21.87; EC:3.4.21.38; EC:3.4.21.35; EC:3.4.21.79; EC:3.4.21.36; EC:3.4.21.102; EC:3.4.21.39; EC:3.4.21; EC:3.4.21.4;…	U-plasminogen activator; Interstitial collagenase; Pancreatic elastase II; Microbial collagenase; Plasma kallikrein; Granzyme A; Furin; Prolyl oligopeptidase; Coagulation factor XIa; T-plasminogen activator; Protein C (activated); Neutrophil collagenase; Complement subcomponent C1r; Oligopeptidase B; Repressor LexA; Complement factor I; Signal peptidase I; Complement subcomponent C1s; Acylaminoac…	Coil (COILS); IPR001254 (PFAM); G3DSA:2.40.10.10 (GENE3D); IPR018114 (PROSITE_PATTERNS); IPR009003 (SUPERFAMILY)	P:GO:0006508; F:GO:0004252	P:proteolysis; F:serine-type endopeptidase activity
ci|000010060|proj|Sample_C_D|2	XP_033757520.1 2-aminoethanethiol dioxygenase-like [Pecten maximus]	103.018	-1.06366	-2.09023	0.000215244	0.0343806	PF07847.7:DUF1637	[INTERPRO, BLASTED, MAPPED, ANNOTATED]	1765	11	1.40051e-147	54.89	17	P:GO:0000098; P:GO:0016114; P:GO:0019288; F:GO:0016702; F:GO:0016853; F:GO:0030604; F:GO:0046872; F:GO:0047800; F:GO:0070402; C:GO:0005739; C:GO:0005829	P:sulfur amino acid catabolic process; P:terpenoid biosynthetic process; P:isopentenyl diphosphate biosynthetic process, methylerythritol 4-phosphate pathway; F:oxidoreductase activity, acting on single donors with incorporation of molecular oxygen, incorporation of two atoms of oxygen; F:isomerase activity; F:1-deoxy-D-xylulose-5-phosphate reductoisomerase activity; F:metal ion binding; F:cystea…	EC:1.13.11; EC:1.1.1.267; EC:1.1.1; EC:1.13; EC:1.1; EC:1; EC:5; EC:1.13.11.19	Acting on single donors with incorporation of molecular oxygen (oxygenases). The oxygen incorporated need not be derived from O(2); 1-deoxy-D-xylulose-5-phosphate reductoisomerase; Acting on the CH-OH group of donors; Acting on single donors with incorporation of molecular oxygen (oxygenases). The oxygen incorporated need not be derived from O(2); Acting on the CH-OH group of donors; Oxidoreducta…	IPR014710 (G3DSA:2.60.120.GENE3D); IPR014710 (G3DSA:2.60.120.GENE3D); IPR012864 (PFAM); PTHR22966:SF29 (PANTHER); PTHR22966:SF29 (PANTHER); PTHR22966 (PANTHER); PTHR22966 (PANTHER); IPR011051 (SUPERFAMILY)	P:GO:0055114; F:GO:0016702	P:obsolete oxidation-reduction process; F:oxidoreductase activity, acting on single donors with incorporation of molecular oxygen, incorporation of two atoms of oxygen
ci|000136301|proj|Sample_C_D|2	---NA---	30.8703	-2.25638	-4.77792	0.000215484	0.0343806		[INTERPRO, NO-BLAST]	1387									Coil (COILS)	no GO terms	no GO terms
ci|000201490|proj|Sample_C_D|2	---NA---	17.2928	2.62506	6.16911	0.000216353	0.0344365		[INTERPRO, NO-BLAST]	763									no IPS match	no IPS match	no IPS match
ci|000019394|proj|Sample_C_D|2	XP_033746063.1 gelsolin-like protein 2 isoform X2 [Pecten maximus]	1903.25	-1.56195	-2.95252	0.000219149	0.0347981	PF00626.17:Gelsolin	[INTERPRO, BLASTED, MAPPED, ANNOTATED]	2262	20	0	78.39	7	P:GO:0051014; P:GO:0051016; P:GO:1905808; F:GO:0003785; F:GO:0005546; F:GO:0051015	P:actin filament severing; P:barbed-end actin filament capping; P:positive regulation of synapse pruning; F:actin monomer binding; F:phosphatidylinositol-4,5-bisphosphate binding; F:actin filament binding			Coil (COILS); IPR007122 (PRINTS); IPR007122 (SMART); IPR029006 (G3DSA:3.40.20.GENE3D); IPR007123 (PFAM); IPR029006 (G3DSA:3.40.20.GENE3D); IPR007122 (PANTHER); PTHR11977:SF53 (PANTHER); cd11289 (CDD); cd11290 (CDD); SSF55753 (SUPERFAMILY); SSF55753 (SUPERFAMILY); SSF55753 (SUPERFAMILY)	F:GO:0051015	F:actin filament binding
ci|000200688|proj|Sample_C_D|2	---NA---	197.266	1.46876	2.76783	0.000219896	0.0348333		[INTERPRO, NO-BLAST]	1827									CYTOPLASMIC_DOMAIN (PHOBIUS); TRANSMEMBRANE (PHOBIUS); CYTOPLASMIC_DOMAIN (PHOBIUS); TRANSMEMBRANE (PHOBIUS); NON_CYTOPLASMIC_DOMAIN (PHOBIUS); TRANSMEMBRANE (PHOBIUS); NON_CYTOPLASMIC_DOMAIN (PHOBIUS); TMhelix (TMHMM); TMhelix (TMHMM)	no GO terms	no GO terms
ci|000075896|proj|Sample_C_D|2	PREDICTED: histone-lysine N-methyltransferase SETMAR-like [Crassostrea gigas]	78.4203	-1.28179	-2.4314	0.00022097	0.0349201	PF01359.13:Transposase_1//PF13358.1:DDE_3	[INTERPRO, BLASTED, MAPPED]	1122	2	0.000164362	59.15	31	P:GO:0000165; P:GO:0000186; P:GO:0000187; P:GO:0000212; P:GO:0006325; P:GO:0006468; P:GO:0007165; P:GO:0007283; P:GO:0008360; P:GO:0009252; P:GO:0016310; P:GO:0035556; P:GO:0040020; P:GO:0043410; P:GO:0046777; P:GO:0051296; P:GO:0071555; P:GO:1902103; F:GO:0000166; F:GO:0004672; F:GO:0004674; F:GO:0004709; F:GO:0005524; F:GO:0016301; F:GO:0016740; F:GO:0016757; F:GO:0016787; F:GO:0106310; F:GO:01…	P:MAPK cascade; P:activation of MAPKK activity; P:activation of MAPK activity; P:meiotic spindle organization; P:chromatin organization; P:protein phosphorylation; P:signal transduction; P:spermatogenesis; P:regulation of cell shape; P:peptidoglycan biosynthetic process; P:phosphorylation; P:intracellular signal transduction; P:regulation of meiotic nuclear division; P:positive regulation of MAPK…			IPR001888 (PFAM)	no GO terms	no GO terms
ci|000213166|proj|Sample_C_D|2	XP_033729126.1 deoxynucleoside triphosphate triphosphohydrolase SAMHD1-like [Pecten maximus]	22.527	2.27019	4.82387	0.000226516	0.0356845		[INTERPRO, BLASTED]	814	3	2.17778e-21	97.44						SIGNAL_PEPTIDE_H_REGION (PHOBIUS); SIGNAL_PEPTIDE (PHOBIUS); NON_CYTOPLASMIC_DOMAIN (PHOBIUS); SIGNAL_PEPTIDE_C_REGION (PHOBIUS); SIGNAL_PEPTIDE_N_REGION (PHOBIUS)	no GO terms	no GO terms
ci|000056253|proj|Sample_C_D|2	---NA---	223.278	-0.978494	-1.97041	0.000226883	0.0356845		[INTERPRO, NO-BLAST]	2053									TRANSMEMBRANE (PHOBIUS); CYTOPLASMIC_DOMAIN (PHOBIUS); NON_CYTOPLASMIC_DOMAIN (PHOBIUS)	no GO terms	no GO terms
ci|000185109|proj|Sample_C_D|2	XP_033752810.1 uncharacterized protein LOC117336410 [Pecten maximus]	50.8937	1.25986	2.39472	0.000227987	0.0357734	PF13519.1:VWA_2	[INTERPRO, BLASTED, MAPPED, ANNOTATED]	1583	20	0	74.94	11	P:GO:0000724; P:GO:0035066; P:GO:0035067; P:GO:0045717; P:GO:0045944; P:GO:0071158; F:GO:0004842; F:GO:0046872; C:GO:0005886; C:GO:0031436; C:GO:0070531	P:double-strand break repair via homologous recombination; P:positive regulation of histone acetylation; P:negative regulation of histone acetylation; P:negative regulation of fatty acid biosynthetic process; P:positive regulation of transcription by RNA polymerase II; P:positive regulation of cell cycle arrest; F:ubiquitin-protein transferase activity; F:metal ion binding; C:plasma membrane; C:B…	EC:2	Transferases	IPR036465 (G3DSA:3.40.50.GENE3D); mobidb-lite (MOBIDB_LITE); IPR036465 (SUPERFAMILY)	no GO terms	no GO terms
ci|000202495|proj|Sample_C_D|2	XP_033763784.1 hepatitis A virus cellular receptor 1-like [Pecten maximus]	1139.8	2.08775	4.25083	0.000230783	0.0361059		[INTERPRO, BLASTED, MAPPED, ANNOTATED]	1464	4	2.5407e-38	83.88	2	F:GO:0042562; C:GO:0005737	F:hormone binding; C:cytoplasm			IPR021157 (G3DSA:1.20.5.GENE3D); mobidb-lite (MOBIDB_LITE); CYTOPLASMIC_DOMAIN (PHOBIUS); NON_CYTOPLASMIC_DOMAIN (PHOBIUS); TRANSMEMBRANE (PHOBIUS); SignalP-TM (SIGNALP_GRAM_POSITIVE); TMhelix (TMHMM)	no GO terms	no GO terms
ci|000203262|proj|Sample_C_D|2	---NA---	84.2859	2.44974	5.46317	0.000231594	0.0361059		[INTERPRO, NO-BLAST]	1807									NON_CYTOPLASMIC_DOMAIN (PHOBIUS); TRANSMEMBRANE (PHOBIUS); CYTOPLASMIC_DOMAIN (PHOBIUS); TMhelix (TMHMM)	no GO terms	no GO terms
ci|000080108|proj|Sample_C_D|2	XP_033738362.1 uncharacterized protein LOC117325943 isoform X2 [Pecten maximus]	30.758	-1.89296	-3.71396	0.000232095	0.0361059		[INTERPRO, BLASTED, MAPPED]	827	4	0	90.19	6	P:GO:0007155; P:GO:0019048; P:GO:0019058; P:GO:0019062; P:GO:0046718; C:GO:0019012	P:cell adhesion; P:modulation by virus of host process; P:viral life cycle; P:virion attachment to host cell; P:viral entry into host cell; C:virion			mobidb-lite (MOBIDB_LITE); mobidb-lite (MOBIDB_LITE); mobidb-lite (MOBIDB_LITE); mobidb-lite (MOBIDB_LITE)	no GO terms	no GO terms
ci|000185578|proj|Sample_C_D|2	XP_033734281.1 cholesterol 24-hydroxylase-like [Pecten maximus]	136.321	0.92816	1.90285	0.000232281	0.0361059	PF00067.17:p450//PF02074.10:Peptidase_M32	[INTERPRO, BLASTED, MAPPED, ANNOTATED]	2115	20	0	74.61	26	P:GO:0000902; P:GO:0006438; P:GO:0016477; P:GO:0030031; P:GO:0030866; P:GO:0106074; F:GO:0002161; F:GO:0004832; F:GO:0005506; F:GO:0005524; F:GO:0016705; F:GO:0020037; C:GO:0031209	P:cell morphogenesis; P:valyl-tRNA aminoacylation; P:cell migration; P:cell projection assembly; P:cortical actin cytoskeleton organization; P:aminoacyl-tRNA metabolism involved in translational fidelity; F:aminoacyl-tRNA editing activity; F:valine-tRNA ligase activity; F:iron ion binding; F:ATP binding; F:oxidoreductase activity, acting on paired donors, with incorporation or reduction of molecu…	EC:3.1.1; EC:3.1; EC:6.1; EC:1; EC:1.14; EC:3; EC:6.1.1; EC:6; EC:6.1.1.9; EC:3.1.1.1; EC:1.14.14.25	Acting on ester bonds; Acting on ester bonds; Forming carbon-oxygen bonds; Oxidoreductases; Acting on paired donors, with incorporation or reduction of molecular oxygen. The oxygen incorporated need not be derived from O(2); Hydrolases; Forming carbon-oxygen bonds; Ligases; Valine--tRNA ligase; Carboxylesterase; Cholesterol 24-hydroxylase	IPR001128 (PRINTS); IPR002401 (PRINTS); IPR036396 (G3DSA:1.10.630.GENE3D); IPR001128 (PFAM); PTHR24293 (PANTHER); IPR017972 (PROSITE_PATTERNS); IPR036396 (SUPERFAMILY)	P:GO:0055114; F:GO:0005506; F:GO:0016705; F:GO:0020037	P:obsolete oxidation-reduction process; F:iron ion binding; F:oxidoreductase activity, acting on paired donors, with incorporation or reduction of molecular oxygen; F:heme binding
ci|000002194|proj|Sample_C_D|2	XP_033756065.1 uncharacterized protein LOC117338819 isoform X3 [Pecten maximus]	187.214	-0.949697	-1.93147	0.000232845	0.036109	PF14816.1:FAM178	[INTERPRO, BLASTED, MAPPED, ANNOTATED]	5446	16	0	66.61	22	P:GO:0000122; P:GO:0031334; P:GO:0034184; P:GO:0070932; P:GO:1990166; P:GO:2000781; F:GO:0003714; F:GO:0004407; F:GO:0016740; F:GO:0031625; F:GO:0044877; F:GO:0070403; C:GO:0000785; C:GO:0005634; C:GO:0035861	P:negative regulation of transcription by RNA polymerase II; P:positive regulation of protein-containing complex assembly; P:positive regulation of maintenance of mitotic sister chromatid cohesion; P:histone H3 deacetylation; P:protein localization to site of double-strand break; P:positive regulation of double-strand break repair; F:transcription corepressor activity; F:histone deacetylase activ…	EC:3.5.1; EC:3.5.1.98; EC:2; EC:3.5; EC:3	Acting on carbon-nitrogen bonds, other than peptide bonds; Histone deacetylase; Transferases; Acting on carbon-nitrogen bonds, other than peptide bonds; Hydrolases	Coil (COILS); Coil (COILS); IPR026161 (PFAM); IPR026161 (PANTHER); SIGNAL_PEPTIDE_H_REGION (PHOBIUS); SIGNAL_PEPTIDE_C_REGION (PHOBIUS); SIGNAL_PEPTIDE_N_REGION (PHOBIUS); NON_CYTOPLASMIC_DOMAIN (PHOBIUS); SIGNAL_PEPTIDE (PHOBIUS)	no GO terms	no GO terms
ci|000178084|proj|Sample_C_D|2	XP_033750425.1 peptidyl-prolyl cis-trans isomerase-like [Pecten maximus]	316.281	-2.13879	-4.40391	0.000233658	0.0361505	PF00160.16:Pro_isomerase	[INTERPRO, BLASTED, MAPPED, ANNOTATED]	894	20	1.26152e-131	71.04	2	P:GO:0000413; F:GO:0003755	P:protein peptidyl-prolyl isomerization; F:peptidyl-prolyl cis-trans isomerase activity	EC:5.2.1.8; EC:5.2; EC:5	Peptidylprolyl isomerase; Cis-trans-isomerases; Isomerases	IPR002130 (PRINTS); IPR002130 (PFAM); IPR029000 (G3DSA:2.40.100.GENE3D); IPR024936 (PIRSF); IPR024936 (PANTHER); PTHR11071:SF267 (PANTHER); IPR002130 (PROSITE_PROFILES); IPR029000 (SUPERFAMILY)	P:GO:0000413; F:GO:0003755	P:protein peptidyl-prolyl isomerization; F:peptidyl-prolyl cis-trans isomerase activity
ci|000224800|proj|Sample_C_D|2	XP_033734819.1 G patch domain-containing protein 11-like [Pecten maximus]	37.9952	1.46511	2.76084	0.000236657	0.0365295		[INTERPRO, BLASTED, MAPPED, ANNOTATED]	1214	8	4.68808e-18	84.25	6	C:GO:0000776; C:GO:0005737; C:GO:0005813; C:GO:0032991	C:kinetochore; C:cytoplasm; C:centrosome; C:protein-containing complex			IPR025239 (SMART); IPR025239 (PFAM); PTHR21032 (PANTHER); PTHR21032:SF0 (PANTHER)	no GO terms	no GO terms
ci|000163824|proj|Sample_C_D|2	---NA---	110.072	-1.2505	-2.37924	0.00023738	0.0365559		[INTERPRO, NO-BLAST]	1190									no IPS match	no IPS match	no IPS match
ci|000223247|proj|Sample_C_D|2	XP_033753233.1 putative RNA-binding protein Luc7-like 2 isoform X4 [Pecten maximus]	28.7668	2.36506	5.15174	0.000239425	0.0366142	PF03194.10:LUC7	[INTERPRO, BLASTED, MAPPED, ANNOTATED]	1274	20	1.37998e-64	89.17	23	P:GO:0006376; P:GO:0006468; P:GO:0009058; P:GO:0035556; F:GO:0003729; F:GO:0004674; F:GO:0005515; F:GO:0005524; F:GO:0030170; C:GO:0005685; C:GO:0005737; C:GO:0071004	P:mRNA splice site selection; P:protein phosphorylation; P:biosynthetic process; P:intracellular signal transduction; F:mRNA binding; F:protein serine/threonine kinase activity; F:protein binding; F:ATP binding; F:pyridoxal phosphate binding; C:U1 snRNP; C:cytoplasm; C:U2-type prespliceosome	EC:2.7.1; EC:2.7.11; EC:2.7; EC:2	Transferring phosphorus-containing groups; Transferring phosphorus-containing groups; Transferring phosphorus-containing groups; Transferases	Coil (COILS); Coil (COILS); IPR004882 (PFAM); IPR011990 (G3DSA:1.25.40.GENE3D); mobidb-lite (MOBIDB_LITE); PTHR12375:SF28 (PANTHER); IPR004882 (PANTHER)	P:GO:0006376; F:GO:0003729; F:GO:0005515; C:GO:0005685	P:mRNA splice site selection; F:mRNA binding; F:protein binding; C:U1 snRNP
ci|000202894|proj|Sample_C_D|2	XP_033745196.1 mitochondrial carnitine/acylcarnitine carrier protein-like [Pecten maximus]	498.582	0.745702	1.67679	0.00023958	0.0366142	PF00153.22:Mito_carr	[INTERPRO, BLASTED, MAPPED, ANNOTATED]	2376	20	0	68.08	16	P:GO:0003382; P:GO:0006853; P:GO:0010961; P:GO:0032989; P:GO:0035002; P:GO:0055085; P:GO:0072488; P:GO:1902603; P:GO:1902616; P:GO:1990616; F:GO:0005476; F:GO:0008519; F:GO:0015095; C:GO:0005743; C:GO:0005829; C:GO:0016021	P:epithelial cell morphogenesis; P:carnitine shuttle; P:cellular magnesium ion homeostasis; P:cellular component morphogenesis; P:liquid clearance, open tracheal system; P:transmembrane transport; P:ammonium transmembrane transport; P:carnitine transmembrane transport; P:acyl carnitine transmembrane transport; P:magnesium ion export from mitochondrion; F:carnitine:acyl carnitine antiporter activi…	EC:7	Translocases	IPR002067 (PRINTS); IPR023395 (G3DSA:1.50.40.GENE3D); IPR018108 (PFAM); PTHR24089 (PANTHER); PTHR24089:SF323 (PANTHER); NON_CYTOPLASMIC_DOMAIN (PHOBIUS); TRANSMEMBRANE (PHOBIUS); CYTOPLASMIC_DOMAIN (PHOBIUS); NON_CYTOPLASMIC_DOMAIN (PHOBIUS); TRANSMEMBRANE (PHOBIUS); IPR018108 (PROSITE_PROFILES); IPR018108 (PROSITE_PROFILES); IPR018108 (PROSITE_PROFILES); IPR023395 (SUPERFAMILY); TMhelix (TMHMM);…	P:GO:0055085	P:transmembrane transport
ci|000202447|proj|Sample_C_D|2	chitinase-3-like protein 1 [Mizuhopecten yessoensis]	14.1082	2.43966	5.42513	0.000240205	0.0366142	PF00704.23:Glyco_hydro_18	[INTERPRO, BLASTED, MAPPED, ANNOTATED]	2974	20	0	62.82	17	P:GO:0005975; P:GO:0006032; P:GO:0018990; P:GO:0040003; P:GO:0042060; P:GO:0042737; P:GO:0045766; F:GO:0004553; F:GO:0004568; F:GO:0008061; F:GO:0008144; C:GO:0005615; C:GO:0005737	P:carbohydrate metabolic process; P:chitin catabolic process; P:ecdysis, chitin-based cuticle; P:chitin-based cuticle development; P:wound healing; P:drug catabolic process; P:positive regulation of angiogenesis; F:hydrolase activity, hydrolyzing O-glycosyl compounds; F:chitinase activity; F:chitin binding; F:drug binding; C:extracellular space; C:cytoplasm	EC:3.2; EC:3; EC:3.2.1.14; EC:3.2.1	Glycosylases; Hydrolases; Chitinase; Glycosylases	IPR011583 (SMART); IPR001223 (PFAM); G3DSA:3.20.20.80 (GENE3D); PTHR11177 (PANTHER); IPR028538 (PTHR11177:PANTHER); IPR001579 (PROSITE_PATTERNS); SIGNAL_PEPTIDE (PHOBIUS); CYTOPLASMIC_DOMAIN (PHOBIUS); SIGNAL_PEPTIDE_C_REGION (PHOBIUS); TRANSMEMBRANE (PHOBIUS); SIGNAL_PEPTIDE_H_REGION (PHOBIUS); NON_CYTOPLASMIC_DOMAIN (PHOBIUS); SIGNAL_PEPTIDE_N_REGION (PHOBIUS); SignalP-noTM (SIGNALP_EUK); IPR01…	P:GO:0005975; P:GO:0045766; F:GO:0004553; F:GO:0008061; C:GO:0005615	P:carbohydrate metabolic process; P:positive regulation of angiogenesis; F:hydrolase activity, hydrolyzing O-glycosyl compounds; F:chitin binding; C:extracellular space
ci|000189107|proj|Sample_C_D|2	---NA---	122.129	-1.54878	-2.92569	0.000240315	0.0366142		[INTERPRO, NO-BLAST]	2036									TRANSMEMBRANE (PHOBIUS); NON_CYTOPLASMIC_DOMAIN (PHOBIUS); CYTOPLASMIC_DOMAIN (PHOBIUS); TRANSMEMBRANE (PHOBIUS); NON_CYTOPLASMIC_DOMAIN (PHOBIUS); TMhelix (TMHMM); TMhelix (TMHMM)	no GO terms	no GO terms
ci|000078119|proj|Sample_C_D|2	XP_033753018.1 sulfotransferase family cytosolic 1B member 1-like [Pecten maximus]	368.65	-2.35457	-5.11442	0.000240516	0.0366142	PF00685.22:Sulfotransfer_1	[INTERPRO, BLASTED, MAPPED, ANNOTATED]	3125	20	9.09131e-143	66.21	4	P:GO:0006470; F:GO:0004722; F:GO:0008146; C:GO:0005794	P:protein dephosphorylation; F:protein serine/threonine phosphatase activity; F:sulfotransferase activity; C:Golgi apparatus	EC:3.1.3.16; EC:3.1; EC:2.8.2; EC:2; EC:3; EC:2.8; EC:3.1.3	Protein-serine/threonine phosphatase; Acting on ester bonds; Transferring sulfur-containing groups; Transferases; Hydrolases; Transferring sulfur-containing groups; Acting on ester bonds	G3DSA:3.40.50.300 (GENE3D); IPR000863 (PFAM); PTHR11783 (PANTHER); IPR027417 (SUPERFAMILY)	F:GO:0008146	F:sulfotransferase activity
ci|000180938|proj|Sample_C_D|2	XP_033737263.1 uncharacterized protein LOC117325261 [Pecten maximus]	28.6913	2.50783	5.68762	0.000241207	0.0366354	PF01300.13:Sua5_yciO_yrdC	[INTERPRO, BLASTED, MAPPED, ANNOTATED]	740	20	7.02387e-154	57.76	1	F:GO:0003725	F:double-stranded RNA binding			IPR006070 (PFAM); IPR017945 (G3DSA:3.90.870.GENE3D); PTHR17490:SF14 (PANTHER); PTHR17490 (PANTHER); IPR006070 (PROSITE_PROFILES); IPR017945 (SUPERFAMILY)	F:GO:0003725	F:double-stranded RNA binding
ci|000031664|proj|Sample_C_D|2	XP_033749176.1 cytosolic iron-sulfur assembly component 2A-like [Pecten maximus]	86.6659	0.796254	1.73659	0.000244047	0.036982	PF01883.14:DUF59	[INTERPRO, BLASTED, MAPPED, ANNOTATED]	2967	20	5.22717e-108	74.98	18	P:GO:0006777; P:GO:0065007; P:GO:0098813; F:GO:0005525; F:GO:0046872; F:GO:0051539; F:GO:0061798; C:GO:0005654; C:GO:0005829; C:GO:0005876; C:GO:0019008	P:Mo-molybdopterin cofactor biosynthetic process; P:biological regulation; P:nuclear chromosome segregation; F:GTP binding; F:metal ion binding; F:4 iron, 4 sulfur cluster binding; F:GTP 3',8'-cyclase activity; C:nucleoplasm; C:cytosol; C:spindle microtubule; C:molybdopterin synthase complex	EC:4.1.99.22; EC:4.1; EC:4	GTP 3',8-cyclase; Carbon-carbon lyases; Lyases	IPR002744 (PFAM); IPR034904 (G3DSA:3.30.300.GENE3D); mobidb-lite (MOBIDB_LITE); PTHR12377:SF2 (PANTHER); PTHR12377 (PANTHER); IPR034904 (SUPERFAMILY)	no GO terms	no GO terms
ci|000260172|proj|Sample_C_D|2	---NA---	76.1405	2.59489	6.04142	0.000246784	0.0373116		[INTERPRO, NO-BLAST]	557									no IPS match	no IPS match	no IPS match
ci|000178633|proj|Sample_C_D|2	---NA---	200.795	1.42876	2.69216	0.000251449	0.0379305		[INTERPRO, NO-BLAST]	2450									TMhelix (TMHMM)	no GO terms	no GO terms
ci|000090343|proj|Sample_C_D|2	---NA---	105.152	-2.01294	-4.03605	0.000253328	0.0381247		[INTERPRO, NO-BLAST]	2650									Coil (COILS); NON_CYTOPLASMIC_DOMAIN (PHOBIUS); TRANSMEMBRANE (PHOBIUS); CYTOPLASMIC_DOMAIN (PHOBIUS); TMhelix (TMHMM)	no GO terms	no GO terms
ci|000015024|proj|Sample_C_D|2	XP_033728140.1 collagen alpha-3(VI) chain-like [Pecten maximus]	11.2649	-2.45284	-5.47494	0.000253885	0.0381247	PF00092.23:VWA//PF01607.19:CBM_14	[INTERPRO, BLASTED, MAPPED]	1466	19	1.13183e-31	68.51	56	P:GO:0000278; P:GO:0003007; P:GO:0007059; P:GO:0007098; P:GO:0007219; P:GO:0007275; P:GO:0007399; P:GO:0007400; P:GO:0007418; P:GO:0007475; P:GO:0007476; P:GO:0007500; P:GO:0008150; P:GO:0008356; P:GO:0008587; P:GO:0015867; P:GO:0030154; P:GO:0030707; P:GO:0030718; P:GO:0034080; P:GO:0035019; P:GO:0045944; P:GO:0046331; P:GO:0048664; P:GO:0055085; P:GO:0055114; F:GO:0003713; F:GO:0003796; F:GO:00…	P:mitotic cell cycle; P:heart morphogenesis; P:chromosome segregation; P:centrosome cycle; P:Notch signaling pathway; P:multicellular organism development; P:nervous system development; P:neuroblast fate determination; P:ventral midline development; P:apposition of dorsal and ventral imaginal disc-derived wing surfaces; P:imaginal disc-derived wing morphogenesis; P:mesodermal cell fate determinat…			no IPS match	no IPS match	no IPS match
ci|000148527|proj|Sample_C_D|2	XP_033754776.1 protocadherin Fat 4-like [Pecten maximus]	13.0329	1.70893	3.26919	0.00025452	0.0381337	PF00028.12:Cadherin	[INTERPRO, BLASTED, MAPPED, ANNOTATED]	533	20	2.45275e-62	57.09	7	P:GO:0007155; P:GO:0016070; P:GO:0042273; F:GO:0005509; F:GO:0097159; F:GO:1901363; C:GO:0005886	P:cell adhesion; P:RNA metabolic process; P:ribosomal large subunit biogenesis; F:calcium ion binding; F:organic cyclic compound binding; F:heterocyclic compound binding; C:plasma membrane			G3DSA:2.60.40.60 (GENE3D); G3DSA:2.60.40.60 (GENE3D); PTHR43912 (PANTHER); IPR020894 (PROSITE_PATTERNS); PS50268 (PROSITE_PROFILES); cd11304 (CDD); cd11304 (CDD); IPR015919 (SUPERFAMILY); IPR015919 (SUPERFAMILY)	P:GO:0007155; F:GO:0005509; C:GO:0005886; C:GO:0016020	P:cell adhesion; F:calcium ion binding; C:plasma membrane; C:membrane
ci|000099474|proj|Sample_C_D|2	---NA---	66.4237	-2.0433	-4.12188	0.000258234	0.0386031		[INTERPRO, NO-BLAST]	737									no IPS match	no IPS match	no IPS match
ci|000202444|proj|Sample_C_D|2	XP_033732411.1 torsin-1A-interacting protein 2-like [Pecten maximus]	187.64	0.876533	1.83596	0.000261311	0.0389753	PF05609.7:LAP1C	[INTERPRO, BLASTED, MAPPED, ANNOTATED]	2654	14	0	60.27	7	P:GO:0007029; P:GO:0032781; P:GO:0090435; F:GO:0001671; F:GO:0051117; C:GO:0005789; C:GO:0031965	P:endoplasmic reticulum organization; P:positive regulation of ATPase activity; P:protein localization to nuclear envelope; F:ATPase activator activity; F:ATPase binding; C:endoplasmic reticulum membrane; C:nuclear membrane			IPR008662 (PFAM); G3DSA:1.10.238.10 (GENE3D); mobidb-lite (MOBIDB_LITE); IPR008662 (PANTHER); CYTOPLASMIC_DOMAIN (PHOBIUS); NON_CYTOPLASMIC_DOMAIN (PHOBIUS); TRANSMEMBRANE (PHOBIUS)	no GO terms	no GO terms
ci|000078567|proj|Sample_C_D|2	XP_033747540.1 major vault protein-like [Pecten maximus]	1860.55	-1.12675	-2.18367	0.000263544	0.0392202	PF01505.13:Vault//PF11978.3:MVP_shoulder	[INTERPRO, BLASTED, MAPPED, ANNOTATED]	4491	20	0	85.38	20	P:GO:0001654; P:GO:0007420; P:GO:0008283; P:GO:0023057; P:GO:0031102; P:GO:0031953; P:GO:0038127; P:GO:0043312; P:GO:0061099; P:GO:0072376; F:GO:0019901; F:GO:0019903; F:GO:0042802; C:GO:0005576; C:GO:0005634; C:GO:0005829; C:GO:0005856; C:GO:0034774; C:GO:0048471; C:GO:1904813	P:eye development; P:brain development; P:cell population proliferation; P:negative regulation of signaling; P:neuron projection regeneration; P:negative regulation of protein autophosphorylation; P:ERBB signaling pathway; P:neutrophil degranulation; P:negative regulation of protein tyrosine kinase activity; P:protein activation cascade; F:protein kinase binding; F:protein phosphatase binding; F:…			Coil (COILS); IPR021870 (PFAM); IPR002499 (PFAM); mobidb-lite (MOBIDB_LITE); mobidb-lite (MOBIDB_LITE); PTHR14165 (PANTHER); PTHR14165:SF3 (PANTHER); IPR002499 (PROSITE_PROFILES); IPR002499 (PROSITE_PROFILES); IPR002499 (PROSITE_PROFILES); IPR002499 (PROSITE_PROFILES); IPR002499 (PROSITE_PROFILES); IPR002499 (PROSITE_PROFILES); IPR002499 (PROSITE_PROFILES); IPR002499 (PROSITE_PROFILES); IPR021870…	no GO terms	no GO terms
ci|000264725|proj|Sample_C_D|2	---NA---	10.8531	2.5804	5.98104	0.000265813	0.0393199		[INTERPRO, NO-BLAST]	1683									no IPS match	no IPS match	no IPS match
ci|000212962|proj|Sample_C_D|2	---NA---	30.0191	2.26066	4.79211	0.000266009	0.0393199		[INTERPRO, NO-BLAST]	821									no IPS match	no IPS match	no IPS match
ci|000106985|proj|Sample_C_D|2	XP_033749982.1 galectin-5-like isoform X1 [Pecten maximus]	33.1301	-1.58977	-3.01001	0.000267005	0.0393199	PF00337.17:Gal-bind_lectin	[INTERPRO, BLASTED, MAPPED, ANNOTATED]	765	20	7.60043e-117	61.03	1	F:GO:0030246	F:carbohydrate binding			IPR001079 (SMART); IPR001079 (SMART); G3DSA:2.60.120.200 (GENE3D); IPR001079 (PFAM); G3DSA:2.60.120.200 (GENE3D); PTHR11346 (PANTHER); IPR001079 (PROSITE_PROFILES); IPR001079 (CDD); IPR013320 (SUPERFAMILY); IPR013320 (SUPERFAMILY)	F:GO:0030246	F:carbohydrate binding
ci|000092904|proj|Sample_C_D|2	XP_033736335.1 uncharacterized protein LOC117324532 [Pecten maximus]	87.1196	-2.07433	-4.21148	0.000267657	0.0393199		[INTERPRO, BLASTED, MAPPED, ANNOTATED]	1558	6	1.49335e-74	66.58	7	P:GO:0016310; P:GO:0046940; F:GO:0004017; F:GO:0005524; F:GO:0016887; C:GO:0005634; C:GO:0005737	P:phosphorylation; P:nucleoside monophosphate phosphorylation; F:adenylate kinase activity; F:ATP binding; F:ATPase activity; C:nucleus; C:cytoplasm	EC:2.7.4.4; EC:2.7.4.3; EC:3.6.1; EC:2.7; EC:3.6; EC:2; EC:2.7.4; EC:3; EC:3.6.1.15	Nucleoside-phosphate kinase; Adenylate kinase; Acting on acid anhydrides; Transferring phosphorus-containing groups; Acting on acid anhydrides; Transferases; Transferring phosphorus-containing groups; Hydrolases; Nucleoside-triphosphate phosphatase	NON_CYTOPLASMIC_DOMAIN (PHOBIUS); SIGNAL_PEPTIDE_H_REGION (PHOBIUS); SIGNAL_PEPTIDE (PHOBIUS); SIGNAL_PEPTIDE_C_REGION (PHOBIUS); CYTOPLASMIC_DOMAIN (PHOBIUS); SIGNAL_PEPTIDE_N_REGION (PHOBIUS); TRANSMEMBRANE (PHOBIUS); SignalP-TM (SIGNALP_GRAM_POSITIVE); SignalP-noTM (SIGNALP_EUK); TMhelix (TMHMM)	no GO terms	no GO terms
ci|000211682|proj|Sample_C_D|2	---NA---	7.35025	2.56805	5.93007	0.000267993	0.0393199		[INTERPRO, NO-BLAST]	1425									no IPS match	no IPS match	no IPS match
ci|000159294|proj|Sample_C_D|2	---NA---	42.8445	-2.45601	-5.48697	0.000268278	0.0393199		[INTERPRO, NO-BLAST]	1263									no IPS match	no IPS match	no IPS match
ci|000084885|proj|Sample_C_D|2	---NA---	19.0607	-2.58898	-6.01672	0.000268361	0.0393199		[INTERPRO, NO-BLAST]	646									no IPS match	no IPS match	no IPS match
ci|000032777|proj|Sample_C_D|2	---NA---	33.9053	1.22105	2.33117	0.000269571	0.0394102		[INTERPRO, NO-BLAST]	525									TRANSMEMBRANE (PHOBIUS); NON_CYTOPLASMIC_DOMAIN (PHOBIUS); CYTOPLASMIC_DOMAIN (PHOBIUS); TMhelix (TMHMM)	no GO terms	no GO terms
ci|000066899|proj|Sample_C_D|2	---NA---	9.5338	-2.58125	-5.98459	0.000271933	0.0396258		[INTERPRO, NO-BLAST]	492									no IPS match	no IPS match	no IPS match
ci|000164374|proj|Sample_C_D|2	---NA---	109.75	-1.95002	-3.86379	0.00027276	0.0396258		[INTERPRO, NO-BLAST]	1881									TRANSMEMBRANE (PHOBIUS); CYTOPLASMIC_DOMAIN (PHOBIUS); NON_CYTOPLASMIC_DOMAIN (PHOBIUS); TMhelix (TMHMM)	no GO terms	no GO terms
ci|000064680|proj|Sample_C_D|2	---NA---	35.7166	-2.41416	-5.33009	0.000272944	0.0396258		[INTERPRO, NO-BLAST]	754									no IPS match	no IPS match	no IPS match
ci|000162316|proj|Sample_C_D|2	XP_033757181.1 solute carrier family 23 member 2-like [Pecten maximus]	780.034	-1.48901	-2.80696	0.000273434	0.0396258	PF00860.15:Xan_ur_permease	[INTERPRO, BLASTED, MAPPED, ANNOTATED]	2846	20	0	69.55	12	P:GO:0006351; P:GO:0009177; P:GO:0009221; P:GO:0042254; P:GO:0055085; F:GO:0003677; F:GO:0016779; F:GO:0016787; F:GO:0022857; C:GO:0005634; C:GO:0016020; C:GO:0032991	P:transcription, DNA-templated; P:pyrimidine deoxyribonucleoside monophosphate biosynthetic process; P:pyrimidine deoxyribonucleotide biosynthetic process; P:ribosome biogenesis; P:transmembrane transport; F:DNA binding; F:nucleotidyltransferase activity; F:hydrolase activity; F:transmembrane transporter activity; C:nucleus; C:membrane; C:protein-containing complex	EC:2.7; EC:2; EC:3; EC:2.7.7; EC:7	Transferring phosphorus-containing groups; Transferases; Hydrolases; Transferring phosphorus-containing groups; Translocases	IPR006043 (PFAM); PTHR11119 (PANTHER); PTHR11119:SF3 (PANTHER); TRANSMEMBRANE (PHOBIUS); CYTOPLASMIC_DOMAIN (PHOBIUS); CYTOPLASMIC_DOMAIN (PHOBIUS); TRANSMEMBRANE (PHOBIUS); TRANSMEMBRANE (PHOBIUS); TRANSMEMBRANE (PHOBIUS); NON_CYTOPLASMIC_DOMAIN (PHOBIUS); TRANSMEMBRANE (PHOBIUS); TRANSMEMBRANE (PHOBIUS); NON_CYTOPLASMIC_DOMAIN (PHOBIUS); CYTOPLASMIC_DOMAIN (PHOBIUS); CYTOPLASMIC_DOMAIN (PHOBIUS…	P:GO:0055085; F:GO:0022857; C:GO:0016020	P:transmembrane transport; F:transmembrane transporter activity; C:membrane
ci|000038180|proj|Sample_C_D|2	---NA---	90.6438	-1.51122	-2.8505	0.000278665	0.0402096		[INTERPRO, NO-BLAST]	1143									no IPS match	no IPS match	no IPS match
ci|000197373|proj|Sample_C_D|2	XP_033735939.1 KICSTOR complex protein kaptin-like [Pecten maximus]	70.486	1.17002	2.25015	0.000279739	0.0402096	PF01839.18:FG-GAP	[INTERPRO, BLASTED, MAPPED, ANNOTATED]	1779	7	0	71.7	13	P:GO:0007015; P:GO:0034198; P:GO:0042149; P:GO:0061462; P:GO:1904262; F:GO:0003779; F:GO:0051015; C:GO:0015629; C:GO:0030027; C:GO:0032420; C:GO:0098871; C:GO:0140007	P:actin filament organization; P:cellular response to amino acid starvation; P:cellular response to glucose starvation; P:protein localization to lysosome; P:negative regulation of TORC1 signaling; F:actin binding; F:actin filament binding; C:actin cytoskeleton; C:lamellipodium; C:stereocilium; C:postsynaptic actin cytoskeleton; C:KICSTOR complex			G3DSA:2.130.10.130 (GENE3D); mobidb-lite (MOBIDB_LITE); IPR029982 (PANTHER)	P:GO:0007015; F:GO:0003779; C:GO:0015629	P:actin filament organization; F:actin binding; C:actin cytoskeleton
ci|000026679|proj|Sample_C_D|2	XP_033739097.1 receptor-type tyrosine-protein phosphatase epsilon-like [Pecten maximus]	48.684	1.15893	2.23292	0.000279921	0.0402096	PF00102.22:Y_phosphatase//PF03100.10:CcmE	[INTERPRO, BLASTED, MAPPED, ANNOTATED]	763	20	2.18342e-103	65.1	41	P:GO:0001937; P:GO:0006470; P:GO:0007156; P:GO:0007169; P:GO:0007179; P:GO:0010596; P:GO:0010839; P:GO:0010842; P:GO:0016525; P:GO:0031290; P:GO:0034333; P:GO:0034394; P:GO:0034614; P:GO:0034644; P:GO:0035335; P:GO:0042493; P:GO:0045786; P:GO:0045892; P:GO:0048041; F:GO:0004725; F:GO:0005001; F:GO:0008013; F:GO:0016790; F:GO:0019901; F:GO:0042802; F:GO:0045294; F:GO:0045295; F:GO:0045296; F:GO:00…	P:negative regulation of endothelial cell proliferation; P:protein dephosphorylation; P:homophilic cell adhesion via plasma membrane adhesion molecules; P:transmembrane receptor protein tyrosine kinase signaling pathway; P:transforming growth factor beta receptor signaling pathway; P:negative regulation of endothelial cell migration; P:negative regulation of keratinocyte proliferation; P:retina l…	EC:3.1; EC:3.1.3.48; EC:3; EC:3.1.2; EC:3.1.3	Acting on ester bonds; Protein-tyrosine-phosphatase; Hydrolases; Acting on ester bonds; Acting on ester bonds	IPR000242 (PFAM); IPR029021 (G3DSA:3.90.190.GENE3D); mobidb-lite (MOBIDB_LITE); mobidb-lite (MOBIDB_LITE); PTHR19134 (PANTHER); IPR000242 (PROSITE_PROFILES); IPR029021 (SUPERFAMILY)	P:GO:0006470; F:GO:0004725	P:protein dephosphorylation; F:protein tyrosine phosphatase activity
ci|000162371|proj|Sample_C_D|2	uncharacterized protein LOC110442906 [Mizuhopecten yessoensis]	27.4309	-1.40827	-2.65419	0.000280306	0.0402096		[INTERPRO, BLASTED]	2173	1	7.31484e-07	55.74						no IPS match	no IPS match	no IPS match
ci|000202735|proj|Sample_C_D|2	---NA---	140.603	2.1833	4.54192	0.000280492	0.0402096		[INTERPRO, NO-BLAST]	1467									CYTOPLASMIC_DOMAIN (PHOBIUS); TRANSMEMBRANE (PHOBIUS); NON_CYTOPLASMIC_DOMAIN (PHOBIUS); TMhelix (TMHMM)	no GO terms	no GO terms
ci|000000537|proj|Sample_C_D|2	XP_033746550.1 threonine synthase-like 1 isoform X2 [Pecten maximus]	98.7073	0.82675	1.77369	0.000283378	0.0404012	PF00291.20:PALP//PF01202.17:SKI//PF13207.1:AAA_17//PF13238.1:AAA_18//PF14821.1:Thr_synth_N	[INTERPRO, BLASTED, MAPPED]	3282	20	0	68.54	59	P:GO:0001525; P:GO:0001570; P:GO:0001837; P:GO:0005975; P:GO:0006412; P:GO:0006419; P:GO:0006811; P:GO:0006812; P:GO:0006813; P:GO:0006814; P:GO:0007155; P:GO:0007179; P:GO:0015871; P:GO:0016477; P:GO:0017001; P:GO:0017015; P:GO:0019228; P:GO:0034765; P:GO:0035725; P:GO:0042732; P:GO:0046677; P:GO:0055085; P:GO:0086010; P:GO:0100001; F:GO:0000049; F:GO:0000166; F:GO:0000287; F:GO:0003676; F:GO:00…	P:angiogenesis; P:vasculogenesis; P:epithelial to mesenchymal transition; P:carbohydrate metabolic process; P:translation; P:alanyl-tRNA aminoacylation; P:ion transport; P:cation transport; P:potassium ion transport; P:sodium ion transport; P:cell adhesion; P:transforming growth factor beta receptor signaling pathway; P:choline transport; P:cell migration; P:antibiotic catabolic process; P:regula…			PR01100 (PRINTS); IPR037158 (G3DSA:3.90.1380.GENE3D); G3DSA:3.40.50.1100 (GENE3D); IPR031322 (PFAM); IPR029144 (PFAM); G3DSA:3.40.50.300 (GENE3D); IPR004450 (TIGRFAM); G3DSA:3.40.50.1100 (GENE3D); PTHR43515 (PANTHER); IPR000623 (HAMAP); cd01560 (CDD); IPR000623 (CDD); IPR036052 (SUPERFAMILY); IPR027417 (SUPERFAMILY)	no GO terms	no GO terms
ci|000040212|proj|Sample_C_D|2	---NA---	110.381	1.43883	2.71101	0.000283643	0.0404012		[INTERPRO, NO-BLAST]	2014									no IPS match	no IPS match	no IPS match
ci|000188648|proj|Sample_C_D|2	XP_033758229.1 peroxidasin-like [Pecten maximus]	31.8023	2.13196	4.38313	0.000284683	0.0404609	PF00041.16:fn3//PF07679.11:I-set//PF07686.12:V-set//PF13895.1:Ig_2	[INTERPRO, BLASTED, MAPPED, ANNOTATED]	607	20	2.26761e-116	61.85	1	F:GO:0005515	F:protein binding			IPR013783 (G3DSA:2.60.40.GENE3D); IPR013783 (G3DSA:2.60.40.GENE3D); IPR013783 (G3DSA:2.60.40.GENE3D); IPR013783 (G3DSA:2.60.40.GENE3D); IPR003961 (CDD); IPR036179 (SUPERFAMILY); IPR036116 (SUPERFAMILY)	F:GO:0005515	F:protein binding
ci|000026813|proj|Sample_C_D|2	XP_033761782.1 LOW QUALITY PROTEIN: dnaJ homolog subfamily C member 28-like [Pecten maximus]	303.599	-1.11898	-2.17194	0.000285456	0.0404841	PF09350.5:DUF1992	[INTERPRO, BLASTED, MAPPED, ANNOTATED]	1547	10	0	63.55	5	P:GO:0000301; P:GO:0006890; P:GO:0007030; P:GO:0048213; C:GO:0017119	P:retrograde transport, vesicle recycling within Golgi; P:retrograde vesicle-mediated transport, Golgi to endoplasmic reticulum; P:Golgi organization; P:Golgi vesicle prefusion complex stabilization; C:Golgi transport complex			Coil (COILS); Coil (COILS); IPR018961 (PFAM); PTHR24016:SF12 (PANTHER); PTHR24016 (PANTHER)	no GO terms	no GO terms
ci|000083043|proj|Sample_C_D|2	---NA---	16.7281	-2.53473	-5.79469	0.000286332	0.0404979		[INTERPRO, NO-BLAST]	1249									NON_CYTOPLASMIC_DOMAIN (PHOBIUS); TRANSMEMBRANE (PHOBIUS); CYTOPLASMIC_DOMAIN (PHOBIUS)	no GO terms	no GO terms
ci|000024511|proj|Sample_C_D|2	---NA---	128.881	1.50623	2.84068	0.000286823	0.0404979		[INTERPRO, NO-BLAST]	715									no IPS match	no IPS match	no IPS match
ci|000161497|proj|Sample_C_D|2	---NA---	61.3049	-1.8576	-3.62405	0.000287384	0.0404979		[INTERPRO, NO-BLAST]	1229									no IPS match	no IPS match	no IPS match
ci|000039918|proj|Sample_C_D|2	---NA---	46.7895	2.15456	4.45232	0.000288823	0.0405043		[INTERPRO, NO-BLAST]	1054									CYTOPLASMIC_DOMAIN (PHOBIUS); NON_CYTOPLASMIC_DOMAIN (PHOBIUS); TRANSMEMBRANE (PHOBIUS); TMhelix (TMHMM)	no GO terms	no GO terms
ci|000048345|proj|Sample_C_D|2	---NA---	62.6129	1.97855	3.94096	0.000289405	0.0405043		[INTERPRO, NO-BLAST]	506									no IPS match	no IPS match	no IPS match
ci|000013650|proj|Sample_C_D|2	XP_033733393.1 zinc finger Y-chromosomal protein 1-like isoform X2 [Pecten maximus]	95.9224	-0.75928	-1.69265	0.000289448	0.0405043		[INTERPRO, BLASTED]	1843	2	2.72542e-07	58.67						no IPS match	no IPS match	no IPS match
ci|000026427|proj|Sample_C_D|2	---NA---	26.4257	1.87728	3.67382	0.00028987	0.0405043		[INTERPRO, NO-BLAST]	879									no IPS match	no IPS match	no IPS match
ci|000070792|proj|Sample_C_D|2	alcohol dehydrogenase [NADP(+)] A-like [Mizuhopecten yessoensis]	41.2583	-2.43743	-5.41677	0.0002913	0.0406186	PF00248.16:Aldo_ket_red	[INTERPRO, BLASTED, MAPPED, ANNOTATED]	450	20	1.07758e-41	87.21	30	P:GO:0009264; P:GO:0016052; P:GO:0022416; P:GO:0035220; P:GO:0046386; P:GO:2000142; F:GO:0003677; F:GO:0003700; F:GO:0004139; F:GO:0016491; F:GO:0016987; C:GO:0005618; C:GO:0005737; C:GO:0005871; C:GO:0005874; C:GO:0005886	P:deoxyribonucleotide catabolic process; P:carbohydrate catabolic process; P:chaeta development; P:wing disc development; P:deoxyribose phosphate catabolic process; P:regulation of DNA-templated transcription, initiation; F:DNA binding; F:DNA-binding transcription factor activity; F:deoxyribose-phosphate aldolase activity; F:oxidoreductase activity; F:sigma factor activity; C:cell wall; C:cytopla…	EC:4.1.2; EC:4.1; EC:1; EC:4.1.2.4; EC:4; EC:1.1.1.2	Carbon-carbon lyases; Carbon-carbon lyases; Oxidoreductases; Deoxyribose-phosphate aldolase; Lyases; Alcohol dehydrogenase (NADP(+))	Coil (COILS); IPR020471 (PRINTS); IPR023210 (PFAM); IPR036812 (G3DSA:3.20.20.GENE3D); IPR020471 (PANTHER); IPR020471 (PANTHER); PTHR11732:SF312 (PANTHER); IPR018170 (PROSITE_PATTERNS); IPR023210 (CDD); IPR036812 (SUPERFAMILY)	P:GO:0055114; F:GO:0016491	P:obsolete oxidation-reduction process; F:oxidoreductase activity
ci|000060994|proj|Sample_C_D|2	---NA---	30.6014	-2.57566	-5.96145	0.000292347	0.0406791		[INTERPRO, NO-BLAST]	691									CYTOPLASMIC_DOMAIN (PHOBIUS); TRANSMEMBRANE (PHOBIUS); TRANSMEMBRANE (PHOBIUS); NON_CYTOPLASMIC_DOMAIN (PHOBIUS); CYTOPLASMIC_DOMAIN (PHOBIUS); NON_CYTOPLASMIC_DOMAIN (PHOBIUS); TRANSMEMBRANE (PHOBIUS)	no GO terms	no GO terms
ci|000085591|proj|Sample_C_D|2	XP_033754894.1 proteasome subunit beta type-5-like [Pecten maximus]	31.3931	-2.50843	-5.69002	0.000294032	0.040828	PF00227.21:Proteasome	[INTERPRO, BLASTED, MAPPED, ANNOTATED]	1690	20	7.74103e-94	80.81	18	P:GO:0006979; P:GO:0007098; P:GO:0016579; P:GO:0019882; P:GO:0043161; P:GO:0043687; P:GO:0045444; P:GO:0052548; P:GO:0060337; F:GO:0004298; C:GO:0005654; C:GO:0005813; C:GO:0005829; C:GO:0005839; C:GO:0019774; C:GO:1990111	P:response to oxidative stress; P:centrosome cycle; P:protein deubiquitination; P:antigen processing and presentation; P:proteasome-mediated ubiquitin-dependent protein catabolic process; P:post-translational protein modification; P:fat cell differentiation; P:regulation of endopeptidase activity; P:type I interferon signaling pathway; F:threonine-type endopeptidase activity; C:nucleoplasm; C:cen…	EC:3.4.99; EC:3.4.25.1; EC:3.4; EC:3.4.25; EC:3	Acting on peptide bonds (peptidases); Proteasome endopeptidase complex; Acting on peptide bonds (peptidases); Acting on peptide bonds (peptidases); Hydrolases	IPR001353 (PFAM); IPR029055 (G3DSA:3.60.20.GENE3D); IPR037558 (PTHR11599:PANTHER); PTHR11599 (PANTHER); IPR016050 (PROSITE_PATTERNS); IPR029055 (SUPERFAMILY)	P:GO:0043161; P:GO:0051603; F:GO:0004175; F:GO:0004298; C:GO:0000502; C:GO:0005839	P:proteasome-mediated ubiquitin-dependent protein catabolic process; P:proteolysis involved in cellular protein catabolic process; F:endopeptidase activity; F:threonine-type endopeptidase activity; C:proteasome complex; C:proteasome core complex
ci|000044957|proj|Sample_C_D|2	---NA---	7.72454	2.26917	4.82045	0.000295079	0.0408478		[INTERPRO, NO-BLAST]	1083									Coil (COILS)	no GO terms	no GO terms
ci|000243697|proj|Sample_C_D|2	XP_033732420.1 insoluble matrix shell protein 5-like [Pecten maximus]	79.7694	2.27757	4.84859	0.000295405	0.0408478	PF00036.27:EF-hand_1//PF13405.1:EF-hand_6//PF13499.1:EF-hand_7//PF13833.1:EF-hand_8	[INTERPRO, BLASTED, ANNOTATED]	646	10	2.79624e-38	71.4	1	F:GO:0005509	F:calcium ion binding			G3DSA:1.10.238.10 (GENE3D); G3DSA:1.10.238.10 (GENE3D); IPR002048 (PFAM); IPR011992 (SUPERFAMILY)	F:GO:0005509	F:calcium ion binding
ci|000078244|proj|Sample_C_D|2	---NA---	624.136	-0.95288	-1.93573	0.00029607	0.0408546		[INTERPRO, NO-BLAST]	1666									no IPS match	no IPS match	no IPS match
ci|000086316|proj|Sample_C_D|2	---NA---	36.6813	-1.21912	-2.32804	0.000297146	0.0408861		[INTERPRO, NO-BLAST]	830									no IPS match	no IPS match	no IPS match
ci|000079996|proj|Sample_C_D|2	PREDICTED: uncharacterized protein LOC109621000 [Crassostrea gigas]	38.406	-2.36147	-5.13892	0.000297531	0.0408861		[INTERPRO, BLASTED, MAPPED]	1400	1	3.24601e-05	57.14	5	P:GO:0015948; F:GO:0016740; F:GO:0046872; F:GO:0050524; C:GO:0005737	P:methanogenesis; F:transferase activity; F:metal ion binding; F:coenzyme-B sulfoethylthiotransferase activity; C:cytoplasm			no IPS match	no IPS match	no IPS match
ci|000030196|proj|Sample_C_D|2	---NA---	125.13	0.972312	1.96198	0.000303187	0.0414954		[INTERPRO, NO-BLAST]	928									CYTOPLASMIC_DOMAIN (PHOBIUS); TRANSMEMBRANE (PHOBIUS); NON_CYTOPLASMIC_DOMAIN (PHOBIUS); TMhelix (TMHMM)	no GO terms	no GO terms
ci|000081214|proj|Sample_C_D|2	XP_033764117.1 LOW QUALITY PROTEIN: nose resistant to fluoxetine protein 6-like [Pecten maximus]	103.505	-2.37349	-5.18192	0.000303215	0.0414954	PF01757.17:Acyl_transf_3	[INTERPRO, BLASTED, MAPPED, ANNOTATED]	2858	20	0	74.62	4	P:GO:0072659; F:GO:0016747; F:GO:0043495; C:GO:0016324	P:protein localization to plasma membrane; F:transferase activity, transferring acyl groups other than amino-acyl groups; F:protein-membrane adaptor activity; C:apical plasma membrane	EC:2.3; EC:2; EC:2.3.1	Acyltransferases; Transferases; Acyltransferases	IPR002656 (PFAM); PTHR11161 (PANTHER); CYTOPLASMIC_DOMAIN (PHOBIUS); CYTOPLASMIC_DOMAIN (PHOBIUS); CYTOPLASMIC_DOMAIN (PHOBIUS); NON_CYTOPLASMIC_DOMAIN (PHOBIUS); NON_CYTOPLASMIC_DOMAIN (PHOBIUS); NON_CYTOPLASMIC_DOMAIN (PHOBIUS); CYTOPLASMIC_DOMAIN (PHOBIUS); NON_CYTOPLASMIC_DOMAIN (PHOBIUS); TRANSMEMBRANE (PHOBIUS); TRANSMEMBRANE (PHOBIUS); TRANSMEMBRANE (PHOBIUS); CYTOPLASMIC_DOMAIN (PHOBIUS);…	F:GO:0016747	F:transferase activity, transferring acyl groups other than amino-acyl groups
ci|000063723|proj|Sample_C_D|2	XP_033729617.1 N-acetylglucosamine-1-phosphodiester alpha-N-acetylglucosaminidase-like isoform X2 [Pecten maximus]	62.4578	-2.48663	-5.60465	0.000305401	0.041646		[INTERPRO, BLASTED, MAPPED, ANNOTATED]	1040	20	1.58957e-109	75.92	3	F:GO:0003824; F:GO:0005488; C:GO:0005856	F:catalytic activity; F:binding; C:cytoskeleton			CYTOPLASMIC_DOMAIN (PHOBIUS); TRANSMEMBRANE (PHOBIUS); NON_CYTOPLASMIC_DOMAIN (PHOBIUS); TMhelix (TMHMM)	no GO terms	no GO terms
ci|000205428|proj|Sample_C_D|2	XP_033729010.1 glutamine synthetase-like [Pecten maximus]	92.9779	2.55974	5.89603	0.000306224	0.041646	PF00120.19:Gln-synt_C//PF03951.14:Gln-synt_N	[INTERPRO, BLASTED, MAPPED, ANNOTATED]	2497	20	6.6983e-175	76.21	19	P:GO:0000381; P:GO:0006376; P:GO:0006538; P:GO:0006542; P:GO:0007416; P:GO:0045213; F:GO:0003729; F:GO:0004356; C:GO:0005634; C:GO:0005737; C:GO:1990904	P:regulation of alternative mRNA splicing, via spliceosome; P:mRNA splice site selection; P:glutamate catabolic process; P:glutamine biosynthetic process; P:synapse assembly; P:neurotransmitter receptor metabolic process; F:mRNA binding; F:glutamate-ammonia ligase activity; C:nucleus; C:cytoplasm; C:ribonucleoprotein complex	EC:6.3; EC:6.3.1; EC:6.3.1.2; EC:6	Forming carbon-nitrogen bonds; Forming carbon-nitrogen bonds; Glutamine synthetase; Ligases	IPR008146 (SMART); IPR008146 (PFAM); IPR014746 (G3DSA:3.30.590.GENE3D); IPR008147 (PFAM); PTHR20852:SF45 (PANTHER); PTHR20852 (PANTHER); IPR027302 (PROSITE_PATTERNS); IPR036651 (SUPERFAMILY); IPR014746 (SUPERFAMILY)	P:GO:0006542; P:GO:0006807; F:GO:0003824; F:GO:0004356	P:glutamine biosynthetic process; P:nitrogen compound metabolic process; F:catalytic activity; F:glutamate-ammonia ligase activity
ci|000082696|proj|Sample_C_D|2	XP_033727585.1 DBH-like monooxygenase protein 1 homolog [Pecten maximus]	71.6392	-1.56611	-2.96106	0.000306518	0.041646		[INTERPRO, BLASTED]	668	1	1.06884e-08	92.86						SIGNAL_PEPTIDE_C_REGION (PHOBIUS); SIGNAL_PEPTIDE (PHOBIUS); TRANSMEMBRANE (PHOBIUS); CYTOPLASMIC_DOMAIN (PHOBIUS); SIGNAL_PEPTIDE_H_REGION (PHOBIUS); SIGNAL_PEPTIDE_N_REGION (PHOBIUS); NON_CYTOPLASMIC_DOMAIN (PHOBIUS); SignalP-TM (SIGNALP_EUK)	no GO terms	no GO terms
ci|000158495|proj|Sample_C_D|2	---NA---	78.3186	-1.77304	-3.41774	0.000306867	0.041646		[INTERPRO, NO-BLAST]	1383									no IPS match	no IPS match	no IPS match
ci|000201987|proj|Sample_C_D|2	XP_033729281.1 uncharacterized protein LOC117318403 isoform X1 [Pecten maximus]	370.248	2.56277	5.90841	0.000307452	0.041646		[INTERPRO, BLASTED, MAPPED, ANNOTATED]	999	20	1.80821e-61	81.65	4	P:GO:0009987; F:GO:0003676; C:GO:0005737; C:GO:0043231	P:cellular process; F:nucleic acid binding; C:cytoplasm; C:intracellular membrane-bounded organelle			no IPS match	no IPS match	no IPS match
ci|000056955|proj|Sample_C_D|2	---NA---	6.45135	-2.56593	-5.92135	0.000308538	0.0417079		[INTERPRO, NO-BLAST]	1257									Coil (COILS)	no GO terms	no GO terms
ci|000025318|proj|Sample_C_D|2	XP_033747101.1 uncharacterized protein LOC117332324 [Pecten maximus]	108.952	1.58037	2.99047	0.000309348	0.0417324		[INTERPRO, BLASTED]	2013	3	2.82483e-05	57.28						no IPS match	no IPS match	no IPS match
ci|000203563|proj|Sample_C_D|2	XP_033741307.1 uncharacterized protein LOC117328076 [Pecten maximus]	11.5284	2.51274	5.70702	0.000311388	0.0418787		[INTERPRO, BLASTED, MAPPED]	856	3	5.60671e-56	76.34	9	P:GO:0009617; P:GO:1902656; F:GO:0005154; C:GO:0005654; C:GO:0005886; C:GO:0005887; C:GO:0009897; C:GO:0016020; C:GO:0016021	P:response to bacterium; P:calcium ion import into cytosol; F:epidermal growth factor receptor binding; C:nucleoplasm; C:plasma membrane; C:integral component of plasma membrane; C:external side of plasma membrane; C:membrane; C:integral component of membrane			Coil (COILS); Coil (COILS); SIGNAL_PEPTIDE (PHOBIUS); NON_CYTOPLASMIC_DOMAIN (PHOBIUS); SIGNAL_PEPTIDE_H_REGION (PHOBIUS); SIGNAL_PEPTIDE_C_REGION (PHOBIUS); SIGNAL_PEPTIDE_N_REGION (PHOBIUS)	no GO terms	no GO terms
ci|000066087|proj|Sample_C_D|2	---NA---	15.4629	-1.80881	-3.50353	0.000311694	0.0418787		[INTERPRO, NO-BLAST]	493									no IPS match	no IPS match	no IPS match
ci|000028799|proj|Sample_C_D|2	---NA---	8.42275	2.47163	5.54672	0.000313464	0.0420314		[INTERPRO, NO-BLAST]	1309									no IPS match	no IPS match	no IPS match
ci|000009373|proj|Sample_C_D|2	---NA---	250.07	-1.44254	-2.71798	0.000314283	0.0420562		[INTERPRO, NO-BLAST]	1483									NON_CYTOPLASMIC_DOMAIN (PHOBIUS); CYTOPLASMIC_DOMAIN (PHOBIUS); TRANSMEMBRANE (PHOBIUS); TMhelix (TMHMM)	no GO terms	no GO terms
ci|000107301|proj|Sample_C_D|2	---NA---	24.0962	-2.56123	-5.90212	0.000316498	0.0422675		[INTERPRO, NO-BLAST]	1412									no IPS match	no IPS match	no IPS match
ci|000092220|proj|Sample_C_D|2	---NA---	16.2486	-2.55803	-5.88904	0.000321403	0.0428364		[INTERPRO, NO-BLAST]	1176									CYTOPLASMIC_DOMAIN (PHOBIUS); TRANSMEMBRANE (PHOBIUS); NON_CYTOPLASMIC_DOMAIN (PHOBIUS)	no GO terms	no GO terms
ci|000184340|proj|Sample_C_D|2	---NA---	14.1774	2.42463	5.36893	0.00032391	0.0430839		[INTERPRO, NO-BLAST]	1151									no IPS match	no IPS match	no IPS match
ci|000062888|proj|Sample_C_D|2	---NA---	81.0924	-1.80399	-3.49184	0.000325852	0.0431823		[INTERPRO, NO-BLAST]	1166									no IPS match	no IPS match	no IPS match
ci|000055986|proj|Sample_C_D|2	XP_033754630.1 eukaryotic translation initiation factor 2 subunit 2-like [Pecten maximus]	21.6243	-2.45749	-5.49262	0.000325951	0.0431823		[INTERPRO, BLASTED]	475	1	1.3139e-05	86.21						no IPS match	no IPS match	no IPS match
ci|000101888|proj|Sample_C_D|2	---NA---	341.36	-2.13994	-4.40743	0.000329306	0.0435399		[INTERPRO, NO-BLAST]	1428									TRANSMEMBRANE (PHOBIUS); CYTOPLASMIC_DOMAIN (PHOBIUS); CYTOPLASMIC_DOMAIN (PHOBIUS); NON_CYTOPLASMIC_DOMAIN (PHOBIUS); TRANSMEMBRANE (PHOBIUS); TMhelix (TMHMM)	no GO terms	no GO terms
ci|000134382|proj|Sample_C_D|2	---NA---	24.0486	-2.51128	-5.70127	0.000331302	0.0437059		[INTERPRO, NO-BLAST]	649									TMhelix (TMHMM)	no GO terms	no GO terms
ci|000201928|proj|Sample_C_D|2	XP_033754605.1 adenine phosphoribosyltransferase-like [Pecten maximus]	81.7654	1.41018	2.6577	0.000331879	0.0437059	PF00156.22:Pribosyltran//PF15609.1:PRTase_2	[INTERPRO, BLASTED, MAPPED, ANNOTATED]	3080	20	3.13481e-116	73.36	5	P:GO:0000160; P:GO:0006168; P:GO:0009116; F:GO:0003999; C:GO:0005737	P:phosphorelay signal transduction system; P:adenine salvage; P:nucleoside metabolic process; F:adenine phosphoribosyltransferase activity; C:cytoplasm	EC:2.4.2; EC:2.4; EC:2; EC:2.4.2.7	Glycosyltransferases; Glycosyltransferases; Transferases; Adenine phosphoribosyltransferase	IPR005764 (TIGRFAM); G3DSA:3.40.50.2020 (GENE3D); IPR000836 (PFAM); PTHR32315 (PANTHER); IPR005764 (HAMAP); IPR000836 (CDD); IPR029057 (SUPERFAMILY)	P:GO:0006168; P:GO:0009116; F:GO:0003999; C:GO:0005737	P:adenine salvage; P:nucleoside metabolic process; F:adenine phosphoribosyltransferase activity; C:cytoplasm
ci|000212425|proj|Sample_C_D|2	---NA---	9.51191	2.47534	5.561	0.000333183	0.0437909		[INTERPRO, NO-BLAST]	1541									no IPS match	no IPS match	no IPS match
ci|000002041|proj|Sample_C_D|2	---NA---	40.7634	-2.07185	-4.20425	0.00033409	0.0438232		[INTERPRO, NO-BLAST]	1805									no IPS match	no IPS match	no IPS match
ci|000203016|proj|Sample_C_D|2	---NA---	370.096	1.12823	2.1859	0.000336383	0.0440139		[INTERPRO, NO-BLAST]	2632									no IPS match	no IPS match	no IPS match
ci|000018928|proj|Sample_C_D|2	---NA---	49.1682	-1.19052	-2.28235	0.000337358	0.0440139		[INTERPRO, NO-BLAST]	812									SIGNAL_PEPTIDE_H_REGION (PHOBIUS); NON_CYTOPLASMIC_DOMAIN (PHOBIUS); SIGNAL_PEPTIDE_N_REGION (PHOBIUS); SIGNAL_PEPTIDE_C_REGION (PHOBIUS); SIGNAL_PEPTIDE (PHOBIUS)	no GO terms	no GO terms
ci|000189364|proj|Sample_C_D|2	---NA---	24.4205	2.04945	4.13948	0.000337809	0.0440139		[INTERPRO, NO-BLAST]	1189									SIGNAL_PEPTIDE (PHOBIUS); SIGNAL_PEPTIDE_C_REGION (PHOBIUS); SIGNAL_PEPTIDE_N_REGION (PHOBIUS); NON_CYTOPLASMIC_DOMAIN (PHOBIUS); SIGNAL_PEPTIDE_H_REGION (PHOBIUS); SignalP-noTM (SIGNALP_EUK)	no GO terms	no GO terms
ci|000192116|proj|Sample_C_D|2	XP_033745493.1 uncharacterized protein LOC117331009 [Pecten maximus]	59.1783	1.23412	2.35238	0.000338196	0.0440139		[INTERPRO, BLASTED, MAPPED, ANNOTATED]	2259	3	0	68.26	1	F:GO:0003824	F:catalytic activity			mobidb-lite (MOBIDB_LITE); NON_CYTOPLASMIC_DOMAIN (PHOBIUS); CYTOPLASMIC_DOMAIN (PHOBIUS); TRANSMEMBRANE (PHOBIUS); TMhelix (TMHMM)	no GO terms	no GO terms
ci|000090483|proj|Sample_C_D|2	XP_033761888.1 zinc finger protein 622-like isoform X1 [Pecten maximus]	29.028	-2.14772	-4.43128	0.000339302	0.0440714	PF12756.2:zf-C2H2_2	[INTERPRO, BLASTED, MAPPED, ANNOTATED]	1845	18	4.25648e-106	74.35	28	P:GO:0006357; P:GO:0008631; P:GO:0033674; P:GO:0042273; P:GO:0043065; P:GO:0046330; P:GO:1902476; P:GO:1902600; F:GO:0000981; F:GO:0003676; F:GO:0005247; F:GO:0015299; F:GO:0031404; C:GO:0005730; C:GO:0005769; C:GO:0005794; C:GO:0005887; C:GO:0022625; C:GO:0030687	P:regulation of transcription by RNA polymerase II; P:intrinsic apoptotic signaling pathway in response to oxidative stress; P:positive regulation of kinase activity; P:ribosomal large subunit biogenesis; P:positive regulation of apoptotic process; P:positive regulation of JNK cascade; P:chloride transmembrane transport; P:proton transmembrane transport; F:DNA-binding transcription factor activit…	EC:7	Translocases	Coil (COILS); Coil (COILS); Coil (COILS); Coil (COILS); IPR013087 (SMART); PF12756 (PFAM); PTHR13182 (PANTHER); PTHR13182:SF8 (PANTHER); IPR036236 (SUPERFAMILY)	F:GO:0003676	F:nucleic acid binding
ci|000055417|proj|Sample_C_D|2	keratin-associated protein 9-1-like isoform X2 [Mizuhopecten yessoensis]	330.939	-2.5374	-5.80544	0.000342861	0.0444466		[INTERPRO, BLASTED, MAPPED, ANNOTATED]	1231	12	7.2737e-29	61.11	6	P:GO:0044267; F:GO:0140096; C:GO:0005737; C:GO:0012505; C:GO:0016020; C:GO:0043231	P:cellular protein metabolic process; F:catalytic activity, acting on a protein; C:cytoplasm; C:endomembrane system; C:membrane; C:intracellular membrane-bounded organelle			SIGNAL_PEPTIDE_H_REGION (PHOBIUS); SIGNAL_PEPTIDE_N_REGION (PHOBIUS); NON_CYTOPLASMIC_DOMAIN (PHOBIUS); SIGNAL_PEPTIDE_C_REGION (PHOBIUS); SIGNAL_PEPTIDE (PHOBIUS); SignalP-noTM (SIGNALP_GRAM_NEGATIVE); SignalP-TM (SIGNALP_GRAM_POSITIVE); SignalP-noTM (SIGNALP_EUK)	no GO terms	no GO terms
ci|000076723|proj|Sample_C_D|2	XP_033725180.1 uncharacterized protein LOC117315144 [Pecten maximus]	23.9094	-2.54052	-5.81798	0.000348142	0.0450434	PF00096.21:zf-C2H2//PF01286.13:XPA_N//PF05605.7:zf-Di19//PF12171.3:zf-C2H2_jaz//PF12874.2:zf-met//PF13465.1:zf-H2C2_2//PF13894.1:zf-C2H2_4//PF13912.1:zf-C2H2_6//PF14446.1:Prok-RING_1	[INTERPRO, BLASTED, MAPPED, ANNOTATED]	1938	20	3.6048e-70	77.06	12	P:GO:0006099; P:GO:0016311; F:GO:0003676; F:GO:0003993; F:GO:0004591; F:GO:0008198; F:GO:0008199; F:GO:0016757; F:GO:0030976; C:GO:0005739; C:GO:0005794; C:GO:0045252	P:tricarboxylic acid cycle; P:dephosphorylation; F:nucleic acid binding; F:acid phosphatase activity; F:oxoglutarate dehydrogenase (succinyl-transferring) activity; F:ferrous iron binding; F:ferric iron binding; F:transferase activity, transferring glycosyl groups; F:thiamine pyrophosphate binding; C:mitochondrion; C:Golgi apparatus; C:oxoglutarate dehydrogenase complex	EC:1.2; EC:3.1; EC:1; EC:2.4; EC:2; EC:3; EC:1.2.4.2; EC:1.2.4; EC:3.1.3.2; EC:3.1.3	Acting on the aldehyde or oxo group of donors; Acting on ester bonds; Oxidoreductases; Glycosyltransferases; Transferases; Hydrolases; Oxoglutarate dehydrogenase (succinyl-transferring); Acting on the aldehyde or oxo group of donors; Acid phosphatase; Acting on ester bonds	IPR036397 (G3DSA:3.30.420.GENE3D); mobidb-lite (MOBIDB_LITE)	F:GO:0003676	F:nucleic acid binding
ci|000053231|proj|Sample_C_D|2	---NA---	194.86	-0.753143	-1.68546	0.00035015	0.045215		[INTERPRO, NO-BLAST]	1750									TMhelix (TMHMM)	no GO terms	no GO terms
ci|000055410|proj|Sample_C_D|2	XP_033738139.1 uncharacterized protein LOC117325789 [Pecten maximus]	90.4618	-2.53963	-5.81441	0.000355529	0.0457857	PF14854.1:LURAP	[INTERPRO, BLASTED, MAPPED, ANNOTATED]	771	13	2.10463e-125	63.44	1	P:GO:0001522	P:pseudouridine synthesis			no IPS match	no IPS match	no IPS match
ci|000044509|proj|Sample_C_D|2	XP_033754829.1 putative ribosome-binding factor A, mitochondrial [Pecten maximus]	27.4925	1.42448	2.68418	0.000355949	0.0457857	PF02033.13:RBFA	[INTERPRO, BLASTED, ANNOTATED]	1430	5	1.14999e-123	81.29	1	P:GO:0006364	P:rRNA processing			IPR000238 (PFAM); IPR015946 (G3DSA:3.30.300.GENE3D); mobidb-lite (MOBIDB_LITE); mobidb-lite (MOBIDB_LITE); PTHR14725 (PANTHER); IPR023799 (SUPERFAMILY)	P:GO:0006364	P:rRNA processing
ci|000203579|proj|Sample_C_D|2	XP_033759896.1 uncharacterized protein LOC117342041 isoform X2 [Pecten maximus]	64.0691	2.49933	5.65424	0.00036037	0.0462647	PF00589.17:Phage_integrase	[INTERPRO, BLASTED, MAPPED, ANNOTATED]	1927	20	0	70.88	6	P:GO:0006310; P:GO:0015074; F:GO:0003677	P:DNA recombination; P:DNA integration; F:DNA binding	EC:2.1.1.43	Transferring one-carbon groups	Coil (COILS); IPR013762 (G3DSA:1.10.443.GENE3D); PTHR33480 (PANTHER); IPR011010 (SUPERFAMILY)	P:GO:0006310; P:GO:0015074; F:GO:0003677	P:DNA recombination; P:DNA integration; F:DNA binding
ci|000050120|proj|Sample_C_D|2	XP_033733818.1 probable 4-coumarate--CoA ligase 1 [Pecten maximus]	125.774	1.84049	3.58131	0.000361505	0.0463208	PF00501.23:AMP-binding//PF13193.1:AMP-binding_C	[INTERPRO, BLASTED, MAPPED, ANNOTATED]	1641	20	0	78.56	19	P:GO:0001676; P:GO:0006468; P:GO:0015937; P:GO:0019433; P:GO:0046949; F:GO:0004467; F:GO:0004594; F:GO:0004672; F:GO:0005524; C:GO:0005634; C:GO:0005739; C:GO:0005829	P:long-chain fatty acid metabolic process; P:protein phosphorylation; P:coenzyme A biosynthetic process; P:triglyceride catabolic process; P:fatty-acyl-CoA biosynthetic process; F:long-chain fatty acid-CoA ligase activity; F:pantothenate kinase activity; F:protein kinase activity; F:ATP binding; C:nucleus; C:mitochondrion; C:cytosol	EC:2.7.1; EC:6.2.1.12; EC:3.6.1.15; EC:3.6.1; EC:2.7; EC:2; EC:3.6; EC:6.2; EC:3; EC:6.2.1.3; EC:6; EC:6.2.1; EC:2.7.1.33	Transferring phosphorus-containing groups; 4-coumarate--CoA ligase; Nucleoside-triphosphate phosphatase; Acting on acid anhydrides; Transferring phosphorus-containing groups; Transferases; Acting on acid anhydrides; Forming carbon-sulfur bonds; Hydrolases; Long-chain-fatty-acid--CoA ligase; Ligases; Forming carbon-sulfur bonds; Pantothenate kinase	IPR000873 (PFAM); G3DSA:3.30.300.30 (GENE3D); IPR025110 (PFAM); G3DSA:2.30.38.10 (GENE3D); G3DSA:3.40.50.980 (GENE3D); G3DSA:3.40.50.980 (GENE3D); PTHR24096 (PANTHER); IPR020845 (PROSITE_PATTERNS); NON_CYTOPLASMIC_DOMAIN (PHOBIUS); CYTOPLASMIC_DOMAIN (PHOBIUS); NON_CYTOPLASMIC_DOMAIN (PHOBIUS); TRANSMEMBRANE (PHOBIUS); TRANSMEMBRANE (PHOBIUS); cd05911 (CDD); SSF56801 (SUPERFAMILY)	P:GO:0008152; F:GO:0003824	P:metabolic process; F:catalytic activity
ci|000057268|proj|Sample_C_D|2	---NA---	9.63062	-1.91484	-3.77072	0.000362628	0.0463752		[INTERPRO, NO-BLAST]	1111									CYTOPLASMIC_DOMAIN (PHOBIUS); TRANSMEMBRANE (PHOBIUS); NON_CYTOPLASMIC_DOMAIN (PHOBIUS); TMhelix (TMHMM)	no GO terms	no GO terms
ci|000153564|proj|Sample_C_D|2	---NA---	45.0802	-1.61964	-3.07299	0.000364213	0.0464882		[INTERPRO, NO-BLAST]	1480									no IPS match	no IPS match	no IPS match
ci|000077329|proj|Sample_C_D|2	XP_033752723.1 proline-rich transmembrane protein 1-like [Pecten maximus]	123.389	-1.69868	-3.24603	0.000365786	0.0465994	PF04505.7:Dispanin	[INTERPRO, BLASTED, MAPPED, ANNOTATED]	2372	20	1.83412e-48	76.72	2	P:GO:0009607; C:GO:0016021	P:response to biotic stimulus; C:integral component of membrane			IPR007593 (PFAM); PTHR14948:SF25 (PANTHER); PTHR14948 (PANTHER); CYTOPLASMIC_DOMAIN (PHOBIUS); NON_CYTOPLASMIC_DOMAIN (PHOBIUS); TRANSMEMBRANE (PHOBIUS)	P:GO:0009607; C:GO:0016021	P:response to biotic stimulus; C:integral component of membrane
ci|000080912|proj|Sample_C_D|2	---NA---	27.7385	-2.11264	-4.32483	0.000367146	0.0465994		[INTERPRO, NO-BLAST]	1572									no IPS match	no IPS match	no IPS match
ci|000163820|proj|Sample_C_D|2	XP_033734671.1 LOW QUALITY PROTEIN: activator of 90 kDa heat shock protein ATPase homolog 1-like [Pecten maximus]	454.007	-0.968578	-1.95691	0.00036719	0.0465994	PF08327.6:AHSA1//PF09229.6:Aha1_N	[INTERPRO, BLASTED, MAPPED, ANNOTATED]	2799	12	0	65.69	10	P:GO:0006457; P:GO:0006950; P:GO:0032781; F:GO:0001671; F:GO:0051087; F:GO:0051879; C:GO:0005829	P:protein folding; P:response to stress; P:positive regulation of ATPase activity; F:ATPase activator activity; F:chaperone binding; F:Hsp90 protein binding; C:cytosol			IPR015310 (SMART); IPR013538 (PFAM); IPR015310 (PFAM); IPR023393 (G3DSA:3.30.530.GENE3D); PTHR13009:SF7 (PANTHER); PTHR13009 (PANTHER); cd08892 (CDD); SSF55961 (SUPERFAMILY); IPR036338 (SUPERFAMILY)	P:GO:0006950; F:GO:0001671; F:GO:0051087	P:response to stress; F:ATPase activator activity; F:chaperone binding
ci|000053161|proj|Sample_C_D|2	---NA---	129.789	-0.874024	-1.83277	0.000369735	0.0467768		[INTERPRO, NO-BLAST]	1913									no IPS match	no IPS match	no IPS match
ci|000096480|proj|Sample_C_D|2	---NA---	20.643	-1.25821	-2.39199	0.00037157	0.0467768		[INTERPRO, NO-BLAST]	750									PS51257 (PROSITE_PROFILES)	no GO terms	no GO terms
ci|000002042|proj|Sample_C_D|2	XP_033741823.1 uncharacterized protein LOC117328400 [Pecten maximus]	49.5457	-2.34726	-5.08856	0.000372033	0.0467768	PF14529.1:Exo_endo_phos_2	[INTERPRO, BLASTED, MAPPED]	1284	7	2.69612e-63	64.12	2	C:GO:0016020; C:GO:0016021	C:membrane; C:integral component of membrane			IPR036691 (G3DSA:3.60.10.GENE3D); NON_CYTOPLASMIC_DOMAIN (PHOBIUS); TRANSMEMBRANE (PHOBIUS); CYTOPLASMIC_DOMAIN (PHOBIUS); IPR036691 (SUPERFAMILY); TMhelix (TMHMM)	no GO terms	no GO terms
ci|000183502|proj|Sample_C_D|2	XP_033733109.1 C1q-related factor-like [Pecten maximus]	34.4701	2.23444	4.70581	0.000372111	0.0467768	PF00386.16:C1q	[INTERPRO, BLASTED, MAPPED, ANNOTATED]	942	20	5.42806e-173	55.37	2	F:GO:0005515; C:GO:0005622	F:protein binding; C:intracellular anatomical structure			IPR001073 (PRINTS); IPR008983 (G3DSA:2.60.120.GENE3D); IPR001073 (PFAM); mobidb-lite (MOBIDB_LITE); PTHR44142 (PANTHER); IPR001073 (PROSITE_PROFILES); IPR008983 (SUPERFAMILY)	F:GO:0005515	F:protein binding
ci|000186434|proj|Sample_C_D|2	XP_033741377.1 gamma-butyrobetaine dioxygenase-like [Pecten maximus]	67.4075	1.66384	3.16858	0.000373502	0.0468628	PF02668.11:TauD//PF06155.7:DUF971	[INTERPRO, BLASTED, MAPPED]	3137	20	1.4992e-136	56.38	58	P:GO:0000028; P:GO:0002576; P:GO:0006508; P:GO:0007596; P:GO:0007599; P:GO:0008285; P:GO:0010812; P:GO:0019646; P:GO:0022617; P:GO:0042246; P:GO:0042730; P:GO:0043536; P:GO:0044267; P:GO:0045445; P:GO:0046716; P:GO:0048771; P:GO:0051603; P:GO:0051702; P:GO:0051918; P:GO:0051919; P:GO:0055114; P:GO:0060707; P:GO:0060716; P:GO:0071674; P:GO:2000048; F:GO:0003677; F:GO:0003723; F:GO:0003955; F:GO:00…	P:ribosomal small subunit assembly; P:platelet degranulation; P:proteolysis; P:blood coagulation; P:hemostasis; P:negative regulation of cell population proliferation; P:negative regulation of cell-substrate adhesion; P:aerobic electron transport chain; P:extracellular matrix disassembly; P:tissue regeneration; P:fibrinolysis; P:positive regulation of blood vessel endothelial cell migration; P:ce…	EC:1.14.11.1	Gamma-butyrobetaine dioxygenase	IPR010376 (PFAM); G3DSA:3.60.130.10 (GENE3D); IPR013783 (G3DSA:2.60.40.GENE3D); PTHR10696 (PANTHER); PTHR10696:SF25 (PANTHER)	no GO terms	no GO terms
ci|000234316|proj|Sample_C_D|2	XP_033761953.1 LOW QUALITY PROTEIN: probable proline iminopeptidase [Pecten maximus]	25.13	2.00764	4.02123	0.000374584	0.04691		[INTERPRO, BLASTED, MAPPED, ANNOTATED]	828	20	1.08991e-154	59.92	3	P:GO:0006508; F:GO:0004177; C:GO:0005737	P:proteolysis; F:aminopeptidase activity; C:cytoplasm	EC:3.4.11; EC:3.4; EC:3; EC:3.4.11.21; EC:3.4.11.6; EC:3.4.11.5; EC:3.4.11.9	Acting on peptide bonds (peptidases); Acting on peptide bonds (peptidases); Hydrolases; Aspartyl aminopeptidase; Aminopeptidase B; Prolyl aminopeptidase; Xaa-Pro aminopeptidase	Coil (COILS); IPR002410 (PRINTS); IPR029058 (G3DSA:3.40.50.GENE3D); IPR000073 (PFAM); IPR005944 (PANTHER); IPR029058 (SUPERFAMILY)	P:GO:0006508; F:GO:0004177; F:GO:0008233; C:GO:0005737	P:proteolysis; F:aminopeptidase activity; F:peptidase activity; C:cytoplasm
ci|000079081|proj|Sample_C_D|2	---NA---	1439.95	-1.01878	-2.0262	0.000377634	0.0472028		[INTERPRO, NO-BLAST]	3888									CYTOPLASMIC_DOMAIN (PHOBIUS); NON_CYTOPLASMIC_DOMAIN (PHOBIUS); TRANSMEMBRANE (PHOBIUS); TMhelix (TMHMM)	no GO terms	no GO terms
ci|000102098|proj|Sample_C_D|2	neurogenic locus notch homolog protein 3-like [Mizuhopecten yessoensis]	45.8102	-2.38756	-5.2327	0.000379712	0.0473733	PF00008.22:EGF	[INTERPRO, BLASTED, MAPPED, ANNOTATED]	3848	20	0	50.14	4	C:GO:0009986; C:GO:0016020; C:GO:0030424	C:cell surface; C:membrane; C:axon			IPR000742 (SMART); G3DSA:2.10.25.10 (GENE3D); IPR000742 (PFAM); G3DSA:2.10.25.10 (GENE3D); G3DSA:2.10.25.10 (GENE3D); G3DSA:2.10.25.10 (GENE3D); G3DSA:2.10.25.10 (GENE3D); PTHR24044 (PANTHER); IPR013032 (PROSITE_PATTERNS); IPR013032 (PROSITE_PATTERNS); IPR013032 (PROSITE_PATTERNS); IPR013032 (PROSITE_PATTERNS); IPR013032 (PROSITE_PATTERNS); IPR013032 (PROSITE_PATTERNS); IPR013032 (PROSITE_PATTERN…	no GO terms	no GO terms
ci|000221973|proj|Sample_C_D|2	---NA---	114.289	1.08473	2.12097	0.000381625	0.0475227		[INTERPRO, NO-BLAST]	1409									CYTOPLASMIC_DOMAIN (PHOBIUS); TRANSMEMBRANE (PHOBIUS); NON_CYTOPLASMIC_DOMAIN (PHOBIUS); TMhelix (TMHMM)	no GO terms	no GO terms
ci|000035397|proj|Sample_C_D|2	XP_033744550.1 uncharacterized protein LOC117330393 [Pecten maximus]	420.049	-0.839052	-1.78887	0.000382789	0.0475784	PF04505.7:Dispanin	[INTERPRO, BLASTED, MAPPED, ANNOTATED]	3648	5	4.99641e-79	79.33	2	P:GO:0009607; C:GO:0016021	P:response to biotic stimulus; C:integral component of membrane			IPR007593 (PFAM); mobidb-lite (MOBIDB_LITE); PTHR14948:SF25 (PANTHER); PTHR14948 (PANTHER); NON_CYTOPLASMIC_DOMAIN (PHOBIUS); CYTOPLASMIC_DOMAIN (PHOBIUS); NON_CYTOPLASMIC_DOMAIN (PHOBIUS); TRANSMEMBRANE (PHOBIUS); TRANSMEMBRANE (PHOBIUS); TMhelix (TMHMM); TMhelix (TMHMM)	P:GO:0009607; C:GO:0016021	P:response to biotic stimulus; C:integral component of membrane
ci|000078785|proj|Sample_C_D|2	---NA---	1530.98	-0.899894	-1.86593	0.000388052	0.0481423		[INTERPRO, NO-BLAST]	2056									no IPS match	no IPS match	no IPS match
ci|000073214|proj|Sample_C_D|2	---NA---	46.3879	-2.15759	-4.46169	0.000390391	0.0483422		[INTERPRO, NO-BLAST]	1004									Coil (COILS); Coil (COILS)	no GO terms	no GO terms
ci|000077379|proj|Sample_C_D|2	---NA---	224.747	-0.897773	-1.86319	0.000397425	0.0491216		[INTERPRO, NO-BLAST]	1557									CYTOPLASMIC_DOMAIN (PHOBIUS); TRANSMEMBRANE (PHOBIUS); NON_CYTOPLASMIC_DOMAIN (PHOBIUS); CYTOPLASMIC_DOMAIN (PHOBIUS); TRANSMEMBRANE (PHOBIUS); TMhelix (TMHMM)	no GO terms	no GO terms
ci|000183622|proj|Sample_C_D|2	XP_033735881.1 cap-specific mRNA (nucleoside-2'-O-)-methyltransferase 1-like [Pecten maximus]	26.4807	2.17097	4.50325	0.000400073	0.049357	PF00397.21:WW//PF01585.18:G-patch//PF01728.14:FtsJ//PF12656.2:G-patch_2	[INTERPRO, BLASTED, MAPPED, ANNOTATED]	3188	20	0	64.99	10	P:GO:0006370; P:GO:0080009; P:GO:0097309; F:GO:0003676; F:GO:0004483; C:GO:0005654; C:GO:0005829	P:7-methylguanosine mRNA capping; P:mRNA methylation; P:cap1 mRNA methylation; F:nucleic acid binding; F:mRNA (nucleoside-2'-O-)-methyltransferase activity; C:nucleoplasm; C:cytosol	EC:2.1.1.57; EC:2.1; EC:2; EC:2.1.1	Methyltransferase cap1; Transferring one-carbon groups; Transferases; Transferring one-carbon groups	IPR000467 (SMART); IPR000467 (PFAM); G3DSA:3.30.470.30 (GENE3D); G3DSA:3.40.50.150 (GENE3D); IPR002877 (PFAM); mobidb-lite (MOBIDB_LITE); mobidb-lite (MOBIDB_LITE); IPR030376 (PTHR16121:PANTHER); PTHR16121 (PANTHER); IPR025816 (PROSITE_PROFILES); IPR000467 (PROSITE_PROFILES); IPR029063 (SUPERFAMILY)	P:GO:0006370; P:GO:0032259; P:GO:0080009; F:GO:0003676; F:GO:0004483; F:GO:0008168	P:7-methylguanosine mRNA capping; P:methylation; P:mRNA methylation; F:nucleic acid binding; F:mRNA (nucleoside-2'-O-)-methyltransferase activity; F:methyltransferase activity
ci|000157309|proj|Sample_C_D|2	---NA---	41.3521	-2.07823	-4.22287	0.000405236	0.0499012		[INTERPRO, NO-BLAST]	684									no IPS match	no IPS match	no IPS match
ci|000083617|proj|Sample_C_D|2	XP_033744461.1 ubiquitin-conjugating enzyme E2-17 kDa-like [Pecten maximus]	79.9253	-1.4883	-2.80559	0.000406239	0.0499321	PF00179.21:UQ_con	[INTERPRO, BLASTED, MAPPED, ANNOTATED]	1423	20	4.37324e-54	89.72	326	P:GO:0000278; P:GO:0006164; P:GO:0006226; P:GO:0006231; P:GO:0006265; P:GO:0006269; P:GO:0006281; P:GO:0006308; P:GO:0006310; P:GO:0006323; P:GO:0006370; P:GO:0006414; P:GO:0006468; P:GO:0006629; P:GO:0007140; P:GO:0008033; P:GO:0008652; P:GO:0009073; P:GO:0009253; P:GO:0009423; P:GO:0009435; P:GO:0015074; P:GO:0016322; P:GO:0016539; P:GO:0016998; P:GO:0018142; P:GO:0019064; P:GO:0019632; P:GO:00…	P:mitotic cell cycle; P:purine nucleotide biosynthetic process; P:dUMP biosynthetic process; P:dTMP biosynthetic process; P:DNA topological change; P:DNA replication, synthesis of RNA primer; P:DNA repair; P:DNA catabolic process; P:DNA recombination; P:DNA packaging; P:7-methylguanosine mRNA capping; P:translational elongation; P:protein phosphorylation; P:lipid metabolic process; P:male meiotic…	EC:3.1.11; EC:3.1.15; EC:3.4.21.34; EC:3.4.21.26; EC:3.4.21.27; EC:3.6.4.12; EC:3.6.4.13; EC:6.3; EC:3.4.19.9; EC:2.1.1.72; EC:5.6.2.2; EC:3.5.1.28; EC:6.5; EC:3.4.21.41; EC:3.4.21.45; EC:3.4.21.42; EC:3.4.19.2; EC:3.4.19.1; EC:3.4.21.43; EC:3.4.21.38; EC:3.4.21.35; EC:3.4.21.36; EC:3.4.21.39; EC:2.1.1.57; EC:3.1.30; EC:3.1.31; EC:3.4.21.53; EC:3.4.21.54; EC:3.1.3; EC:3.4.21.48; EC:3.4.21.46; EC:…	Acting on ester bonds; Acting on ester bonds; Plasma kallikrein; Prolyl oligopeptidase; Coagulation factor XIa; DNA helicase; RNA helicase; Forming carbon-nitrogen bonds; Folate gamma-glutamyl hydrolase; Site-specific DNA-methyltransferase (adenine-specific); DNA topoisomerase (ATP-hydrolyzing); N-acetylmuramoyl-L-alanine amidase; Forming phosphoric ester bonds; Complement subcomponent C1r; Compl…	Coil (COILS); Coil (COILS); SM00212 (SMART); IPR016135 (G3DSA:3.10.110.GENE3D); IPR000608 (PFAM); PTHR24068:SF120 (PANTHER); PTHR24068 (PANTHER); IPR023313 (PROSITE_PATTERNS); IPR000608 (PROSITE_PROFILES); IPR000608 (CDD); IPR016135 (SUPERFAMILY)	no GO terms	no GO terms
ci|000156391|proj|Sample_C_D|2	XP_033745961.1 bursicon-like [Pecten maximus]	37.5765	-2.514	-5.712	0.000407371	0.0499553	PF00007.17:Cys_knot//PF03045.10:DAN	[INTERPRO, BLASTED]	926	1	1.31025e-07	45.6						IPR006207 (SMART); IPR004133 (PFAM); IPR029034 (G3DSA:2.10.90.GENE3D); PTHR15283 (PANTHER); PTHR15283:SF4 (PANTHER); SIGNAL_PEPTIDE_H_REGION (PHOBIUS); NON_CYTOPLASMIC_DOMAIN (PHOBIUS); SIGNAL_PEPTIDE_N_REGION (PHOBIUS); SIGNAL_PEPTIDE_C_REGION (PHOBIUS); SIGNAL_PEPTIDE (PHOBIUS); IPR006207 (PROSITE_PROFILES); SignalP-noTM (SIGNALP_EUK); TMhelix (TMHMM)	no GO terms	no GO terms
ci|000179626|proj|Sample_C_D|2	XP_033757503.1 uncharacterized protein LOC117339901 [Pecten maximus]	153.85	1.79276	3.46477	0.000407933	0.0499553	PF09612.5:HtrL_YibB	[INTERPRO, BLASTED, MAPPED, ANNOTATED]	1827	20	0	67.81	2	F:GO:0030246; C:GO:0005789	F:carbohydrate binding; C:endoplasmic reticulum membrane			IPR011735 (PFAM); CYTOPLASMIC_DOMAIN (PHOBIUS); NON_CYTOPLASMIC_DOMAIN (PHOBIUS); CYTOPLASMIC_DOMAIN (PHOBIUS); TRANSMEMBRANE (PHOBIUS); TRANSMEMBRANE (PHOBIUS); TMhelix (TMHMM)	no GO terms	no GO terms

## Sheet: UP 
Conti_ID	Description	baseMean	log2FC	FC	pvalue	padj	pFam	Tags	Length	#Hits	e-Value	sim mean	#GO	GO IDs	GO Names	Enzyme Codes	Enzyme Names	InterPro IDs	InterPro GO IDs	InterPro GO Names
ci|000000537|proj|Sample_C_D|2	XP_033746550.1 threonine synthase-like 1 isoform X2 [Pecten maximus]	98.7073	0.82675	1.77369	0.000283378	0.0404012	PF00291.20:PALP//PF01202.17:SKI//PF13207.1:AAA_17//PF13238.1:AAA_18//PF14821.1:Thr_synth_N	[INTERPRO, BLASTED, MAPPED]	3282	20	0	68.54	59	P:GO:0001525; P:GO:0001570; P:GO:0001837; P:GO:0005975; P:GO:0006412; P:GO:0006419; P:GO:0006811; P:GO:0006812; P:GO:0006813; P:GO:0006814; P:GO:0007155; P:GO:0007179; P:GO:0015871; P:GO:0016477; P:GO:0017001; P:GO:0017015; P:GO:0019228; P:GO:0034765; P:GO:0035725; P:GO:0042732; P:GO:0046677; P:GO:0055085; P:GO:0086010; P:GO:0100001; F:GO:0000049; F:GO:0000166; F:GO:0000287; F:GO:0003676; F:GO:00…	P:angiogenesis; P:vasculogenesis; P:epithelial to mesenchymal transition; P:carbohydrate metabolic process; P:translation; P:alanyl-tRNA aminoacylation; P:ion transport; P:cation transport; P:potassium ion transport; P:sodium ion transport; P:cell adhesion; P:transforming growth factor beta receptor signaling pathway; P:choline transport; P:cell migration; P:antibiotic catabolic process; P:regula…			PR01100 (PRINTS); IPR037158 (G3DSA:3.90.1380.GENE3D); G3DSA:3.40.50.1100 (GENE3D); IPR031322 (PFAM); IPR029144 (PFAM); G3DSA:3.40.50.300 (GENE3D); IPR004450 (TIGRFAM); G3DSA:3.40.50.1100 (GENE3D); PTHR43515 (PANTHER); IPR000623 (HAMAP); cd01560 (CDD); IPR000623 (CDD); IPR036052 (SUPERFAMILY); IPR027417 (SUPERFAMILY)	no GO terms	no GO terms
ci|000001806|proj|Sample_C_D|2	---NA---	112.692	0.925412	1.89923	4.87307e-05	0.0145769		[INTERPRO, NO-BLAST]	1389									no IPS match	no IPS match	no IPS match
ci|000006189|proj|Sample_C_D|2	XP_033739822.1 reticulon-4-interacting protein 1 homolog, mitochondrial-like [Pecten maximus]	57.0386	0.82022	1.76568	5.93617e-05	0.0163486	PF00107.21:ADH_zinc_N//PF00208.16:ELFV_dehydrog//PF13602.1:ADH_zinc_N_2	[INTERPRO, BLASTED, MAPPED, ANNOTATED]	788	20	9.11645e-89	66.78	15	P:GO:0000303; P:GO:0009411; P:GO:0009792; P:GO:0010842; P:GO:0016319; P:GO:0032504; P:GO:0040010; P:GO:0040014; P:GO:0042462; P:GO:0045087; P:GO:0050773; P:GO:0050829; P:GO:0051704; P:GO:0070482; C:GO:0005741	P:response to superoxide; P:response to UV; P:embryo development ending in birth or egg hatching; P:retina layer formation; P:mushroom body development; P:multicellular organism reproduction; P:positive regulation of growth rate; P:regulation of multicellular organism growth; P:eye photoreceptor cell development; P:innate immune response; P:regulation of dendrite development; P:defense response t…			PF13602 (PFAM); G3DSA:3.90.180.10 (GENE3D); PTHR11695 (PANTHER)	no GO terms	no GO terms
ci|000006427|proj|Sample_C_D|2	XP_033734413.1 very low-density lipoprotein receptor-like [Pecten maximus]	424.552	2.99198	7.95566	3.68199e-06	0.00228397	PF00057.13:Ldl_recept_a	[INTERPRO, BLASTED, MAPPED, ANNOTATED]	754	7	1.24446e-65	65.91	1	F:GO:0005515	F:protein binding			IPR002172 (PRINTS); IPR002172 (SMART); G3DSA:4.10.400.10 (GENE3D); G3DSA:4.10.400.10 (GENE3D); IPR002172 (PFAM); PTHR43966 (PANTHER); IPR023415 (PROSITE_PATTERNS); SIGNAL_PEPTIDE_N_REGION (PHOBIUS); SIGNAL_PEPTIDE_H_REGION (PHOBIUS); SIGNAL_PEPTIDE_C_REGION (PHOBIUS); SIGNAL_PEPTIDE (PHOBIUS); NON_CYTOPLASMIC_DOMAIN (PHOBIUS); IPR002172 (PROSITE_PROFILES); IPR002172 (PROSITE_PROFILES); IPR002172 …	F:GO:0005515	F:protein binding
ci|000008890|proj|Sample_C_D|2	---NA---	529.23	0.671117	1.59231	0.000105044	0.0229335		[INTERPRO, NO-BLAST]	1917									TMhelix (TMHMM)	no GO terms	no GO terms
ci|000011911|proj|Sample_C_D|2	---NA---	44.9554	1.37466	2.59306	8.72285e-05	0.0206772		[INTERPRO, NO-BLAST]	1186									no IPS match	no IPS match	no IPS match
ci|000016848|proj|Sample_C_D|2	---NA---	179.023	0.761218	1.69492	0.00019296	0.0326172		[INTERPRO, NO-BLAST]	1602									no IPS match	no IPS match	no IPS match
ci|000017780|proj|Sample_C_D|2	XP_033763490.1 hepatic lectin-like [Pecten maximus]	53.5387	2.10973	4.31609	0.000155729	0.0289529	PF00059.16:Lectin_C	[INTERPRO, BLASTED, MAPPED, ANNOTATED]	663	20	4.32451e-97	77.34	4	P:GO:0032008; P:GO:0034198; F:GO:0042562; C:GO:0005737	P:positive regulation of TOR signaling; P:cellular response to amino acid starvation; F:hormone binding; C:cytoplasm			IPR001304 (SMART); IPR016186 (G3DSA:3.10.100.GENE3D); IPR001304 (PFAM); mobidb-lite (MOBIDB_LITE); PTHR22802 (PANTHER); SIGNAL_PEPTIDE_N_REGION (PHOBIUS); SIGNAL_PEPTIDE_C_REGION (PHOBIUS); SIGNAL_PEPTIDE (PHOBIUS); NON_CYTOPLASMIC_DOMAIN (PHOBIUS); SIGNAL_PEPTIDE_H_REGION (PHOBIUS); IPR001304 (PROSITE_PROFILES); cd00037 (CDD); SignalP-noTM (SIGNALP_EUK); IPR016187 (SUPERFAMILY)	no GO terms	no GO terms
ci|000018354|proj|Sample_C_D|2	mitochondria-eating protein-like isoform X8 [Mizuhopecten yessoensis]	16.1162	1.63884	3.11415	5.71458e-05	0.0161734		[INTERPRO, BLASTED, MAPPED, ANNOTATED]	2495	20	0	74.64	8	P:GO:0006974; P:GO:0007283; P:GO:0033554; P:GO:0035694; P:GO:0035695; C:GO:0005741; C:GO:0036126	P:cellular response to DNA damage stimulus; P:spermatogenesis; P:cellular response to stress; P:mitochondrial protein catabolic process; P:mitophagy by induced vacuole formation; C:mitochondrial outer membrane; C:sperm flagellum			Coil (COILS); Coil (COILS); Coil (COILS); G3DSA:1.20.1170.10 (GENE3D); IPR031981 (PFAM); mobidb-lite (MOBIDB_LITE); IPR026169 (PANTHER); PTHR21771:SF0 (PANTHER)	P:GO:0033554; C:GO:0005741	P:cellular response to stress; C:mitochondrial outer membrane
ci|000023557|proj|Sample_C_D|2	---NA---	77.9282	2.9351	7.64807	2.32382e-05	0.00856882		[INTERPRO, NO-BLAST]	1619									SignalP-TM (SIGNALP_GRAM_POSITIVE)	no GO terms	no GO terms
ci|000023704|proj|Sample_C_D|2	---NA---	112.127	2.56046	5.89896	6.3016e-05	0.0171201		[INTERPRO, NO-BLAST]	1663									no IPS match	no IPS match	no IPS match
ci|000023904|proj|Sample_C_D|2	---NA---	20.1318	1.98729	3.96491	0.00012403	0.0250132		[INTERPRO, NO-BLAST]	1557									no IPS match	no IPS match	no IPS match
ci|000024511|proj|Sample_C_D|2	---NA---	128.881	1.50623	2.84068	0.000286823	0.0404979		[INTERPRO, NO-BLAST]	715									no IPS match	no IPS match	no IPS match
ci|000025318|proj|Sample_C_D|2	XP_033747101.1 uncharacterized protein LOC117332324 [Pecten maximus]	108.952	1.58037	2.99047	0.000309348	0.0417324		[INTERPRO, BLASTED]	2013	3	2.82483e-05	57.28						no IPS match	no IPS match	no IPS match
ci|000025472|proj|Sample_C_D|2	---NA---	82.7178	0.797564	1.73816	8.16065e-07	0.000802688		[INTERPRO, NO-BLAST]	2138									no IPS match	no IPS match	no IPS match
ci|000026279|proj|Sample_C_D|2	---NA---	740.036	1.10861	2.15638	0.000198044	0.033003		[INTERPRO, NO-BLAST]	1394									CYTOPLASMIC_DOMAIN (PHOBIUS); NON_CYTOPLASMIC_DOMAIN (PHOBIUS); TRANSMEMBRANE (PHOBIUS); TMhelix (TMHMM)	no GO terms	no GO terms
ci|000026427|proj|Sample_C_D|2	---NA---	26.4257	1.87728	3.67382	0.00028987	0.0405043		[INTERPRO, NO-BLAST]	879									no IPS match	no IPS match	no IPS match
ci|000026679|proj|Sample_C_D|2	XP_033739097.1 receptor-type tyrosine-protein phosphatase epsilon-like [Pecten maximus]	48.684	1.15893	2.23292	0.000279921	0.0402096	PF00102.22:Y_phosphatase//PF03100.10:CcmE	[INTERPRO, BLASTED, MAPPED, ANNOTATED]	763	20	2.18342e-103	65.1	41	P:GO:0001937; P:GO:0006470; P:GO:0007156; P:GO:0007169; P:GO:0007179; P:GO:0010596; P:GO:0010839; P:GO:0010842; P:GO:0016525; P:GO:0031290; P:GO:0034333; P:GO:0034394; P:GO:0034614; P:GO:0034644; P:GO:0035335; P:GO:0042493; P:GO:0045786; P:GO:0045892; P:GO:0048041; F:GO:0004725; F:GO:0005001; F:GO:0008013; F:GO:0016790; F:GO:0019901; F:GO:0042802; F:GO:0045294; F:GO:0045295; F:GO:0045296; F:GO:00…	P:negative regulation of endothelial cell proliferation; P:protein dephosphorylation; P:homophilic cell adhesion via plasma membrane adhesion molecules; P:transmembrane receptor protein tyrosine kinase signaling pathway; P:transforming growth factor beta receptor signaling pathway; P:negative regulation of endothelial cell migration; P:negative regulation of keratinocyte proliferation; P:retina l…	EC:3.1; EC:3.1.3.48; EC:3; EC:3.1.2; EC:3.1.3	Acting on ester bonds; Protein-tyrosine-phosphatase; Hydrolases; Acting on ester bonds; Acting on ester bonds	IPR000242 (PFAM); IPR029021 (G3DSA:3.90.190.GENE3D); mobidb-lite (MOBIDB_LITE); mobidb-lite (MOBIDB_LITE); PTHR19134 (PANTHER); IPR000242 (PROSITE_PROFILES); IPR029021 (SUPERFAMILY)	P:GO:0006470; F:GO:0004725	P:protein dephosphorylation; F:protein tyrosine phosphatase activity
ci|000026752|proj|Sample_C_D|2	---NA---	111.031	2.58783	6.01192	9.96302e-05	0.0220425		[INTERPRO, NO-BLAST]	1568									mobidb-lite (MOBIDB_LITE)	no GO terms	no GO terms
ci|000027013|proj|Sample_C_D|2	XP_033745159.1 uncharacterized protein LOC117330781 [Pecten maximus]	189.383	2.13736	4.39955	1.7386e-05	0.00735005		[INTERPRO, BLASTED, MAPPED, ANNOTATED]	1301	20	0	61.71	3	P:GO:0009987; P:GO:0065007; C:GO:0110165	P:cellular process; P:biological regulation; C:cellular anatomical entity			G3DSA:3.90.1530.10 (GENE3D); PTHR35378 (PANTHER)	no GO terms	no GO terms
ci|000027261|proj|Sample_C_D|2	XP_033727838.1 zygotic DNA replication licensing factor mcm3-like [Pecten maximus]	52.9788	1.20827	2.31061	3.22997e-06	0.00215995	PF00493.18:MCM//PF01078.16:Mg_chelatase	[INTERPRO, BLASTED, MAPPED, ANNOTATED]	1689	20	0	80.08	16	P:GO:0000082; P:GO:0006270; F:GO:0003677; F:GO:0003682; F:GO:0005524; C:GO:0000793; C:GO:0005654; C:GO:0005658; C:GO:0005813; C:GO:0042555; C:GO:0045120; C:GO:0048471	P:G1/S transition of mitotic cell cycle; P:DNA replication initiation; F:DNA binding; F:chromatin binding; F:ATP binding; C:condensed chromosome; C:nucleoplasm; C:alpha DNA polymerase:primase complex; C:centrosome; C:MCM complex; C:pronucleus; C:perinuclear region of cytoplasm	EC:3.6.4.12	DNA helicase	IPR008046 (PRINTS); IPR001208 (PRINTS); IPR031327 (SMART); IPR001208 (PFAM); G3DSA:3.40.50.300 (GENE3D); IPR031327 (PANTHER); PTHR11630:SF71 (PANTHER); IPR018525 (PROSITE_PATTERNS); IPR001208 (PROSITE_PROFILES); IPR027417 (SUPERFAMILY)	P:GO:0006260; P:GO:0006270; F:GO:0003677; F:GO:0005524; C:GO:0042555	P:DNA replication; P:DNA replication initiation; F:DNA binding; F:ATP binding; C:MCM complex
ci|000027363|proj|Sample_C_D|2	---NA---	85.4384	1.50212	2.83259	8.87284e-05	0.0209579		[INTERPRO, NO-BLAST]	539									no IPS match	no IPS match	no IPS match
ci|000028799|proj|Sample_C_D|2	---NA---	8.42275	2.47163	5.54672	0.000313464	0.0420314		[INTERPRO, NO-BLAST]	1309									no IPS match	no IPS match	no IPS match
ci|000029167|proj|Sample_C_D|2	---NA---	22.3474	2.41697	5.34047	0.000208147	0.0337934		[INTERPRO, NO-BLAST]	2168									no IPS match	no IPS match	no IPS match
ci|000029511|proj|Sample_C_D|2	---NA---	27.4116	3.06517	8.36966	1.48245e-05	0.00647335		[INTERPRO, NO-BLAST]	972									no IPS match	no IPS match	no IPS match
ci|000029875|proj|Sample_C_D|2	XP_033748764.1 cytochrome P450 4F6-like isoform X1 [Pecten maximus]	170.134	1.30915	2.47796	7.10206e-08	0.000123007	PF00067.17:p450	[INTERPRO, BLASTED, MAPPED, ANNOTATED]	1886	20	0	83.33	46	P:GO:0006090; P:GO:0006094; P:GO:0006259; P:GO:0006260; P:GO:0006355; P:GO:0006520; P:GO:0008299; P:GO:0016310; P:GO:0016539; P:GO:0090305; F:GO:0003677; F:GO:0004352; F:GO:0004519; F:GO:0005506; F:GO:0005524; F:GO:0008986; F:GO:0008998; F:GO:0016705; F:GO:0016779; F:GO:0020037; F:GO:0050660; F:GO:0051536; C:GO:0016021	P:pyruvate metabolic process; P:gluconeogenesis; P:DNA metabolic process; P:DNA replication; P:regulation of transcription, DNA-templated; P:cellular amino acid metabolic process; P:isoprenoid biosynthetic process; P:phosphorylation; P:intein-mediated protein splicing; P:nucleic acid phosphodiester bond hydrolysis; F:DNA binding; F:glutamate dehydrogenase (NAD+) activity; F:endonuclease activity;…	EC:1.4; EC:3.1; EC:2.7; EC:1.4.1.3; EC:1.4.1.2; EC:2.7.9.2; EC:1.17.4; EC:1.14.14.1; EC:2.7.9; EC:2.7.7; EC:1.4.1; EC:1; EC:1.17; EC:2; EC:1.14; EC:3; EC:1.17.4.2	Acting on the CH-NH(2) group of donors; Acting on ester bonds; Transferring phosphorus-containing groups; Glutamate dehydrogenase (NAD(P)(+)); Glutamate dehydrogenase; Pyruvate, water dikinase; Acting on CH or CH(2) groups; Unspecific monooxygenase; Transferring phosphorus-containing groups; Transferring phosphorus-containing groups; Acting on the CH-NH(2) group of donors; Oxidoreductases; Acting…	IPR001128 (PRINTS); IPR002401 (PRINTS); IPR001128 (PFAM); IPR036396 (G3DSA:1.10.630.GENE3D); PTHR24291 (PANTHER); PTHR24291:SF101 (PANTHER); IPR017972 (PROSITE_PATTERNS); CYTOPLASMIC_DOMAIN (PHOBIUS); TRANSMEMBRANE (PHOBIUS); NON_CYTOPLASMIC_DOMAIN (PHOBIUS); PS51257 (PROSITE_PROFILES); IPR036396 (SUPERFAMILY); TMhelix (TMHMM)	P:GO:0055114; F:GO:0005506; F:GO:0016705; F:GO:0020037	P:obsolete oxidation-reduction process; F:iron ion binding; F:oxidoreductase activity, acting on paired donors, with incorporation or reduction of molecular oxygen; F:heme binding
ci|000030196|proj|Sample_C_D|2	---NA---	125.13	0.972312	1.96198	0.000303187	0.0414954		[INTERPRO, NO-BLAST]	928									CYTOPLASMIC_DOMAIN (PHOBIUS); TRANSMEMBRANE (PHOBIUS); NON_CYTOPLASMIC_DOMAIN (PHOBIUS); TMhelix (TMHMM)	no GO terms	no GO terms
ci|000030292|proj|Sample_C_D|2	XP_033745493.1 uncharacterized protein LOC117331009 [Pecten maximus]	81.7446	1.24058	2.36294	1.27331e-05	0.00578861		[INTERPRO, BLASTED, MAPPED, ANNOTATED]	2652	3	0	68.66	1	F:GO:0003824	F:catalytic activity			mobidb-lite (MOBIDB_LITE); NON_CYTOPLASMIC_DOMAIN (PHOBIUS); TRANSMEMBRANE (PHOBIUS); CYTOPLASMIC_DOMAIN (PHOBIUS); TMhelix (TMHMM)	no GO terms	no GO terms
ci|000031344|proj|Sample_C_D|2	XP_033743454.1 exocyst complex component 1-like isoform X2 [Pecten maximus]	156.107	1.85763	3.62412	0.000127233	0.0252843	PF09763.4:Sec3_C	[INTERPRO, BLASTED, MAPPED, ANNOTATED]	2215	13	5.6666e-124	80.23	14	P:GO:0006887; P:GO:0006893; P:GO:0016241; P:GO:0048015; P:GO:0050714; P:GO:0051601; F:GO:0005546; F:GO:0031267; C:GO:0000145; C:GO:0005829; C:GO:0098592; C:GO:0099568	P:exocytosis; P:Golgi to plasma membrane transport; P:regulation of macroautophagy; P:phosphatidylinositol-mediated signaling; P:positive regulation of protein secretion; P:exocyst localization; F:phosphatidylinositol-4,5-bisphosphate binding; F:small GTPase binding; C:exocyst; C:cytosol; C:cytoplasmic side of apical plasma membrane; C:cytoplasmic region			IPR019160 (PFAM); PTHR16092 (PANTHER)	P:GO:0006887; C:GO:0000145	P:exocytosis; C:exocyst
ci|000031532|proj|Sample_C_D|2	---NA---	55.2682	1.18265	2.26994	3.02484e-05	0.0105667		[INTERPRO, NO-BLAST]	2169									no IPS match	no IPS match	no IPS match
ci|000031664|proj|Sample_C_D|2	XP_033749176.1 cytosolic iron-sulfur assembly component 2A-like [Pecten maximus]	86.6659	0.796254	1.73659	0.000244047	0.036982	PF01883.14:DUF59	[INTERPRO, BLASTED, MAPPED, ANNOTATED]	2967	20	5.22717e-108	74.98	18	P:GO:0006777; P:GO:0065007; P:GO:0098813; F:GO:0005525; F:GO:0046872; F:GO:0051539; F:GO:0061798; C:GO:0005654; C:GO:0005829; C:GO:0005876; C:GO:0019008	P:Mo-molybdopterin cofactor biosynthetic process; P:biological regulation; P:nuclear chromosome segregation; F:GTP binding; F:metal ion binding; F:4 iron, 4 sulfur cluster binding; F:GTP 3',8'-cyclase activity; C:nucleoplasm; C:cytosol; C:spindle microtubule; C:molybdopterin synthase complex	EC:4.1.99.22; EC:4.1; EC:4	GTP 3',8-cyclase; Carbon-carbon lyases; Lyases	IPR002744 (PFAM); IPR034904 (G3DSA:3.30.300.GENE3D); mobidb-lite (MOBIDB_LITE); PTHR12377:SF2 (PANTHER); PTHR12377 (PANTHER); IPR034904 (SUPERFAMILY)	no GO terms	no GO terms
ci|000031940|proj|Sample_C_D|2	XP_033754791.1 retinol dehydrogenase 7-like isoform X2 [Pecten maximus]	549.909	1.32932	2.51284	1.87429e-07	0.000259171	PF00106.20:adh_short	[INTERPRO, BLASTED, MAPPED, ANNOTATED]	2588	20	5.06263e-128	66.03	13	P:GO:0006702; P:GO:0006710; P:GO:0022900; P:GO:0042572; P:GO:0042573; F:GO:0004745; F:GO:0009055; F:GO:0016491; F:GO:0047035; C:GO:0005730; C:GO:0005789; C:GO:0005829; C:GO:0110165	P:androgen biosynthetic process; P:androgen catabolic process; P:electron transport chain; P:retinol metabolic process; P:retinoic acid metabolic process; F:retinol dehydrogenase activity; F:electron transfer activity; F:oxidoreductase activity; F:testosterone dehydrogenase (NAD+) activity; C:nucleolus; C:endoplasmic reticulum membrane; C:cytosol; C:cellular anatomical entity	EC:1.1; EC:1.1.1.239; EC:1.1.1.30; EC:1.1.1.315; EC:1.1.1.105; EC:1; EC:1.1.1; EC:1.1.1.62; EC:1.1.1.51	Acting on the CH-OH group of donors; 3-alpha-(17-beta)-hydroxysteroid dehydrogenase (NAD(+)); 3-hydroxybutyrate dehydrogenase; 11-cis-retinol dehydrogenase; All-trans-retinol dehydrogenase (NAD(+)); Oxidoreductases; Acting on the CH-OH group of donors; 17-beta-estradiol 17-dehydrogenase; 3(or 17)-beta-hydroxysteroid dehydrogenase	IPR002347 (PRINTS); IPR002347 (PRINTS); G3DSA:3.40.50.720 (GENE3D); IPR002347 (PFAM); PTHR43313 (PANTHER); IPR020904 (PROSITE_PATTERNS); IPR036291 (SUPERFAMILY)	F:GO:0016491	F:oxidoreductase activity
ci|000032133|proj|Sample_C_D|2	---NA---	1338.51	0.808896	1.75187	5.03554e-05	0.0148198	PF15106.1:TMEM156	[INTERPRO, NO-BLAST]	8091									CYTOPLASMIC_DOMAIN (PHOBIUS); TRANSMEMBRANE (PHOBIUS); NON_CYTOPLASMIC_DOMAIN (PHOBIUS); TMhelix (TMHMM)	no GO terms	no GO terms
ci|000032224|proj|Sample_C_D|2	---NA---	216.909	1.59632	3.02372	2.01927e-05	0.00812273		[INTERPRO, NO-BLAST]	2992									no IPS match	no IPS match	no IPS match
ci|000032599|proj|Sample_C_D|2	XP_033741811.1 uncharacterized protein LOC117328360 [Pecten maximus]	75.0843	1.87584	3.67016	4.20678e-05	0.0131088		[INTERPRO, BLASTED, MAPPED]	962	4	1.53637e-27	85.18	105	P:GO:0000027; P:GO:0000122; P:GO:0000165; P:GO:0001501; P:GO:0001525; P:GO:0001657; P:GO:0001701; P:GO:0001759; P:GO:0001764; P:GO:0001837; P:GO:0002053; P:GO:0002062; P:GO:0006412; P:GO:0006468; P:GO:0007169; P:GO:0007275; P:GO:0007420; P:GO:0007435; P:GO:0007605; P:GO:0008284; P:GO:0008543; P:GO:0010468; P:GO:0010518; P:GO:0010629; P:GO:0010863; P:GO:0010966; P:GO:0010976; P:GO:0014068; P:GO:00…	P:ribosomal large subunit assembly; P:negative regulation of transcription by RNA polymerase II; P:MAPK cascade; P:skeletal system development; P:angiogenesis; P:ureteric bud development; P:in utero embryonic development; P:organ induction; P:neuron migration; P:epithelial to mesenchymal transition; P:positive regulation of mesenchymal cell proliferation; P:chondrocyte differentiation; P:translat…			mobidb-lite (MOBIDB_LITE)	no GO terms	no GO terms
ci|000032777|proj|Sample_C_D|2	---NA---	33.9053	1.22105	2.33117	0.000269571	0.0394102		[INTERPRO, NO-BLAST]	525									TRANSMEMBRANE (PHOBIUS); NON_CYTOPLASMIC_DOMAIN (PHOBIUS); CYTOPLASMIC_DOMAIN (PHOBIUS); TMhelix (TMHMM)	no GO terms	no GO terms
ci|000033173|proj|Sample_C_D|2	---NA---	97.4784	2.65382	6.29331	5.7367e-05	0.0161734		[INTERPRO, NO-BLAST]	3190									Coil (COILS)	no GO terms	no GO terms
ci|000033337|proj|Sample_C_D|2	XP_033745472.1 uncharacterized protein LOC117330985 [Pecten maximus]	63.0043	2.13849	4.403	1.25708e-07	0.000189627		[INTERPRO, BLASTED, MAPPED]	1614	3	6.3147e-05	54.55	8	P:GO:0000160; P:GO:0006355; P:GO:0034053; F:GO:0000166; F:GO:0003677; F:GO:0005524; F:GO:0008134; F:GO:0043565	P:phosphorelay signal transduction system; P:regulation of transcription, DNA-templated; P:modulation by symbiont of host defense-related programmed cell death; F:nucleotide binding; F:DNA binding; F:ATP binding; F:transcription factor binding; F:sequence-specific DNA binding			NON_CYTOPLASMIC_DOMAIN (PHOBIUS); TRANSMEMBRANE (PHOBIUS); CYTOPLASMIC_DOMAIN (PHOBIUS); TMhelix (TMHMM)	no GO terms	no GO terms
ci|000033451|proj|Sample_C_D|2	---NA---	75.284	2.25874	4.78572	2.19714e-05	0.00838106		[INTERPRO, NO-BLAST]	887									TRANSMEMBRANE (PHOBIUS); CYTOPLASMIC_DOMAIN (PHOBIUS); NON_CYTOPLASMIC_DOMAIN (PHOBIUS); TMhelix (TMHMM)	no GO terms	no GO terms
ci|000033482|proj|Sample_C_D|2	XP_033751021.1 ceroid-lipofuscinosis neuronal protein 6-like [Pecten maximus]	186.112	1.12222	2.17681	5.04613e-05	0.0148198	PF15156.1:CLN6	[INTERPRO, BLASTED, MAPPED, ANNOTATED]	1950	8	0	79.83	9	P:GO:0001573; P:GO:0007042; P:GO:0008203; P:GO:0030163; P:GO:0030203; P:GO:0045862; F:GO:0042803; C:GO:0005788; C:GO:0016021	P:ganglioside metabolic process; P:lysosomal lumen acidification; P:cholesterol metabolic process; P:protein catabolic process; P:glycosaminoglycan metabolic process; P:positive regulation of proteolysis; F:protein homodimerization activity; C:endoplasmic reticulum lumen; C:integral component of membrane			IPR029255 (PFAM); IPR029255 (PANTHER); CYTOPLASMIC_DOMAIN (PHOBIUS); CYTOPLASMIC_DOMAIN (PHOBIUS); NON_CYTOPLASMIC_DOMAIN (PHOBIUS); TRANSMEMBRANE (PHOBIUS); TRANSMEMBRANE (PHOBIUS); NON_CYTOPLASMIC_DOMAIN (PHOBIUS); TRANSMEMBRANE (PHOBIUS); CYTOPLASMIC_DOMAIN (PHOBIUS); TRANSMEMBRANE (PHOBIUS); TRANSMEMBRANE (PHOBIUS); NON_CYTOPLASMIC_DOMAIN (PHOBIUS); TRANSMEMBRANE (PHOBIUS); NON_CYTOPLASMIC_DO…	no GO terms	no GO terms
ci|000033512|proj|Sample_C_D|2	uncharacterized protein LOC110458504 [Mizuhopecten yessoensis]	249.363	2.34439	5.07847	1.89114e-05	0.00783525	PF00078.22:RVT_1	[INTERPRO, BLASTED, MAPPED, ANNOTATED]	1135	20	6.76961e-34	60.49	1	P:GO:0009987	P:cellular process			G3DSA:3.30.70.270 (GENE3D); IPR000477 (PFAM); PTHR45030 (PANTHER); IPR000477 (PROSITE_PROFILES); cd01650 (CDD); SSF56672 (SUPERFAMILY)	no GO terms	no GO terms
ci|000033677|proj|Sample_C_D|2	XP_033737015.1 ectonucleotide pyrophosphatase/phosphodiesterase family member 5-like isoform X2 [Pecten maximus]	150.504	3.13772	8.80131	7.79097e-07	0.000795554	PF00884.18:Sulfatase//PF01663.17:Phosphodiest//PF01676.13:Metalloenzyme	[INTERPRO, BLASTED, MAPPED, ANNOTATED]	2491	20	0	70.92	32	P:GO:0001817; P:GO:0006631; P:GO:0006637; P:GO:0006654; P:GO:0007009; P:GO:0008152; P:GO:0009749; P:GO:0009750; P:GO:0010867; P:GO:0014823; P:GO:0031667; P:GO:0032623; P:GO:0032869; P:GO:0033146; P:GO:0034587; P:GO:0040018; P:GO:0042104; P:GO:0045540; P:GO:0046686; P:GO:0051607; P:GO:0051704; P:GO:0055089; P:GO:0055091; P:GO:0070236; F:GO:0003824; F:GO:0004366; F:GO:0046872; C:GO:0005741; C:GO:00…	P:regulation of cytokine production; P:fatty acid metabolic process; P:acyl-CoA metabolic process; P:phosphatidic acid biosynthetic process; P:plasma membrane organization; P:metabolic process; P:response to glucose; P:response to fructose; P:positive regulation of triglyceride biosynthetic process; P:response to activity; P:response to nutrient levels; P:interleukin-2 production; P:cellular resp…	EC:2.3; EC:2; EC:2.3.1.15; EC:2.3.1	Acyltransferases; Transferases; Glycerol-3-phosphate 1-O-acyltransferase; Acyltransferases	IPR002591 (PFAM); IPR017849 (G3DSA:3.40.720.GENE3D); IPR006124 (PFAM); cd16018 (CDD); IPR017850 (SUPERFAMILY); IPR017850 (SUPERFAMILY)	P:GO:0008152; F:GO:0003824; F:GO:0046872	P:metabolic process; F:catalytic activity; F:metal ion binding
ci|000034915|proj|Sample_C_D|2	---NA---	18.2364	2.70603	6.52525	0.000113939	0.0237068		[INTERPRO, NO-BLAST]	484									TMhelix (TMHMM)	no GO terms	no GO terms
ci|000036351|proj|Sample_C_D|2	---NA---	186.809	2.74068	6.68386	2.29117e-05	0.00854335		[INTERPRO, NO-BLAST]	790									CYTOPLASMIC_DOMAIN (PHOBIUS); TRANSMEMBRANE (PHOBIUS); NON_CYTOPLASMIC_DOMAIN (PHOBIUS); TMhelix (TMHMM)	no GO terms	no GO terms
ci|000036593|proj|Sample_C_D|2	XP_033738565.1 LOW QUALITY PROTEIN: sucrase-isomaltase, intestinal-like [Pecten maximus]	114.424	1.30109	2.46415	0.000116109	0.0240536	PF01055.21:Glyco_hydro_31	[INTERPRO, BLASTED, MAPPED, ANNOTATED]	6388	20	0	60.64	4	P:GO:0005975; F:GO:0004553	P:carbohydrate metabolic process; F:hydrolase activity, hydrolyzing O-glycosyl compounds	EC:3.2; EC:3.2.1.20; EC:3; EC:3.2.1.3; EC:3.2.1	Glycosylases; Alpha-glucosidase; Hydrolases; Glucan 1,4-alpha-glucosidase; Glycosylases	IPR000322 (PFAM); G3DSA:3.20.20.80 (GENE3D); G3DSA:2.60.40.1180 (GENE3D); G3DSA:2.60.40.1180 (GENE3D); G3DSA:2.60.40.1180 (GENE3D); PTHR22762 (PANTHER); PTHR22762:SF96 (PANTHER); PTHR22762 (PANTHER); IPR030458 (PROSITE_PATTERNS); cd06602 (CDD); IPR017853 (SUPERFAMILY); SSF51011 (SUPERFAMILY)	P:GO:0005975; F:GO:0004553	P:carbohydrate metabolic process; F:hydrolase activity, hydrolyzing O-glycosyl compounds
ci|000036981|proj|Sample_C_D|2	---NA---	22.9978	2.43705	5.41534	7.87188e-05	0.0193511		[INTERPRO, NO-BLAST]	1155									CYTOPLASMIC_DOMAIN (PHOBIUS); NON_CYTOPLASMIC_DOMAIN (PHOBIUS); TRANSMEMBRANE (PHOBIUS)	no GO terms	no GO terms
ci|000037198|proj|Sample_C_D|2	---NA---	68.4266	1.0674	2.09566	4.89699e-05	0.0145769		[INTERPRO, NO-BLAST]	980									no IPS match	no IPS match	no IPS match
ci|000038869|proj|Sample_C_D|2	---NA---	20.1837	2.47503	5.55979	6.75928e-05	0.0176627		[INTERPRO, NO-BLAST]	918									no IPS match	no IPS match	no IPS match
ci|000038896|proj|Sample_C_D|2	---NA---	196.394	0.994931	1.99298	0.000172377	0.0305098		[INTERPRO, NO-BLAST]	1661									no IPS match	no IPS match	no IPS match
ci|000038979|proj|Sample_C_D|2	XP_033754383.1 carbonic anhydrase 2-like isoform X1 [Pecten maximus]	313.662	2.29632	4.91203	0.000194265	0.0327257	PF00194.16:Carb_anhydrase	[INTERPRO, BLASTED, ANNOTATED]	3125	20	6.34739e-120	73.3	13	P:GO:0006730; P:GO:0015670; P:GO:0015701; P:GO:0015893; P:GO:0042539; F:GO:0004089; F:GO:0008270; C:GO:0005829; C:GO:0043209; C:GO:0043231	P:one-carbon metabolic process; P:carbon dioxide transport; P:bicarbonate transport; P:drug transport; P:hypotonic salinity response; F:carbonate dehydratase activity; F:zinc ion binding; C:cytosol; C:myelin sheath; C:intracellular membrane-bounded organelle	EC:4.2.1; EC:4.2.1.1; EC:4.2; EC:4	Carbon-oxygen lyases; Carbonic anhydrase; Carbon-oxygen lyases; Lyases	IPR001148 (SMART); IPR001148 (PFAM); IPR036398 (G3DSA:3.10.200.GENE3D); IPR036398 (G3DSA:3.10.200.GENE3D); PTHR18952:SF120 (PANTHER); IPR023561 (PANTHER); PTHR18952:SF120 (PANTHER); IPR023561 (PANTHER); IPR018338 (PROSITE_PATTERNS); IPR001148 (PROSITE_PROFILES); IPR036398 (SUPERFAMILY); IPR036398 (SUPERFAMILY)	P:GO:0006730; F:GO:0004089; F:GO:0008270	P:one-carbon metabolic process; F:carbonate dehydratase activity; F:zinc ion binding
ci|000039335|proj|Sample_C_D|2	---NA---	80.0404	3.36915	10.3327	8.3924e-08	0.000133507		[INTERPRO, NO-BLAST]	1219									NON_CYTOPLASMIC_DOMAIN (PHOBIUS); TRANSMEMBRANE (PHOBIUS); CYTOPLASMIC_DOMAIN (PHOBIUS); CYTOPLASMIC_DOMAIN (PHOBIUS); TRANSMEMBRANE (PHOBIUS); TMhelix (TMHMM); TMhelix (TMHMM)	no GO terms	no GO terms
ci|000039450|proj|Sample_C_D|2	---NA---	19.212	2.44367	5.44022	0.000123904	0.0250132		[INTERPRO, NO-BLAST]	621									no IPS match	no IPS match	no IPS match
ci|000039918|proj|Sample_C_D|2	---NA---	46.7895	2.15456	4.45232	0.000288823	0.0405043		[INTERPRO, NO-BLAST]	1054									CYTOPLASMIC_DOMAIN (PHOBIUS); NON_CYTOPLASMIC_DOMAIN (PHOBIUS); TRANSMEMBRANE (PHOBIUS); TMhelix (TMHMM)	no GO terms	no GO terms
ci|000040212|proj|Sample_C_D|2	---NA---	110.381	1.43883	2.71101	0.000283643	0.0404012		[INTERPRO, NO-BLAST]	2014									no IPS match	no IPS match	no IPS match
ci|000043603|proj|Sample_C_D|2	---NA---	62.4878	0.814592	1.7588	0.00016045	0.0294577		[INTERPRO, NO-BLAST]	496									no IPS match	no IPS match	no IPS match
ci|000043847|proj|Sample_C_D|2	XP_033751849.1 LOW QUALITY PROTEIN: uncharacterized protein LOC117335775 [Pecten maximus]	692.755	1.40842	2.65447	0.000170538	0.0303759	PF12345.3:DUF3641	[INTERPRO, BLASTED, ANNOTATED]	2512	3	6.72775e-102	92.42	2	F:GO:0003824; F:GO:0051536	F:catalytic activity; F:iron-sulfur cluster binding			Coil (COILS); IPR013785 (G3DSA:3.20.20.GENE3D); IPR024521 (PFAM); IPR026351 (PANTHER); SSF102114 (SUPERFAMILY)	F:GO:0003824; F:GO:0051536	F:catalytic activity; F:iron-sulfur cluster binding
ci|000044509|proj|Sample_C_D|2	XP_033754829.1 putative ribosome-binding factor A, mitochondrial [Pecten maximus]	27.4925	1.42448	2.68418	0.000355949	0.0457857	PF02033.13:RBFA	[INTERPRO, BLASTED, ANNOTATED]	1430	5	1.14999e-123	81.29	1	P:GO:0006364	P:rRNA processing			IPR000238 (PFAM); IPR015946 (G3DSA:3.30.300.GENE3D); mobidb-lite (MOBIDB_LITE); mobidb-lite (MOBIDB_LITE); PTHR14725 (PANTHER); IPR023799 (SUPERFAMILY)	P:GO:0006364	P:rRNA processing
ci|000044730|proj|Sample_C_D|2	---NA---	6.34005	2.69551	6.47782	0.000149581	0.028362		[INTERPRO, NO-BLAST]	710									no IPS match	no IPS match	no IPS match
ci|000044957|proj|Sample_C_D|2	---NA---	7.72454	2.26917	4.82045	0.000295079	0.0408478		[INTERPRO, NO-BLAST]	1083									Coil (COILS)	no GO terms	no GO terms
ci|000045972|proj|Sample_C_D|2	XP_033735156.1 neo-calmodulin-like isoform X1 [Pecten maximus]	34.0435	2.86145	7.26748	3.74772e-05	0.0120751	PF00036.27:EF-hand_1//PF03672.8:UPF0154//PF08726.5:EFhand_Ca_insen//PF10591.4:SPARC_Ca_bdg//PF12763.2:EF-hand_4//PF13202.1:EF-hand_5//PF13405.1:EF-hand_6//PF13499.1:EF-hand_7//PF13833.1:EF-hand_8//PF14658.1:EF-hand_9	[INTERPRO, BLASTED, MAPPED, ANNOTATED]	1524	20	1.44432e-99	85.09	1	F:GO:0005509	F:calcium ion binding			IPR002048 (SMART); IPR002048 (PFAM); G3DSA:1.10.238.10 (GENE3D); G3DSA:1.10.238.10 (GENE3D); G3DSA:1.10.238.10 (GENE3D); G3DSA:1.10.238.10 (GENE3D); PTHR23050 (PANTHER); PTHR23050:SF311 (PANTHER); IPR018247 (PROSITE_PATTERNS); IPR018247 (PROSITE_PATTERNS); IPR018247 (PROSITE_PATTERNS); IPR002048 (PROSITE_PROFILES); IPR002048 (PROSITE_PROFILES); IPR002048 (PROSITE_PROFILES); IPR002048 (PROSITE_PRO…	F:GO:0005509	F:calcium ion binding
ci|000047525|proj|Sample_C_D|2	XP_033743668.1 heat shock 70 kDa protein 12A-like [Pecten maximus]	182.074	1.02101	2.02934	0.000117287	0.0241166		[INTERPRO, BLASTED, MAPPED, ANNOTATED]	2477	20	0	66.59	13	P:GO:0007411; P:GO:0007412; P:GO:0007422; P:GO:0007480; P:GO:0016319; P:GO:0031532; P:GO:0035025; P:GO:0045887; P:GO:0050770; P:GO:0071772; F:GO:0003824; C:GO:0030426; C:GO:0031234	P:axon guidance; P:axon target recognition; P:peripheral nervous system development; P:imaginal disc-derived leg morphogenesis; P:mushroom body development; P:actin cytoskeleton reorganization; P:positive regulation of Rho protein signal transduction; P:positive regulation of synaptic growth at neuromuscular junction; P:regulation of axonogenesis; P:response to BMP; F:catalytic activity; C:growth…			G3DSA:3.30.420.40 (GENE3D); G3DSA:3.30.420.40 (GENE3D); PTHR14187 (PANTHER); PTHR14187:SF75 (PANTHER); SSF53067 (SUPERFAMILY)	no GO terms	no GO terms
ci|000047979|proj|Sample_C_D|2	---NA---	73.9221	2.3257	5.01311	0.000149987	0.028362		[INTERPRO, NO-BLAST]	511									NON_CYTOPLASMIC_DOMAIN (PHOBIUS); CYTOPLASMIC_DOMAIN (PHOBIUS); TRANSMEMBRANE (PHOBIUS); TMhelix (TMHMM)	no GO terms	no GO terms
ci|000048110|proj|Sample_C_D|2	---NA---	28.0234	2.98178	7.8996	3.24876e-08	6.53424e-05		[INTERPRO, NO-BLAST]	465									SIGNAL_PEPTIDE_H_REGION (PHOBIUS); SIGNAL_PEPTIDE_N_REGION (PHOBIUS); SIGNAL_PEPTIDE_C_REGION (PHOBIUS); NON_CYTOPLASMIC_DOMAIN (PHOBIUS); SIGNAL_PEPTIDE (PHOBIUS); TMhelix (TMHMM)	no GO terms	no GO terms
ci|000048345|proj|Sample_C_D|2	---NA---	62.6129	1.97855	3.94096	0.000289405	0.0405043		[INTERPRO, NO-BLAST]	506									no IPS match	no IPS match	no IPS match
ci|000048348|proj|Sample_C_D|2	---NA---	204.516	0.850199	1.80275	0.000110259	0.023381		[INTERPRO, NO-BLAST]	1300									no IPS match	no IPS match	no IPS match
ci|000048817|proj|Sample_C_D|2	---NA---	54.8869	1.42728	2.68939	4.90639e-06	0.00283175		[INTERPRO, NO-BLAST]	595									no IPS match	no IPS match	no IPS match
ci|000049641|proj|Sample_C_D|2	---NA---	138.443	1.39532	2.63048	5.64719e-06	0.00317645		[INTERPRO, NO-BLAST]	1879									CYTOPLASMIC_DOMAIN (PHOBIUS); TRANSMEMBRANE (PHOBIUS); NON_CYTOPLASMIC_DOMAIN (PHOBIUS); TMhelix (TMHMM)	no GO terms	no GO terms
ci|000050118|proj|Sample_C_D|2	XP_033733814.1 4-coumarate--CoA ligase 1-like [Pecten maximus]	530.706	1.22668	2.34028	2.61793e-07	0.00034752	PF00501.23:AMP-binding//PF13193.1:AMP-binding_C	[INTERPRO, BLASTED, MAPPED, ANNOTATED]	2111	20	0	77.15	19	P:GO:0001676; P:GO:0006468; P:GO:0015937; P:GO:0019433; P:GO:0046949; F:GO:0004467; F:GO:0004594; F:GO:0004672; F:GO:0005524; C:GO:0005634; C:GO:0005739; C:GO:0005829	P:long-chain fatty acid metabolic process; P:protein phosphorylation; P:coenzyme A biosynthetic process; P:triglyceride catabolic process; P:fatty-acyl-CoA biosynthetic process; F:long-chain fatty acid-CoA ligase activity; F:pantothenate kinase activity; F:protein kinase activity; F:ATP binding; C:nucleus; C:mitochondrion; C:cytosol	EC:2.7.1; EC:6.2.1.12; EC:3.6.1.15; EC:3.6.1; EC:2.7; EC:2; EC:3.6; EC:6.2; EC:3; EC:6.2.1.3; EC:6; EC:6.2.1; EC:2.7.1.33	Transferring phosphorus-containing groups; 4-coumarate--CoA ligase; Nucleoside-triphosphate phosphatase; Acting on acid anhydrides; Transferring phosphorus-containing groups; Transferases; Acting on acid anhydrides; Forming carbon-sulfur bonds; Hydrolases; Long-chain-fatty-acid--CoA ligase; Ligases; Forming carbon-sulfur bonds; Pantothenate kinase	G3DSA:2.30.38.10 (GENE3D); IPR025110 (PFAM); G3DSA:3.40.50.980 (GENE3D); IPR000873 (PFAM); G3DSA:3.40.50.980 (GENE3D); G3DSA:3.30.300.30 (GENE3D); PTHR24096:SF312 (PANTHER); PTHR24096 (PANTHER); IPR020845 (PROSITE_PATTERNS); cd05911 (CDD); SSF56801 (SUPERFAMILY); TMhelix (TMHMM)	P:GO:0008152; F:GO:0003824	P:metabolic process; F:catalytic activity
ci|000050120|proj|Sample_C_D|2	XP_033733818.1 probable 4-coumarate--CoA ligase 1 [Pecten maximus]	125.774	1.84049	3.58131	0.000361505	0.0463208	PF00501.23:AMP-binding//PF13193.1:AMP-binding_C	[INTERPRO, BLASTED, MAPPED, ANNOTATED]	1641	20	0	78.56	19	P:GO:0001676; P:GO:0006468; P:GO:0015937; P:GO:0019433; P:GO:0046949; F:GO:0004467; F:GO:0004594; F:GO:0004672; F:GO:0005524; C:GO:0005634; C:GO:0005739; C:GO:0005829	P:long-chain fatty acid metabolic process; P:protein phosphorylation; P:coenzyme A biosynthetic process; P:triglyceride catabolic process; P:fatty-acyl-CoA biosynthetic process; F:long-chain fatty acid-CoA ligase activity; F:pantothenate kinase activity; F:protein kinase activity; F:ATP binding; C:nucleus; C:mitochondrion; C:cytosol	EC:2.7.1; EC:6.2.1.12; EC:3.6.1.15; EC:3.6.1; EC:2.7; EC:2; EC:3.6; EC:6.2; EC:3; EC:6.2.1.3; EC:6; EC:6.2.1; EC:2.7.1.33	Transferring phosphorus-containing groups; 4-coumarate--CoA ligase; Nucleoside-triphosphate phosphatase; Acting on acid anhydrides; Transferring phosphorus-containing groups; Transferases; Acting on acid anhydrides; Forming carbon-sulfur bonds; Hydrolases; Long-chain-fatty-acid--CoA ligase; Ligases; Forming carbon-sulfur bonds; Pantothenate kinase	IPR000873 (PFAM); G3DSA:3.30.300.30 (GENE3D); IPR025110 (PFAM); G3DSA:2.30.38.10 (GENE3D); G3DSA:3.40.50.980 (GENE3D); G3DSA:3.40.50.980 (GENE3D); PTHR24096 (PANTHER); IPR020845 (PROSITE_PATTERNS); NON_CYTOPLASMIC_DOMAIN (PHOBIUS); CYTOPLASMIC_DOMAIN (PHOBIUS); NON_CYTOPLASMIC_DOMAIN (PHOBIUS); TRANSMEMBRANE (PHOBIUS); TRANSMEMBRANE (PHOBIUS); cd05911 (CDD); SSF56801 (SUPERFAMILY)	P:GO:0008152; F:GO:0003824	P:metabolic process; F:catalytic activity
ci|000101195|proj|Sample_C_D|2	XP_033734167.1 cell division control protein 42 homolog [Pecten maximus]	586.959	0.907608	1.87593	0.000107559	0.0233256	PF00071.17:Ras//PF08477.8:Miro	[INTERPRO, BLASTED, MAPPED, ANNOTATED]	1794	20	8.74633e-120	70.86	24	P:GO:0008286; P:GO:0008360; P:GO:0030866; P:GO:0032956; P:GO:0045109; P:GO:0045944; P:GO:0046039; P:GO:0046325; P:GO:0046326; P:GO:0051056; P:GO:0051491; P:GO:1903077; F:GO:0003924; F:GO:0005522; F:GO:0005525; F:GO:0032427; C:GO:0005829; C:GO:0005884; C:GO:0005886; C:GO:0030660; C:GO:0045121	P:insulin receptor signaling pathway; P:regulation of cell shape; P:cortical actin cytoskeleton organization; P:regulation of actin cytoskeleton organization; P:intermediate filament organization; P:positive regulation of transcription by RNA polymerase II; P:GTP metabolic process; P:negative regulation of glucose import; P:positive regulation of glucose import; P:regulation of small GTPase media…	EC:3.6.1; EC:3.6; EC:3; EC:3.6.1.15	Acting on acid anhydrides; Acting on acid anhydrides; Hydrolases; Nucleoside-triphosphate phosphatase	PR00449 (PRINTS); SM00175 (SMART); SM00174 (SMART); SM00173 (SMART); IPR005225 (TIGRFAM); G3DSA:3.30.70.1390 (GENE3D); G3DSA:3.40.50.300 (GENE3D); IPR001806 (PFAM); PTHR24072 (PANTHER); PS51419 (PROSITE_PROFILES); cd00157 (CDD); IPR027417 (SUPERFAMILY)	F:GO:0003924; F:GO:0005525	F:GTPase activity; F:GTP binding
ci|000148527|proj|Sample_C_D|2	XP_033754776.1 protocadherin Fat 4-like [Pecten maximus]	13.0329	1.70893	3.26919	0.00025452	0.0381337	PF00028.12:Cadherin	[INTERPRO, BLASTED, MAPPED, ANNOTATED]	533	20	2.45275e-62	57.09	7	P:GO:0007155; P:GO:0016070; P:GO:0042273; F:GO:0005509; F:GO:0097159; F:GO:1901363; C:GO:0005886	P:cell adhesion; P:RNA metabolic process; P:ribosomal large subunit biogenesis; F:calcium ion binding; F:organic cyclic compound binding; F:heterocyclic compound binding; C:plasma membrane			G3DSA:2.60.40.60 (GENE3D); G3DSA:2.60.40.60 (GENE3D); PTHR43912 (PANTHER); IPR020894 (PROSITE_PATTERNS); PS50268 (PROSITE_PROFILES); cd11304 (CDD); cd11304 (CDD); IPR015919 (SUPERFAMILY); IPR015919 (SUPERFAMILY)	P:GO:0007155; F:GO:0005509; C:GO:0005886; C:GO:0016020	P:cell adhesion; F:calcium ion binding; C:plasma membrane; C:membrane
ci|000177863|proj|Sample_C_D|2	---NA---	501.718	0.827519	1.77463	3.55682e-05	0.0117201		[INTERPRO, NO-BLAST]	2718									mobidb-lite (MOBIDB_LITE)	no GO terms	no GO terms
ci|000178202|proj|Sample_C_D|2	---NA---	56.5219	1.23319	2.35086	6.40175e-05	0.0172026		[INTERPRO, NO-BLAST]	1418									CYTOPLASMIC_DOMAIN (PHOBIUS); NON_CYTOPLASMIC_DOMAIN (PHOBIUS); TRANSMEMBRANE (PHOBIUS)	no GO terms	no GO terms
ci|000178278|proj|Sample_C_D|2	---NA---	16.1687	2.72733	6.6223	0.000122416	0.0248474		[INTERPRO, NO-BLAST]	1213									TMhelix (TMHMM)	no GO terms	no GO terms
ci|000178362|proj|Sample_C_D|2	---NA---	18.4782	2.82595	7.0908	2.83293e-05	0.0100551		[INTERPRO, NO-BLAST]	1043									no IPS match	no IPS match	no IPS match
ci|000178633|proj|Sample_C_D|2	---NA---	200.795	1.42876	2.69216	0.000251449	0.0379305		[INTERPRO, NO-BLAST]	2450									TMhelix (TMHMM)	no GO terms	no GO terms
ci|000179103|proj|Sample_C_D|2	---NA---	123.577	1.03842	2.05398	1.78972e-09	6.59941e-06		[INTERPRO, NO-BLAST]	1911									no IPS match	no IPS match	no IPS match
ci|000179543|proj|Sample_C_D|2	XP_033736129.1 uncharacterized protein LOC117324390 [Pecten maximus]	23.9565	2.42803	5.38157	0.000181415	0.0315212		[INTERPRO, BLASTED, MAPPED]	786	5	5.45188e-43	78.92	2	C:GO:0009507; C:GO:0009536	C:chloroplast; C:plastid			no IPS match	no IPS match	no IPS match
ci|000179626|proj|Sample_C_D|2	XP_033757503.1 uncharacterized protein LOC117339901 [Pecten maximus]	153.85	1.79276	3.46477	0.000407933	0.0499553	PF09612.5:HtrL_YibB	[INTERPRO, BLASTED, MAPPED, ANNOTATED]	1827	20	0	67.81	2	F:GO:0030246; C:GO:0005789	F:carbohydrate binding; C:endoplasmic reticulum membrane			IPR011735 (PFAM); CYTOPLASMIC_DOMAIN (PHOBIUS); NON_CYTOPLASMIC_DOMAIN (PHOBIUS); CYTOPLASMIC_DOMAIN (PHOBIUS); TRANSMEMBRANE (PHOBIUS); TRANSMEMBRANE (PHOBIUS); TMhelix (TMHMM)	no GO terms	no GO terms
ci|000179704|proj|Sample_C_D|2	XP_033732326.1 L-proline trans-4-hydroxylase-like [Pecten maximus]	21.5899	2.01921	4.05363	7.46157e-06	0.00380959		[INTERPRO, BLASTED, MAPPED, ANNOTATED]	1439	20	4.77749e-56	81.73	4	P:GO:0006468; F:GO:0004674; F:GO:0005524; C:GO:0016021	P:protein phosphorylation; F:protein serine/threonine kinase activity; F:ATP binding; C:integral component of membrane	EC:2.7.1; EC:2.7.11; EC:2.7; EC:2	Transferring phosphorus-containing groups; Transferring phosphorus-containing groups; Transferring phosphorus-containing groups; Transferases	G3DSA:2.60.120.620 (GENE3D); PTHR20883:SF10 (PANTHER); PTHR20883 (PANTHER); SSF51197 (SUPERFAMILY)	no GO terms	no GO terms
ci|000179771|proj|Sample_C_D|2	XP_033747905.1 mitotic spindle assembly checkpoint protein MAD1-like [Pecten maximus]	90.4658	0.858178	1.81275	1.09931e-05	0.00521173	PF05557.8:MAD	[INTERPRO, BLASTED, MAPPED, ANNOTATED]	3512	12	0	58.28	17	P:GO:0007094; P:GO:0042130; P:GO:0048538; P:GO:0051315; P:GO:0090235; F:GO:0042802; F:GO:0043515; F:GO:0044877; C:GO:0000776; C:GO:0000922; C:GO:0005635; C:GO:0005654; C:GO:0005813; C:GO:0005829; C:GO:0032991; C:GO:0072686	P:mitotic spindle assembly checkpoint; P:negative regulation of T cell proliferation; P:thymus development; P:attachment of mitotic spindle microtubules to kinetochore; P:regulation of metaphase plate congression; F:identical protein binding; F:kinetochore binding; F:protein-containing complex binding; C:kinetochore; C:spindle pole; C:nuclear envelope; C:nucleoplasm; C:centrosome; C:cytosol; C:pr…			Coil (COILS); Coil (COILS); Coil (COILS); Coil (COILS); Coil (COILS); Coil (COILS); Coil (COILS); Coil (COILS); Coil (COILS); G3DSA:1.20.5.340 (GENE3D); G3DSA:1.20.5.320 (GENE3D); IPR008672 (PFAM); IPR008672 (PANTHER); SIGNAL_PEPTIDE_C_REGION (PHOBIUS); SIGNAL_PEPTIDE (PHOBIUS); SIGNAL_PEPTIDE_H_REGION (PHOBIUS); SIGNAL_PEPTIDE_N_REGION (PHOBIUS); NON_CYTOPLASMIC_DOMAIN (PHOBIUS); SignalP-noTM (S…	P:GO:0007094	P:mitotic spindle assembly checkpoint
ci|000179989|proj|Sample_C_D|2	---NA---	97.5623	1.07029	2.09985	4.02506e-06	0.0024068		[INTERPRO, NO-BLAST]	972									no IPS match	no IPS match	no IPS match
ci|000180524|proj|Sample_C_D|2	---NA---	33.0097	2.57646	5.96475	6.89955e-09	2.03817e-05		[INTERPRO, NO-BLAST]	482									no IPS match	no IPS match	no IPS match
ci|000180736|proj|Sample_C_D|2	XP_033756167.1 exocyst complex component 4-like [Pecten maximus]	132.914	1.41602	2.66849	1.27288e-08	2.81617e-05		[INTERPRO, BLASTED, MAPPED, ANNOTATED]	2507	20	0	79.8	43	P:GO:0000212; P:GO:0000916; P:GO:0006612; P:GO:0006893; P:GO:0007009; P:GO:0007110; P:GO:0007111; P:GO:0007286; P:GO:0007298; P:GO:0016080; P:GO:0016081; P:GO:0016241; P:GO:0017156; P:GO:0030010; P:GO:0044091; P:GO:0045887; P:GO:0048341; P:GO:0048489; P:GO:0048709; P:GO:0050850; P:GO:0051223; P:GO:0055108; P:GO:0090522; P:GO:0097480; F:GO:0030165; F:GO:0031267; F:GO:0044877; F:GO:0047485; C:GO:00…	P:meiotic spindle organization; P:actomyosin contractile ring contraction; P:protein targeting to membrane; P:Golgi to plasma membrane transport; P:plasma membrane organization; P:meiosis I cytokinesis; P:meiosis II cytokinesis; P:spermatid development; P:border follicle cell migration; P:synaptic vesicle targeting; P:synaptic vesicle docking; P:regulation of macroautophagy; P:calcium-ion regulat…			PTHR14146 (PANTHER); NON_CYTOPLASMIC_DOMAIN (PHOBIUS); TRANSMEMBRANE (PHOBIUS); CYTOPLASMIC_DOMAIN (PHOBIUS)	no GO terms	no GO terms
ci|000180938|proj|Sample_C_D|2	XP_033737263.1 uncharacterized protein LOC117325261 [Pecten maximus]	28.6913	2.50783	5.68762	0.000241207	0.0366354	PF01300.13:Sua5_yciO_yrdC	[INTERPRO, BLASTED, MAPPED, ANNOTATED]	740	20	7.02387e-154	57.76	1	F:GO:0003725	F:double-stranded RNA binding			IPR006070 (PFAM); IPR017945 (G3DSA:3.90.870.GENE3D); PTHR17490:SF14 (PANTHER); PTHR17490 (PANTHER); IPR006070 (PROSITE_PROFILES); IPR017945 (SUPERFAMILY)	F:GO:0003725	F:double-stranded RNA binding
ci|000181387|proj|Sample_C_D|2	XP_033754429.1 sodium- and chloride-dependent glycine transporter 1-like [Pecten maximus]	761.29	3.45969	11.002	8.22364e-07	0.000802688	PF00209.13:SNF	[INTERPRO, BLASTED, MAPPED, ANNOTATED]	2623	20	0	74.83	3	P:GO:0006836; F:GO:0005328; C:GO:0016021	P:neurotransmitter transport; F:neurotransmitter:sodium symporter activity; C:integral component of membrane	EC:7	Translocases	IPR000175 (PRINTS); IPR000175 (PFAM); IPR000175 (PANTHER); IPR000175 (PROSITE_PATTERNS); TRANSMEMBRANE (PHOBIUS); NON_CYTOPLASMIC_DOMAIN (PHOBIUS); CYTOPLASMIC_DOMAIN (PHOBIUS); NON_CYTOPLASMIC_DOMAIN (PHOBIUS); NON_CYTOPLASMIC_DOMAIN (PHOBIUS); TRANSMEMBRANE (PHOBIUS); TRANSMEMBRANE (PHOBIUS); TRANSMEMBRANE (PHOBIUS); NON_CYTOPLASMIC_DOMAIN (PHOBIUS); NON_CYTOPLASMIC_DOMAIN (PHOBIUS); TRANSMEMBR…	P:GO:0006836; F:GO:0005328; C:GO:0016021	P:neurotransmitter transport; F:neurotransmitter:sodium symporter activity; C:integral component of membrane
ci|000181698|proj|Sample_C_D|2	XP_033759190.1 uncharacterized protein LOC117341449 [Pecten maximus]	56.5109	1.12304	2.17805	0.000190837	0.0325048	PF01124.13:MAPEG	[INTERPRO, BLASTED, MAPPED, ANNOTATED]	1066	13	3.42905e-120	64.7	15	P:GO:0002070; P:GO:0031069; P:GO:0042335; P:GO:0045055; P:GO:0045684; P:GO:0061436; P:GO:0070268; F:GO:0042802; C:GO:0005765; C:GO:0016021; C:GO:0032588	P:epithelial cell maturation; P:hair follicle morphogenesis; P:cuticle development; P:regulated exocytosis; P:positive regulation of epidermis development; P:establishment of skin barrier; P:cornification; F:identical protein binding; C:lysosomal membrane; C:integral component of membrane; C:trans-Golgi network membrane			IPR023352 (G3DSA:1.20.120.GENE3D); IPR001129 (PFAM); IPR033582 (PANTHER); CYTOPLASMIC_DOMAIN (PHOBIUS); TRANSMEMBRANE (PHOBIUS); TRANSMEMBRANE (PHOBIUS); CYTOPLASMIC_DOMAIN (PHOBIUS); CYTOPLASMIC_DOMAIN (PHOBIUS); TRANSMEMBRANE (PHOBIUS); NON_CYTOPLASMIC_DOMAIN (PHOBIUS); NON_CYTOPLASMIC_DOMAIN (PHOBIUS); TRANSMEMBRANE (PHOBIUS); TRANSMEMBRANE (PHOBIUS); NON_CYTOPLASMIC_DOMAIN (PHOBIUS); PS51257 …	P:GO:0061436; P:GO:0070268; C:GO:0032588	P:establishment of skin barrier; P:cornification; C:trans-Golgi network membrane
ci|000181794|proj|Sample_C_D|2	XP_033739668.1 exostosin-2-like [Pecten maximus]	10.4222	2.39226	5.24981	3.4427e-05	0.0115236	PF03016.10:Exostosin	[INTERPRO, BLASTED, MAPPED, ANNOTATED]	774	20	5.09757e-107	69.66	19	P:GO:0006024; P:GO:0006044; P:GO:0006486; P:GO:0015012; P:GO:0015014; P:GO:0030206; P:GO:0030210; P:GO:0030513; P:GO:0045880; P:GO:0090263; F:GO:0005515; F:GO:0015020; F:GO:0050508; F:GO:0050509; C:GO:0005783; C:GO:0005794; C:GO:0016021	P:glycosaminoglycan biosynthetic process; P:N-acetylglucosamine metabolic process; P:protein glycosylation; P:heparan sulfate proteoglycan biosynthetic process; P:heparan sulfate proteoglycan biosynthetic process, polysaccharide chain biosynthetic process; P:chondroitin sulfate biosynthetic process; P:heparin biosynthetic process; P:positive regulation of BMP signaling pathway; P:positive regulat…	EC:2.4; EC:2; EC:2.4.1.17; EC:2.4.1.225; EC:2.4.1.224; EC:2.4.1	Glycosyltransferases; Transferases; Glucuronosyltransferase; N-acetylglucosaminyl-proteoglycan 4-beta-glucuronosyltransferase; Glucuronosyl-N-acetylglucosaminyl-proteoglycan 4-alpha-N-; Glycosyltransferases	IPR004263 (PFAM); IPR027673 (PTHR11062:PANTHER); PTHR11062 (PANTHER)	P:GO:0006024; P:GO:0006486; P:GO:0015012; F:GO:0015020; F:GO:0016757; C:GO:0016021	P:glycosaminoglycan biosynthetic process; P:protein glycosylation; P:heparan sulfate proteoglycan biosynthetic process; F:glucuronosyltransferase activity; F:transferase activity, transferring glycosyl groups; C:integral component of membrane
ci|000181798|proj|Sample_C_D|2	XP_033736186.1 LOW QUALITY PROTEIN: uncharacterized secreted protein ARB_06907-like [Pecten maximus]	70.0487	0.921081	1.89353	0.000170091	0.0303759		[INTERPRO, BLASTED, MAPPED]	1370	4	0	68.37	1	P:GO:0009793	P:embryo development ending in seed dormancy			Coil (COILS); PTHR11731:SF104 (PANTHER); PTHR11731 (PANTHER)	no GO terms	no GO terms
ci|000181995|proj|Sample_C_D|2	---NA---	40.7443	2.21933	4.65677	0.000211607	0.03414		[INTERPRO, NO-BLAST]	740									no IPS match	no IPS match	no IPS match
ci|000182262|proj|Sample_C_D|2	PREDICTED: glycoprotein hormone beta-5 [Crassostrea gigas]	1256.01	2.75662	6.75811	9.53362e-05	0.0216304	PF00007.17:Cys_knot	[INTERPRO, BLASTED, MAPPED, ANNOTATED]	3479	5	1.62433e-36	58.86	9	P:GO:0007186; P:GO:0007267; P:GO:0009755; F:GO:0005179; F:GO:0046982; C:GO:0005576; C:GO:0005615; C:GO:0005737	P:G protein-coupled receptor signaling pathway; P:cell-cell signaling; P:hormone-mediated signaling pathway; F:hormone activity; F:protein heterodimerization activity; C:extracellular region; C:extracellular space; C:cytoplasm			IPR029034 (G3DSA:2.10.90.GENE3D); IPR006208 (PFAM); PTHR11515:SF13 (PANTHER); IPR001545 (PANTHER); CYTOPLASMIC_DOMAIN (PHOBIUS); TRANSMEMBRANE (PHOBIUS); NON_CYTOPLASMIC_DOMAIN (PHOBIUS); IPR001545 (CDD); SignalP-noTM (SIGNALP_EUK); IPR029034 (SUPERFAMILY); TMhelix (TMHMM)	F:GO:0005179; C:GO:0005576	F:hormone activity; C:extracellular region
ci|000182941|proj|Sample_C_D|2	XP_033740856.1 keratin-associated protein 5-5-like [Pecten maximus]	962.398	2.79112	6.92166	1.69535e-05	0.00730685		[INTERPRO, BLASTED, MAPPED, ANNOTATED]	1536	19	1.54932e-17	87.44	24	P:GO:0000379; P:GO:0006364; P:GO:0007169; P:GO:0007275; P:GO:0018108; P:GO:0033674; P:GO:0042147; P:GO:0046855; P:GO:0046856; P:GO:0048016; P:GO:0071973; P:GO:0090502; F:GO:0000213; F:GO:0003676; F:GO:0004445; F:GO:0004714; F:GO:0005509; F:GO:0005524; C:GO:0005730; C:GO:0005829; C:GO:0005887; C:GO:0009425; C:GO:0032040; C:GO:0043235	P:tRNA-type intron splice site recognition and cleavage; P:rRNA processing; P:transmembrane receptor protein tyrosine kinase signaling pathway; P:multicellular organism development; P:peptidyl-tyrosine phosphorylation; P:positive regulation of kinase activity; P:retrograde transport, endosome to Golgi; P:inositol phosphate dephosphorylation; P:phosphatidylinositol dephosphorylation; P:inositol ph…	EC:2.7.1; EC:2.7.10.1; EC:3.1.31; EC:3.1.3.56; EC:3.1.27; EC:3.1.3; EC:2.7.10; EC:3.1.27.9; EC:3.1; EC:2.7; EC:2; EC:3	Transferring phosphorus-containing groups; Receptor protein-tyrosine kinase; Acting on ester bonds; Inositol-polyphosphate 5-phosphatase; Acting on ester bonds; Acting on ester bonds; Transferring phosphorus-containing groups; Acting on ester bonds; Acting on ester bonds; Transferring phosphorus-containing groups; Transferases; Hydrolases	Coil (COILS); IPR001008 (PRINTS); NON_CYTOPLASMIC_DOMAIN (PHOBIUS); SIGNAL_PEPTIDE_N_REGION (PHOBIUS); SIGNAL_PEPTIDE (PHOBIUS); SIGNAL_PEPTIDE_H_REGION (PHOBIUS); SIGNAL_PEPTIDE_C_REGION (PHOBIUS)	F:GO:0046872	F:metal ion binding
ci|000182943|proj|Sample_C_D|2	---NA---	39.1067	2.0571	4.16148	4.24449e-05	0.0131645		[INTERPRO, NO-BLAST]	3476									CYTOPLASMIC_DOMAIN (PHOBIUS); NON_CYTOPLASMIC_DOMAIN (PHOBIUS); TRANSMEMBRANE (PHOBIUS); TMhelix (TMHMM)	no GO terms	no GO terms
ci|000183385|proj|Sample_C_D|2	XP_033761206.1 perlucin-like [Pecten maximus]	122.248	2.66884	6.35916	2.70505e-05	0.00970499	PF00059.16:Lectin_C	[INTERPRO, BLASTED, MAPPED, ANNOTATED]	659	20	1.64294e-67	62.75	33	P:GO:0000338; P:GO:0002758; P:GO:0006898; P:GO:0006910; P:GO:0009756; P:GO:0034138; P:GO:0051260; P:GO:0060355; P:GO:0071360; P:GO:0098657; F:GO:0000166; F:GO:0004683; F:GO:0005044; F:GO:0005516; F:GO:0005534; F:GO:0008237; F:GO:0030169; F:GO:0038187; F:GO:0070122; C:GO:0005737; C:GO:0005886; C:GO:0008180; C:GO:0016021; C:GO:0030666; C:GO:0043005	P:protein deneddylation; P:innate immune response-activating signal transduction; P:receptor-mediated endocytosis; P:phagocytosis, recognition; P:carbohydrate mediated signaling; P:toll-like receptor 3 signaling pathway; P:protein homooligomerization; P:positive regulation of cell adhesion molecule production; P:cellular response to exogenous dsRNA; P:import into cell; F:nucleotide binding; F:cal…	EC:2.7.1; EC:2.7.11; EC:3.4; EC:2.7; EC:2; EC:2.7.11.17; EC:3	Transferring phosphorus-containing groups; Transferring phosphorus-containing groups; Acting on peptide bonds (peptidases); Transferring phosphorus-containing groups; Transferases; Calcium/calmodulin-dependent protein kinase; Hydrolases	IPR016186 (G3DSA:3.10.100.GENE3D); IPR001304 (PFAM); PTHR22802 (PANTHER); SIGNAL_PEPTIDE_N_REGION (PHOBIUS); SIGNAL_PEPTIDE_H_REGION (PHOBIUS); NON_CYTOPLASMIC_DOMAIN (PHOBIUS); SIGNAL_PEPTIDE (PHOBIUS); SIGNAL_PEPTIDE_C_REGION (PHOBIUS); IPR001304 (PROSITE_PROFILES); cd00037 (CDD); SignalP-TM (SIGNALP_GRAM_POSITIVE); SignalP-TM (SIGNALP_EUK); IPR016187 (SUPERFAMILY); TMhelix (TMHMM)	no GO terms	no GO terms
ci|000183502|proj|Sample_C_D|2	XP_033733109.1 C1q-related factor-like [Pecten maximus]	34.4701	2.23444	4.70581	0.000372111	0.0467768	PF00386.16:C1q	[INTERPRO, BLASTED, MAPPED, ANNOTATED]	942	20	5.42806e-173	55.37	2	F:GO:0005515; C:GO:0005622	F:protein binding; C:intracellular anatomical structure			IPR001073 (PRINTS); IPR008983 (G3DSA:2.60.120.GENE3D); IPR001073 (PFAM); mobidb-lite (MOBIDB_LITE); PTHR44142 (PANTHER); IPR001073 (PROSITE_PROFILES); IPR008983 (SUPERFAMILY)	F:GO:0005515	F:protein binding
ci|000183622|proj|Sample_C_D|2	XP_033735881.1 cap-specific mRNA (nucleoside-2'-O-)-methyltransferase 1-like [Pecten maximus]	26.4807	2.17097	4.50325	0.000400073	0.049357	PF00397.21:WW//PF01585.18:G-patch//PF01728.14:FtsJ//PF12656.2:G-patch_2	[INTERPRO, BLASTED, MAPPED, ANNOTATED]	3188	20	0	64.99	10	P:GO:0006370; P:GO:0080009; P:GO:0097309; F:GO:0003676; F:GO:0004483; C:GO:0005654; C:GO:0005829	P:7-methylguanosine mRNA capping; P:mRNA methylation; P:cap1 mRNA methylation; F:nucleic acid binding; F:mRNA (nucleoside-2'-O-)-methyltransferase activity; C:nucleoplasm; C:cytosol	EC:2.1.1.57; EC:2.1; EC:2; EC:2.1.1	Methyltransferase cap1; Transferring one-carbon groups; Transferases; Transferring one-carbon groups	IPR000467 (SMART); IPR000467 (PFAM); G3DSA:3.30.470.30 (GENE3D); G3DSA:3.40.50.150 (GENE3D); IPR002877 (PFAM); mobidb-lite (MOBIDB_LITE); mobidb-lite (MOBIDB_LITE); IPR030376 (PTHR16121:PANTHER); PTHR16121 (PANTHER); IPR025816 (PROSITE_PROFILES); IPR000467 (PROSITE_PROFILES); IPR029063 (SUPERFAMILY)	P:GO:0006370; P:GO:0032259; P:GO:0080009; F:GO:0003676; F:GO:0004483; F:GO:0008168	P:7-methylguanosine mRNA capping; P:methylation; P:mRNA methylation; F:nucleic acid binding; F:mRNA (nucleoside-2'-O-)-methyltransferase activity; F:methyltransferase activity
ci|000183720|proj|Sample_C_D|2	XP_033740606.1 ubiquitin carboxyl-terminal hydrolase 16-like isoform X5 [Pecten maximus]	238.884	2.79129	6.92246	8.6022e-05	0.0205407		[INTERPRO, BLASTED, MAPPED]	3127	20	4.60596e-159	50.49	38	P:GO:0006221; P:GO:0006260; P:GO:0006457; P:GO:0006526; P:GO:0006807; P:GO:0008652; P:GO:0009085; P:GO:0009306; P:GO:0015031; P:GO:0015628; P:GO:0016485; P:GO:0019878; P:GO:0022904; P:GO:0032508; P:GO:0044205; P:GO:0055114; F:GO:0000166; F:GO:0003678; F:GO:0004043; F:GO:0004088; F:GO:0005524; F:GO:0008121; F:GO:0009055; F:GO:0016491; F:GO:0016874; F:GO:0031177; F:GO:0046872; F:GO:0051082; C:GO:00…	P:pyrimidine nucleotide biosynthetic process; P:DNA replication; P:protein folding; P:arginine biosynthetic process; P:nitrogen compound metabolic process; P:cellular amino acid biosynthetic process; P:lysine biosynthetic process; P:protein secretion; P:protein transport; P:protein secretion by the type II secretion system; P:protein processing; P:lysine biosynthetic process via aminoadipic acid;…			Coil (COILS); G3DSA:3.90.70.10 (GENE3D); SSF54001 (SUPERFAMILY)	no GO terms	no GO terms
ci|000183834|proj|Sample_C_D|2	XP_033754412.1 39S ribosomal protein L3, mitochondrial-like [Pecten maximus]	60.0756	1.35791	2.56314	5.1452e-06	0.00294398	PF00297.17:Ribosomal_L3	[INTERPRO, BLASTED, MAPPED, ANNOTATED]	1495	20	0	53.11	7	P:GO:0006412; P:GO:0032543; F:GO:0003735; C:GO:0005762; C:GO:0005763; C:GO:0005840	P:translation; P:mitochondrial translation; F:structural constituent of ribosome; C:mitochondrial large ribosomal subunit; C:mitochondrial small ribosomal subunit; C:ribosome			G3DSA:4.10.960.10 (GENE3D); IPR000597 (PFAM); mobidb-lite (MOBIDB_LITE); mobidb-lite (MOBIDB_LITE); IPR019927 (PANTHER); PTHR11229:SF0 (PANTHER); IPR019927 (PANTHER); PTHR11229:SF0 (PANTHER); IPR019927 (PANTHER); PTHR11229:SF0 (PANTHER); IPR019926 (PROSITE_PATTERNS); IPR009000 (SUPERFAMILY); IPR009000 (SUPERFAMILY)	P:GO:0006412; F:GO:0003735; C:GO:0005622; C:GO:0005840	P:translation; F:structural constituent of ribosome; C:intracellular anatomical structure; C:ribosome
ci|000183979|proj|Sample_C_D|2	---NA---	28.1804	2.67697	6.3951	2.08926e-05	0.00825419		[INTERPRO, NO-BLAST]	1165									no IPS match	no IPS match	no IPS match
ci|000184340|proj|Sample_C_D|2	---NA---	14.1774	2.42463	5.36893	0.00032391	0.0430839		[INTERPRO, NO-BLAST]	1151									no IPS match	no IPS match	no IPS match
ci|000184389|proj|Sample_C_D|2	XP_033760448.1 serine/Arginine-related protein 53-like [Pecten maximus]	13.0183	2.6499	6.27625	0.000130371	0.0256286		[INTERPRO, BLASTED, MAPPED, ANNOTATED]	1500	4	2.03779e-73	77.32	49	P:GO:0000380; P:GO:0005975; P:GO:0006325; P:GO:0006508; P:GO:0007443; P:GO:0007509; P:GO:0008543; P:GO:0009253; P:GO:0019042; P:GO:0019072; P:GO:0019076; P:GO:0019835; P:GO:0032259; P:GO:0032508; P:GO:0042060; P:GO:0042742; P:GO:0045792; P:GO:0045927; P:GO:0048627; P:GO:0050770; P:GO:0071897; P:GO:0090305; P:GO:0090630; P:GO:0098003; P:GO:0099000; P:GO:1903475; P:GO:2000431; F:GO:0003677; F:GO:00…	P:alternative mRNA splicing, via spliceosome; P:carbohydrate metabolic process; P:chromatin organization; P:proteolysis; P:Malpighian tubule morphogenesis; P:mesoderm migration involved in gastrulation; P:fibroblast growth factor receptor signaling pathway; P:peptidoglycan catabolic process; P:viral latency; P:viral genome packaging; P:viral release from host cell; P:cytolysis; P:methylation; P:D…	EC:3.5.4.12; EC:3.2.1; EC:2.1; EC:3.4.17.11; EC:3.5.1; EC:3.2; EC:3.1; EC:3.4; EC:3.5.4; EC:2; EC:3; EC:3.5; EC:3.5.1.28; EC:2.1.1	dCMP deaminase; Glycosylases; Transferring one-carbon groups; Glutamate carboxypeptidase; Acting on carbon-nitrogen bonds, other than peptide bonds; Glycosylases; Acting on ester bonds; Acting on peptide bonds (peptidases); Acting on carbon-nitrogen bonds, other than peptide bonds; Transferases; Hydrolases; Acting on carbon-nitrogen bonds, other than peptide bonds; N-acetylmuramoyl-L-alanine amid…	IPR034604 (PANTHER); SIGNAL_PEPTIDE_N_REGION (PHOBIUS); NON_CYTOPLASMIC_DOMAIN (PHOBIUS); SIGNAL_PEPTIDE_C_REGION (PHOBIUS); SIGNAL_PEPTIDE (PHOBIUS); SIGNAL_PEPTIDE_H_REGION (PHOBIUS)	P:GO:0000380; P:GO:0000398	P:alternative mRNA splicing, via spliceosome; P:mRNA splicing, via spliceosome
ci|000184490|proj|Sample_C_D|2	---NA---	73.2529	0.930781	1.90631	4.18697e-05	0.0131086		[INTERPRO, NO-BLAST]	704									no IPS match	no IPS match	no IPS match
ci|000184498|proj|Sample_C_D|2	XP_033762583.1 trichohyalin-like isoform X33 [Pecten maximus]	140.409	2.64125	6.23873	0.000161731	0.0295717		[INTERPRO, BLASTED]	547	20	7.32028e-23	81.43						no IPS match	no IPS match	no IPS match
ci|000184791|proj|Sample_C_D|2	---NA---	65.9677	1.44502	2.72267	6.60352e-08	0.000118458		[INTERPRO, NO-BLAST]	491									no IPS match	no IPS match	no IPS match
ci|000185109|proj|Sample_C_D|2	XP_033752810.1 uncharacterized protein LOC117336410 [Pecten maximus]	50.8937	1.25986	2.39472	0.000227987	0.0357734	PF13519.1:VWA_2	[INTERPRO, BLASTED, MAPPED, ANNOTATED]	1583	20	0	74.94	11	P:GO:0000724; P:GO:0035066; P:GO:0035067; P:GO:0045717; P:GO:0045944; P:GO:0071158; F:GO:0004842; F:GO:0046872; C:GO:0005886; C:GO:0031436; C:GO:0070531	P:double-strand break repair via homologous recombination; P:positive regulation of histone acetylation; P:negative regulation of histone acetylation; P:negative regulation of fatty acid biosynthetic process; P:positive regulation of transcription by RNA polymerase II; P:positive regulation of cell cycle arrest; F:ubiquitin-protein transferase activity; F:metal ion binding; C:plasma membrane; C:B…	EC:2	Transferases	IPR036465 (G3DSA:3.40.50.GENE3D); mobidb-lite (MOBIDB_LITE); IPR036465 (SUPERFAMILY)	no GO terms	no GO terms
ci|000185578|proj|Sample_C_D|2	XP_033734281.1 cholesterol 24-hydroxylase-like [Pecten maximus]	136.321	0.92816	1.90285	0.000232281	0.0361059	PF00067.17:p450//PF02074.10:Peptidase_M32	[INTERPRO, BLASTED, MAPPED, ANNOTATED]	2115	20	0	74.61	26	P:GO:0000902; P:GO:0006438; P:GO:0016477; P:GO:0030031; P:GO:0030866; P:GO:0106074; F:GO:0002161; F:GO:0004832; F:GO:0005506; F:GO:0005524; F:GO:0016705; F:GO:0020037; C:GO:0031209	P:cell morphogenesis; P:valyl-tRNA aminoacylation; P:cell migration; P:cell projection assembly; P:cortical actin cytoskeleton organization; P:aminoacyl-tRNA metabolism involved in translational fidelity; F:aminoacyl-tRNA editing activity; F:valine-tRNA ligase activity; F:iron ion binding; F:ATP binding; F:oxidoreductase activity, acting on paired donors, with incorporation or reduction of molecu…	EC:3.1.1; EC:3.1; EC:6.1; EC:1; EC:1.14; EC:3; EC:6.1.1; EC:6; EC:6.1.1.9; EC:3.1.1.1; EC:1.14.14.25	Acting on ester bonds; Acting on ester bonds; Forming carbon-oxygen bonds; Oxidoreductases; Acting on paired donors, with incorporation or reduction of molecular oxygen. The oxygen incorporated need not be derived from O(2); Hydrolases; Forming carbon-oxygen bonds; Ligases; Valine--tRNA ligase; Carboxylesterase; Cholesterol 24-hydroxylase	IPR001128 (PRINTS); IPR002401 (PRINTS); IPR036396 (G3DSA:1.10.630.GENE3D); IPR001128 (PFAM); PTHR24293 (PANTHER); IPR017972 (PROSITE_PATTERNS); IPR036396 (SUPERFAMILY)	P:GO:0055114; F:GO:0005506; F:GO:0016705; F:GO:0020037	P:obsolete oxidation-reduction process; F:iron ion binding; F:oxidoreductase activity, acting on paired donors, with incorporation or reduction of molecular oxygen; F:heme binding
ci|000186137|proj|Sample_C_D|2	XP_033741798.1 adhesion G protein-coupled receptor L3-like [Pecten maximus]	162.118	2.66117	6.32546	0.000179327	0.0314049	PF00002.19:7tm_2//PF01825.16:GPS//PF02793.17:HRM//PF07679.11:I-set//PF07686.12:V-set//PF12003.3:DUF3497	[INTERPRO, BLASTED, MAPPED, ANNOTATED]	3187	20	0	58.85	16	P:GO:0007166; P:GO:0007186; P:GO:0016310; P:GO:0016525; P:GO:0097264; F:GO:0004175; F:GO:0004672; F:GO:0004930; C:GO:0016021	P:cell surface receptor signaling pathway; P:G protein-coupled receptor signaling pathway; P:phosphorylation; P:negative regulation of angiogenesis; P:self proteolysis; F:endopeptidase activity; F:protein kinase activity; F:G protein-coupled receptor activity; C:integral component of membrane	EC:2.7.1; EC:3.4.99; EC:3.4; EC:2.7; EC:2; EC:3	Transferring phosphorus-containing groups; Acting on peptide bonds (peptidases); Acting on peptide bonds (peptidases); Transferring phosphorus-containing groups; Transferases; Hydrolases	IPR000832 (PRINTS); IPR008077 (PRINTS); IPR001879 (SMART); IPR000203 (SMART); IPR036445 (G3DSA:4.10.1240.GENE3D); IPR000203 (PFAM); G3DSA:1.20.1070.10 (GENE3D); IPR032471 (PFAM); IPR013783 (G3DSA:2.60.40.GENE3D); IPR001879 (PFAM); IPR000832 (PFAM); PTHR12011 (PANTHER); IPR017983 (PROSITE_PATTERNS); TRANSMEMBRANE (PHOBIUS); TRANSMEMBRANE (PHOBIUS); CYTOPLASMIC_DOMAIN (PHOBIUS); NON_CYTOPLASMIC_DOM…	P:GO:0007166; P:GO:0007186; P:GO:0016525; F:GO:0004888; F:GO:0004930; C:GO:0016020; C:GO:0016021	P:cell surface receptor signaling pathway; P:G protein-coupled receptor signaling pathway; P:negative regulation of angiogenesis; F:transmembrane signaling receptor activity; F:G protein-coupled receptor activity; C:membrane; C:integral component of membrane
ci|000186434|proj|Sample_C_D|2	XP_033741377.1 gamma-butyrobetaine dioxygenase-like [Pecten maximus]	67.4075	1.66384	3.16858	0.000373502	0.0468628	PF02668.11:TauD//PF06155.7:DUF971	[INTERPRO, BLASTED, MAPPED]	3137	20	1.4992e-136	56.38	58	P:GO:0000028; P:GO:0002576; P:GO:0006508; P:GO:0007596; P:GO:0007599; P:GO:0008285; P:GO:0010812; P:GO:0019646; P:GO:0022617; P:GO:0042246; P:GO:0042730; P:GO:0043536; P:GO:0044267; P:GO:0045445; P:GO:0046716; P:GO:0048771; P:GO:0051603; P:GO:0051702; P:GO:0051918; P:GO:0051919; P:GO:0055114; P:GO:0060707; P:GO:0060716; P:GO:0071674; P:GO:2000048; F:GO:0003677; F:GO:0003723; F:GO:0003955; F:GO:00…	P:ribosomal small subunit assembly; P:platelet degranulation; P:proteolysis; P:blood coagulation; P:hemostasis; P:negative regulation of cell population proliferation; P:negative regulation of cell-substrate adhesion; P:aerobic electron transport chain; P:extracellular matrix disassembly; P:tissue regeneration; P:fibrinolysis; P:positive regulation of blood vessel endothelial cell migration; P:ce…	EC:1.14.11.1	Gamma-butyrobetaine dioxygenase	IPR010376 (PFAM); G3DSA:3.60.130.10 (GENE3D); IPR013783 (G3DSA:2.60.40.GENE3D); PTHR10696 (PANTHER); PTHR10696:SF25 (PANTHER)	no GO terms	no GO terms
ci|000187298|proj|Sample_C_D|2	XP_033740526.1 uncharacterized protein LOC117327580 [Pecten maximus]	192.659	1.12668	2.18355	3.94948e-05	0.0125425		[INTERPRO, BLASTED, MAPPED]	1803	7	0	71.66	40	P:GO:0001654; P:GO:0006355; P:GO:0006357; P:GO:0007275; P:GO:0007420; P:GO:0007422; P:GO:0007432; P:GO:0007438; P:GO:0007525; P:GO:0009887; P:GO:0042659; P:GO:0045893; P:GO:0045944; P:GO:0048568; P:GO:0048666; P:GO:0055114; F:GO:0000166; F:GO:0000978; F:GO:0000981; F:GO:0000987; F:GO:0003677; F:GO:0003700; F:GO:0003712; F:GO:0003713; F:GO:0005515; F:GO:0005524; F:GO:0008134; F:GO:0016491; F:GO:00…	P:eye development; P:regulation of transcription, DNA-templated; P:regulation of transcription by RNA polymerase II; P:multicellular organism development; P:brain development; P:peripheral nervous system development; P:salivary gland boundary specification; P:oenocyte development; P:somatic muscle development; P:animal organ morphogenesis; P:regulation of cell fate specification; P:positive regul…			PTHR34717 (PANTHER); NON_CYTOPLASMIC_DOMAIN (PHOBIUS); TRANSMEMBRANE (PHOBIUS); CYTOPLASMIC_DOMAIN (PHOBIUS); TMhelix (TMHMM)	no GO terms	no GO terms
ci|000187675|proj|Sample_C_D|2	---NA---	269.354	0.907524	1.87582	6.30963e-05	0.0171201		[INTERPRO, NO-BLAST]	1407									no IPS match	no IPS match	no IPS match
ci|000188648|proj|Sample_C_D|2	XP_033758229.1 peroxidasin-like [Pecten maximus]	31.8023	2.13196	4.38313	0.000284683	0.0404609	PF00041.16:fn3//PF07679.11:I-set//PF07686.12:V-set//PF13895.1:Ig_2	[INTERPRO, BLASTED, MAPPED, ANNOTATED]	607	20	2.26761e-116	61.85	1	F:GO:0005515	F:protein binding			IPR013783 (G3DSA:2.60.40.GENE3D); IPR013783 (G3DSA:2.60.40.GENE3D); IPR013783 (G3DSA:2.60.40.GENE3D); IPR013783 (G3DSA:2.60.40.GENE3D); IPR003961 (CDD); IPR036179 (SUPERFAMILY); IPR036116 (SUPERFAMILY)	F:GO:0005515	F:protein binding
ci|000188662|proj|Sample_C_D|2	---NA---	61.5979	2.65948	6.31807	0.00017084	0.0303759		[INTERPRO, NO-BLAST]	960									no IPS match	no IPS match	no IPS match
ci|000189364|proj|Sample_C_D|2	---NA---	24.4205	2.04945	4.13948	0.000337809	0.0440139		[INTERPRO, NO-BLAST]	1189									SIGNAL_PEPTIDE (PHOBIUS); SIGNAL_PEPTIDE_C_REGION (PHOBIUS); SIGNAL_PEPTIDE_N_REGION (PHOBIUS); NON_CYTOPLASMIC_DOMAIN (PHOBIUS); SIGNAL_PEPTIDE_H_REGION (PHOBIUS); SignalP-noTM (SIGNALP_EUK)	no GO terms	no GO terms
ci|000189650|proj|Sample_C_D|2	XP_033740959.1 sulfotransferase 4A1-like [Pecten maximus]	546.628	2.67819	6.40054	0.000164793	0.0299496	PF00685.22:Sulfotransfer_1	[INTERPRO, BLASTED, MAPPED, ANNOTATED]	1007	20	1.13018e-73	73.46	5	P:GO:0051923; F:GO:0004062; F:GO:0008146; F:GO:0034930; C:GO:0005829	P:sulfation; F:aryl sulfotransferase activity; F:sulfotransferase activity; F:1-hydroxypyrene sulfotransferase activity; C:cytosol	EC:2.8.2.4; EC:2.8.2.2; EC:2.8.2.3; EC:2.8.2; EC:2; EC:2.8; EC:2.8.2.1	Estrone sulfotransferase; Alcohol sulfotransferase; Amine sulfotransferase; Transferring sulfur-containing groups; Transferases; Transferring sulfur-containing groups; Aryl sulfotransferase	G3DSA:3.40.50.300 (GENE3D); IPR000863 (PFAM); PTHR11783 (PANTHER); IPR027417 (SUPERFAMILY)	F:GO:0008146	F:sulfotransferase activity
ci|000190127|proj|Sample_C_D|2	---NA---	241.798	0.922078	1.89484	0.000109372	0.0233771		[INTERPRO, NO-BLAST]	2987									no IPS match	no IPS match	no IPS match
ci|000191428|proj|Sample_C_D|2	---NA---	23.4813	2.98625	7.92411	2.27908e-05	0.00854335		[INTERPRO, NO-BLAST]	551									SIGNAL_PEPTIDE_H_REGION (PHOBIUS); SIGNAL_PEPTIDE_C_REGION (PHOBIUS); SIGNAL_PEPTIDE_N_REGION (PHOBIUS); SIGNAL_PEPTIDE (PHOBIUS); NON_CYTOPLASMIC_DOMAIN (PHOBIUS)	no GO terms	no GO terms
ci|000191743|proj|Sample_C_D|2	XP_033752983.1 uncharacterized protein LOC117336500 [Pecten maximus]	531.642	2.9442	7.69648	3.45231e-05	0.0115236		[INTERPRO, BLASTED, MAPPED, ANNOTATED]	3145	20	0	58.48	14	P:GO:0035036; P:GO:0043312; P:GO:0071294; P:GO:0071467; P:GO:1902600; P:GO:1902600; F:GO:0008270; F:GO:0022839; F:GO:0030171; F:GO:0042802; C:GO:0005887; C:GO:0035579	P:sperm-egg recognition; P:neutrophil degranulation; P:cellular response to zinc ion; P:cellular response to pH; P:proton transmembrane transport; P:proton transmembrane transport; F:zinc ion binding; F:ion gated channel activity; F:voltage-gated proton channel activity; F:identical protein binding; C:integral component of plasma membrane; C:specific granule membrane	EC:7	Translocases	G3DSA:1.20.120.350 (GENE3D); mobidb-lite (MOBIDB_LITE); mobidb-lite (MOBIDB_LITE); PTHR12305 (PANTHER); PTHR12305 (PANTHER); IPR031846 (PTHR12305:PANTHER); CYTOPLASMIC_DOMAIN (PHOBIUS); NON_CYTOPLASMIC_DOMAIN (PHOBIUS); CYTOPLASMIC_DOMAIN (PHOBIUS); TRANSMEMBRANE (PHOBIUS); NON_CYTOPLASMIC_DOMAIN (PHOBIUS); TRANSMEMBRANE (PHOBIUS); CYTOPLASMIC_DOMAIN (PHOBIUS); TRANSMEMBRANE (PHOBIUS); NON_CYTOPL…	P:GO:1902600; F:GO:0030171; C:GO:0005887	P:proton transmembrane transport; F:voltage-gated proton channel activity; C:integral component of plasma membrane
ci|000192116|proj|Sample_C_D|2	XP_033745493.1 uncharacterized protein LOC117331009 [Pecten maximus]	59.1783	1.23412	2.35238	0.000338196	0.0440139		[INTERPRO, BLASTED, MAPPED, ANNOTATED]	2259	3	0	68.26	1	F:GO:0003824	F:catalytic activity			mobidb-lite (MOBIDB_LITE); NON_CYTOPLASMIC_DOMAIN (PHOBIUS); CYTOPLASMIC_DOMAIN (PHOBIUS); TRANSMEMBRANE (PHOBIUS); TMhelix (TMHMM)	no GO terms	no GO terms
ci|000193220|proj|Sample_C_D|2	XP_033739944.1 uncharacterized protein LOC117327200 [Pecten maximus]	546.087	3.34794	10.1819	1.47345e-06	0.00127009	PF01442.13:Apolipoprotein	[INTERPRO, BLASTED]	2241	4	3.1287e-41	64.05						Coil (COILS); Coil (COILS); Coil (COILS); Coil (COILS); Coil (COILS); G3DSA:1.20.120.20 (GENE3D); G3DSA:1.20.5.1230 (GENE3D); mobidb-lite (MOBIDB_LITE)	no GO terms	no GO terms
ci|000193485|proj|Sample_C_D|2	---NA---	62.8635	2.97301	7.85174	2.07905e-05	0.00825419		[INTERPRO, NO-BLAST]	1395									no IPS match	no IPS match	no IPS match
ci|000194320|proj|Sample_C_D|2	---NA---	13.1844	4.47535	22.2441	2.8033e-14	2.32579e-10		[INTERPRO, NO-BLAST]	955									SIGNAL_PEPTIDE_C_REGION (PHOBIUS); SIGNAL_PEPTIDE (PHOBIUS); SIGNAL_PEPTIDE_N_REGION (PHOBIUS); NON_CYTOPLASMIC_DOMAIN (PHOBIUS); SIGNAL_PEPTIDE_H_REGION (PHOBIUS)	no GO terms	no GO terms
ci|000195454|proj|Sample_C_D|2	---NA---	128.376	1.67438	3.19183	1.53563e-06	0.00129018		[INTERPRO, NO-BLAST]	1704									no IPS match	no IPS match	no IPS match
ci|000197373|proj|Sample_C_D|2	XP_033735939.1 KICSTOR complex protein kaptin-like [Pecten maximus]	70.486	1.17002	2.25015	0.000279739	0.0402096	PF01839.18:FG-GAP	[INTERPRO, BLASTED, MAPPED, ANNOTATED]	1779	7	0	71.7	13	P:GO:0007015; P:GO:0034198; P:GO:0042149; P:GO:0061462; P:GO:1904262; F:GO:0003779; F:GO:0051015; C:GO:0015629; C:GO:0030027; C:GO:0032420; C:GO:0098871; C:GO:0140007	P:actin filament organization; P:cellular response to amino acid starvation; P:cellular response to glucose starvation; P:protein localization to lysosome; P:negative regulation of TORC1 signaling; F:actin binding; F:actin filament binding; C:actin cytoskeleton; C:lamellipodium; C:stereocilium; C:postsynaptic actin cytoskeleton; C:KICSTOR complex			G3DSA:2.130.10.130 (GENE3D); mobidb-lite (MOBIDB_LITE); IPR029982 (PANTHER)	P:GO:0007015; F:GO:0003779; C:GO:0015629	P:actin filament organization; F:actin binding; C:actin cytoskeleton
ci|000198107|proj|Sample_C_D|2	XP_033745645.1 neurogenic locus notch homolog protein 1-like [Pecten maximus]	52.5379	2.7046	6.51879	0.000139881	0.027068	PF01607.19:CBM_14	[INTERPRO, BLASTED, MAPPED, ANNOTATED]	1405	20	0	56.98	3	P:GO:0006030; F:GO:0008061; C:GO:0005576	P:chitin metabolic process; F:chitin binding; C:extracellular region			IPR002557 (SMART); IPR000742 (SMART); G3DSA:2.10.25.10 (GENE3D); IPR036508 (G3DSA:2.170.140.GENE3D); IPR002557 (PFAM); IPR013032 (PROSITE_PATTERNS); SIGNAL_PEPTIDE (PHOBIUS); SIGNAL_PEPTIDE_C_REGION (PHOBIUS); SIGNAL_PEPTIDE_H_REGION (PHOBIUS); SIGNAL_PEPTIDE_N_REGION (PHOBIUS); NON_CYTOPLASMIC_DOMAIN (PHOBIUS); IPR002557 (PROSITE_PROFILES); IPR000742 (PROSITE_PROFILES); IPR002557 (PROSITE_PROFIL…	P:GO:0006030; F:GO:0008061; C:GO:0005576	P:chitin metabolic process; F:chitin binding; C:extracellular region
ci|000198855|proj|Sample_C_D|2	---NA---	71.6572	0.997199	1.99612	0.000160663	0.0294577		[INTERPRO, NO-BLAST]	576									NON_CYTOPLASMIC_DOMAIN (PHOBIUS); CYTOPLASMIC_DOMAIN (PHOBIUS); TRANSMEMBRANE (PHOBIUS); TMhelix (TMHMM)	no GO terms	no GO terms
[truncated: 101 more rows]

## Sheet: DOWN
Conti_ID	Description	baseMean	log2FC	FC	pvalue	padj	pFam	Tags	Length	#Hits	e-Value	sim mean	#GO	GO IDs	GO Names	Enzyme Codes	Enzyme Names	InterPro IDs	InterPro GO IDs	InterPro GO Names
[truncated: 309 more rows]
