# Supplementary material for: Transcriptional Response in the Digestive Gland of the King Scallop (Pecten maximus) After the Injection of Domoic Acid
Source: Toxins (Basel). 2021 May 7;13(5):339. doi: 10.3390/toxins13050339 (PMC8150855; doi:10.3390/toxins13050339)
Supplement: Supplementary file 1 [file toxins-13-00339-s001.zip › File S2_Pecten_maximus_transcriptome_DEGs.fasta]

>ci|000000197|proj|Sample_C_D|2
CTGTCAGCCATTTTGTTTTATCATACTCAAAATCATAAGGGCACAACCATATCTATAGGA
ACCAAGGGAAACCGACACAGAAAAATCCATGTTGTACTTCCAAAGAATAGCAATAATAAG
TACTGTTAACAGACAATGAACCATGGATGAAGAACGATTTGAATAGCCTACCATCTGATG
AGAGTGGGCTTATAATTAGCTATCTACAGGTTTTATAAAGAATGAGGATTTATTTGCAGT
TAATTAATTCTTAAAAAGTAGTATTTTGGACTGAAATAACTTTTCACATACTACACAATT
AGAACATTTATTTAGGTAATATAAAACACTGCTCCCATTAAAACACACTCATGTTCAGAG
CAACTCTCTCATCTTAAACATAAACTTAACATACATTGTAAACATGTTTAAAGCTGTCAT
TGATAACACAGTCATATTATTTTGGAAAAAAATTGCATCACTATACCAAATACAAGGTAC
ATCAATCTGGAATCACAAGAAAAATCACAATGGTATGACATCATATACCAAGGATGTCAT
GTGAAAGGACAATATCATGTGATAGGACAATGTCATACCCATGATTATTACAACAGAGTA
TGTCATGTGGTAAGACAATGTCATATCAATAATTATTACCACAGAGTACATATGTATGTC
ATGTGATAGGAAAATGACGTGTGATTGGACAATATCATTTCAATGATTAATTCTACAGAG
TATGTCATGTGATAGGAAAATGACGTGTGATTGGACAATATCATTTCCATGATTATTACT
ACAGAGTATGTCATGTGGTAGGACAATATCATTTCCATGATTATTACTACAGAGTATGTC
ATGTGGTAGGACAATGTCATATCCATGAGGATTGCACTACCAATTATACTCAATACGTTG
GCCCATCACACAGGTTACATATTTCCTTTAGTACAATGTTACCTGCCTGTATCTCGGCTA
TCCTATTCCTCCCTCAATTATTTCACAGTTGCCACAAATATACATGACACTCCATGTATT
AGACTTGTCTTAACAAGACTAACCCTCAAAACGTCTAGTGAAGCTCCATGTTGAAGTTGT
GCCTCTAATACAACTTTGATCTGTTCATTTTGTTTTGAGCTCAGTGCCTTTTTGATTTAG
CCTTGGCTTTGCCTGGGGGTTTGTAGTGGTCTTTACAGAACTCTGTGATCCTCTGACACG
ACTCCTCCAGCTTGGCGGTCGGAATGGTCAACACCACACGGAAGAAATTAGGGTACTGGA
AACACTGTCCAGGTAAACAGAAGACACTCTGCTCTTTCACCATCTTCTCTGTAAAATCGA
TATCATCTTTCATACCTGGGAAGTTGTCCTTGTCAATACCAATCATCATATACATAGCAC
CATTTGGCTTGACAGGCTTAAGACCAGGTATTTTGGAGATTTTCCTGTAGAACAGCTCAG
CATTACTCTCCACATATCCCACAGTGTCATCAAAGAATTTCTGTGGTGTTTTGGTCAGGA
TGTCTGGAACTGCAGCTTGTACCAAAGAGTTCGGGCCAAGGATTCTCTGGGAGAGGCTTA
ACAAGCCCTTTCTCACTGCTTGAAATGCATCATTTCTGTCGTGGATGATGATCCATCCCA
GTCGCCATCCTGGTATCAGGAATCTTTTGGTAAGGCCACTACAGGACAGAATTGGTACAG
TCTTGGACAGAGATCCCAGGGAATGGTATACACTGCTGGAGAACACAAAATGTTCATAGA
TTTCATCTGAGATAATAGGAAGACGATATTCCTCCGCCACGGCCAGAATATCCAGGATAT
GTTTCTTGCTGTACACCGATCCACATGGGTTGGACGGACTGTTCACCAAAATGGCTGAAG
TCTTACTATCAATCAGGGAGCGTAGATGGTCCAGATCGATCTCCCAAGATTTTTCTGGCA
GAAGATTATAGAGTTGGACCTTGATACCGATGGCCTCAGCCAGAGTTTTGTAGATTGAGA
AGCCAGGCCGAGGCAGTAATATATTATTACCAGCATTGGCCAGTACAGTAATACACATCT
CTAGGGCCGAGGAACAACCATTCGTTAAAATGACATCCTTGGAGGTTACCGGGACCTCAT
CAGTACTGGAATATTCAGCTACAGCAGAATGGCCTCAGCCAGAGTTTTGTAGATTGAGAA
GCCAGGCCGAGGCAGTAGTATATTATTACCAGCATTAGCAAGTACAGTAATACACATCTC
TAGGGCTGAGGAACAACCATTCGCTAAAATGACATCCTTGGAGGTTACCGGGACCTCATC
AGTACTGGAATATTCAGCTACAGCAGCTCGAGACTCTTCATAACCTATGGATGGGTTGTA
GCCATTGTATTTGCCAGACTTTATTGATTCGATCACAGCATCTTCTATATTCTTGTCCAG
TGGTAGATTACCGAACACAGTAGGGTCCCCTATTGACAGTGCTATCATATCCTTGTCAGG
ATTGGGTGTGATCTTCATGGAATCAACAATACTTCTGATGGGATTAAATGTGTTCTTGGC
AATTGTAGAAACAGGAATGTTCCAGCTCTTCCTTCGCCTTTTTGCTGCAGGTTCCATTTT
AATCAACTTAGATGAATTGAAAAAATACTAGAATACAATTACTAGAGTCTCCGGCTGTAT
AACTATTGAAGACTGGTAATTTGATGACCAGACACTTCCTTGTTATAA
>ci|000000537|proj|Sample_C_D|2
TTTTTTTCATTTTGATTAGGACTTTATTGGAATTGAGTACGTGACATCTAACTATTCGGG
TTATTTCGTCTAGATGTACATATTTCATCGATTCTAGTCGAATAAAAAGTTTTTAGACTA
AACTGTCTTTTTAAGGGAGCTTCATGTTGGAAAAATTACATAAACATCCAAGGTTAACTG
AAGTTTGTCTCCATATTTTCGTAATAAAACAGCAATAGTTTCAATATCACAATACCTTAT
ACTTACTATACATACATTTGTCCAGGATCTTCTCATTCATTCCTCAATTTCTGAGATGCA
TAATATTATAAAAACATTATACATTGCTCAGTACCCTTATACTATTACACGGATCTCCTG
TTACATGGATAACAATGGATCATATATCACAATGGTACACTTTGCTTGTTCATATCAATT
TATTACCTTACAGGGAACTGTGAATTGTTAATGAAATAATCACTCCTTAATATCTCGATA
CATATAGAAATCTATATCAGTATAGTGTACACAGATCACACGTAAACATACATATCACAG
ATTGGCAGTAAGCACACAAGTACTTAATTAAGTCTAATTGTATAGTATACATAATAAGAC
GTCTTCATTGAAAATATTTGTGTCTTTACCATTTAATTTACAGAATAAGGCACAATTTTG
AGCCATAAGACGAAGTTGACAAATTGACAAAGTTAACTAAACAATTCGGCGAATTACATG
CCAAGAATGAACAGATGATAAATTCGTAATACATAAATTCCAGTGACCGGTAGTGTAGGA
GGCAGCCGGGATAAACAATTTATTTGATGCTAGCTAAAGGCCAAAATATAGGTCAGAGTG
ACCTAATTTTGATACATAACACACCGCAACACTAAGGTGAACCCATCTAAGTATTAAGTT
CGAATCACTTGTAGTGTAGGAGATGGAGTCGCATAAACATTTTTTTAGGGTGTATATCAA
AGATCAAAATGTAGGTCAGATTGACCTTAGTTTGATACACTCTAATCTTCATGGTTTTAA
CATTTACTTGTGTACAGAATACAACAACGCAAGACTATACCAATCTACACATTTTTTCTG
GCTATCCCAGACATCTAAATTGTACGAGCGAAATTTTTTATTTCCTCCCGTACTTCAGAA
TATTTGGAATTAAGGACGGTCGTGTGGATCGATGGCCATTTAATGGATTCCTGAAGGGGA
AGATGCATAACTGGACTAGTACACATTTCTTGAAGTTTCTCAAACACTTCATTCGGCTGT
TCGTTCGGGATATCCAGGCCAAGGAAACTGGCCACATCAGGTCCAAATTTTGCATAATGT
GCTGTGGAGGCAATGACCATTGGACACTCATTGTTGTTAAAGCGATCACCGACAGCTTTC
GCGACAGCGGTATGAGGATCCATAAGGTAGCCTGTTTTGTCTAGGGTAGACTTAATTGTC
TTCTTCGCTTCCTCTTCGGAACACCAGTCCGCAACGAATAACTCGTTCATAGCAGACAAC
ATCTTTCCTGGTATAGAAAAATGCTTTGACGACTCCAGTTGTTTAAAACAATCCGAGATA
AATTCGGCAGATCCGCCCGACAAGTGGTATAGATAGCGCTCAAGATTCGATGAGACCAGG
ATATCTATTGCAGGGGAGGTGGTTTTATGTAACTTCCGGTTCCGAAGATCGTAGGTTCCA
GTTTTTATAAAATCTGTCAATATATTGTTGGCATTTGAAGCACAAATCAATCGCCGGTAC
GGTACTCCCATTTGCTTGGAGTAATATGCAGCCAAGATATTCCCAAAGTTTCCTGTAGGT
ATACAAAGATCGACTTCTTTTCCGAGTTTGACGACACCATTCTGGACAAGATCGAGGTAC
GAGGACACGTGGTACACTACCTGTGGTAGGAGACGTCCCCAGCTGATCGAGTTAGCCGCA
CTGAGTTTACAGTTCAGATTGTCTATCAGATCTTTTTGTAGGGAATGATCATTAAAGGCA
CGCTTAACGAAAGACTGACACGCGTCGAAATCTCCTCGAACACCTGTAACCTTGATGTTT
CTGCCTGCCATTGACGTCATCTGGTGTTTCTGCACATCACTGATGCCCTCATCCGGGTAC
AATACCAGAACTCCGACATTAGCATCTCCTGCATGTCGGGTAAATCCATCCAGAACTGCT
CCACCCGTATCACCGGAAGTGGCAACGATGATGGCGTACTTTGATGTGGTATTTGAAACC
TTCAACGATTCAACAAAGAATTGTGGCATCAATTGCAGGGCTGCGTCTTTGAAGGAAGCT
GTTGGTCCGTGGAACAGTTCTAGAAGATATTGATTATCATGTAGATGACGTACCGGAAAT
ATTTTGGAACATCCGAAATTGTCTGAACTATAAGCAGTAGAAAGAAAACGTGACAGCAAT
GACGGGTGGAGGTCGGAAGGATGAATACACTTCTCTAAAATCCTAAGGGCTCTCTGGTTA
TACTCAGTGTCAACCATTCGTTTCATTTCCCCAGTAGAGAAAACAGACAAGCATGCCGCT
GGTACATATAGCCCGCCATCAGGTGCTAAGCCTTTCAGAATAACATCTGAGAAAGACATC
CGGTGTTCAAGTTTTGCATTCTGTCGAGTTGAAACATATCCGGGTTTCGTTTTCATTCTA
CTCAGAGCTAAGAATATTTTGTTCGTTATGGATTCTGGTGTTTCGTTTTCCTCAACAATA
ACACGAATGTCGTATGAACCTTCGTAGAATTGCTGTCGGTACTTCAGTAGAGATTCCATG
GACATTCCACCAGTTTGTCCGGCAATACGGTTGACTTTCATTTCCTCTAGTCGTTTGACA
ATATCATGTGAAGGTGTATCTAAAAATACGACTGTACCAGTCTTCGCCACGTGATCCATG
GCAGGTTTATACATAGGGTTCGAACCGGTAAGGGAGATAACTTTGCCACGTTCATTAAAC
TCTAGAAGTGCCTTCCCTTCGACTTCGATGAATGAATTTGATCCAACTTCTTCTAACTTC
TCTGCTACACTCATACCCCAATATGGTTCGAGATGGTGGTCATCTACATCCAATACATCC
ATACCTAGTTTAGGACCAAGCAGTCGTCCCACTGTAGTTTTACCGGACCCAGGACTGCCA
ATCAATATGATATTATCCTGTATATTTCCATTCGCTATATAATGGGATGATGTTTTGGTC
ACCGTTGCAGGAGTCCACCATTTTTGCAGGGATTTAAATTTGGATATTCTTCGAATTATA
CCGTACATGTTCTATATAGGGCAATGATTACTCTAGCTGTCG
>ci|000000692|proj|Sample_C_D|2
CCGAAAAAACGTACCAATTGTTGTCTGTTTTGCCTTCAACTGACAAACTGACAAAACAAA
CTGTTGAATTTTAAGAGATAAACATTTCTGATTGTCCCATTCAGATGTAGAATGCTTGTG
TTCTAGAAATTTGACGTTTCATCATTAACTCGCGTGAGTAATGTTTTTCGAACTTTGTCT
GGGGTTTCCAGTTATTGTTAACATTGTCATTACGTGGTATGATACCTCTGTGTATCCAAC
ATCTTACTCTTGTCTCTGGAGTAACAGAGTTCCATGATACTTTAACAAAACGTGAAGCAT
TATCACAAAAGTGAGTTTTATTCATCATAATTAACGAAACTTTCCTAAGGAAAGACCACA
AAGCAATAGCCATGGTTCATTGATTTCATGTGTGTACACCCGCTCATGGTGTGTACAGCT
AATTATCTGTCAGTCGGCAGTCAATCACGTAACAATAACATATTTACATGGTCGTGTCAT
ATATATGACGTTTGTTTGCAAAGCTCTGGCATCTATTTATCGACCATAGACACCAAAAAA
AGACAGTTTATTCCTTAAATAAACACGTCCTTCCGGACTCAATTTGGCGATGTTAACGAG
GTCAAGATGATACTATTTTCACCGTTTGTTGTTGAAATATGATGGTGGATGGCGGTATGC
GAGTTTGGCAGTAAAACAGGTGCATTAGCATGGGAGGAAATCCGTTCTGAATAAATTCAT
GGTGATACGCGAGTTTGTTGGTATAAAGGGTGGCAATATAACAGGGTTTTACTGTACCCA
AAAGTAAACTCATTGTTAAGATAGATTTATAATAAATATTGAAGTATCTGATCTAATTAA
CTTCAGAGGATGACAAGAATAGTTGTGCTGTTTTATATACTTACCAAAAGGATAATTCTA
ACAAAACCTGTTTATTTTTATGTAACTTATTGAGTTGTTATCTGTATTTAATCTAACATA
ATTGACATTTCATCAGTTATACACTTGAAGAACTATGGAATTGATGCAAGCTTATTCAGC
TTGGGCCTTACTTTGATAAGTCTCTTGTATACAGCACCGAGGTCACCACCCATCTGCATA
GACTTCTTGTTGTGAGCAAAATCAAGCTTCTGGCTTAGTGTCTTTAAGGCTTTGATAAGT
CTCTTGTATACAGCACCGAGGTCACCACCCATCTGCATAGAGTTAAAACGGAGATGGTCC
TCCTCGTTGATCCAAGTAAGGAACTTCTTGTCCGTACTGAAATAGATACCGCGACCAACG
GGCCAGAAGTTGTAACCTCCAGCTTCCCTCAAAAACCTGTCATCATTCTTGAAGAGGAAA
TGATCAGCAATAAGCTGTTTCTCGTCGTCCTTGGACATTGTCTCTAGGGAGAAGTATTTG
CCAGCAAGATCCCCATCTAGGGTTTCTAGAGCTGCAATGGTCTTTTCTTCCATTTTTCCT
TTGATCCTTGGTAGCAGCAGGTGGGAATGGGAACCCGGAGTGACTCCTACCCACTGAACT
CCGATATAATATCTGCTGAATCTTATTTGCAGGAAGTATGATTAAAGCATGCATAAAAGA
TTAAAATTCAAACCTGTCATCATTCTTGAAGAGGAAATGATCAGCAATAAGCTGTTTCTC
TTCGTCCTTGGACATTGTCTCTAGGGAGAAGTATTTGCCAGCAAGATCCCCATCCAGGGT
TTCTAGAGCTGCAATGGTCTTTTCTTCCATTTTCTTCCTTTGATCCTTGGTAGCAGCAGG
TGGGAATGGNNNNNNNNNNNNNNNNNNNNNNNNNNNNNNNNNNNNNNNNNNNNNNNNNNN
NNNNNNNNNNNNNNNNNNNNNNNNNNNNNNNNNNNNNNNNNNNNNNNCCGGAGTGACTCC
TACCCACGCGGACACGGGTACTGACAATCATCTCATTGTCAGGGTCCAGATTGCCCAAGT
CCAAGTTGTCCAAGTCACCAAAGTCTGGAGCAGGGTGCTCCACCTTTTTGACCTTATGGT
AGTCCATAATGACTGCAACGAGAACAGGGGCAAAGGTATCGTAACCTTCAGGGTCGCAAG
CGTAAATACCAACTCCACTATCCAAGTTCAGGCATCCTGACTGGATACAATCCCCAAGGT
CACCGCCAATGCTTGTTTTCAAATCCTTCAAAGCATCATATCTTTCCTGGGTAAGATGCT
TTTTCAATAAAGATTTACAATCTTTTGCTGCCTGAAGTTTCGCCCATAACTCAGCAACTG
GGATTTTCTTGTATTCTGGCTCGGCCGACATTTTTGTTTTTTTGTGTAATTTGCTGCTGT
TCCGAGATGAGCTGACTAGTTTGTGTGTTTAGCTGGTCTAGGTACCTCCGATACATGGTA
TAACTTCTCGCTTGCTTTTATACAACCGTCGCTCTGGAAAATGGAATATCTGTCGTTTGA
TTGGTTACGCTCCTAGCAACGTAGGAAGATTAGCTCAACGGAAGCGGGCAGTCCGCTTAT
ACACTTAGTACAGTCTGGGTTGGCGAGAGTAGCGCACGGGAAACTCGCTCTCACCTTTAT
GGTCGAGATTATATACCGGTCTTGAAAACACACCACAAAAGAAATTC
>ci|000000786|proj|Sample_C_D|2
TCTGATAACTTGTGCAATATTTTTCTATCTTTTTTGATTGGTATAGCACTATCTTACAAC
AAAAATTAAATACCAAATTTTACACGTTGATCAGATGTATTTATCTGCTGATTCTGAATG
AACTCACATCAATCTGTTTCAAATACAGATCATTATACACCACATTGTGAATTGGATAAT
GGTAAATCTTATTTTAATTAGATTGAACCGACATGTAGATATTAAATGTACTATTTTCTA
TTGTTTCAGATATAGCATAATCCAATTGAAACATGATATTGTTAGCAATGTTCAGAAATA
TTCAAATGTTGCACTTTGCACAAGCTTTTAACCTAGGAAACCAGAGATTGATGCCCNNNN
NNNNNNNNNNNNNNNNNNNNNNNNNNNNGTTCAGAAATATTCAAATGTTGCACTTTGCAC
AAGCTTTTAACCTAGGAAACCAGAGATTGATGCCCTAATTGGATGTGAAACCTTGGCCCA
CCTGCCCGACCACATGGGTTTTCCCCAGGTACTCTAAGAGTACTTTGTAAATCAAAACTA
TTGACAAGTTTCTGAACTATTAAATAAGTTAAATATTACAAATCAATTTTTATTTCCTAT
AACTATTAGAACTGGTAATCTCAGAATGAGCCTAAGATTTCGTAACCTCCAAACCTCTTT
CAGAATTTTGTTACAGAATCGTAGCCCTAATCCTGTTTTGTTACAGAAAAACATATTTTA
TTACTTGTATTAGCATCTAACAAACATATACCCCCGGTAACATTCATTCTCTTTTAAAAA
AAAAAAAAAAAAAAGCAAAACAAAAAAAAACCTGTTTGTTGTTCACAACAGGGTCAATGA
TGTGTGTTAGTTATTTTTGAGAAAATACATAAACCGGGTAAACCATATATATACCATACT
ATTAAAGAATATTGTATGGTAAATCACAGCTCTGACTCTAAAAGATACTGTTACATATAC
ATCAGTTCATTATTTTGGACTTAAATCAAATTAATAAATTCAATCGTCAGTGTAGCTAAG
TTTGTAATGAATGGGATCTAGTTTGAACAATAACAGTTATTATGCAAATGCAAGTGAAAT
GGAAAAGCTACGTATATATATATTTTTGATTTGCTTTCTTTTGGAACTGGATTTATCCAC
TGGGTTTGTATCCACTTATAGAGACAACCACACCCATTCCCCTAACAAGATACATAGTAC
AAATTACACATCCTATCAGGACTGCTGGTCAATTAGCAAACCCTTGGGTGATAATACCAT
ATTGAAGATTTGGAATGGATGTAAAAGGTCATGGGATGAACTCATTTCAAATTCCTATTC
AAATTATTCTTAAGGTTTGTGAAATGGAATAAATCTTTCAAAAATATTCCATCCAAACAC
TCATTACTCAAAATAATGTTCATAACTCAACAGAGCGAAAAACAAATCTCTATTCATGTT
TATATTCAATTTATAAAACTATTCATTTTCTTATTA
>ci|000000855|proj|Sample_C_D|2
CATTTTGAATCGAGTGGTACATTACTTGGCAAGGTGGATAGAAATACAAGCAATCCTATG
TTCATAGATACATACAATTACTTAATAAAGGACCACTAGTGATTTGTCATGTAGGCAGTT
TTGACGGTGTCATTTCTCGACAATTAAAACTCTAACCTTGTAAAGGTTGACATATGTCTA
GGGAGTTAAATCTTCAAATCTCAATCACCAAACACAATACAGTGCCTACTGTGATAGTTT
CATAAANNNNNNNNNNNNNNNNNNNNNNNNNNNNNNNNGTGCCTACTGTGATAGTTTCAT
AAATAATCTCAATAGAACTTTTTGAATGATACATCGTTGAAAATGTTCCTGAACATATCT
GAATATAATTGGAGATTAACTGACAATCTAAGATGTCTATGTAGTTATCTGGAGAAAAAA
AAAGCTGCCACAAAAGAAAAAATCTCCTGACTCGAGAGAAATACATTCCAGAATTTTTTT
TGCTGCCACAAAAGAAAAAATCTCCTGACTCGAGAGAAATACATTCCAGAATTTTTTTTT
CNNNNNNNNNNNNNNNNNNNNNNNNNNNNNCATTCCAGAATTTTTTTTCATAACATTGTT
TTAGAAGTTTTAGAAGCTTATTATACTAAAAACATGTAAATATTGCTGCCTTTATTCCAG
AAATGTGAATCTGAGAAGATTCTAAATTTGAATATGTTGTTCTGTATCTAACCTGGCTCG
GCCATGTATTTACTTTGATCACATGGATCATATCTAATACATTGTAAGAGAAACTGCTAA
TTAACTAATTGTTCGTTAGAGCTTTTATAACTAGAAACAAAGCATATTATTTTAGCACCT
TGTATTGAAATAATGAACAGAAAAAACAATGTAAAGTTGAAATGGCGGTACTAATGACTA
AGACTTATGGAAATGATATAAAATACATGTATATTGATTTGTATGTATAATGACTACCGC
AATATAAATAGCAATGTTCATGTTAGAACTGTTTTTTTTCGTTGTTTATACTTAGTTACT
GACTTATAATGCTTTGATAAACTACTTATGTATTTCATCTCTTTAAAAGTTGATTTACAT
TTAACTTGTTATAATTTTATTAAAGTGTACTTTCTTATAAATCAGAACATTTTTGCAAAA
AAACAGGTATAAGGATCAGTGCAAAGACTGGTACTTTGCTAATTCCAGTAGTAAATATTA
GATATATATTATATACCGAGCATCAACAGACACTGGGCATCGTACTTTATATCGTCTAAA
GAGTATAACAACTGCTCTGAAGAATTTATATTAGATGCATACATCACAACCAACTTTAAT
ATGTAGCCAATCAAAACAGTTGTTGTAAAGACTAGTGTCATTGAACATGAAGCAGCAACC
AATGAAAAAACCTGTTACAAAAAATGTATTAAAATAACACAAAACTTGACTATATAGTTA
GTCTGGTGTTACACTTCTCATTNNNNNNNNNNNNNNNNNNNNNNNNNNNNNNNNNNNNNN
NNNNNNNNNNNNNNNNNNNNNNNNNNNNNNNNNNNNNNNNNNNNNNNNNNNNNNNNNNNN
NNNNNNNNNNNNNNNNNNNNNNNNNNNNNNNNNNNNNNNNNNNNNNNNNNATACCAGACC
TTTTAAGGTCAACAGGTTTGGATGAAAACGTCATAATATGACTTTTTTCATAATTCCTTT
TTTATACTTTTAAATGATAATTGACCAAAAGATATATACATATATAAAATAAAATTGTTA
AATATGATCCCTACAGTAGAAGTAAAACATAAAAAAGAAAAACTAGACAAAACGTCTTTA
GCACGATTCTTCAGACTGATTTATATATGTATGGTGCCNNNNNNNNNAGCACGATTCTTC
AGATTGATTTATATACATGTATATGTATATAAAGTAAAACAAGAATGAATTCTCATTTTA
CTTATCAAAGTGAGCTAAATATAAATTAAGTGGCTGATTATGAAACACATTAAATAATTT
GTATGTACCAGTAATGGTGCCAATCTAAGCTTACCAGTAGATATTAACAGGCATGCACTA
GGGAAGATGGGAGACATTTTGAATTAGAATGAGGCTATTTAGGTCACTATATACCTGTAC
ATGTATATAAGTTAACATGAACAGTTGCACAGTAATGATAATAATGTTCATTTACGAATA
CTGCTTTTAACAATACTTTCAAAAAAAAAAATCAACAATATATATTTTAGTTTTGTTAGT
GTTAATAAATTATAGCACATAAATGTGTATCCCAAAGGAAAATCCTTTTGATTGAAAAAA
ATAATGACATATATATATATCTAAAAAAAAGTCAAACAAGTTCAGATATACCTGAAATAA
GCCCTGATGAAGAAGTGTATACAAGATCACTATAATCTGAACTTATAACAATAAGTAAAA
CGAATGCTTATAATGTCATGGTACGTTCTATGACTTCAAATGCATTCACAGGACAACACC
TCCGACTTGTTTATAAACAAATGATTGTGCAGCACTATAAATAAAATAAATCAAACATGA
AAAAATCTTTCATTAAAGTCCCCAGATAAAGGGAAATTGTCCTGTATTCTAAACTAAAAT
TGATAAATAGAATCTAGCACTCTGGTATAAGTTACATAAACTTAACGGTCTACATCACAC
CGTGGTGATTAACACTCGTCCACACTTTCCTAAACTAGATATGTTGAAAATGTTGTAAAA
GTGAGCTCAATACACCAGGTCATTTTCGATGGGATATGAAATGTTAGACAAAGACCAGTC
ATTACTTTACGTGGTCAGAGTACATCACGACAATCACGATGTCACAGTTCTAAGTGACAA
TCACAATCCTATTGTGAATGGTAGAGTCACATGACATTACATTTGATCAGAAACGAAAAA
TTTCAAAAACAAACATTTTGAATCTGTAATCAAAATAATGTTGAAACAGAACATATAATT
GATGATAAGGCCTTATACAGGCCGTATTAAACACCATTTCACCCTAGATAAGATGGTGTT
GACGAGATATTGACAACTGCAGGTTGGTGACAATGACGTATATTCTGAGGATCATTAAGA
AGGTTTTTTATATTTGAACCCCAAAAGTCCCAGGAGGCCTGTGTTTATCTCCCTGAATCA
CACACATGGGTGATCCCCATCCCAACCATCCCTAACCTTATCTAATGGAAAAGGGCAAAA
CTCTACTGATTTTATGTAGGTCGATAAAGATATTTACAAAACAATAAAGATAAACAATTA
GGTAATTTCTAAGAGAAGACAACTGACATAAAATCATAAAT
>ci|000001072|proj|Sample_C_D|2
TGAACAGTTCTGTTTTCATGTAAAAATATGCTGCTATCCATATTAATAGGATATGCTGGA
TAAGGCATGCACATGTAAACAGTATGTACTTAATAAACTATATGTTAGAATTAGCATTTA
TACAAAATGCTTTTCATTGCACATACAAGATAAGAAATTGTGTTTTATCAATTATAAATG
ATGGCTGCACTTTTATGTTGGTCAGTACACACTGCTACATGACCAGTCAGGTAGGTCGAG
TACATGATCATCCAAGATTATAGTTAATCTGATGTTGGTCAGTACACACTGCTACATGAC
CAGTCCGATAGGTCGAGTACATGATCATCCAAGATCATAGTTAATCTGATGCTGGTCTTG
CCTCCATCGTGTCGGGCCAATGACGGTAGAATGACATTTTGTAGATGTAGTGTTTGACTT
TTATTCACTCAACTCCTATCATCTATGTATTTATGGTCATTGTCCAATCCACTGACCGTA
CGATGGGCATCACTCATCTGACACTGGCAGCTTTACAACTGGTCAAGATTATACTGTTCA
GTACTCACTGACCAAAGTATAGTATGATACTAACTAAGTTACAAATGGCCTTGTTTACAG
GTCGTTGATAAGTTAGTAGATACACAATTCTCATCCCACATTACTGCCAGGAGTCTTACT
CCCACTCATATTTGGTTTACTGGTCAGTAATGACCGTAAACTGGTGGATGTCTCTAAAAG
AGATGTTGCCTTCCCAGGTAACAGGGCACCTTTTGTTAAAAGTTTGAAAGCCTCGAAGCT
AATTGAAGGGTCGTTAGTGGCATCAGTGACAAGGTTTTCTACAGTTTCCATTTTGTTTAT
TTCAAATTTGACCCATTTGTATCCTGTACATCGTTTGGAACCTGGACAACTTTGTATTAA
ATTCTGAACAACTGGATGTGACAAACCGAAGAATTCTGCTCCTTTACCAGCCAAGTCCAG
CATATTGTTTCCTCTGCTTTTATTAACAGCGGTAATAAGAAGGTTGTGACAGTCTGATGG
CGAATCACTCCGAAGTACACGGTCTGTGTTGTCCTCAGGTGCTATCTCAAAGATGGGTCC
TTTCCCGCTGTCAGATATCTTACATGTGTACAGACACTTCTGATCGTCTCCACTGGTACT
GGCAAATACACGCGTGCTACAGTAACCCTCAGGATAGATACACTTAGGAGTATGGAATCC
TGGCCGATCTGTCACAATCTCCCCAATACTGTGGATGGTCAGTTCCCCGAGAGCTAGAGG
GAAGACCGGACGTCCAGTCGAGTCAAGTTGTAGGGGAGGTATGACTTTCTTGATGATCTG
ACTTTTACTCTTCTTTGGTTTCACCTGGACACCATCTAATATTTCTTTTGTAGTAGCTGC
TTTCTTCCGATCTGTAGATGGAACCTTTTTCTTTGTTTTGTTTTTAACTTTCACAGTCTG
GGGGTCTGAACTTTCTCCCGGAGACAAGCCACTGAGTTTTACCGAAGCGCCACCTGGGGA
GGATTTATCAGACACAGCTGCACCCTCTGTGTAGGATTGGTAATGTAATACTTTACGCAA
CAAGAACCGTCTTTCTTCTTTAGCTTTTGCAACTTTTTCTTCCACCCTAACAACCTCATC
ACAAATAGCAGCATTCACAAACATCAGGTCCTTGATGACTTTTTTTGAGCCGTCTCCATT
TCCTGACATAAGGGTTGGGGGCCATAATGGGTCTGATAATGATCCTAGTGAGCTGGTGAC
AAGAGATGGATGAGATCCTTGTACAACATTCTGTTTCAACTTAGGTACCACAGTACTTCA
ACAGGTTGTGTTATTGTCTGGCCGCTCATCCCTGGCATAACGGTTTGGTCTTTTGGAAAA
CCAGTACCGACTTTTCCCGTCAATAGACTAATGTGTTGTGAGGCTGTAGGTTTTACATTT
TGTTTCTGAAGTCCTGCTTGGTATTGTTGCAAAAACGCGGAATC
>ci|000001806|proj|Sample_C_D|2
AGCTTCTATGTAGATATTCAGTGGTGTACAAGCTTCTATGTAGATATTCAGTGGTGTACA
AGCTTCTATGTAGATATTCAGTGGTGTACAAGCTTCTATGCAAAGAAACTGCCCAATAAT
TCAATTTCTGTGGGCTATTACAGTAAAATTTAAACCCTAAGGATCCAGAAAAAAATCTAT
GCATGGTGTGTGCTGTCGAAGAAAATGCAGCTATTATTAATTGAATTTATTCACTTCTCC
CAGTGGTTCCTATTCACAAACCTGGAGAAGTCACATTGGCTAGATATTTTACTGAAATAG
CCACAAGTAGAGTTTGAAAGAAACGGTCTGTCAACAGAAAAACTTGATCAGCTATTGTGT
AATTCCATGTATGAGATATATATCAAATGTCTCATAATATGTTTCGTTTCTTACCAAATT
TAAATGTCTTAACAATCTACATTAACAGAAGGATGCCTGGATTTAAATATCTCCTAATTT
GAAAAGCACCATCTTGTGGAAACCGGAACAGCAAAGCTTTCAATAAACAAATATTCAGGT
TACAAATTCTGTCAATTAATAACAACCATTTTAACATCCTTTACCTGTGTTTACCTTATG
AAGCTTTTGTTTATCCCCCCCCAATTTGACTAGCTGTACATCAATGATAACTCCAAAGAA
ACTTTCACAAAACATCAACATCAAATATCAAGTCATGATGAACCAAAACATTGACCGTGT
ATCACTGTTAACCAGGAAATGATAATCCGAAATATTGAGTGTATTACTGTTAACGAGGAC
ATGATCAACTGAACAAGGACAGTGTATCACTGTTAACGAGGAAATGATAAACCGAAATAT
TGACAGCGTATTACTGTTAACGAGGAAATGATAAACCGAAATATTGACAGCATATCATCA
TTAACAATTGGATGATAAACTTCTCAAACAAGATACTGCTGAAGTTGTGTGATGTTCAAA
ACCTGTCCAACTTTGAAAAAAAAATGATTTGATTTTCCATTTTGACTGCACAAAGTATTG
TTTGACCTCAAAAGAAAGTTTCATCAGAATATAAGCATCTTATCACAATTAAATCAAACT
ATACAAAACTACTGAACCGAGTTTGTGACGGAGGACAGTATACCTCCAACTTCTTCATGG
TGGGCACATTGTCTTAGTGAAGTAAGAACCCAACACAAGGGCTCAGTAGACAAAGTTGGA
ATGTTTTCCTCATTACAACATAACCTATACGCTGTTTCAATATCTACACACTCCTTGGAG
CATGCTGCATGTCCATCTCTGATTTGGCACATTGAGTCAAATCGCATTGCCGGAGGAAAC
ACCAGCGGTTCGAGTCATCTGCCGAGGAAACAACAGGAATCTTTCCAGGAGTTTTCCATT
AGCAGAATT
>ci|000001819|proj|Sample_C_D|2
TCCTACATTACCCTTACACATCCCTAACATTTCCCAACAAATTCCTATAAAATTGCTATA
ATTACACACCTTTCCACACAAAAAATTCCATGTCCCATGATCTCCTACATTCTCACACAA
AATATGTTTCGCTTACATATCCTATGATCTTCCACATTCCTCACAAAAATATACATATCC
TGTATGTAGTCACAGATACACTGCCACAAAAAATGTACATTTCCTATGATCTTCCAAAAT
CTCAAATGATACATCTTCCACACAAAAAATTCCATGTCCCATGATCTCCTACATTCTCAC
ACAAAATATGTTTCCCTTACATATCCTATGATCTTCCACATTCCTCACAAAAATATACAT
ATCCTGTATGTAGTCGCAGATACACTGCCACAAAAAATGTACATTTCCTATGATCTTCCA
AAATCTCAAATGATACATATTCCATATCTTCCACATTCTCACACAAAAAGTACATGTAAT
TTTAAAAAATCTACATTCTCATACACAATATAATATATAATGTACCTTTCAAATATATCC
CGCATTCTCTCACAAAAATGTACATTTCCATAATTTCCTGCCATTTTCACACCAAAAATG
TACATTTCCTTCATATATATCATACATAACTAGCTATAATCTCTCCCACACTCTCAGATG
AATTTTACATAACCTATATAAACTCCCACATTTCCACACAAAAATGTTTGCTTACGATAC
TCCATATTTAATCATCTCGGACATTTGGGGTTCGAAATTAACTCTTTATAACTAGCAAAT
GTTTGTATGTTTTCCCTGACAATATGTTCATACTGCCTGACAATATGTTCATACTGATGT
GAAATACCGAGCATAAATAGTGATTTTATGACAAATGAAATTGTTCTGATAGGTGGTGTG
ATTCTTGTATTTTCTCTACTTTATTTAGTATTAAAATTAATGAAAACACTGCAATAAAGT
TTGCTAGTGAAAATTTCATTTTTCTAGTAAGTTTTAATGAATTGCTAGTGATGAAAAAAA
TTAAGTTCGATCCCTGACATTCCCACACATGAAAGCACTGAGTATATAAGTATCTCATAC
CATGTCAAATTTAATTATTTACAATAACTTACCGATCATTAAATTACACTTGTATCAACA
TCATGTTCTTATTATAGTTATAATCCATACCTGTTTCTCTACACAACTCAACATATGAAG
ACGATTATGAAGTACCGGTAATTTTTCATTATTTGACATCCGATCACTAATACCCCTCAA
ACATTGATATACTGGACCATTATTTGAATATTAGCTGATACAGCTAACAGCAAGCAGGTA
AAGAATATTCAACATAACGGAAGAATGGGTCCAGAGTTGGTACACCCTAAAAAAATTAGG
TCACTGTGACCTGGTAATACTTAAATGTGAAAATACTATTCAGTGTATTAAAAGTTTACA
GAAATATGGAGGTAAATATTTCGAGATGTTTTAAATTTAATAATTATAGACAAAATAATC
ATGTGTTTATAAATCTAGTACATGTATAAATACTGGGAAATTAATTTTAATATACATTGT
CCACCTGACAAAGATTTAAAACATCACAGATACCCTTGAATGAAATACTTAGAACACCAA
TTTTACTCTCCCATGATCTGTATGTGAACTCGATTATATCTACAACTTCTCACCGACTTT
TAAACGCTCATATCCCACCAATCATATTGGCCTCCTTTGAGCGTCAACTATTTAGGCTGT
TCCATCTAACATGATTACATATACGTATAAACAACGACCAATCGCTTTGCAGCTCCAAGT
CGTCACACATGCGCAATAACAGTTTAGTTTCTGTTGTCGGACCAAGTGGTTGAGCAAAGT
CGACTAGTCATGCACATCGTAACCTTTATTTCTCTACACATGCGCATTATAATGTAACCA
AAGTGAGTTTGGTTCTACAATATTTAGATCATAGTCACAATAGTAGGTGCTCGAAGTAGG
CGAGTAAGTAAAGTGTACTAGCTGTTATAAATACGTACTAACATATTTACCCTGAAATTC
GCCCAGGGAACATCTATCCTCCAATGGGGTGGGCTGATTTACAAGGCATGGCCTTTCAAA
TATAAACTTAAATTTAAAACAATTGAAAATCAAAATTATTTCAGCTGATACTAGTTAATA
ACTTGTGTCGGCCCTGATGAGAGCGAGAGAGGGGTCTTACTATAGGAGTCAACCAGAGTA
CCTAGAGGAGGGTGGTAGGACAGCTAACCCCATACCTTACAATGTCCGATCAGGAAATAA
CCAGATAATAATATGGTAATGATGTATTCTTACTTCCACAGCCTGGCAATTGTTTAAGTA
GATCATTGATATGTCTTCTTAACATTTTAAGTTTATTTTTTTTTATTTTTTTACTATTTC
TACCAATGTCTACACAGCCATATCAACCCATCGACACTGAACTACAAGTAGCCATCTCCA
GGAAATGATCAAATTGGTCGAAGAAATTCCATAATGGTGGGGTCCCAAGCTTAAAAACAG
ATAACATTGTGGGTGTTGGATGTAATTGAACAAACAGGCAGTATTCATCCCCTTACAGTG
ACAACATCGTTCTAATAATATTCACAGGAACAAGTCCAATTTCCCTGTTCGGATTAAGTG
TGTTGGGCCCTGGTTGAAAATGTACACGTCAGGGTTGGGAGTTTTCTTTTTTCATCTAGT
GATTGAATTTAACACATGCTCAGTAATAAGCCTACTCCTACACACAGAGGTTCAATATGA
TAAACACAATATTTGTTAAAAAGAGTTCAAAATGCATAATAACTCATACAAATCAGAAAG
AATTTATCTTTAGCACTTGTTGATGAAATTTCTGCCTTTGTCACCATTTTCCAATATATC
TCATGCTACTTGCACACAAAAATTAAAGCTACATTTTGTAAAAACATAATTCCCTGGAGT
GAAGCACTATAATTACAATTAACAATATAAAACTATAGTAACATTGCTTATAAAAGGAAT
TTTTCACAGGGGCTTGTCACAAATTTCCAACCTATGGTCCATATTT
>ci|000002041|proj|Sample_C_D|2
CATATATATGTATATATAATAGTTAGAAAAATATTTAGTAGCTTGGACCCTCTATCGTTT
ATCAAAGACTAGTTTGGCCCCTAATATGTAAGTTAAATCATTATAGATAATAGCTTTCTG
TCTCAACACAGATAGTAGTTTGGCCCCTTTTTTATACATCACCTACGAAGGTTCAAGTTT
ATAATTTTCCTATCGTTCAACACCAAACAAATCGCAATATGTTATAATGATATCTACACA
CAGTTCAAACATCCAGACATATACATATATTTTATGCCAGGGACATTGGAATTCGCTATA
AGGATATTTGGAACAATTCCGGTGTGTTTAAACAACCACAATAGTCCGAACACAAACATT
ATCAGTCTGTTTGTAGAGTAGGCTACATGTAACACGTGCAAAATACAGACCCCACTCTAG
GGCAACCACACAGGGGTGTCAGTCTGACCAAATATTGATCTTACTCGCAAAAAGGCTAAC
AATTAATTTATATGCACATCGACATAAGCCAAAATGCATGTGTTAAAAACTCTCAGGTCC
CTATATCTTGTCAACATTCTCAATACTTCAAAGCCAGCTTGCAACTTCACAGAGTTATCG
CCCCTTTTCACTACGCTCCGTTAACGTCATATTACTCTTGTTACTGGTTATAATATGTGT
ATGTATTCAAATTATTGAGGAAAACACAATGTTTAAATTTTTACTTCCGAGAAGGAAAAC
TTTACACATGGATATCAGCGGTCTCGCTGTAATATAGGAGATAATTTTACCATTAAACAA
TTACAATTAGGCTTTCTTAATCTCTCCAAAGTATGTGTGTGTATATATAGAGGAATGGAC
TAGCTGGATCACCATACCCTGTAACAGTCTCCACGCTCAGACTTAACGTGGAATCGTTAC
CATACATTTCTCGTCTCTCACTATCATACCCTGTAACAGTCTCCACACTCAGACTTAACG
TGGAATCGTTACCATACATTTCTCGTCTCTCACTATCATACACTGTTAGTTTACCATACA
TTTCTCGTCTCTCACTATCATACACTGTTAGATGTAGCACAGGCATAAGTCAAGGTTTAT
AGCAAAAGTTAAAATATTCGTGACATTTCGGGATTTTCCAAAAATATCAGTGGACGCCGA
TGACCATGCACACGTAGTCTGAGTAATTCTGATTATCCACTTTAATATACTACTGGGGGC
GGATGGGGTGACCAACTGCCCCTAGTGGGTTGATAGTATATCCGGACACCATATATACCA
GGAGATTGATAACTCCTTAATGACAAAGCGTTATCACGGTTATACACAAACAATTATTAT
ATTTGCTAATATTTCGCTTTTCCTTATGCATTTACACATTTCCGTTTATTTTTAGGGACA
GGAAAAGCATGATAAGAGAGAAAAAACAAACTTCTGTGAGTAGTCTGGTCCCTGTCTGTA
AAACCTACCTGGAGTTGTAGCTATCATTAAGGGTGCTTATCCGTAAATTTTTATTTTAAA
CAATACTTTTTTTTATCAGAGTCTTAGACTAGCACTTAATGCCTGTGCTACAATACAAGT
ACACCACACTATAACAGCGATAATATTAAATCAGTATCTCAACAATCGTAAACACATCAA
AAATATAATTGTACACCATATTTCATATAGTGTTGTAGATCTATCACCAAATATCACACG
ATTTAACTAACGAGTAACCGGGTATATGTATATGTAATATGGACTATGTCTTAAAAGACA
ATTATCAAAAATTCATTTTTATATGGAATTATAAATTAATTTAAATATATGCCTATCACG
AGAAA
>ci|000002042|proj|Sample_C_D|2
TTTTTGTCAATCTGCACGTGACTAATGAATTCTGAAAAAATAGGCTGTTCCATTTGTCGA
ACCCCATTGACGAAGTCGCTGAATATTGGCATTTTTTATGCTAACTCTATTTTAATTTTC
AAAAATAACGAAAAAATAAGTCGAGAATGTAAATATAAGCATTAAACTGTCTTTTTTGGT
GTCTATGGTCGATATAGATGCTAGAGCTTTGCAAACAAACGTGTACTATTGTGCAGTTTA
ATCCTTATAAAACCCTCAATCAAATTGGCTTGAATTTTCTGCAGATACATGGACTTGCTG
TTTCGCCTTATTATGTATTGCACCGATTTCCTTCTTTAGCTCGAACGTTTGCTCAATTAA
AAACTCTTTGCTGGTGTTTACCAACTCGTTCAAAATATAAGTTATTGTCTCCAAAACATC
ATTAAACACGACCTCATTTCACTTTGAAAGTCTGTGACGGCACATGAAAGCATGTTATTT
TGTCTGTCAAACATCTTTATTATCATCTTATTATCATCCAGCTTATCACAAGGAGACTTA
ACACCAACAAAACGCAGCCTTCCAAAACACACATACGCACTGGTATAGTCTTATCCTTAA
TTGGTGTCCTCCTGGCCACAGTAGCGGAAACTGGATCGTGATCCAGCACGTTGTACGGGT
CAAGTGTTGTTTCTGGGTCTCTCATTTCGGCAAGGTCGATATACTTTAAATCTGTAAGAT
CCAATTCTGAAGAAGTCATAAAATAATCTATGACCTTTCCTCTTCGTCGCGCTGATGGTG
TATACTCATGCAAGATAAAATCATCGGAGGGACGAATTTCGATTTGGGAAATGTCGAAAT
TGAAATCACCACCCAAAAGAATAGCAGCACCTTCTTTTGCAGACAGCTCCGTCAAATACA
CTTTTAGGTTTTCGAACTGCTCCTGCTTTTCTTCGTCCGTACATTTATATACACCGTGCC
ATGACACAATGAGGATTTTGAATGCATCTGAAGTTTTTTGTTCTTTTGGCTCCAAAACTC
TGATACAGCTACGTGCGAAAGTCATTTGATACTTTTCCCGTTCTTTTTAGATCATCCAAA
GGTGCCTGTAAGTCTGTTTGTTTTAATTCTTTTAGAACATGATTGGTATCATTTAAAACA
CTGGTATCATATAAAACACTAGCTTGCTTGTTGCCAGTGTATGCATATTGATCAGGTAAA
GGGGTGGCTTCCCAAGTCTTCCCTCGAATCCCTTTCCATTGAAATTCTTGTATCAGGAGG
ATGTGTGGCTTGTTAGCCAAAACA
>ci|000002079|proj|Sample_C_D|2
GTTGTAGAAAGGTTAATCTCCCTCACCTGTGTATACTTTACAGGTTTTAGAAAGGTTAAT
CCCCCCCACCCCCATCACTATAGGATATCCAATATCCACTGGATTTAGAATAGTCAGTTC
CCCACTGTGATTATCCACTGGCAATGTAAAAGTCTATCCCAAATTCCAACAAATTCAGTC
CAAAAAGAATATACTGTTGAAATTAGTTGCACAAAGCCTCTTCACTTCATCATTAATTTC
TATAAGATTAGTATTTTTCTGGTTGATCACAACATAAAATTCTCTTTGGTCCGATTTTTT
CCCAACCACCCAACTGTCCCCTGTTGTTTTCACAATGGTTTCTCCATCTTCACTGCATCT
CGACATATCTGAGCTGATATCACTGAGGAGACGAAGTGTTTCCATTGGGATCTGGACTTG
CATGGATTTCTTGTCGGAGTGAACTGTGGATTTCTGTGCCAAGTTCATGTGGTTAAAGTA
GATATATTTGCACAATGGATCACCACTGTTATTTGGCCGTTTGGAATACTGTTCTCCTAT
ATCTGAAGCAATCTGTGTGAGCTGTGGTCCTAAAAATATGTCCAGCTTTCGACAGAGATC
AAAGGTCATTGGGACGGACACATCAATAAGCATACAAACACTGGCATTGTGAGCCCTGTA
CACAAGGAGGTGACACTCCTCATTGTCCACTTCAGTGTTCATATACACGAGGGGAATCTT
TCCCAGATTGGACTCATCACGGATGTTTGGTGGTCCAGTGATATATTTGCCATAGTGGAC
AGCCGAATGTGCTGGAGAGGACACTCGTGTTGGTGACACACTGCTTCCCTGGAGCTCATG
TTCCTGGTATGTGGGGAACAGACTTGTCGTCAAATACTTGTACATGATCCTCATGTCATC
TTGTTCCAAGCCACTCCACACTAACTGGTCGTTGTACAGGAAGGCTGTGTATTTGACTGC
AGGAAACATGGCCTCCAGTAAGTTGATAAAACACTGTACTCGCAAGTAAGTGTTTTTGTC
TAACGGCATGAAATGAATTCCACAAAAAATATCCAATATGTCTGCAGAACCTAACTTGAG
TGTTTGCAAATACCTTGTGTAGAAATGATCCAATCTGACTTGTAAGGCCTTGATGTCATT
GTTTGACTTTGCTAATATGTTAGAAAAGGAACCATTAAATAACTGAAACATTCTGTAGGC
TTGACGTAGAATAGCATCATACACAGAATCCTGTACATCCTCTTCATGGTATTCCAGATA
TGATGAATGATCCTTGGTCTTCTCTGAGAATGGGATACTGACAGTCATGATCATCCAAAA
CTCTGGTTCTGGTTCATAGAATAACTGCCTTGTCTTCTGTGTGTGTATACTGTTACAGGA
CTTGTCAGCAAATGTCTCTGTAAATTTGACAACTGCTTCACAAAGGCCAACTTGTTTTAT
CCTTGTATCAATGTCATTTGACTTTGGATGATAAAACATGATCTTCTTTTCTTCCTCGCC
TTCTCTTGGTCCATACGAGGCATTAAAGACAAAGAAGTTCAATAGTGTTATATTTCCTTT
TGTCCCCATTTCTGTTTCTATCCTTCCAGGTTATAACACCAGTAATGATGATTGATAAGT
CAGAACTAATTATCCGTCAGGTCATGCTGTATGACCTACATTTCAGATCAGGAAAAACTT
TTAATTAAATAATGCTTTCTCTGCTTCCAAATTGTACACTTCTGTCAGATTCAATAGAAT
GTGTGTCTGTCTAAAACTCATCATGGCTTTTAACTTCCTGCTGCCAGCATAAGTTTCACC
AGGTCATCTCCCACCATCCAGAAACCGG
>ci|000002168|proj|Sample_C_D|2
CTGAACCAAGTTGTACTCATAGTAACACTGACTGTCAGAACTGAACCAAGCCGTACTCGT
AGTAACACTGACTGTCAATACTGAACCAAACCGCACTTGTAGTAAACCCTGACTATCAGA
ACTGAACCAAGCCGCACTCCTAGTAAACGCTGACTGTCAGAACTGAACCAAGTCAAAAAC
TGAGAGCTTGACAAAGTTCAATTCATAGTTATTGGACAACTTTCGGACCTAGAACCACCC
AAATCCCTGACTGTCAGAACTGAACCAAGCCACACTCCTAATAACTGTCAGAACTGAACC
AAGTCAAAAACAGAGCTTGACAAAGTTCAATTCATAGTTATTGGACAACTTTCGGACCTA
GAACCACCCAAATCACAGCCATCTGATAAACAGTATACTTGGAGCTGAAATAGACTGAAT
TGGGGAAACAAACCCAAATAAATACAAACATTCTAAATTTGGCTTTGCCTTCAAACAATT
TTCACTACACATAGCAAGTCTAAGGACACGTAACACATACATAATCAAAGTTAACACCTT
GCATTGACAATGGCTAAAAGATTCAATAGAGAAAAAGAGACCAGAGTTAAAAAAAAATCT
GAGAACTGAATTGCCCAGATAACAGTAGAATTTCACAGAAACAAATGTGAATGGGATGAT
ATAGTTTTCAATTTCAAATACAATGCACATTATGACACATGTTTAAGTGATTGACAATGG
CGCCAACAGTAATGCTCCTAAAACATAATAATCATCAGATGTCTATAATACATTGGAGTA
TCGTGTTCAGTCTCCATGGTAATGGACTATATTCCATTATCCATCAGATGAAATATAAAA
ATAAATCAATTCTGGACTTGAGTGTTGAAGGCGGTCACAATGTTTTCACATACACATGTA
TATCAAAAGTATATGAAATGACCTTATCAATCTTGTGTAAAAATAATCTTGTAACTTTTT
ATATTCAATACTATATATTGTACACTTGGTAAATTGCCACATAAAGTGTGACAACTGTTG
AGTTTATTCCTGTATCTATCCTGTAATAAGCCCAGGGAATCAACTCAAATTTATACTCAA
AATAGAGGATGCTTATTGCAGGACAATGAATTAATATTTTTATTGAACTACAAAGGACAT
GTGAGGTCTTACTCCCGGGCATGTGCATTTTTCCTGATAGATAAAGAGGTTGTTCCAGTT
TAAGGATACAAAAAGTAGATCAACATGAATATGACATATAGGGAATTTTTGAATAGTGAT
ATATATATGGCACAATCTTATCCTTAAAATAAAACATCAAAATTTTATCAGAAAAATGAT
CTATTTAATCTTAACTTATATACATTGGTACAAAAACACTTACACATTTCTTCAAAGAAT
TTCTGTTTAAACAGCTCTACAGCATACATAATCCAAGTTAGGTTTGTGATAACTGAATGA
CTGAAGTATGTCAGCCATATTTTCCCCCAAATAATCCCCCTCCCCTGTGCAACAGTTCAG
TATAGAAAATCTAGGACTTCTTATTTGTGAACCATTTAAGCTTAGGGCTAATCCAGAATT
ATCTATGTGGGGTGGGAGGTATGGACATCAGGGTTATTCCAGAATTATCTGTAGGAAGGG
TGGGAGGTACCGACATTAGGGCTAGTCCAGAATCATTTGTAGGAGGGGTGGGACGTACTG
ACATTAGGGCTAGTCCAGAATCATTTGTAGGAGGGGTGGGA
>ci|000002194|proj|Sample_C_D|2
TTCCTTACATAACTGATTGTCTATTAATATGAAATATTTACATATTAATTAAATGTTTAC
ACCGTTTTTTTATTGTTTTTTTGTGTGTGTGTCTTGTTTCTAGTCATTGTTATCTTCAAT
TACTATTACATAGGGAATATCCTGTTATATTTGTAGGTCTAGCCTTTTGAAAATTGTTAC
TCCAAAGTAAAATGAGATGATTATCTAGGCAATGTTATTTTTAATTACTATAATGCTGAC
AGACATCTTAATGTATACATATGGAAGTTTAAAATATTGTGACAGATTTGTTTTGTCTTT
GACTATTCTGTACTATAATATCCCAACATTGTTAAAATTAAAATTAACTGCCTTTTTTCC
TACATCATTATACACAGGTCCAGTCTAAATATAAATTGTAGATTAACTTTCGCAGAGTTT
CTGATGAAACCTTATTGTTTACCTGTACTGGAATGTTTATATGACCTGGGCCATGGAAGC
AACAAACACATGTGCAACAATGACAAAGTTGGAATTCAAAGCCTCTTTATGCTTGTTTTA
CATTAGATGTCATTAAATTATATCAAACTTTTAACTACATTATTCATGTTATACATGTAT
ATAATAATTGAGAAGTTTAAAGACATTTTCATGACACAATTTGATTTCTCACAATACTAG
CAACAATGACAAAGTTGGAACTCAAAGCCTCTTCATACATGTTATACATATATATAATAA
TTGAGAAGTTTAAAGACATTTTCATGATACAATTTGATTTCTCACAATACTAACATAGAT
CATGAAAGTAAGCATATTAGTCAATTCTTGAACATATCTGGAGGAATCTAAAAATAGCCA
TACAGCACTAAATGTCATAGGTCATGTATATGAAATTACAAAATTATAAATTTACTCGAG
ATTTGTTTCTCCCAAATACATCTTTACCAAACCATCTTTATTAGAAAAATATTATGCTGT
CCTTGTCCTAAAAATAAACACAAAATGGTAAACAGATACAGTTACAACTATTTTAATCAT
TTAATATAAAAAAATTTCTGTCATTTTTAATAGTAGTTTGTCTAAAATCAGTAGTGAGCG
TTTGGTGGGGCATTCCTGAGATTTGTTTCTCCCAAATACATCTTTACCAAACCATCTTTA
TTAGAAAAATATTATGCTGCCCTTGTCCTAAAAATAAACACGAAATGGTAAACAGATACA
GTTACAACTATTTTAATCATTTAATATAAAATATTTCCTGAGTAACCATTGAATTTTCTG
TCATTTTTAATAGTAGTTTGTCTAAAATCAGTAGTGAGCATTTGGTGGGGCATTCCAATT
TTACATCATATTTGTACAGAGATAATGTCACAATCATCTTAATGTGTTTAAATATTTAAT
GCTATGACAATATCAAGTGTCCCTATAATTGTCATCTGCTTCAAATGGCTGCTAAAAATT
CAGCTTTCATACAAATAATTTTGGAGATTAATTAAGTCTACCAAACAAAATTTGTCTTTG
TTAATTTTGAAATTACATTGTTGTCCTTCATTTTTGAATACTAGCTAATATAAGGCATTG
GCTCAAGTGAACTCAAAATATATACCACAGCCGTTTGAAGACATTTTGTCACCACTTAAA
AATCATGAGCTCTTTGTCCAAAATACAACCTAATTTAATCCAGTGTGGTAGTCTTATAAT
TCTGGTAAATCATCATCGTCCTCATCAACATCCATTCTGTCATCACCTGTTGAACATGCA
TCCTGATCCTTCACATCAATTGTCACTGTTTTCACTTTTGTTTTGGGCCTCTCCGAAGAA
ACTTGATCCTCCTCCTCAGACTGAGAATCTTCTTCTTCAGTTTCAGAAGCATGATCAGTC
TGACTTGCATCCACAGTCTCAATCTTCAATTCTGCTGGAGACTTACGGAAATTCCCTGGA
CACTCAAAAAGAGTTTTCTGTTTGCTGCCGATACTGAGGAGAACCAAAGTCCACTTGCTT
GTGATTCTTATCATCATGTCTTTTATTCGAGTCTTGTCTAGCATCTGGACATTATCTCTC
ACTTCTCCAGTCAGCTTTTTCATTTGTTCTGTGATGTACTCTAAATCACCTTTTTCAGCA
GATTTGATGAGCCCATTGCCAATACACAGGTCTAGAAGACTAACACAGCTTGATAACAGA
TAGATGTCCTCATCAGCCAGACCTTGTAACTTAGGCAGAACATTGTGAACCCGATTCAGC
TACAACACAAACCAAAACATATCTGATAACATCATCAGAAACTTTCTGTTCTGGGTAAAA
CAGTTTGTGTATCATCAGGAAGCTGACACGGCGCTGAAGAAAATTCCCTTTAGTGGTAGG
GGGAAGTAACTGTGCAAGGTACACCTGGTTATGATGATGTTCTGTCAAACAGGATAACTC
TCGACACAATGTCAAGGACTGAGTGGTCCAGTCGATGTCTGTGTACAACTTTAACAAGGA
GGCCAGCACAACTTCAAACTCATGGGTCAACATGAAGTTGTTTAGGGATTTGTCGAGAGC
TGCTTTACAAAGCATGACAATCATCTGTGTCACCTGGCTGTCGGTATACTTGGGCCTGAT
TTGGAATGCCATGGCCAGAGAATTAAGAACCAGACGGAAATTTTCACGATTGTATTTCCC
AGCTTGTGGAATCTCCATATTTTGCTGGAAGAGACTGTTTCTGACATATGCTGTATCTGG
CACCAATGACTTTGGCAGTAATTTATTTCCATCTGCTCCATAGTTACAGAGTATGGAGAG
TATATCTGTCACTGCAGGAGACCAGGTATATTTAGTCTTACAGGTAAAATGCTGACAAGA
GTAAAGATGTTCCTGGACAGTTTTGTAGCAGCAATTTATCAGAAGGTGGCTTGGATGCAC
TGACATGATAAATAATAACCACCGCAGTACAGCATCCTGGCAGGAGATGGCATCAAAACA
CATCAGCATAATGTCCGAGGTCAGCAGTGTCATGTAATCAGCTGGTTGAACAGAGATGAG
ATGTTTATCAATGTAGGTTGTTCCTGGGACAAAGCCACATGCCTGGAGAGAGACGTCAGC
ATTAAACAGGCACTGGTACCTATTGCCAAGGAAAATATTCTCCCCAGGGTGAACCTCACT
CATCTCACTCTTACAGATCTGGAACTTTTTTAGCTCGAGTTGATGTTCAGGAAGCAGGTC
TTCATCCACAGCAGGTTCTTCTGTGACCTCCAGAGTATCCTTCACAAAGCCACCCTTCCT
TAGCCCCTCCTCTAGTGCTGCATGCATATCTTCACACTGTCGTTCTTCTGANNNNNNNNN
NNNNNNNNNNNNNNNNNNNNNNNNNNNNNNNNCATGCATATCTTCACACTGTCGTTCTTC
TGATGTCTTATCAATGGCCTCAGCTAGTAACACATCCAATGAGAAACCAGAGTTAAATGA
AGACAGTGGGGCCAGCGAGATCTGTGGACTGCAGGATGGGTTCGGTGATTCTGTATGTGA
AGCATTAATCCCCTTGGTAGGTGTGGATGGAATTGGTCTGGAGCTTGCCTCTGTTAGTGA
TGTGAGGAAAAATGGAGTCTCCAGTTCATCATCCGAGTCTTCTTCATCTATGTCAACATC
ACTACCTCCAGCGTAATGATCTTTTTCTTTCCAACTCCTTGCATCGATTTCCAGCCTGCT
GTACCTATTTGTGTCTCCACCTCTCTGCTTATCAGTTGATTGATTAGTACCTCTGGTGCC
CATATCTTTTGATCTTGGTCCACAACTTTCTTTTCTCTCACCCTGAGACCATGAATCACC
TTTTGATCTGTGACTGTGCCTATGACTATTAGATTTATCTCCCTTTGACCTATGTCGATG
CCTGTGAGAATGCTCAGGATAACCAGAACTTGAATCACTGTTAAGACTACTTTCATAACT
TCCCTCCCTAGCCACTTTCTTACATTTATGTCTATGTGAAGTGTTGGTTCTTTTGTCTTT
AACATGACTGTCTATGTCCCTAGAATGTGACCTTGACCTTCCCGTATCAGAAGAATGTGT
GCTTCCTCCACTCACATTCCTGTTTCTGTCTTTAACTGTATCACTGTCCCTACTACTGCC
TATCCCTTGGTTGGACCCCGAGGGCTGCCTGGCATGTCTTGGAGACTCTCCTTCATATGT
GTATCGTCTCTTGGGAGATTGGCCATCCTTGTCATTTTTAGAACTACCCATTCTGCATAC
GTCAAATAACTTCATAGATACTGTTTGTTTACAACTGTGGCCCTCTTTACCAAAACTCTT
TCCATCACCTTCATCCAGATATCTTGTAGATAAAGGTGATCGAGCATCTTCATTTTTGTC
AAAACTACAGACTGGATTTTTATCTGATTTTGTAGACACAAAACCTTTCTCAAACTGTTC
CTGAGCAGATACCCTTGAAGTTTGTCTGTGATGTTTACCGAATGATTTAGCTTGTTGGGA
GTATTCTAGATTTTCCTGACTATTTTGTTTTGGAAAAACTGTTTCAATTTCATCTAAATG
TTCTCGTCTCTCAGACAGATCAAGTTGCCCTTGTGTAAATTGTGGTGGAGAAGGTTCTTT
TTTTGTCTTGATTTGAATCTGTAACGTCATATAATATTGATGTCCTTGTCTCAGTGTGAG
AATGACTAGAATCTTGATGAACTGTACTTCGATGATTGGATACTGATTCTGCTTTCTCCT
CAGGTCTTGTTGTATTGCTTTGAAGAGAACTATCTTGACCATGATCATCATTGCCAATTA
CAACTTCCATCTCTGTTTCTATTCTACTGTTGTTTCCCGACTTTTCTACGATTTGACCCT
GTTGTGCTTTGTCAAACATTTGTTCTGTGTTTGTAGGATACGTGCTGCTGCTTTGATCTG
TACTCTTGTTTCCAGCTTCATCAGTTTTTTGCTCAATTGCCTTGCTGTTCGATTCATTCT
CACTCTCCTTGGTGCAGATTTTGGGGTCTTGTTCCATCACAGTAGGCTTCACTATCTTTT
GGTCAGTACTTTGAAAATTTGTTGAACACTGACTGGGAAGTTCCTTGGATTCAGCAAAAG
ACCTATCCTGACAATATTGATTTTTACCACCTGCATCTGTAGAGACTTCCGTCTCTGATG
CTGTTCTTCCACTTCTTTCAGCCTTGTACGCAGTTTGATTCCTTTGTGCATTGTCAGACT
TTTGTCCCGAGATGGTAGAATCAACCATGCTTCTTTGTTCTTCATTTGTGTTCCTAGCTT
CATCTGTCTTTTGTTCATTTGTCTTTTGTTTATTTATCTTTTGTTCGATATCCTTCCTGT
CAGGCTCCTTTAATTCACTGTTCTTTTGGTCTTGTTCCATCCTGGTAGACTGAACCATCT
TTAGATCTGTACTTTGAAAACCAGCTGAACTTTGACCTGATTGTTCCTTGGACCCATCAA
AAGATTTTGACCTCATTTTATGATCTGGAACACATTTTTTATCAGT
>ci|000002411|proj|Sample_C_D|2
CGACCACCTGACCCTGGTCCATCACCAACACTCGGTCGCTGTCCATTATGGTGTTGATAC
GATGAGCAATGGTTAGCACTGTACTGTCCTCAAACTCCTGGCGGATTGTCGCCTGTATCA
GCATGTCTGTCTCCAAGTCTACACTGGCTGTTGCTTCATCAATACACAATACCTTGGCTT
TGGTGAGGAGTGCCCTAGCCAGACACATGAGTTGTCTTTGTCCCACAGAGAAATGTCTTC
CTTTTTCGGACACTTGTCCCTCGAGTCCTCCGAGTCTATTGACTGACTGACGGAGGTGAC
ATTTTTCTATGACTCCCAAAAGTTCCACGTCACTGTAAGAAGAAGTGGGGTCCAGATTCT
CCCTTACAGTACCACTGAAGAGGAATGGGTCCTGAGGAATCACAGCGAGGTGGCGTGACA
TTTTTCTATGACTCCCAAAATTTCCACGTCACTGTAAGAAGAGGTGGGGTCTAGATTCTC
CCTTACAGTACCACTGAAGAGGAATGGGTCCTGAGGAATCACAGCGAGGTTGCGTCTGAC
GTCTTTGAGATCCAGTTGTTGTGTGTTCACCCCGTCAATAGTAATGTCCCCAGAGCTTAT
CTCTACAGTACGGAACAGTGTCTGGAAGAGACTAGACTTCCCNNNNNNNNNNNNNNNNNN
NNNNNNNNNNNNNNNNNNNNNNNNNNNNNNNNNNNNNNACCATCACGGTACTTCATGTAG
ACGTCACGGTAGCTTACTACACCAGCAGTAGGCCATGAACAAGGCAACATTGCGCCTCTC
CATCTCTCGCTTGGAGTGTCCTCTACATACTGCTGTATTCTCTCAACACTCAATATCTCT
TTTTCTGTCTCCGTGACACACCAAACCATTCCTTCCAAAATATCAGACAAGTTCAAGATA
CAGGAAATAGCTAGGCCCACGGCACCTGGGTCGATACCATGGATACTGTGTTCCAATACT
GCTAGAATTGCTATCCCTGTAACAAGGACATTTACTACCATCTGTGTCTGTACCCACAAC
CAATTCCCGATATTAAGGGCCGTATAATGGGTCTCCAACCATTTGTCCACGCATTCAATG
TGTTGGTCTTTGAATCGTTCAGTGTCACGGAATGCTCTAATGGTTACAACTCCTGAAACA
GTTTCCGAGAATTGTGAGAAGATCGGGGAGCGACTATGACTTGAAATTCGTCTGACCTCT
CGAGACGTATGACGGTATATATCCTGTATTTTGTAGTAAACCGCTGTCACAGGGATCAAA
AGAATGACGAACCAAGGCATGCCGTAAATCACGATAGATATAGTTCCAACGACTCCAAAC
ATCTGGTATATTACAGCATCAATCATGTCATTAATGGAGTCGTCAATGATTCCCATGTCA
GACGAAAAGCTATTGAAAATTCTGCCAATTGGAGTGACATCAAAGAACGACATTGGTGCC
TTGAATACAGTATTCAGTAACTGGTTATGCATGGTCCTAGCCATATTTGATCCCCCGTAT
ACTAACAGCGCTTCTCTCACAAACAACATGAGGCCATAAAGAGCGGCGATGCACCCATAC
ACTGTCAGGTAGTAGAAGACACTGGATTGCCTGGCTGTCACGCTCTCATCGGCGTCGTAT
AAATCATACATTTGATGAAAGCTGTTTGGCGAAGTCATGTTGTCATGGAAACAGCTATAT
CCGGAAGCGGAAGTATTAGTGATAGTCAACGTCGATCCAGATACCCAATGAGTTAGCCAC
CATCCGTTTATCTTATCCAAAGCTTCCATGAAGACAGCAGAGAGGAGCAGGGCTATCGGC
ATCCATTTACCCAGCGCTGACAAGAAAGCCTTGAACACACGTGGCTTGATTTCTCCGGTA
GCTCTCATTTCCTCTCCAAGACTTCCGCCATAGTCGTTGTCGATGTCATCGCATTCAAAT
TCAGTTTTGTTTGATAATGGGTTATGTTCAGCAAATGTTATATCGTCAAGAACTTCCGAT
GGAGCACCTATTTTGGAAATGCCTCCATCATCCATTACAATGATTAGATCTGCTTTTCCA
AGAAATTTCACATGATGTGTACAGAGAATTCTTGTCTTTTTCTGTAGCAATCCCATAATG
CACTTGTCATATATATGCTGTGCCACATGACTGTCCACTGCTGCTAGGGGATCGTCAAGA
AGGTAAACATCTTTATCCTGATAAATTGCTCTCGCGAGTGCTAGCCTAGATTTTTGACCT
CCACTTAAAGTAACACCATTTTCACCAACTTCCGTCTTGTCTCCAGCAGGTAAAATCTGT
ATGTCTTTCTGTAATGATACTGCATCAAGAATCTCAGCATATTTCTTGGAGTCGAATTGA
CTGCCAAACAGGACGTTGTCTCGTATAGTTGCCTGCTGTATCCATGGTTCCTGACTCGCC
AGGGCAAATCCTTGATCGAGGTTGGATACAGAAATACGTCCGTCCTCCCTAACCATCTCG
GCCATCACAGCGTGCAGGAATGAACTTTTACCCGCACCTACTTTACCGATCACCCCTATG
AACTGGCCTTTTCTGATATCGATAGTAATATTTTCCAGAGTTAACGTTCTTGACGGGATG
ATTTCCTCCTTTGATTTTGCGGTTTCGATCCGACTTTCGATTGGTACAGAGTTTATCTTC
TCGTCCCATGTAAATTTCCCGCAATTCACTGATATCACCTTTTTAGAATTGTTAGATTCN
NNNNNNNNNNNNNNNNNNNNNNNNNNNNNNNNNNNNNNNNNNNNNNNNNNNNNNNNNNNN
NNNNNNNNNNNNNNNNNNNNNNNNNNNNNNNNNNNNNNNNNNNNNTTGAACGCCATGGGA
AGTCGACGCGCTGATGCACTAATTTTCATAAATACGGACGCACAAGTAAACATCTTAGAG
GCCGTTAATGTATGTCCTAGTATAGAATAGACGCTGAAGGTCAACAAGGTCATTAGGATA
GGGGCCGATATCCACAGGTATTCTATGATGGCACTAAGAAATCTTTTCCACTTAATGGTG
TGTAGCTCCTCCTCACGCAGTTTATCAATCACCGATCGAAAGTGATGCTCCCAAGTGTAG
AACTTGATTATCTTTATTCCACAAAACACTTCATTCATCATCTTCATTCTCCGATCCTTT
TGTTCCATAAGTGTATTGCTGAGCGCCAACTGCTTTGTTGTTGTTAACTTGCTTAGAGGA
ATAATTATTAAAGCGACAATCGGTCCTCCAATGAACGCAATTCCAACCAGGTGGTACAGT
ATATATATACATAGAGGAATAATTAGCAACGCGACTATCGGTCCTCCAATGAACGCAATT
CCAACCAGGTGGTACAGTATATATATACATATAATGATTTCAACAGGAATTATCCATATC
CGATGAAAATATTCTAAAAAGTCTACTACTCTGTCAGTATCCGTTCCAAGAAAATTAACC
ATTTCGCCAGTGCTGAATTTAGACAGAGAGACAGTATTCATCCTTAAAACCTTCTGGTAT
ATAGTTGTCATTATTGAAATCCTAACTTTGCAATAGACATGCATATTTATACATTCAAAA
ATGCTATCGAATAACGCCTTTCCTAAAAGGGACATACAAAAGGCAAACACACAGCAATAA
CCATAGTATGCCGGTTCGTCATCATTTTCAAAAAAATGATATCAACATTCCTAATGTGAT
TGGACAGGCGAAAAGAATNNNNNNNNNNNNNNNNNNNNNNNNNNNNNNNNNNNNNNNNNN
NNNNNNNNNNNNNNNNNNNNNNNNNNNNNNNNNNNNNNNNNNNNNTTCCAGTATACCACA
TCGCAGGTAGAAATCCATACCATAGGCTTGGTGTAGTGCCTTCTGTAATGTGTTCCGTCC
ATTTGGACATTTAGTATTGCCCTGCAAAATCTCCAAGAATCGGTCATGCACTTTTCTCCC
GTTTAGACTATTTGGCATTGCGAACATGTCTTTGGAGGACAGCGTGGACCTGTTCCGTCC
TTTATCCAGTAGTGGCCGTACCCAACTAAACGTAACCAGTGAGAACAGAGAGACACCATC
CTCATTCAGACGAGATCCTGCTGCAGCACACGGGTCCTTCTTGTCTTTGTTTTCGTGGAT
CAGGGTATGTTGTTTTCCCTGAAAGTATTTGAGTTTCAGACGATGTATGAGATATATACT
AATTATGACTATAAATGAATAAATTACCGTATAGTTTATATCCTCGAGCTTTGGGTCCGT
AAAAATGTCGTGAAAAACGGAGAAATCCACTATTTGTGAAACTGCCGTTTTGCCGTCTTT
GCAAGTTGCACCCAACTAAACGTAACCAGTGAGAACAGAGAGACACCATCCTCATTCAGA
CGAGATCCTGCAGCAGCACACGGGTCCTTGTTGTCTTTGTTTTCGTGGATCAGAGTATGT
TGTTTTCCCTGAAAGTATTTGAGTTTCAGACGATGTATGAGATATATACTAATTATAACT
ATAAATGAATAAATGACCGTATAGTTTATATCCTCGAGCTTTGGGTCCGTAAATAAGTCG
TGAAAAACGGAGAAATCCACTATTTGTGAAACTGCCGTTTTGCCGTCTTTGCAAGTTGAA
GTGTTCCTGTTGACGTGCGGAGATATTAGGGATTCCATATCTGCAGACACATCGATTTAT
AAGGTAG
>ci|000002707|proj|Sample_C_D|2
TCATGATTGTCGTTAATATAACAAGTCAAAAACAGTACCAATCCTGAGAGTGTGATATTA
ATAAAATCTTTCATCCCCTTGGGAGTGAGACTGGGAAATCTCAACCCGAGGGGAAGTTCC
ATTTGTTGTCAAATATTGTTAAGTATTTGGCAGCCTACGTATCTTACCTTTTGTGTTGAG
ATTCCCCTGTCTCACTCCCAAGGAAACGAATGACTTTTTTTTTACCCTGTTATGTATCCT
AGTTGACGTGACGTCATTGAGTTGTCGACATGANNNNNNNNNNNNNNNNNNNNNNNNNNN
NNNNNNNNNNNNNNNNNNNNNNNNNNNNNNNNNNNNNNNNNNNNNNNNNNNNNNNNNNNN
NNNNNNNNNNNNNNNNNNNNNNNNNNNNNNNNNNNNTGAGTTGTCGACATGACGTAACGG
TATTGTTTAAGTGACGAAATGCAATTGTTGAGAATGTACAAAGAGCACGTGTAGCTTGTC
TCAACCTTGGGTGGGTAAACAAATCTCACAGCCGTAAAATTGTAGATAACCCTGTCCAGG
ATGAGACAAATGTAAGTCTCATAAAAACAGCGACACTTTACGCACATCATTGTAACAAAA
AAGAAAATTTATGAATTTCACGATTTCATCATTGA
>ci|000004590|proj|Sample_C_D|2
ATTAAGCCACTTTAAATTTTAGCTTTGATAAGGCAAAAAAGTATGGTTGTCTTCAAAATA
AAATAAAAATAACTATTTTCTTGCATTTGACAAAATGAAATTCTAATCAGATGTTAAGTC
AAGAATATAATGAAAACTGTAAAATATAGATTCTACATGTAAAAAAAAGAAAATCAATTG
AATCAAGATGTACTTTTAAATAATGACAGAAAGAGGTATATAAAATGTTCTCAAGGTAAA
TCAAATGCTGTAATAAAAACAATCTTTAATACATGTAAATAGTTCCATCTATGTTACTAT
GACAATAATATATGTATAATATACAAGAACTGTGGTGAAATTTTCTCAAATACCGAGATA
ACAAATGACTGAACACGAAACCTATAAGGTATCCATTCACATGATACAATGGCTGAGAAT
CAATCTGTCAGTACCATATCCGTTTTACAGATCATCACTTTACTCTACTCTAAATTATCT
AAAAGCATTAATATTTTCTGTCATGTCAAGCAAAGTACAGACTGCCATCAGACGGATAGA
GTTAAAGAAATCAACAGCTGTATCTCCCTGCAAAAACCAAAATATGAATTCATGGCTAAG
ATTTACCACAACAATGATAATTTATAAAACTTATTAAAAAAACAGCAGTCTTTGAAAATT
AATTAAGTCATAACTAAAGAAAGATAAAATCATATCACAAAATATAATGTCCTTACAGCA
TTCTAAAAGTAATCAGCAAGTCTTCAAACTTCCAAGAGTTTATGCCACATAATTAAACAA
ATCATCACTAACTTCATATAAATTGGTACTGTTATCAGTAGATCTTCCTTTGCATAAAAA
ATTTCACTTTATATTGTCAATAAGTTTTTTCCTATCATATCAATTAAAAGTCCACATATT
AAATAAACTTTTAAAAACTACCTGCATATGCTCAGCTTCGCTGATCCTTGAGGACATGGC
AATAATTAAATGTGTATTGGACGATTACAGAGTTTAGTACATGTATATATCGTTTGTACA
ATTCCTGTCAACACTTTAAACAATGCTGTAATATAAAGACAAAAATACATACAATGTATA
TATTTTTTACCGTTTCTACAAATATCATACAACAAATAGGTCTCTCCTGACCCTTCTTCT
TTTGTGCAAAACTTTGTACCAAAGCAGCAGCTAGTTTCTTGCTAGGATAAAATTGAATTT
TCAAAAATTGGTTTTTCTTTTTTAATTTTAATTCATTTATAATTTCTCTTTTTGCATCAA
TTTCTCCAGCAACAAACTTGAGGAATACCTACCATGTTAAAACACACATGTATATCAAAC
TTCATCCTTGCATTCACATCTACCAGTTTAAAAAAACTTAATATCATGTTAATGATTCAA
TTAAGGCTATCAATAGATTTTGTGATACAAATTTCATGGTAATGATGAATTGATTTCTCA
AAACTTAACTATAAAAAAACTAACCAGAAGATACAGCACTGAGAACGGGTCATTTTCAAA
ATGTCATAAAATCTATAATTCAGAAATGTATTTTCATAAAAATTACAAAAAGTAATTTAC
ATAGTAAGAAAATGGGATTAAAATTATAAGTGCTTATGTAAAATCTGTATAACAGTGTAT
ACCATTATGTCACAGTCATCTTTTCACTGATAAAACATTGTTACATTAATAATACAACAT
TAAAATACTAAATCTCATAATAACCATTTCCTGCTGATAAATAATATAAATCCACAAGTT
GCATCACCAACATTGCCACCATTTGTTATATAAATATGGAGTTATATTGATAATATTTGC
TGACAATACTTATTCTCTGTCCTCAAGGTCCCAAATACAATGTATGTATACAACTGTCTG
TCCGATATATCTGTCCATGAGTATAGATCTGGGTCCATGGTAAGATCTTAGTAACTCCTC
ATGTTGGTCATGATCAGGCCAACATATACTCCGACAATAATCATGGACACAACAATGCTG
GCAACACCAGCGAAAATGGCGATGTTGGAAAGTTGTCGGGCTGAGTTAGAGCTTGATCGT
GCTCCTTGAAAGTCACCACGGGCATATGCATTTTTGGCCTCACTAGCTTTCATTATGGCA
AAAATTCCCACAGGCCAGAAACAGCAGATTGTAGTGAAGATGGCCCTGTTCATGTAATCG
GGTGGAGGGGGTTCCGAAAAGGTCTGGGGTGGTGGTACCACATGGATCTGTGTTTGTACA
CCTCCCATCTGAGGCTGGAAATGTGGATGGTCACCTTGGTACATTGGGGCTGTTTGTGGG
GCTCCATAAGATTGATTTGCCACAGAATCATAGCCTGGTGGTGCCATTGGTGGAGGCTGT
CCATACTGGCCCTGGGGTGGGTAGCTTGGTGGTCCACCTCCTTTTTCACTACTCATGTTT
TCTCCTGTTTGGATGTCTTGCTAAGCTTTCTGATCGTTAGGATAAGGGCGAGTTCGGATG
ATGAATGATGCTCCTTCTGAGATTTTGTTTTGACGTAATATACTGATCTGTTCC
>ci|000006189|proj|Sample_C_D|2
GGGATATTTAATACAATAAAATCTCTTTTAAATTGAAAATTCTCAATTTCAAAAATTTGT
CTTTGAATCACATCGTTTTTGTCATGTTTTCACACATATCACTGTTTTGCCACGTCCATG
CAGTTGTCCAACTTTCTCATAAGCTTCAGGTACTTCTTCAAAGGAGAACACTTTCTCTAC
CACAGGCTTAATCTGTTTTTCATCCACCATGCTGGCAATGGTGCCCAATGCTTTCCCATT
TGGCATGAAGAATGCAACTCTGTAATTTTTCCCTTCTCTGAAACCCTTGAGGATGTTCAG
TCCCAGGTCAGCTCCCCATTTGAGGGCGCCAGGGAGAAGACCATGGCTATCTGTTTCTGG
TAGAAGGGGAGATGCTATCGTTACAAATTTTCCACCTTTCCAATTTTCAAGAAAATCAAT
AGAATAGCCTGTCTTCTCCTTTCCAAGTGGATCATATATTAAATCAAATTTTTCCATNNN
NNNNNNNNNNNNNNNAAATCAATAGAATAGCCTGTCTTCTCCTTTCCAAGTGGATCATAT
ATTAAATCAAATTTTTCCATTTGCAGCAGTTCAGATTTAGGATCTTGGGTTTTATAATCG
ATGACAGCATCCGCTCTCAATTCACGGACAAGGTCTACTCCATCTGTACCGCAAATAGCA
GTGACATGACCACCCCAAGATTTCAACAGCTGTATTGCAAAAGTTCCGATTCCACCAGAT
GCACCATGAACCAAAATCCTTTTTCCTTGTGTATTTTGAGAGTTTAATTCCCCGACCTGA
ACCAGTGC
>ci|000006427|proj|Sample_C_D|2
GACGTGTTGTATTATGTACAAATGATTATTAACTAATGCTTTACATCATACAAACTTGAT
ATGTTACAGTCGATTGTTTGTTTCATAAAAAAACACCGGTAATACATATGTAAGGTAAAG
AACACTTGATGCTTGTTTCACAAGTAAATATATCACAAACTCAAAAATGTACCCACGAAA
TTCAATAAAGACAATATCAACAGATTACACCGGTAAAATATATTGCTGCCAGGTGGAGAC
AGATGTCACGTGGTAGGAGGCGGCGTAGGGCACGTGCCGTTATAGCCCTCGTCGGAGCTG
TCGTTGCAGTCGGGAAAGCCGTCGTTGATATCCTCACACGGAAAACACTTGTTGCCGTCA
CACTTGAAATACGTATGGGGACACACACGGTCTTCACAGAGAGATGGAAGCTCGTCCTCG
CCACCGGAACAGTCGCTGTCTCCGTCACACGCCCAGATGTTTGGAATACAATCAGAAGTA
CAGGCGAATTCGGACCGATCACATGTGACAGAGCGCCTGACAACTTTCTTGATATGCGCT
GTCTGGCACAAGGAAAGTAGTGTTAGTCCCGCCATCAACACAAAACGTACGGTAGTACTG
TATAGCTCCGTCATCCTGACCAGGCGAGTTTGGTGGAACGTGGCCCCGGGGCTGTTTATA
CCCTCCGCCGTGGGGGTGGAGTAGTTTATCACACCACCTCCAGGCGTATGGTATGATCAC
ATTCCTACATCCGATTCATCTCAAAAACGCATGC
>ci|000007148|proj|Sample_C_D|2
CGTCATCATCAAGTTGAATACAGGACTTGTCTTACTGGAGTTAAATTGATTCTAATACTG
AAAATTCTAAACAAGATTAATTAACTATACCTATGTCAATACAGTGTTCTATACCTGTGT
CAATACAGTGTTATGTATATACTAAAGTTAACACCATAGAAATGTATCTTTGGTAAGCCA
CTGAATAACTGTTCATGCATTTTTCTTCATATTTGCTTAATCCTTCTAAAACAGAAACTT
TTATTTTGAAAGCTACAAAAAACAAAAAATCAATTTAAAAACACAGAACTTGTCAGGAGA
AAGAGTCTAGGATTTTTATATAACAAATCATCAACTCCCAGTAATATTAATCAGTGTGAG
GATGAGATCATCATGGACGTTATTTTCTAAAATCACTATTAACTTCCCTTGGAGGAGTTC
TTTTATTTGGCTGAATCAAACAATATTTCAAATGAAATAACATGTTTAATATGTATCTGC
ATAATAATTTCCATAGTAAAAAGATCTTAAGAGTTATATGGACCTGTTTAAAAGGCTCAT
ATTTGAAAACAACTTGTCAAGAAAGAAACCACAATCTTAACTCTCTCATATCTCAATGAC
TTAGTTATCTCTGTGGTCAGAACTTCAAGACCACAAGCTCTGTATTTGGAGCTCGGTGAT
ATGAGCTCCAAGACCCCAGCTCTATGATACAAGCTGCGAGACTCAGCTCTACGACAGCTG
TGAGACCGAAGTTCTAAGATAGAAGCTCTGAGACCTAAGCTCTATGATCGGAGTTCTGTG
AGAGGAGTTTTGATACCCAAACTCTGTGATCTCCATGTTCTGCACTTCCTCTCTGATGTT
TATTATCTGACTTTTGTAATTAGGGGGCTGTAATTTTAATCCATAGGAAGGGTAACTATT
CTGTTTTAGTGGGTTTTTATCCATATGACCTTGGTGTTAATTCTTACTTTGTCACATGTA
CATGTTTAGAGATACAGATCTTTAGTTGGGCTGGAACTTTTTTATATACACAGCTTTAGT
ACAAATCTATGTTGAAAAACCAATAACAAGTTGTAAAACATGTGTAAAATGAATATATCA
ATGTAAGGAATGTAACAACATGATCTGTCTAGATCTATAGCACTACATTGACTAACACAC
ATGATAAACACTCCCAAA
>ci|000007815|proj|Sample_C_D|2
ATTTTAACAATAGCTTTGGTAACATAAATAAATATTAACAAGTAGGCAATAGTAGTCAAA
AGAGTAACAAGAAACTCAAGCAATAACTATAAGAGATAAATAAAGGATCTCTGTAAAACA
ATTGGCTATGATAAGAGCATAAATAAAGAATCTCTGTAAATTAACTGTGCCATTTATATT
ATAGTCAAAAAAGACTTATCACAAGGAGACAAACACGAACATACTGCTGCCTTCCAACAC
ACATACATTCAGCACACGCATGCATCTCGCACACAAGGGAAGCCGTACTTAAATGACCTC
AGCTGTAACCAATCATTAAAGTTAATTTCGTTGGATTGAAAGGCTTCTGTCCTACATAAC
ATATCTCTCAGCAATTCCTCGTGAAATGAATACCTGAAGGCTACCACAAATCGAATGCAT
AAAAAACATATGCCTGTATATAATTAAGAAAATATACTATTTACTAAACTGGTATGCATG
CTCGTCAAATGAAATGTATAAATGCCCTTCCTTTCGTTAAATTGATAAACCGGACGCCAA
CATTTATTTTCCCATCATTAAGACGTTTGCGATTTTGACCTCAGTTATAATATAACGTAA
GATGGTTGAACTGTTCATTACTACCATCATACCATCATAATTACCAGTCGTAAAAATATA
TTTCATCAATGAATATCTCTTGTTCCTAAGCTGCATCATCATTTTGACCTCGAAATTTAA
GCGAAAATCGACCTTAAATTAAAAGTTCAACAATTATTGACGTTTTAAACAACAAATCAA
CAACATAACAACTCGATCACAATGGATTCATAAAAAAAAAATAAAAA
>ci|000008159|proj|Sample_C_D|2
GACTAGCGAGTAACAACCACACACGTAAAATGAACTATTTTGAACATAAGAATAACCAGA
AAAAAATGCACATGTATGTTTGAGTTAAAAAATTCTACTCGGGAAAGAAGATCACATTAT
GCAAAATATTTCACATCGTCATGCATGAGAAAATTACACTTATCTCCAGAGTCAAGTTCA
TCTAGACAAGACATAATTTGTTCTGGCATTGTTCGTTGCAGCTATATTATGAGACGGAAA
TGAAATGCTCTAGCATAATGAAAACAATAGGAGATTGTGTAAAAGTTTTGAATGCCTAAA
TGTCATCGTTGGACGTGATTTCCTCTGGTGTCAACTCATACTTTTCTGAGATGCCGACCA
CTCCGCAATCTACGATGGTAGCCTTTTTAATAGATGTGGCGGTGCCTTTTTTCACTTCGA
GGTTCGACACTCTCCTTACGACATCCATGCCTCTGATAACCTTGCCGAAGACCACGTGCT
TTCCGTCCAACCACCTGGCCTTGTTAAGAATGATGAAGAACTGAGAACTATTCGAATCTG
GCCCAGTGTTTGCCATGGAAACGAAGCCAGCCGCCTGGTGACTAAGTTCAAAATTTTCGT
CCACAAAACGATCACCATATATACTATCGCCTCCGGTGCCATCCCCGTTGATGACGTCAC
CCATTTGTATAACAAAGTCGGGGACGATCCTGTGGATTGGCGTGTTTTGGTAATGGAGGG
TTTTACGGTTTGGCGTCTTTGCTTTTTTTGGCGATGGAAAGGAAGTTGAGTGACGTCATT
GGAGCAACCTCACCAAAGAGGCCGACAACAAACCTGCCGATAAAATTTTCCCCGTCTTCA
TAATCTTCGATCAGTACCTCAAACCACACTTCTTCTGTCACAACGTGTGGAACGGTTTTT
TTCACTGATCCCAATGATTTGTCCGCCGCCCATGAGATGGATATGATGGCGAAGAGTAGG
AGGAGATATGAGGTCGCCATGTTTGATCAATATTGCTGGTGACACGTCTTTATCTTG
>ci|000008198|proj|Sample_C_D|2
CAATTTTCATACAATAAAATTGTTATGTACATGATTAAAATGTCTTGTGTATGTTAAAAC
CATGTTTTTCTGGAAGATAAAAATGCCTTGCTTCGACAATTGGCATTAAACATTAAGATC
ACGTAATGGGCCCACACTCTTCCGCCGATCATCAAACAGAATGGAGCGCCTCTTCATCTT
TGTTCTTCCTTGTATGATATGTGGACTGTTTTCTAAGTCAGACGAGCTGAAGTCATGGTT
GTCATTTTCTTTGTCAGTATCTGGGCTGTATGTCATCTGCTGGGCAAATTTCTTCTTGAG
GGCTTGAGCAATGAGAGCAGCAGGATCGGACCGACTGTACTCACGATCTGGCTGCTTCAC
CTTTAAGGGAGTACCACCAGGGGATCTTTGGACAGATCTCAGTTTGACAGAGCCTAGCCC
CTTTAGGATATCTGTGAGGGCTCCGGTACAGGAGTTGTCCATCTCCCTACTGTTCTTTGG
ATTCATCTTGACTGCCAGAACTGTGGGCTGGATCGGTGTTGAGATGGCCTGAGGACTGCG
AGACCTTGGAGTGACAGAAACTGCGGGTGGTGGAGGGGGTATTGGCACTCCACAGCTAAC
TGGAGGTGGTGGAAGGCATTCTGTGAGGGAGTCTGGAGGCAGAGGCTCATATCGAGGTGG
GGGAGGGGGAAGGGGTGGGGTGAAAACATCCAAAACCTCTCCTGGGGGTGTGGACATGGG
TGTAGCACTATTTTCTGTTGGTGTGGCACAGACATTTGAAGACACAGCTTGAGATTTATT
TACTTGCTCCTGCATCATTACAAGCATGGCCATCTGATTTCTTAAAGCGGTCAGCTCATC
CTCCATGGCCGTGATCTTCTGGATGGCGGCTGGATCACAGGAGGATACCATTGAGACAGA
GTTGATCATTGTGGAGTTCATGGGAGAGCGAACACCCTCATTACGTAACATGAAGTCATT
ATCAAAATCTTCTGAAGTATCACAGTCATCAATATCATCCTTCTTCTGAGCTCTCACTCT
GATACAGTTGTCCCCTAAGTCCTCCTCCACCCACATCAGATCAGCTTGTGAGGACGACAC
AGTGCTTGTCATTGAAAGAAGTGAAATGTCACTATCACAACTGTCACGGCGTCGTTGATG
CCGCAACAAATGACTTTGTATCTTGAGTCGTTTTGCTGGCCGTAGTGGTAAACTGGTTCC
GATGATCCTGACTAGACTGCGGTGGCGTATATCTGACCTCCAGAGTCTCCATTTACTTGT
CATCCTAACACGTGGTTCTGTAACGGATTGGTGCCATCTTGTCACCATTGCTCTGTTCAT
GTGAAGAAGGGCTTGTCTTGACCGGGTATTGAGAGAACCAAGGAATTCCGACATATCATC
CATGTCAATTCCAACATAGTCTAAAACAACTCTCAAGATTTCAACAAAATCTTCAATCAC
ATCCATCTTTTATCCAGTTGATTGTCTGTTTAAAAATACCACAAATATATTCATAGTCCC
TCCTGCTGCTCTATTTAACTATAGCATGCTTATATAGNNNNNNNNNNNNNNNNNNNNNNA
AATACCACAAATATATTCATAGTCCCTCCTGCTGCTCTATTTAACTATAGCATGCTGATG
AAGTAGACAGCCCCACCCAGGATGGCAAGACAATGGCTCGTGTGGGAAATGATGGCGACA
AAAAATCTTCTGGATGGCTCAGTACTGCTGCCAGTTTCCTCACTAATTCATTCTACTGGT
GAAATCAGAAACTGACCTCTCAACTTTGTGCCAATTCTTAGTGCTATTAGTGGCAGAGGT
AACTGGTAGTACCTTTGTGAAAGGACAATCCATGTATTGCCTTAAGATCTTAGTAAACTA
ATTCTTACATCGTATTGCCTTAAGATCTTAGTAAACTAATTCTTACATCGGTACTTTTGT
AGGCACTATTCGGCAAAACAATATCAGTGTGATGACGTAGCCACTATTCAGTATACTTAT
ACT
>ci|000008222|proj|Sample_C_D|2
TGCCACCACCAGAGTGTTCTTGTATCCATTTGCATCAATACATAATGCACGTGAATAAAG
ACAAACAAATATATATTGATTTATCAAATTTTATATAACATATTGTACTAGATTGTATAC
CAAACGTAGAAAAGCTAGCATGGAAACACTGTAAATGGTTCCCAGCAAAACATTCAGCAC
AAATATTAACGTTGATGTCACTTTTATATTTGTTTTCACAGTGTTCGTGCAATTGTCTGC
AGCAGGTCTCACAGCTGTTTAAGTCCGATAACACACGACAATTCAGTATAAAAGTTCTGG
TCCATAGCTGGTCCCGTAGTAAATAATGTTGATGATGTTGAATATGATATCCATTTCTCC
GTTGGAAACTGTCCAACTTTAACTTTGTCCATTTACACTTAAAAGATTTGCTGCCATTTT
TTTCAGTGCCATTACTGTTTCTATTTCGATAAACACACCAATTATCAACATACAAAATAT
TTATAAAGTCAGCTAAACTATATACACAATTAAGAGTCAATTCTTTGTCAGGATTTTCCG
ATGTCGGCGATGAGTTTAAGAAAGTTCTCTGGTAAAGCTGCGCCCACATTGACGAAAAGA
CTTTTTAACACGTTCAGTTCTTTTGACAAAAGTTCAACTTTCTTTTGTAATGACTCGTTT
TCACTTAGCAAACCATCAACACGGCCTTCTGTCTCGACTTGTTTAAGTTTTGCCTTGTCT
CGGCTCTTCCTCACAGCAACGTTGTTTCTCATACGTTTATCCCTGTATTCGTCACTTTCC
TTGTCAAGTTGACGTTTCCTACTTTGCCTGACTGGACCGGTACCAGATGGTTTCCGTCCC
GGTCTACCCCGGGGGAGAGGACCCCGAGGTGAAATTGGCTCCGATGAAGATGATGCTGTA
CTTGGAGTCGGCGACAAGGGTGCCGGAGTACGCGGCGGCGTGGGTGGGGCACTCGCACAC
GTTGTTGATGGTGTCAACAGGCGAGTGACCGGTTCGAGGAGAACGCTAGACTGACAGGAG
GGCAGTCCCAAATCCTCGGGCTTGATCGTGACAATCTGTTGCCACTCCGTCGTCTCAGTT
CCCAAAAGATCCTGAACAGCCTGTCCTTGCTGCATATATTCCGATTCAGGTTGAACACTT
GATAGAAATTCTTTCACACCCGTACGAGGGTTGTTTTCATTCACAACTTCGTTTCCGGTA
TCTAAATTGCTCGAGGTGTGACCACCCTCAAGATCAAGAGAAATATAGTCCTCCAAATTT
GTCTCCCCTATTAGCTGACTGTTTAAAAGTTTGTCTATATCTACAGAGTTCTCAAGCATA
GGATCCAGGTCAGGTAACTGTAGTTTTTCTTCTTCTCCATTCACGACGAAAAATGCTTTC
TTCAGCTCCTCAATTCCTATGTCGTACAGATGTGGGGATTCCGGCCCGAAAGTGGTCAAG
TTTCCGTTCGGACATGGTGAACCCGGGAAGTTGTTGTCATTAACGGATAAAATTGGAATA
TCCAGCGCCTTGCCTGTTGTTGTTAACAGGTTTGCCTGGAATACAGACCGGGGTCCGTAC
AGCACGCGCGAATCGCTAAGATTGCGGTTAGAGAGGTTCTCACTTCGATTGTT
>ci|000008245|proj|Sample_C_D|2
GGTTCTTAAAATAATAATAAAAGAGAAACATTGAAAACACTTCTTAACTGTCCAATCAAA
TTTAATCATCTAACTTTCTCTCTCTTTTTTGTTTTTTGCTTTTTTTTTGTTTTTTGTTCC
AAACAGTTGCAATAAAATTTGTACTAATAGGAAATAGGAATTGTCCAGCAAGAATCTACA
ACATACTTCTTGAACATGATGATAATTACTACAACAAAGATATCTAACCAGGTGAGTTGT
GTGCAGAGAGATAAAGTCCAATTAAATTGTAGAGTTGTTTCTATTACTTAGGTTAAGAGT
TCAATGAATATTCAAAATGAAGCACAGCCATTAAAATCAAACAAAAACATGAAGGAAAAA
ACACTTCATGAAACAGGTTACTGATATACATGTATGTGTAAATAACTTATGTAAATAAAA
GATCAAACCTAGAAAAAAAATCTCAAAAATATTTCTTTTGTCAGTTATCAATGAAACATA
TGTGTAAAACTTTTCCAAATCAGTTCTACAGCAGATCACATTTTTTCTGTTATCGTGGGA
GTGATCTCCCTTGTGTTAAGTCAGACTCCAATTGGATCTTCTGTGACGACAAAAGAATTC
CATGTCAAAGCATTTTCAAACCCGTTCTGCTGCTGTCGATAATCCTTAATTGTTTGATTG
ATTTCCTCTTCAGTATTCATGACAAAAGGACCCAGCGTTTATCGTTTTCCTCGTTTTTTC
TTTACATATTCTGACTGCCATGTTCTGACCCCCTCAAATCCATTTGTACCCTGATGAAAG
TCTACCATAGCTTGTTGTATCTCTTGGGCTGTATTCATCACAAAAGGACCATGTTGGACT
ATTGGTTGGCCCAACGGCTTGCCTCCGACCAATACAAAGCGGAGCATCTCTTTACCCTTA
TTTTGTACTTCTAACAGATCCCCCTCCTTACTCAGCACTACGGTATGATGGGCCCCGACC
TCCTGCTGATGTCCACTGCCGCCAAAATGTCCTTTCCCATTTAAGACGTACAGAAAGGAG
GTGAATCCATTTGGTATTGGTTGGGCTAATGTTGAGCCAGGATCCATTTTGAAATCCAGG
TACATGGTTGGGGTACGTGTGTATACTGGGGACTTTATGCCAAAAGACTCCCCAGCAATG
ACCTTGACAGTGACTCCATCCTTGGTGGTCTGAGGGATGTCCTTGTCCAGTAGTTCTTGG
TAGGCTGGCTTGATCATTTTATTTTCAGCAGACAGATTGACCCACAACTGGAGGCCATGG
GTCACTCCATCTCCCCAAGGCATCTCACAGTGGACAATACCTCGACCAGCGGTCATCCAC
TGTAGGTCTCCTTCATTGATAGTACCGGCATGGCCACAGAAGTCCTCGTGTCTGACAGCA
CCCTTCAGGATATACGTTACCGTTTCAAATCCCCTATGGGGATGATCTGGGAATCCACCA
GGTTGCTGGCCTTTAAACTCATCTAACATCAGAAATGGATCAAGGTTCTGCAACTCTGGA
CGTCCAACACTCCTGCGGACACGTGCACCAACTCCCTCATCTTGTTCCACACTAAGGACA
GTCTTGACCACTGACTTAGCCGTCATGGTGGGAATAACTGAACAATATTGGTGAGTTTGA
GCGAATGGAGGAGCAAGGACTTTATACCAACTTGTCAAGTGACAACTTTTGACTGGCCCA
TTGGCATTGTAAGTTCTCAGAGCTGTTAACACTGCAGTCAAGACAAGTATTGACTTTCCC
TTTATTATTCTTGGAATACCACACAGCATTCAGTTCAACTCTGGGACTGCTTCCCCCGAG
TCTGACAGCCCGCGGTCT
>ci|000008352|proj|Sample_C_D|2
AAGACGAACAGCTGTATGGTGTCCTTAGCACTTTTGACGAGTCCTAACTAGTAGGACGAA
CACCTGTATAGTGTTCCTGGCACCACTGACGAGTCTTCGAATGACGAAACCACTGTACGA
CTCATTTATTATATTCATTACGTGGCATATAAAAAAAATAAATGTACTATTCACTCGTGT
GTCAGTCTTGTACACGTCTTACAGATCATACGATTGGTTTCCATCCGGTTGAGCTGTAAA
CAAAGCCCACCCAATTGGTTTTGTTTCGAACATCACGATTTGCAATTACCTTCTTCTCTG
ACGAGAGTCCGAAACAAAAGCAGAATTTAAAGGAAAAACATATGTATTGCACATATCCCG
TTATATAACTCAGTAAACATACATGTATATAGACAATCGGACGGAGATTCGCTAAGGAAT
TATACACACATATTTCAAGGAAATACTTCAAAACTATAAATTTGTGGGGGAAAAAAAAGA
TAAAAATAAAGCAATGATTAAAAAAGAAAGTTTTCGCGATGTTTAGTTTAAAAACATGTC
AGCTGTTCCTTGTGTAAATTTTATAACAGGAAACTATGTATTGCAATCCAAAGTGGTCCG
GAAANNNNNNNNNNNNNNNNNNNNNNNNNNNNNNNNNNNNNNNNNNNNNNNNNNNNNNNN
NNNNNNNNNNNNNNNNNNNNNNNNNNNNNAACAGGAAACTATGTATTGCAATCCAAAGTG
GTCCGGAAACATCTATCGATGATGTTTTAATCTGATGAGGAACACGTGTCACGCTTATAA
TGAGGAAATAGAAATGAATAATTTGACATCACTGTCCACAACTCTCTTGAACACCAGATA
GAGGTTTACATAACCCTTGGATAGCGCCCATCATAGCTGGTATAGAACCTCGTTCTGGTT
GGGTCCACGTAATGTGTTCCTCTGGTGATCTCCTATAGAATCCCAAAGTCCTCATGACAG
ACATATTGCGTTCATACAATTCTATCACTGTTCCATAGAAACAATCCGGTACAGAAAATC
CATTGGACGTATCGGACAGCGTTTCATATAATGCAGACGCGTCAATTTTTCTGAGACTGA
TGATGAATTCTACAACATCACAGGATAGCTCTTTTAAGAAACACAATACTTCCAGAAAAC
CATTAAGACTGGTGACGTCTGTATTGCTGGCCACACTAACACCGATAGAATGTATATTAC
GGTTAGTATCCGGCTCCTCCAACACCAAATTTAGACCTATCATGATTCTTCTCCAGTTAA
CAAGGTCCAGGTCACTCGGTGCGTCTTGATAGTTTATTGTAACTAACATTTTTGGTCCAA
TTTTTCGAGCATGTATAGCATTTGTCACGTTTGAAATCAGGAAAGTAAGTAGTTGTTTAT
GATTGCCTCCCTTGGTTTGTCTCGGTAACATCTCCAGTATACCTCTCCGCCAGTATTGGA
CATCCGTTTTCAGTAACAGACAGTCGATACTCTGACGAGGTGTTGATCCATCTTTAAATG
TCGCACATCCTCTACTAACTTCATCTCTCATTGGATACATCAGTGACGTTTCACCTTTAA
CAGTATATTCAGGCATCCTGGAACACTAAATTTCATCAAATGATCTTGTAGATATTACGT
ATATTATATATCGCTGGTATTAGATATTACGTATATTATATATCGCTGGTATATGAAATC
TGTTACTATATTTTCACGGTTAGTGTGGGGAATACAGTCTATCAATGAGTTCACTCCTTT
TTTTGTCAAGCATGGGCTTTTCCAGTGGAATCATACCTACATTTTATG
>ci|000008473|proj|Sample_C_D|2
CTGATAACGGTCAATGTCTGATAATGGTCAATGTCTGATAACAGTCAAAGTCTGACAACA
GTCAATGTCTGATAACAGTCTCTAACCTTGACCTTTGAATTTGATTATACATGATAAATG
ACCTTTCCAGTACTTTCTGAGAAATGAATCTAAACCCTGAATTTAAAGTGCTTGGTAGTC
ACATTGTTTCTCTGTAACAACAATCAAGTGATGTTTTCATAAGGACAGGATGTACACTTC
TATATAAAATCTGAGGAAGTTCTATCAGTTCTATTTGAGAAATATTGTGACAAAGTCGTT
GAACCTAGAATCCAAGATGGTCACCCAATGAGCTATGAGTTGCAATACCTCTTCATTAAA
TCCGCAGATTTCATTTAACAATACGTTCTACAGGATATCGGTGTACAAAATCTAAATGAT
TAATAAAGTGTTTTCTGAGAGAGAGAGTGAATTAAATAAAAGGTGTCAGCCGGAAGACAG
AGGTGCACAAGCTGCTGGACTATTGAGCCACATACACTGACGATTCTTACCAGTTAGTTT
ATACAGCGACATCATGGTATATGTTAACATGTGTAGATACACTATTACATCAGATAGTGT
TTATTTACTGGGAAAACGTGTGTAAATAAGTATGTTGAAGGCTTTTCCACCTTAATCTCT
ATGTAGTGGAATGGCGTTTTACATATAGTTCTAAGAATACCAAATATATAATAGTTCTTC
ATTGTATTACATATCAACATATCAAACATACTGATCTAATTTCCATTGATTTGGAAAAAG
TGAAAAACAAACAAAATAACAGACAATGACTGACGTTGTATCCATCATTAAGGTAGGAAT
GTCCAAACTTAACTTCAAATAAAAATAAAGATTCACTCTTTACGCGATTACTATAATTCT
AAACTTTGGTGATCTCAAGTTGTCATGTGTTCTTATCCAACTATTACAGAGTAACACACG
GTAATGCCAGGTAACACCAGGTAACACCAGGTAACACACGATAACACAAGAGTTCCTCAG
CATCGGAATGCAGCCTTCCACAGATCGCGACTTGCGATGTCCTCCGGTAGCTGCTTGATG
TTGTTTTCTGTATGTGTATTAGCCCCACGATTCACCAGTAACCGTAAGAGTTTCACCTTG
TCCTCCTTGAGAATGTTTGCTCCTGCTGCAATGTGTAATGGTGTATCACCCGCCCGCGTA
CAAGTCTCTAGGATACAACGAATCATGTCTTTTTCTTTTTCTTCCTCAACACAATTGATG
AATGATTTGACCAAGTGGTAGTCTCTGGTGTCTATGGCCAGGATGATTGGGGTCTTACTA
CTGCAGTCTTCCGCCAACTCAACATCAGCATCATACTGGATAAGTAGCTCAATGGTTCTA
GAACAGTTGACTTTTGACCTCTCTGGTCGGTCCAAACAGTGTGATAGTAGTGCTAGGTGT
AGTGCTGTTCTTCGATCACTCTCACTTCTTAGATCCACTTGAGTTTTATCACAGTCGAGC
AGGATTTTTAACATTTGCAATGAATTATCTCCCTTTTCTGCAACCAGGTGGAGTGGAGAT
CTCAGTTCATAATTGTCATTTATTCCCAGAATCTTTCCCTGTATGTTGGGGTCAGCGTTA
TTGTCCAGCAGAGACTTGGCAATGTCCACCTTCTCCTCCCTTACTGCCAGGAACAAAGCC
GTCCTCAACATCTGGTTCTGTAGATTGATTATAGAGGACAGGATACCTTCCGACTGGAGG
ATGACGATCAACAGGAGGATTAAGTCTGTAGTAGCTTCGGCGATCATACAGGAGTGCAAC
ACACTGTCTCCATCTATATCACAGGAAATCCAGTCAAAGTACATGTGGTTGTCCAGAACA
GTGTATGTGTCATTGAGATGCTGTGTAATTTGTTCCAGGTTTTTTAACTCCCCTGGTGAG
AGTTCTCCTGGGGAGCACACTTCGATATCACCAAGTGCACTGCCGTTGGGAGATAGGCCC
ATCTGAGGGTACGGACTGGTAGTCTCTACAATTTCACACTCGTCCTGACTGTATTCGGGA
CTTGACAGTTTGTCATTACTGTCCTGATTATACACCTCGTCCATGCGACCTGGGGATGGG
TGATAATTCGGAATAGTCTCTGCTGGTGACAAAGGGAAGTAACCATGATGTTCACTTTTA
GACACAATATGGCTGTCTGGACAATTTTCAAAAATTTCCATGAGATCACACGCCGGAAGG
TCCAACTTGGGGATACCGTCCTCCCAGGCTTTCTCCGAGAAGTGCATTTGTCCAGGGCAG
CAGTCCACATCAAGGTCCAATGGCAGGCCATCTATTATATCCTCGTCAGAACAAAACTCT
TCTGGAAACGGAATCACAACTCCGTCTGCTACTGTCAGATCTTTTGTTTGTTTTAGTTTC
CTGATGCTCCTTAACGTCACATTTCCAGCGGACTTGGAGTTCCCAGAAGTCTTCTGCTTT
CGGACACGCCCATCTTCTTCCCATATTCCCTGGTATGGATCCTTGCGAGGAAGGAGATGG
TGGCCCTGTATTTGTTGATAGTACGCAAATTCTTCTTTGGGTTTCATCCAAAATCGGCAT
CTTTCATCCACTGCGGCCACGTAGTGATTTTGTTTCTCCCTAAAAACATTCTGTGTTGAA
AAGTGTTGACATGTAGGTGGCATGATGGTGGTATGAATAGGGTACGGCTGTTGGATCTTA
TATTCCGGAAGATTGATCTGAACATTGTCGGTTGTTTTATAGTAGTTACCATATGGATAC
AACCTTTCATCAATTTGAGGAGTTTTTATTTTTCCTCTGGCTGTAAAAATTTCCTTTTTC
TCATCCTTGATTTTGAGATGTTCAATGTGATTGATGATGTCATCAATACTCAAGCTGCCC
AAATCCTCCTCTGGATCCGACTGATCTTCAGTCTTCATCACCGGAGAATAAACAATGTTT
TCCGTTTGAGTTTTTTCATCGTGTTCTTGTCCTGTTCGCAGAGCATTCCGTTCTTTCACC
ATTTTAACAAGTAAAATCGACAATATTAGCTAAGGCATATTCCTGTTTGGAAATTTT
>ci|000008632|proj|Sample_C_D|2
AAAAAAAAAAAAAAACAAGCCCAAATTTGACTAGAACATTTTCATCAACAATGGAGCCCT
GTCAATTTTAACAAATGGGTCAGTAAATAAAAGCAAAAACTAAGGTAAATAAAACGAATG
CTTAAAATTATGTTCGTGTCAAATTAATGGAATTGACAGACAATCGAGGACAACTAAAGA
GAGATTCGACAAAAATATATGATTGAATTCAAATCTGGTAATAGCTTCATAGAACACATT
ATATTTCGCATTGCATTGTTGATACAAATAATATTTTTATCACTCATCATCATAACGTCA
CGCAATCTCACTCGCTAACAACTTTTAACAAGAAAATCTTCATCTCACACAACTTTTAAC
TATATTTACATTATGGTCAAACTTTGGACTCGCTAGGTTCCCTAGAACGGTTAGAGGAGA
ATATATACGTGGACCCTCCTATATTTCCGCTTCCGGGTATCCTGTTTACAGTCCTCACTG
ACGCCCCGATATTTGTGACGTCAGTACTATTTGTGCTCGTTGACATATTACTGCCCATGA
GACGAGCAAAGGCTGGGTTATAACCGACATCATTAGCAGCAAAAGTCACGTCATATTTCG
GGAAAGAGTAATCTCCCTTGGTCTTGTCTGCTGGTCCCCACGTAGGCAATGGCTTCACGG
AATCTTTCAGCACCATAAATCCACCATTGCGACAGAAGTAGTAAAGAGCAAGAACAACTA
TGGCGGCCACGGGGAACATGGCGATGAGCCAGCCAAGACTAACAGCCCAGCTTGGATATG
TCACATTGTCAAGGTCTGGTTCCTTGAAGAATATGATGTTCAGTATGATTGTCAGAAATA
CAACAAATGGTGACACCCATTTCCAGCAGATCTCCCAATACTTGTTAGGCCGAATTCCAA
GCATGGTATTGATATTTTCAGAAAATTCGTTATAACCATATATCCTTGTTATGATGAGTA
ACTCCATTAATCCGACCACCAACAGAGGGAAACCACCGACACTGTAATCCACCAGGTTCA
GCATCCATATTCCTCCGCTACATATCATAGGGAGGCCAAGCAGGAAAAAGATGATACAGC
CGACGACACGGAAAATGATATTGTTCCGGCTGGTCTTCAGGATGGGGAACTCGTCAGACA
CGGAACTGAACACACATTCGACGATCGAAAACTGAGATCCGAATCCAAGAGTGGCCATCA
TGATGAAGAAAAAGACTGACCACATTGGGGCGACGGGCATTCTGGCTAGAGCTTCCGGGT
ACACAATGAAGGCCAATCCAGGTCCATCGTCGACGACCTTTGAGACATCTACATTCTTTT
CCGTGGCGATGAAACCAAGGACTGAGAAGATGACGAGACCAGCGAACACACTTGTACCAC
AGTTGATACAGCAGACGATGAGTGCGTCACGGTAACAATTGTTGTTGAACTTGTTGTAAC
TGGACATGGCGATCAGGCCACCGGAGCATGCGCTGAGAGAGTAGAAGATCTGGGTGGCTG
CGTCACTCCAGACACGGGGGTCAAGTAAACGTTCAAAGTCAGGTTCTAGGTAGTAGAGAA
TACCTTTAGAGGCGCCGGGCAAGGTCACTCCACGGACGAACAGGACTGTCAGCATCACAT
AGGGGAAAATGGCGGTGAAATACACAACCTTTCCAAGTGACTGAATTCCTTTCAACAGTA
CCAAACCAACAACGAGCCAGGCGATGAAAAGGCAAATTACCAGATGCCACTCAATTGTTC
CGAAGTCGTCAATGCTTTCAGACTGATTCAGGACGTTCCGTCTGTAATATTCTTCAGTGG
GCGTCTTGAAAATGGATGGACTTGGAAGGATTGTTGAATTGGAATCTGATGTGTTACTCT
TGGCAACATGGTGATCAAAGGGCAGACAACTGTTGGTGTTCCAGGTGTTGTCACATGACT
CCCAGGGCAGAACATCAGTGAAGGATTTAAACAGGTAGTAGAGGACATGGGAAATGACGA
CATTGTAATATAGACCAATCAGCAACGACACGATCACCATGGCATATCCAAGTCCTTTAA
ATAAGGGGCTAAGCTTCCAGATGGCGATGGGTCCAAGGCTAGCGTACTGTCCCATAACTA
ACTCCATGTAGAACAAGGGCAGGCCAACAAGTGCCAACATCAGAGTGTAGGGAATCAGGA
AGGCACCTCCGCCATTCCGGTAGCAAAGATAAGGGAACCTCCAAACGTTTCCGAGACCAA
CAGCGTATCCCACGCATGTCAGAATGAATTCCATTTTCCCTCCCCATTCCGCTCTCTCCT
CGTTATTACTCTCCTGTGAGCTGCCGATACTTCCGGAACTGTTTTGATTATCGGCAAATG
GTTCTGATTTAAAACTGGGTTCGACTTCAGTAACTGTAATGGTCATTCCATCCCCAATGT
CCAGTTTCATAGGTTCATTTTGGCGGTCAGTTACGTCCAGAGCTTCAGCGGCGAACATAG
CGTCGGTTTCACTTTCGCCAACAGGTATGGCGATATTACCTTTCATGTTTATGTTTGGTT
TGTTTTTGTTATTGTTTACAATCTCAATTTTAACTTTCCGGACCTTCCTTGGTCCGTATC
TGTTTTAATATTGAGATGTTGATTTCATCAACGTGTTTATATATTTACGTTCTCGTCTGG
CTCGCTGACAATC
>ci|000008890|proj|Sample_C_D|2
ATTGATGCATGGAATGTTACAGAGTGGAATAATTCCACTTAACATAGAAGTATTGGAAAA
TTAAAACGCAAGTTGCTATAGAATGCTTTAGTAAATATATAATATTGGTATACAAAATTT
ATACATGGTGAAATCGTATCTTTTTGATCTTCAATTGTATATGGGCTATGCTGAAAAATA
TGCATGATTCTGAAATTATTACCTTTGACCTTTAATATTTTCCTTATAAAAAACATGCAC
TGCATATATAAAATATTTGAATGGTAGAAAGGGAGACAAGCATAGATTCCCCGTTTGATT
ATTGTTATTGAGCTTTTCAACTTATTTCCCGACTCCACAAAACAGGTCAAAAGTATAAAA
TATTAGTGTATGTTTATAAACTTACTAGAAAAACCTTTCATATATACATCAAAATTGAAA
CCGGACATCCCCCTTCTTATAGGAAATGACGTAAGCCTGATTTAACACACCTCTGAGGTT
ACCTGGTATACAACATATATAAAGAAAACAATACCTAACCTAGTCTATGATCATCGTACA
ATATGTCATTGATTTTCAAAATGTCTTAAGAATAGACATAAAAAGAGGCTGATATATGAC
AAAAATTTCTTTTAACAACCATATAAAAATATTTTGATGGACTTGCAATCTGACTCAAAT
GGAAAAAATTAATGTTGGGTCCGACAACTGATCGGGAGACAGGTAAGAAGAATGATATTC
TATGTTGTTGCCTGTTCTTCTGTCTTATGTACACATACAATATCAATCAGAGAAAAGAGA
GGTGGGATACTGTCATTTTCAAAATTACATATGCAGATTAATAATTTCAAATAATTTTTT
GTTATTATTCTGATGAAAATACCATTACATGTTTCACCGTAAACACCAATGCTAATAAAT
ACTACATCTAAATTTCACTTGGTATCTACATTTCAAATTATTTATTCATGACTAATACCG
GTATCTACATTTCAAATATGTATTCATGACTTAGTATAAACAGCTAATAATATTGCAGTT
TTGTAGTTTTTATAATCAATGCAAGTTAAATTCTTGGAACAGTGAAATGTCATCTAAACC
TTCAATTCATCTAATGTGTCATGTAAAGCTATGAAGAAAAATATTCTGATCCTATAGGAT
TCATAGCGCTATCAACGCCACTTCTTCTGGGTATGTTTACTTATAGGACTTGCAATGGAA
ATTTATGCAGACTTTATGTATATATAAATATAATATTTTACAAGACAAAATATATGTTTA
GAGAATTAATACTAGATAGCACTATAATCATAAATTATATTGGTTTGCTAATTCACCAAT
CCCTACAAATTTTTGGCACCAATAACATTTAATACCCTTGACAACAGCATGTACACAACA
TGTATACTATTCTAAACTTGCACACAACATTCTCTACGGTCCGAGATCAAAACAATTCAA
ATAAATACTGTTACACGTAGGCATGGCAACCCCTACTTCGCCAAACTTCCATCTTTGCAA
ATTTAACAAATTATTTCTTTAAGTGTTTTTGAAATTATTCTCACTAGGAGTCAAATTCAA
ACCCAAGGCAGTAGATTACTAAAATTCTATGGATCAAGAAATGCAGGAAATAACCAAATT
CTCCCAGGTCATGTTTATAATATGGATAAAAAGATTTCAGAATCTCAGTATAACTTTGAT
ATGTAAAATAATTACAAAGTTCAAGTCTTCAATTTCACTGCCTGTGCCATTATATTTTGG
CATTAATGGGTTTATAAATTAAGGAAAAGTTAACAAACAGAGAGTAACACAAAGGGAAAC
AAAATCTACAATTAAATGGGACTAGTAATAAAAAGCTAGCAGGAATCCTTCAAATATGTT
GGCACTAAGTTAGTAAATTCATGGAAAATGAAAATAATGCATCAAAATTTTACTACC
>ci|000008940|proj|Sample_C_D|2
GGACTATGTGATACATCTAACGTCAAAGGTAGTAAGGTAAATGGACATCAAAGTATCTAG
GATAGATCGGTGTGTTTCAAGTAGCTTAAAAATGCCTTCGAATCCACAGAATTGAAGTGT
TTTCATTTCGGGGTCTCGAAAGTAGCTGTCAAATCAAATCACAGTTTTAAAATCGTGTGA
AACAACCATAATTAAGATAGAAGGATTGATAGCTATCCAAAATATAACATTTTGATATAA
TTTCCAATTATTTATTCTACCCCAGTAACATACTCTAGTGTATTAATTAAAATTCAATTA
TTATCGTTGCATAAAGATGTGGAAAAAAAAAATACTTAGCGATAAACACAAACATTCTGA
CACTTGAAAAAGATGGCTGTCCCATTGAAACGTCGTGTTAATTTTTATGTAAAATTATTA
TCGTGAATGGCTGTACCAACAACATCTCACGAAAGTTAATTTGTAATATTCATCAAAATA
TAGCTTTAGTATACAGGGTGTCACTGTGGTAGCCGTCTGTTAATTCGTGACAAAAAACAT
CTGTATGTCAATCATTGGAATTCACGTGTATTAAAAGGAAACAATAAAACTGACATAGAT
CATAAGGTAGATAATTAGGTCTATATCAGTTTTGTTGTTTCCTTTGGGCCCGTGGCGCGT
TCGTTCTTCTGTTCCTCTTTGTACCGCTCTCCCTCACTGCTGTTCCATATTCCATAACCA
AAATACACTATGAAGCCTAAAAACATCCAGACTCCAAATCGAATCCAGGTAGCACTAGAC
AGCTTCAGCATCAGATAAATATTGACAAACACACTTAAGACTGGTAATACTGGCAACAAG
GGCACCTTAAAGCTGACTTTTTGAGTATTTTCCGGCTGAATACGGATTGAGTATAGAAGA
AAAATGATGGACAAGACTAGAACTGCTACAATGGTTATTGCCCATCCCTCTGTATTGGCA
AGGTTTTCCTCGGCGAAGATCAGCACAAAACTGAGGACTATTATAATCATACATATTAAA
ATAACATTGAACTGTGCCAATTTTTCTGTGAGAGCTGTGGGTTGTGACTCCTCACACCTG
ATCATTGCTTTTAACCAGACTTTGTAAGACGTATCGCCCACTAACGGGTCGGACTCGTGT
ATGGGGCTACGTTTTGGTGACATCACATCACAATCATCACTACTACTGTGGTTTATGCTA
GAATCATCTGCATCTGAGGTAGTCTTCATAACTGTTACTCTGTATCTGAGTAGCAACACA
CAGACCCCTACTAGGGTATAGGCTAGGAGGGTTCCAATTGACATCATATCGACGAGCTCT
GACAGGTCAAACATCATGGCCATCACACCTGCAAATATTCCTGATATTATGGTGGCTATC
AGTGGTGTCTTGAAGCGTTCATTTATGGTTGCTAGGGAGCGGAAAACAATCCCATCACTA
GCCATGGCGTAAATAACCCTTGGCAGAGGAAACATGGCCCCAAGCAAACTTGTAGAAAGG
CCACAGATTGCACCGACGGCAATGATGTATCTAGCCACGCCCCAACCGACGCGATCAAAT
ACGTCTGGGAGTGGTGCGTCTTCGTCCAGCAGATAGTACGGACACATAAGTGTCATCACA
GCCGAGATCCCGAAGTATGCCACAAAGATGGCTATCAGTGATATAACTATACTGATAGGA
ATGGCTTTCTGGGGGTTCTTAACCTCCTCACCTGTTGTAGCAATACAGTCGAACCCTACG
AAGGCATAAAAACAGGTGGCCGCTCCAGACATCATTCCAGAAAAACCCAAATGGCATGAA
ACCTCCGCTTCCACTGTCTGTACCATTACCTGGTAGCTCTGAAGGCTTTAACTGCCAGTT
GTGAATATCCACTTTGAAAAATCCACAGATGATCACGTAAGTCACCACTAACAAATTCAC
TCCCGTGAAAATGTTGTTAAATGTTGAGGACTCTTTGACACCTACGGCTAAAATCACAGC
TAATAGTAGTGTGATACCAAGAGCGAAGAAATCCGGATAGGAAGAGAAGCCCGGAATATC
CATAGGCATGTTGTCCTTAAAAAAATTCTGGATAACTTTGTCGACAAGCGAGTCAAAGTA
GGAACTCCACGCCCGAGCCACACTAGCTGTACCAATAACATACTCCAGAATGAGGTTCCA
GCCGATGATGAAAGCTACAAATTCTCCAACAGTTACATAACTGTACACGTAGGCAGAACC
AGTTTTAGGTACACGTGCACCAAACTCTGCATAGCACAGACCTGCTAGAACTGATGCCAA
AGCTGCGATCAAGAAGGAAATGGTCACAGCAGGTCCAGCCTTCTCCTTAGCAACCTGCCC
GGCAACCACATAGATACCAGCCCCTAATGTACTGCCGATACCTAAAGCTGTTAAATCGAG
TGTTGTGAGACAGCGAGCGAGCTGGGTGTTTGTTACCGACGACAAATCAACAAACTTCCT
TCTCAGAAGTTTTTGTCCAAAGTTACTCATCTTGTCTGTATGACTCTATCAGGAAGTCTT
ATCAATTAAACTTATAAGCAAGCTTGAGTTTATAATTCAATATCTTCTATCTCAGAAATG
ATTTTGATTTTGCCTGTCACCACCCTTCTTCGCAGTGGTGTCAACTATCTTGGTCACTGT
CCTCGAATCCTCTGGTCAATCTTTCTGGTCAACATCTCTGATTCTGTAACAGCAGGTACG
AGAAAAGGTTGTTGTCGGTCAATATTTTCCGACTGACAGTAAACAGGCGTGCTACATCCG
GTTGTTTATCCACGTTGACAGGTCTACCATTTTGTACACTTTGTGTT
>ci|000009373|proj|Sample_C_D|2
AAAATATGAAAACATGTAGCTGTATGGCGCGGCAAAGACGACTAATGGTAAGTTTATGAA
ACATTGACGTTTCAAGCAGGAGTTTGCTAGCTTTATAATTTTCAAGCAACCTAAATTGTG
GCCACAGTATTTGATTTTACACATTGTACACAGGGTTTCTCACCAGAAAATCAAGGAATG
TGAGTTATCAAACGTTAAAATGTATACATAAGACAACCTATGCACTCAGCAAATATATCA
TGGCAAAATCGAAGGTTCCCAACTAGCTATTGGATTGATGTCAGGAAACAAAATGACCAA
CCGCTACGCTGATGAAGTTCTTTTCAGATAACAAAGGAGCGATAAAGTTCAAAGCCAGGC
AATTTAACGATATGGCGACCTTGAGATAAATGTGATCAATCTAGTCTTCTTGTTTAATCT
ACAAGATGACGACATATTACATGAGTGCAGAGTATCGAGGATGTCAAAACATAGAATCTT
GCAAATGTTGCTCACTCAAAATAGCCTAGCCTTCAAACTACAATGCCTTACTGCTCTTCC
ACGAGAACACTTCCCGGAGCAAGGTCTGAGGAAGAACAGTAATACAGAAACTCGAAAGCT
AGAGTATTCTCAGTGAGCAAGGTTTGTTAGAATTATATTTATTTCACCTTTAAGCGATGT
TTATTATTTTTCAAAGCACATACTTCACACTACAGGAACGATAACACTTATCATCTATAT
CCTCAAACATGTTGTGTATATACATTCCATTGTATCTACATTGTTATCATTGCTTTTAAA
CTATGGGAAAATATTAGATCACCTTTGTCGGCTTTCATTTTCATTTTGTTAGCATAATAT
CTTGTTTTAATTTGTAAAATATATTGACCTAAATTCTGTAAACATGCATTGACCGATAAA
ACACAGACGCATACATATTGATAGGTTTACTGTTTATCATACATGATGCACGTGATTTAC
AGGAACATTTACATCTCCGTGATAAATCTGTGAATTATCAATTTTGATATTTGATATTTG
CACAAATAGGCATGTAATATAAAAAAGAGAAAACATGAACCATCTCTTTCAAAGACTGCA
CCCCTCGACATTATCATAATTGATAATATACTGAAAATAATATACAGTACATACAGCCAT
TTTTTTCCGTTTCACTTGCAGTAAAGGCGACACATAACCACCCTATTTTACATGACGAAC
TTGTATCCATTTCTTGCTGTAGTGATACAGAATAACATTTCATGGCATTTGCTGTTCTTG
TTGAAGCACGGTCTCTCTCTTTATGCGTCATCAATTTTCCTTTGCATGCTTCACACATCT
AAAAATAGTACACAAACCTCTCTCTTTAGGAAATGTCAACCTTCCCTAACTGCTATATAT
GGAACAAGTCCACTGTCCTTATTTCATTACATTTGTACATAAAATAGGTTCACTCTCTCT
TATATATGGAACAGGTCCGATCTCCCTTACTAAAATACATGGA
>ci|000009456|proj|Sample_C_D|2
GCTAGTATTTTTTTTATTTTTGTTTATTATGAAAATAATTTTGGTATTAAATAATTTTAG
ATGATCCATCAAAGTGGTTAATACTGCAGTAAAAACCATCAAGCACATATAATATCTTTA
TATTAGACTATAACGTTATATTTACAGCCATGATTTCTTGGTGTCGCATCACAAAAATGA
CTTTATCAACAATGAACATGTACGAAATGACAAAACAATTTTTACATATTGAAATCATAT
CACAATCATGACTAAGGATACATATATAACTGTACACTTAATGAGATATTCTGCACGACA
AGTAAGAGAATTTCTGGCCTTTCTGTACCTTCAAGTACTAAATATAGCGCACTGGGGGAT
CTTGATCTGATCAAGTCACTGGATCAAAGATTTTCTGAAGAAATTTTGAGTTAATATTAA
GTCTGAACGCTGTTCACTTTAAAACATTTGCCAAAATTTTACACCGTTCAGCTAATAAAA
TGTAAACCTGTTGTGATGCAATCAGGGCCACACGTATGTTTGAAAATCGATCTATTGAAA
GAATTTCTACAAATTAAATGTCTTATGTGTGTTTATATGGTATACTTAGGCTAGGGATTT
CATCGGAACACATTGTCAGGTAAATGATTTTAATTTGTTTAATTTGTTGGTTTTTTTATC
AAAAACATGATATGAAATCCTACCTTGTGGGAGAATATCCCTTTAATTAGACTGGATGAA
CTCGTCACCATAAATTATAATCATGTTAATTCTCAGAAGAATTCTGTGACTTTTTATGCT
TAATTTTGATCAACATGATCTATAATCCAAGATCATTTTCAGAATATATTTTACATAACA
GAATAAGAAATACACTTTCTAAAACTTAAGCGCGGATTCCATAAATATATCAAATGATTC
TGTGACAATACACGCAAACCAAAGAGAAAATCACAAAACACTCTAGATTTTCAATATCAC
AAACATGAAAAAATACACACACCCTTTAAATAATTCTTAACAAATGCATTATTTTGCATA
ATCATAGTTATTTCAACTGTAACAGTTTTAAAATTTCCATAAAACTTTTTGTTTTGTCAA
CATACTAGTATTCTAATAAATAACAAATCTATTAAATAAATGATGTTTACATTTGATAAT
ATGAAAAGGTTATATGCACTATTAGCTAATGCGATGAGAATGGACAATTATGAACAATGT
TCTGCATGTAGTATTCTATTACACCATGTAAAGTGACAAATTAACATCCGATCATTTAAA
AAATAACTACAAATTCCTATAATTACTTTTGATTGTCTTGTGAAAGTCAACAGCTTTAAG
TTGTACATGTACTATAAATGTAACAAACATATAAGATGAAAAATACATTTTTTTTAGGAA
ATAAATTGTTCTACAATTACTGAACCCATCTATAAATAGAATATACATATACAACATCAG
TAGCATTAATTTTGTAATAAGTTTCTGACAACACTTGTATACCATGTTTTCATCAAAATT
GGAATTTTATTACAATTACACTTATCTTAAAAAGAAAAATGTTACTTC
>ci|000009482|proj|Sample_C_D|2
CCAAGGAAGGTGGAACATTCTACCTAGAAGCCATAGATTAGAAGGTATAACTGAATACCA
GGTAGCCTTAAAAGTCACCTTTATTAATAAATCACTACATAGTATAGCTTTATTGACGGT
CACAACGGCATTTAAAGTTCTTACTGTGTTTGTCATTTATGTGTTCAGTACGATTGAGAA
AAGCAATAATTACATATTCTTACAAAGATGTGAAAATATATTCAAAGCATGAATCACAAC
ATTTCAACATTGGGTCTTGCTGTAGTGAAACAGCTAGGATAATTGTGTAACTGGTAATCA
ATTCTTATAATCAAGATGTTCTAAATATTTTCTTCAATTCAATCATTGCATCTTAATATT
GCACAAGAACTTCATCACAAAATCACAGAGGATAAGATTGTTTGGCCATTATACATGGAA
ACGTTTACACCTTGGCCACAAAATACCTACATATGTTTATACAAACAAAATATAATCTAA
CAGATAGCAGCTTCTATAGAAGTGACCATGCACATACCCGGGTATATAATCATTCAGAAC
CAATACATTGCTTCTTCTGCTGACAAACCTTTTATTATTACTTTAACAGTATCATGTTTT
TACAAACTAGTGTCAAAGAGTGCTCTATCAATACACTGTTTGGATATATTCACTGCAATA
TCCCTTCCCTTCTATACCATAGCCACTTAAGACAATTTCTTAAAGCATAAGCCTCATCTT
CCAAGTACCAAATAAATAGTGTAAAGAGATATCATTACATGTATATACAAAATTAAGCCC
TTGCCAAAATAAACTGGCATATCAATAAGGCTTCTGATGCTGGTGGACTAAAACTGTAGT
ATCAAATTTAAAAGTATTGTCATGAAATTTACTGATGATGTATGAATTACTATTAGTTCA
AACAACCTTTATAGCTGACTACTGTTTTAGTTTCTTGTGCAGTAGTCAAGTGTTATTTAC
CAATGACATACCTGGTGTGGCAGGTTTTAATTGTACATAGTGATACAGGTCACATTCCAG
CTTCACACTTGGGGAATTTCCCCTTAGTTCAGTCTGTAGAGCGGCAGACCAGTAAGCTGA
GGGTGTCGATCCCTGGTGGAGGCACAATACTCATTTTTCCTGGTACACCTGGTAAGTTAT
TCTAACAAATGATCATACATACTCTACGAATAAGGAAGTTGGTATCAAAATCAAGGGTTC
ATTAAAACAAACTATGACCTTTGAATATCAACTTGAAAAATTTCAGTTTTACTTAAAACA
CTACTATGCATAAAAAATCTTCTTTTAACTAACATTTTATTATACAACAATAAAACCAAA
AGGCAATATACTGGTACATACAGGTTAAAAATACAAATAAAAACAAACTTTGTCAAAAAT
AATAATATAACTGACCTTAACTTTGAAACTATTATGGCTTCATTATGCTCAACATTTACT
GCACCAGTTTGTACATTGCATACATGTATTTTACATGTACACAAAGATTATTATAATGCC
ACACCTATCTACTTCTATGACACAACTTCTATCTGGGGTACTGGTAGTGATGTTGCCAGA
GAGCTTTTATGACAATCTTTAATCCTTTTTGTTGATAGTGTACTTATTATCTACCCTATC
TATTATTTACTAGTTTTGTCATTATCTCCTCAGACTTAATACGATTTTAGTTGTTGTAAG
ACCATTAACCCTACTAAACAAAATCTATTTATAGTCCACTCATGATTTAGGACTATGACA
GGGTTATAGTATCTAAGTTCTTCTTCAAGGGGTTTCTACAAACCCAGTGATCTAACCTAT
ACAGGCTATTTAACTATTAATACTAAACTTGGTTCCCAACACTGTTATGGAAGGAACTGG
AATTTCAACAAGATTTGATTGTGAATATAAATACTTGTGATCAACATGTTATAAATTCAG
ATAGAGTATTCCCACTTAATTTGTTTATATCTTAACTGTAAATATATAATTCTATAGCTA
TATATATCTATCAATTAGAACCTTGACCTGAGCCTGAATACAGGTTGCGTGCAATATGCA
AGTTACAAAATTCTCAATGTCATTAAAAAAAATATTCAATGCTATAATCGTGTGGAATGC
AGAAAAAAAATATATCCATACTTAAATTTTCCCCTATCCTAATGTGTATAATAATAAACT
TTCAAATTCTATAATTATATTATGATATGAATATGTGAATTACAACCGTACAAACCTTTT
GGTGGTACGAAGTATAACAAGCTTGTGTACACACCTGGTAGTGACTCAGAAAATGTTACA
ACCTATCTACATCAACAAAAATTCAAAATACATATACAGTGCATCACTTTGGCATTAAAA
TGTGTTGTGTGTACAATACAATAGGCTGCCCAGGTCTAACACATAACAAAACCATGATTT
AAGTTTGTACATAAACACTGCTATAGCACCGTCACAACGTACATTCCAAACTGAACAAAA
CTTCACACTCACGTTTACATGCAGTTAATGTAAAACTGTAGGTTTATAAACGGGAACTAG
CAAATAAACGTTCCACAAGGAATGACTGCTTATCAAGTTTAACTATATTTATTGTTAGAT
TTAAAAAAAAAGAACTGCTCATTT
>ci|000009696|proj|Sample_C_D|2
AATTTAATTTATTCCTGTTTTGAAGATGCCAAAGGTACCATTACTACATACTGTAAATCA
CTCAAATTTTGCGAATACTTCATTTTACGAAACTACCTGGTCAGATATATTTGTGAATAT
ATTATCCCGCAAATGCTGGTCTAGAAATGCAAGACTTATACGGATAACCAATAGTTTGGT
TGATGGACTCTACTCATCTATTAACACAAATAGGAAACATACGCAAAATATAAGCTATTT
ACAGTAACCAGTCTGAGAATACATAAATTCATAATTGTATAAAAACATACCGTATACAGT
ACAATTGATGGGGAAATAGATACACACATATGTATAGCGAAAGAAGTGGGACTTCAGAAA
TACCTATGAAATAATTTATATTGTACATTTCTTTCTTGAGTGTATGGTGTTGATTGTCTT
TGAATAAAATGGGCAAAAGGGTCTGCATGACTCATCTGAAAATAATACTTTTTTTTTTTT
TCACATAATGTGGTATCTATGACAAATGATTAATAGAATCTTTCACCCCTTGGGGGTGGG
ACGGGAATCTCAACCCGAGGGGGAAGATTCTTAAGTTGCCAAACAAGAGGCTTGTCGAGT
GTTTTGCAGCCAAAGTATCTTACCCCAAGGGTTTTGATTCCCCTGTTTCAATTTCATTGG
GGTGAATGATTATTTTTCTCTTACCCTGTTTACCCTCTTATGTATCTAATATGGACGTTA
CATCAATGCAAGGAAATGCTGACGTGACATGGTTGAATTGTCTATGTGACGTCATTGTAT
CGTCGTCGTGACGTCATGTTATTGTTGATATGACGAAAGCCTTTGTAGCTTGTCTCAACC
TAGATCGATGTAAGAGAATCTCACACAGGTAAAATTGTGGATATCCCTGTCCAGGTAACG
GAAAGATTTAACATGGCGCTTGTACAAATACCGGTACAATGATATGCATTACAGAGGTAA
TCTTATAAATAACTGATGAGGAAATAATCAAATGTACATGATATGCAAAAATATTGGCTA
ACAAAAAGAAAAGTAAATTTAATTTGCTCGATTCAAACTTGTTGAACACAATAAATGTGG
AGTCCATATATATGTACAGTATATGTAGTATACAACAGCAAACAATGTCATATTTTGATC
GTCATTGAAAGGGCAAAATACAATATACATGTATGAGAAAAAAACTTAACATTTTTATTG
TGAAAGCTTTGACACCTTGCATAATATGATATTATACACACACAACTTATCACATTCCAT
AAAGACTCTGCAGGAATGTAAATTTCAGATTTTAAAAGTTGTACCAATTTCATTTACAAT
CACAGTTTGGTTTCAGATATAAAACATCACATACTTTAAAGCACTCATTTGTATACATGT
ATATGGATTTCACAGAGATAGTCAGTAATATAACTTCACTAACCAAACTAAAAATTTTTT
ATTAGTATTCAGCATGAAAAATATTCAAAATAATTCAAATACTACATGATTCATGAAGTA
ACCGACATGCCTGTGTATAAAGATGGACAGTCTCCATTTCTCACTCCATGTTTAATATCA
GATAAAATTCATCTCAATTAAAGTGATGTTTTAGGAGTGTGTTTTTTACGCTAGTTCCTG
TAGATCAAGCTTGCCTAAGTCTGAGGACTGCCACTATCTAGCTAGTATAAGTATTCCCCT
GTAGCGTGC
>ci|000009770|proj|Sample_C_D|2
ATATCAATGTCTATAACATGCTCTATATATATAGTTCATACATAAAGCAGATAGTTTAAC
TTTACCATAGGTGCCTTGTACTATATAACAGAACAGTCCGTTCTATAAGCAGATGATATA
CCAGGTACGTCGGCATCTAAAACATTCTATTGTCTTATTTAGTTGCATATTAGTTAAATC
CAAGTAAAGCTGCTACACTTTCAACAAAGGGTAATTATATGGGAGTTCTGTGTTACCGAA
TTCAAAGAGGAATTATTTTTGTAGCATGCTATTGTATATTTATACTTAAAGTTAAATACT
TGCATCATTACCACCCACCCTAACACACTAATTCTTATTTTAAATCCAAAGTAAATAACT
TCTGAGAAATTCAATGTATGAATGTAACTCTTCAGATGTTGTTTTTGTTATTTTTCTCAT
TAATTACTGTAATTAGATATATTTCTACTCTTTGTGCCATTTTATGCTTGTGATCATCAG
TGTGTATGCTGTCAACGGTGTAGCATCTGAGCATATTATTGTTCAAGTTCTAATTCCTAA
ACAAAATCTTATAAAATAATTAAATGAGATCCCACAGAGATCTTGTTGCCCCCTCCCCAT
TGAATCATCTTTATCGGTCCTTTGAAAAACTGATCTTTTCTCCACTTTCCCCTTCTTTCC
ACTCTTCCATTTTAACTACATGGGACCAACTGGAACCTACATACCAAGATTGAGATATAT
TCTTCCAGTACTACTTCTCAAGAAAAAGTTATCACAATACTTCTACTGTCAAAATCAAAG
ATGGCCACCTTTTGGCCATTTTGTTTTCCCAACCAGACTCAAAAATGATCTGGCACAACT
GGGGACCAAGGGGAACATACCTGTCAAAGTTGAGAAATATACCTCAAGTACTTTTCAAGA
AACTTCAACTGCCAAGATTCAAGATGGCTGCCCGTCGGCCATTTCTTTTCCTGAACACAC
TCAAAATTAAATGGGCACAACACGGGACCAAGCAGATTCTACATGTGAAGTTAGAGAAAT
ACCCTTCCAGTACTTCTCAAGAAATGGCGATAACAAGGATTGTTTATGAACAGATGGACC
CATGGATACAGGGCGATTTGAATCTGATGATGGAGGGAAAAAAGTACCATTTACAAAACA
GTACAAGCAATAAAATATGAATATATTTCATTAATAGAACATTTTTTTTCAATAACTTGG
ACTTGATGTGAGTATCTTATTTCATCTTGTTTTTTGCTCATTGAAATACTTAATTCACCA
TCTTTGGTCCAATATATATTTTCAAATACACAAACTGGGTGAATCTCCTGTAAAAACTTA
CGCAAGTTGTAAGATTTGTTGCCCTGTAATTTTGTGCAGACTTGTGCAACACTGTTACAC
TCATGAATAAAACATCATGGCTACAATACATCCGTTAAAAGATCAATATGTATTTGAATT
TCAATCTTACCTGAACATATTTAAAGAGTTATGACCTTACTTTAATCTGAACACTGATTG
TAATGTATAATAGGTAACAAATTTTGTACTTGTCAATTTTGTTTGTAAAAATTTCCACAC
GGGAAACTAAAAGCATTCAAACTTTGTAAGTACAGTATACAGAGATAGAACAAATG
>ci|000009958|proj|Sample_C_D|2
CCAACGTCACGTGACCACTTCACATTGATACATGTAATTCTACATAAGTTTATTCTAAAT
AAAGCCGTAACATACTGTATATTAATGATAAATGCCACATGTGTTGAGATTTCGACTATA
CATAATATACAAAACGTGACTAATAAACAGTGTCATATTCAGTTTATGGTTATTTTGTGT
TTTAACATTTCTGATATGAAGGTTTAGAATTGGTCCAGCAATCTCCAGCGGTGGTATATT
ATGGCTTTTTGTTACATTATAATGAGAGTAAATCTACACGATTAAGTATATAGGTCATAA
GCATTTCACGTCGTATTTGATTACTAGTTAAGACTTGTGACTATATTTTTAAGTTTTAGG
TGAGAAATTATGCTGTTTTCATTCACTAGTATGACCCCTGATAGCATCGTCTGTTAATAC
ACACAATATATCAATATATAGTGTATTGACGAGGCGAGTACCTAGTGTATGGCGGATATA
AATCGCTTTTAACTGTTCTAATACATCTTACACTGTCAAATGTACTATTACATATCACTG
TCAAATGTACTAATACATCTCACTGTCAAATGATTAACTATCTAAATAAACTGTCAAACA
TAATAATATAATATTAAACCATCGTGTTAACACGTGGGATACTATTTATATAACATTAAT
TGCAGGATGACACACTATTGACGACAGTGTAGTGAACTAAACATCAGTGTCTAACTATTT
TTTTTCATATTAACTGTACAATCTAAAACATCCAGGAGCAAATCTGCGACTTCTCGGAAC
AAATTCAAAAACCTATAAACATTCATTCATCCTGAGCTATACATGGAAATAACAAATCAT
TAAAAAACACATACAACATACAAATTTTGAGAAAAAAAAGGTGAACAAAATATTGCTGTT
GGTTTTAAACCATCTTATGAATAAGTCACAATTCATATGTATTTTTTTCGGTTGCATGTG
TCTGAAGGACGAATTGGCATAGGTTTAAAATGCACACATTTTCTCTCTCCTCGCACTAAA
ATTGGTACACACACGTTCTTGCCAACATTCTCAATTCTGGAGGGAGATTCTCTACTTTGG
ACCCTAATGCTAGAGATAAATGAAATTATCAGTATAACTTCTTAGTCTGTAAGTTAAAGA
TCTAAAAAGCTCAGAAGAAAAAGTTGTTTCAAATATGTAGTTTAAGGTGTTGGAATTATA
ATTTCCAAAGACGTCTACAACTGTTAATTTTGTTAGGTTGGAAAAACTAAAATTCGCTTT
CTCCCCCATGAAAATTACAAAATGTTAGCAAACACGCTCACACTTTGTTTTCGGTGCAAA
TACGATGGACACTAACAAACATCTAAACACTTCCACGTGCACTCACACGCATCCGAGTAA
AAAAACGTTGTGGTGGAAAATATGATTTGCTTCGTTTCCAGTCCAGTCAAGTTTTAATGA
GACATTCGTGTAGCAGATATGTCCAAGACTGGGGCAGTGTTCCAAAAATGCTCAAGTTAT
CCGTACGTTTTCCATCATCCACGTTTTAACAAGCGTCTTAGTGATCGATCATCTCTTATC
GGGTTTACAGGAACTGCGGGGAATGATGGGAACCGGAAGTGACTTATGCCTCCGAGGGGA
CACCGGTGTAGGCCTTGTTCTTGTAGTAGAAGTAGGTGATGAGTAGGGCAATGAGGAACA
TACAAGCCAGACACACTCCAACAACGATTCCGATGACTCGTGTATTGTGGACAGCCTCCT
CGACATCGAGGAAGATAATATCTTCCTCTCTGTGTCCAGGTTCGGACTGTCCACCTTTGT
TGGGGTTGAGGTCGTATTGAGCACAACTTGCGTACACATTAGCATTGAAGCTGTAGTCGC
TATGATCTTTATCATGGTTCTGGTAGAGGCGGAGAGTCATGTCCCGTCGACCGTTCACAC
ACCACTTGTTCTTGGGTAGCGAGGGAAAACAGTCTAACTTCAAGACCTTAGTTTGAGATG
AAAACTCAGCGCTGACGTAGCACATAGTGCTCATACTGGTGACGTTGACGCACAAGACGA
GTGCTTCTTCACATTCGTTATTTGTGTCGGTGGCAACAAATGTGTTGACGCAGTCCCCGC
CGCCAAGAGGAACGCTTCCAGCCGTGGAGACCGTGGCGACGTCGTTCATGTTCAAGGTCG
TCGAAACATCGCAACCATCATCTAAATTCACTTGAGATACTGCACCATATGAAGTGGTTG
CTAAGGCCAACACGGCCAGAAGAGATAGAGCTAGTGACGTCATGTTCCTGTTATCTGTGA
TCACTTCCTGTCAAGATTCGTAATAAATCCCGGCAATAGCCTGTCTGCTACTCGGCTTAA
ATATCACAACACCGCGTTCTCCTACTAGC
>ci|000010060|proj|Sample_C_D|2
AGCCATGTGACCATACATTGTGATAACAAATATCTCCTTAGGCTCATCAGGCTGATATGC
CATACAGAATTTTGTACTAATGATCACCTTAAGAAAATGTGAGTAGCCATCACGATTTTA
ATGCATATCTTGACCCAATAAATAGATAAATGGATCAAGACGAAAGTAAAAGAGCAGGCT
TGGTCATAATGGTATGTTCCGGTAATATCATCGATAAATTCAGCCTCTTATAAAAATAAA
TTGTCGGCGATGAAAGCGCAGTTTTTCTACTACAATGACATATAATGTACCCGCTAGCCA
TGTTGTTGGGGATACTCGAACAAACCCACAACGTCAGTCTAATTGGTAGTTCGCTTAGCG
TTGTGACGATATTCAAACTTACTACTTCTTTGGCAATACACCTCAATTTCTAGCCCGAGT
TTCCTCTAGCCCTGACACCATGTCTGGTGTAGATAAACGATGACTGAAGGACTGGTGTAC
ACCAGACATGGTGCTAGGGCTAGAGGAAACTCGGGTTAGGTTTTGAGGTGGATGGATTCT
TTCTTTACTTACAGCTCTCTGAACTAGGCCTATAAGTCAACTGTTCATGTTTTCCCCATT
TCGGCATTTGAGAAAATTCAGGCTATTCATACCATAATAAAGTCTAGAGTTTCACTCACA
ACAAAATTTAAATGTCATCCAATTACAGCATTATCCATTGAGGAATTCCTGAGTAACACA
ATTTAATCAAGTAGGCAGCATTCCTGATGAAAAGGAGATTGTAAAACACTTATCTAATCA
AGTAAGCAGCATTCCTGATGAAAAGGAGATGGTAAAACACTTATCGAACTCTCTGGTTGT
ATAGGTAGCTAGCTAGCTATGAATGGTATATGTCTGTACTAGAAAGATATATTCGAGACT
TAAACTATCAAATGTGTCATGGAATATTCAGAGAAGGTCCTGTGTAATCCATAGTGTCAC
ACCAGAAGCTGTTTGGAGGAGGGACACACCGAAACCAATGGACCTGTCCGTTGGAACTGT
TGGACGTGCCATCTTCCGAACTGTTTTCCTGGTAATACTGACATACCCTTTCACCAGTCG
TATGGTCATATGGAGGAGCCAGAATGTCGATAAACGCTACTGGACCATCCACCGACACTG
GAATATTCAGAGAAGGTCCAGTGTAATCCATAGTGTCACACCAGAAGCTGTTTGGAGGAG
GGACACACCGAAACCAATGAACCGGTCCGTTACGACTGTTGGACGTGCCATCTTCCGAAC
TGTTGTCCTGGTAATACTGACATACCCTTTCACCGGTCGTATGGTCATATGGAGGAGCCA
GAATGTCGATAAACGCTACTGGACCATCCACCGACACCATCTCGTGGATGTTCCCAGCTG
AGGGCGACAACACACAAGCAGGATCGTCTTTTGTCAGAGTGATGCTCGAGTGCATCGTCA
CGGGAGAAAATTTCGATTGTTCTTTTTTCCTTAGTAAGGGTAGTAGCGATTGTTTTGCAT
TCTGACTTATGTGTTTTGGTATGTCGAGACCAACTGGAGAAATTGGTGTGAAACTGTTTA
CGCGTACAGTGCCTTGAATGACCTTACAGATGCCGTGCATGTCGGGGTGGTTGTGGAGAG
GAATACGACAGCCTTGTCGGACGACAAAGATTCCCATTGATAGTACACGATCTTCCCACA
GATGTACATAAACTGCTGGGGCCACATTGCCTTGCTCAACTTGTCGTTGGGTTTCCGGGT
CGTCATGAAAACTAAAGTTTACATC
>ci|000010344|proj|Sample_C_D|2
TTATTACACATCATCGTCATAAGCCATATCACACCTTAGTTAACGCTAACAAACAACCAC
ACACATATATACACTGGACACGCACGCTTATACACATGTCATGCTGTCACACAAGGTAAT
AAATAATAAGATGACGTCACACACCACATGAGTCTAATATTTTGGAACATATGTGAGTCA
GATGGAAAGGCGATTTTCGTACATTTTTTAAACAGTAATATAATGCACTTATCAACGCCG
TTACATTGCTCACTTAGGTCGAGAAATGGTAAGTGTCACTATCTTAACCATGGGTTACAA
ATAGTTAGTAATGTCACATATAAGATTAATCAATCTTTAAATTAGCAACTTTTGAATATC
CATATAATTAAAGAGAAAACTACATATTAAGCCAGTACATGCACATGCATGACTCTGACA
AATTCTGATATTTGAACGAAAAAAAAACAGAGAAAAAAATAGAACTTCGGTTAAAAATTA
CTAACAGAGTATTCAAGGATGAATCGCTAAAAATGTAAACAGCCGTAGAAGCAACAAGAA
ATATGTAAACAAAATAACAGTCGTCACAGAATGATATTCTAACCTTTTTCATAACAACTT
TTAACAACAACCTCACTAACATATACATATATGTGTATATAACATACAGTGTAACATCGT
ATTCATCCTAGGTCTTTCCTCTCTATCGCCAGCAGCAACACCTGCCGTACAGGAGACAAA
GAGAAAGTGGAAAAGATTGCTGAGGTGATTAGATAATGATATTCCGACCTATTTCACACA
ATAGCTTAAACAATATATCATACACGTGAACACAAAGTATAGGTTTAAAATCGTTAAATA
TTCGCCTCGGGATTACTTTATTGTAATCAGTTTTACTTTTAAACGGTAGAGATATCTCCA
CTCGTAGTCAAAATCTGAAATTCTTTACACATTATTTCCTTCACAATAATGTTACGTATC
TCAAAACAGAGAGCGAGGGTAGAAACGCCAAATAAATGTGCAGATAAATAAGGATATAAA
TCCAGTAATCAAACTTCTTAGTTGAAGAACCATTCTTGAATAAGGTATGCGTACAATTCG
TCGTTTTTTTTTTCATACATAGATACCAAAAATAGTGTTTTTTAATAACTGATACGAAAT
CTTACATAATAAATCTTGTATTTCAATAATTACCAAATGGCTAAAAATTCATCAACTTCA
CTTTATGATATATTTTTGGTAAAACGATTTGACGAAATCACAATGTAAGCAGTAACATAC
ATACAATAAATATATATAATAGTGTATATTTGACCAATACACTAACAACGAAAACTGCAT
TGCAGTGCATAGGCAATATACAAACCATTGTAAAGATGTATAAAGTATAGATTACATGTT
AAAGTATAAAGTGGGATTTCAGCGATAAGGGATAAAAACGGACTACTTTTAAAGTTGTTT
CTCTATCGATACAGAGATTCAAAAGCATATCACTTGTAACAAGAGTGAAGAAATCGATAT
TACATAAATAATAAATACAGAAAAAAAATCAATTGACAAAAAGAAACAACTTTAAAAGTA
AGTGATATGTTGAACTAATTAAGTGGATTGTCATATTAGTATCATAGCTCTGATTATGAC
ATACATACTTGATTCAGCACCCACAAATTCGTTAGCTTGGACGTAAGAAGAACAACAAAT
TCCTCAATATCAATACGAACTCAACACAATGCGAATACACATACATCTTCATAGTACTTT
AGAGGGGAAATATTTGCCCTGCGTTGTCTCACCTTTCAACAAAACCTCTTTAAGCCCAAT
TGCTAGATTCCCCTTGTATACTTGTTTTGTTGTACGATCGTCATCCATGATCAAATATTT
CAGGTTTAAAGGCAAAGTGTGGCTTTATACTTATTTCGGCCTTTTTTAAGGCGAATCGAA
GGTATAAGATACATTGAACGGCAAAGGTTCCCCATTATGCAGTAAATATATATATGATAA
CCGGATTTCCTGATCTTTGATAGATTCTATGATAGTCTGTCAGATTATATGCGTTATCAT
AATGTTTTTGCATTGCGTGTTTCGCGACTCATTTACATTATAAGTATTGATTTGCACAAA
AACACTTCCATGTAAACACTATAAATGTATCTTGATTATTAAACTTGATTATGAAATGTA
TGTTTGGTTTGATTTTAAATGATTACAAGATATATGCAAATTTTATCTGCTCTATCTTAA
ATTAATAAATAATGAATCGTCCATGAAATGATGAATTTTACAGACAAATATGACCGATGC
CTAACACGGGGCATTGATAAGGCTTTATGAGACAGACGATACCAGGGCATCTTTCAGAAT
GCCAATGTGGTTCTTGTCTCGTGTTTTGACTGTACCACTGTACATAAGGACGTTTGGATA
CCTTAATTCCAACAGTGTTTTGAATCTGGTGTCAGGGTGACACTTCACATATGGTGACCA
TATTGGTGTTTGGCCAACCATCTGAATGCCATTGGAGACAACAGTGTCATTCTTGTGTTT
AATTTTCTTTAGTTCATTACGATACGGGGGTTTCATGCTCTTTTTGTATATCTGAATATT
TCGGTGGAATAGGGCCCTCAATTACCATTGCGTCGTTATATGCAGGTGGTGGCGTTCTCT
GGTCACCACCATTTAATAAAATAATGTCTTCAATTGACAAGTGCATGCCGGGAAACCGTC
GAAGATTAGTCACTTGGCGTCCAGTTTCTGCCGGATACACTGTTCCCGACGATATTTGAT
AGATACCAGTTTGTTGAGCGTCTTCGTGTGAGAATCCCTCGTTTACATGAGATAAATCCA
TTGTAGAATTATTTGATGATTCGCTTTGTAGCAAGGCATCCCTGCCCGTACCCACGGGAA
AACTTTGTCCATTACTAAATAACGATTCATAGGTAGGTGGCGCTGTAAAACTGCCCGGAT
CTACAGGTTGGGATTCCAACTGGCCAAAATGGTCACGTGCTGCCTGGGTTCTTGCTGTTC
TTGAATGGAGCGCCCTCTTCACTCGAATCTGACGTATACACTGAAGAACTACGACACAGA
GAAGGGGGATAAGCACTGACAATCCTGCTGCTAATGCCACCAGTCCATAATCTGGAGATC
TGTCCTTTTCGGTATCTGTGTATGGACAGAAAAAGCGGACCTCATAATCGTGACATTTCA
TGTTATTTGAGTCGTAGTCATAGCACACTAATCCGTTTCTTGTGCACGGCTCCGACAGAT
AATCAGGGGCAATAACTCTGGCATTGGTTTCAGTAAATGTCACATCTGATCCAACAACTC
GGCATTCTGCCATTTGAGGTTTGTCGTTCCCACATACTGTGTAGCCGTGCTTCCGTATCG
TTACCCAGCTTTGATCATCCCCGGTCTCGTCAGGTAAGCGGTTATACCAGATAGTCCAGG
CGCCCCCTGCTCCATTAACGAAATCATATAAATTAATCCACAGAAGAATGTATAAAGGAA
AACGAAAAGCGCGTGTTGATGTGACCCTGGCCATGTTGGTACTGAGAGCTG
>ci|000010359|proj|Sample_C_D|2
CCATTTTACTTTTTATTGACCTCCAGGATTTCTACACAATCATAATTATATTATTATAAT
TCAAACATTATTTTCAAATCGGCACACTTAAATGAGGACAAGCTGTATATAAGTTGTGTG
TCAATTTAAAATGTGGACATGTATTGATTTAAGTGCCCACATCACACTTAGTATCTAAGT
TGACAGGTGCTTTTTCCGTTAAGATAGTTCATATTTCTGCAGACTCGTATTTTTCTCCAG
ATGTCCTTTCAAAGTTCAATTGGCTGCAAAAATACAAACAGTTTCAATGGAAAAATAGAT
CCTTCTGTCACAATCGTGAGACTTTTTATATAACCAGCCTTCATTACATTTACAGATACA
TTGTGAAAAGTTCAATAAATTAAATAAAATCACATGTACATCTGTTTTGTCATTATTATT
ATCATTATATAGAGTAAGCTTTGTTTTAATTTCACACAAGAAATGACCCCATTTTATCAA
AAAACAGTTAACACAAAAGATTATCTTTTCACATTTGCAGATTGCACATCATCAATTTCT
CTATTAAATAATAGAATACATTAACAAGTTGTTTTATTAAAAGCTTTTGAAAGAAATACA
ATTCATTTGTTTTTAATCACTCTGACTTGGAAAAAATGCTTGTAATTTATATATATATCA
AGTATTTAAAAAATGTGTTTACTGGTATCTGTTAACATAATGAGGCATTCTATAATGAAG
TCTTTAAAATGTCACAAAATTAATTAAACATGATTTCATGTTGATGGTTTTTTTTAATGT
CTTTTAAAAAAATGATATACATGTACTACGGATTCACATTAATCAAATATCAATTTATTA
TATATATTGGATCAACTGAAGCACAGGTTCTTAACACATCAGAAGACATTATAATTTAAT
AGTATATACTTTCTATACTATTATTTGTAATAATGTATAATTATTCGTTTGCATCAGATA
CCTACACCTGAAGAAATGTCACTGAACTAAAATTGCTCCAATGCCCAGGTGTTCAATAAC
AAGTATACATAATAATTTGTTCTTCATATTCTCCTGATAGTTAGGTTGGCTGTAAATCTA
TTTCAGTTTTAATCTGCAATTTATGGGCTAGCTAGGTGATGAGATCTTAACATGCTCTAT
CGGGAAACAAAACTTGTACCTTAATGTTCTAATAAATATCCTATCTGTAACTCACATAAC
AATTTACTTATTAAATCTGATATGCACTAATAACTACACATTAGTCTGGACACATATCAT
TTTAACAAGTGACTGAAAAGTTAATCTTGTCATGGTCATCAGCACCAAGTTATATGACCA
ATCATTTGTTTTTACAACACAACCTAAATCTGTTTAGTAATAAATAAATCCAGCGTCTGG
CATTTTCCAGATTTATAACAGAGTATACCATTATCTACAATGTACATTGTACACATATAT
ACATGTACTTCCCTTTTGTATTACATACAGACAAAAAACTTTCTGCAGGATCTCTGAGAT
TTACAATGGTATGGAATGTTGTTGCTTGGTTTACAACTGAGTTTTGTGAACAATTAATCA
CAGCGATCATCAAAAGACCACATCTTTTCACCCTTATACACACATTAATATCCCTGCAAA
CTCTCATTATCACACAACCAAAGTTACCACAATCCTGACACACTAAGATAAACATCAGAT
GCAAAACTATGAAGTTAACTTTCTCATCTATAAAATGTAGGCACTAATTAACATAGCAAC
ATAAGATTACATTAATTACCATAGCAACACAAGATTACAAATTTGATGTTTTCTCTGTAA
CAAATAAAGCAGATTGATACATTTTACATGTAATGTGTACCTCCAGCTACTTGTTTACTC
AACAAGTACAAATTGGTTGACAAAAATCAAATATATTTTTTTACATCCATAACACTCACA
AAATAAAACTGACCGGAAATAATTTCCTCAAAATACTTGGGAGATTACTGTCATGGTTTT
GTATGACAAAGAATTCACTGGATCAAGCACTGATTATGCTTTTAATTCTAAGATGCTATT
TCTTTCTGTTTTGGAGTGAAAATTTAAATGTCCATTCTGTTTATATATTTACTTAGACTT
TGCAAATTCTAATATATTATGAGCATAAAAGTAACCAGAATGTTTTGCAAATATTTCTAC
AAAACTAAGGTATTGCAATATTTTTCTCCAAATGATCAAAAGCAAAAATGATGAAAATAA
ACATAAATCGTGTGAAACTGCTAAATCAAATAATGATTTTTAAGTAGAATCTTCATCAGT
TAAATTAAAACATTAGTTAAATTAAAATTTATCAGTTAAAATAGAAACAAAACAAAAATC
TTCAACATATTTTCCACAAAGGTGCCCACAATAACTGTTATGGTTAAAAGGTGAAAAAGT
ATACAATAACACTTGTTAATAAGCCCTCCAATATATACATTTTGCGTTTACTATGATCTA
GAATCTGCTTCACATCATTGATTCGATATACATGTATTCACTTTCCTTTCAAAATCTTGT
GGTATATGTAACATGTATATCACAATCATTTAGTGTAAATTACCAACACTTACACACACA
TAATTTATCATACAGAAAACGATTAAATATGTAAGTAAAACATACAAATGCAAAAAATTA
TGTCTACATCAAATAAAATGTTATGAAATGTAAGAAATAGATACATTTGTCTCCAAACAA
GATGGAGTGACATGACACAAAGAACGTATATCAATATATAGCATTTCTCCCTCTTATTCC
AAGGTGAATGCTTGTCCTATAAGTATGAGCTCAAAGTAATCATATTTTTGACAAATATCA
ATAGAGCAAACAAAAAAATACAATGTTACAGTATTTGTTTTGTTTGTTTTGTTTTTGCTT
CTTGTTTTGTAGCCACAAGCATAAATAAATTTTGTTAAGTAAAAGTTGGGAAAAACATAA
ATTAAGGGAAAAAGAGGAGAGGAATGGTACACACATTCAATGATTTGGTGATAGGATTTT
TTCCTTCAAGAAAAAAAGACACAACATTATTATTTATATGTTTAGATGAATACATTAAAA
TTATAGTTTACCAATGAAAAGAGCAGGCCATGAAATTGTTTAAACATTCAAACATTAAAC
CAATACAATACTTAACTTATTCTGAAAAGAAGGCTTTAATAAAATGAACATTTCCGTTCA
CTTAATTGTTCCCTTAAGGACCTAATCACTGGAAAAACATTTATGTATTTGAAATAGAAT
GATAGATCTAGTACATGACAAATATTGACCGGAATCCGCGGTGCTTTTTGTTTTATTTAG
TGACTTTTGTGTGCCTGAAGAATATGTTTTATGAGATTCTTTTTTTAATGCGATATTTAA
AATATTAAAAGTTTGCACTATTCTGATGGAAAGAAGCATTACAAACAGCATTGCAGAATA
TGACACATTTCGTGAAAATTATTAATCATGACAGGATAAATAAGTGTATAGGCAAATTTC
CGTAAATTGAATTAACACTTAGGGATTATTGAAGAAAGTATCTTGTTTTTCCCAATTTTA
ACTATCACATTTGCATATTATCACAATCTTGATGTGGAATATTGTAATGGAACAGACTAC
TTCTGTTGATCTTGGAACTTCATCTTTTTCTCTAGTGTGTCTATACTGTCATCTGCTGCC
TTCACACTTCCAGCTTTATCATTTCCAGGAATAAACTTAAGTTTTTCATCTCCAACATCT
GTATCATCATCATAGTTGTCCTCCAGTTTTTTGCCGTCACCCTTTCCACCCGTCTTTTTT
TCATCTTCCTCATCATAGTCATCATCATAGTCATCTTTGTCCTTAGCTGACTGGCCAGCC
ACTTTCTTGTTCTGCAGTGGTAAGTTCTGAGTGACGGTTTTAGATTTGGTGCTAAGTTTG
GACTGTTTCATTTCTACCATCTTACCGGTAGTCTGAACAGACTTGACCTCAGCAGACACC
TCCTCCTTTCCCACTTCCCTCGGGTTTAGAGCTGCCTGACCTTGATCTAATGTTTTCTTG
TCTGCCTGACCTTGATCTAATGTTTTCCTGTCTGCCTGACCTTGATCTAATGTTGTATCT
GCCTGACCTTGGCCTGATGTCTTTGAATCAACCTGACCTGTAGGTTTACTGACAATACTA
TTTTTAAGCTTTTCTAAAGATCCCTGAAAGTTTTGTTTTGCCTGTTCTGCAGCCTTCATG
GCCAGTGAATTATGAAAGTTACCCATGCCTAAGAGAGAAGATTTATTACTTATCAATTCA
AGACTATTTTTACGAAGAGTGTCTGCTATATCTTGAAAGGCTGAATTTGCTGGTTTAGCT
GTAGTAGCCCTAACCTGACCAGGTTGCAGTACCTGATCATCAGCATCCGCAGCGGGGTTG
TTGTCATGGTTACCTGGAACTTTTGGATTGCCCTGTTCTGCAGGAGGGTTGCCAGGGGGT
AGGATTTTCTGATCCACCTGAGGGTTGGGAATGTCTGGGTTGGACTGGCCAGGAGGAATA
ATGTTTGCTTCGATTTGAATACCAGCAGGGTTATTCTTTTGAAGGGAATTAGTATCAGCT
TGTTCAGCATTTTTGGGTTTATTATCAGGATTCGACTGGCCCTCAACCTGAGCAGGGGGA
ATCATATTTGACTGTCCCTGGCCTGGTTGAGGATTAATTTGTCCCTGTGGTAAAGCATTG
GATTCTGCAGGTTGTTGCTGGATGGGATTAGCCGCGCCCTTGCCTGCTTCCAAATTCTCA
CCCCCTTGAGGCTGAGCTGGCTTCTGGGCAGCATCCGCTTCACCAACTTCTGGCTTTTCT
GGCTTCTGTGGCTGCTCTGCCTGGGCTTGGTTCTGAGATCCCCCTAATTTGTCCTTATAT
TCACCAACATCTACCCCAGCTTGGTGAAGAGTCTGAACAGCATTAATGCCCATCGTCTTC
TCAACAGCATCTATGATCATTTTTCTCATATCAGCACATACACTGTCACATTTCTGAGTG
TTTGACATTTCTTCTTGTTCCTTCTTCTTAAGTTGCTCAACTTCCTCTTTTACTTTCAAA
AGCTCTTGTTGTATCCCATTACTGTTGTCTTCACAATTTTTCAAATTATTCTGACAAGAC
TCCTTTTCCTTTCCCAATGACTGCAGTTCTCCCACCTTGTCCTCTACTTGAGAATTCAGA
GATTTAACATCACTCTCTTTCTGTGCCAGAGTGTCTTTATTTCGGTTGTAGCTCTCTGCC
ATAGAGTCGATCTTTTTTTCTGCGCTGATTCTTTTCGCTGAAATTTGTCGGACTTGATCT
TGGAGTTCAGCCACCTCAAACGCCAACTTGCTGTTATTTGAAGATAGATTCCAGTAGTTT
GCCCCTAGGATAACTAATGCTACCAAAAGGCCTATAACAAGGAATGGAGGTGACCGACTT
TGAGCTCGCATGGAGCCTCGTCCATTTGATGCCATAGTTGTATATTTTACTTGTCAACTT
CCGAGTCCAAAAACGTCTACGCCACCGTGCTT
>ci|000010375|proj|Sample_C_D|2
TTTTATATTATTGCTATCTTGACATTGATTACAATCTTTCTTCTTAGATAAGAATAAAAA
CTATTCCAAATTTATCAACTACATATGAGAAGGGCAACACTGGTGAGAATCATATTGCAT
GAGATCACCATTTACTTCTGCTGTGAATATTAACATTTTTTTCTTTCCAGACATTTCATT
GACAGTAATAAATAAAGGGAAGTTAGATAGGAGACCCATACATGTAGTCCATGTACTAAC
AGTTACAATACAGTACCCAGAAATGTTTGATATCTTATGAAGGGAAGAACCAAGGAACTG
TGATCCAGACAATAGCTGTATGAATGCTTTTGTATACACATATATGCTACCTTACAGAGA
CATTTACTTTTAATCTAAAAGTGTTAACAAAATCACCTGTAAAATACCTGTCAGATCAAT
GGCGATCTTTGAAGTACAAGATACATTGCAATGAGAAAGATAAAATTGAACACTAGTTAA
TTCAAAACGCTATGTTTATGGTAGCATGTAAACAGTGATTCCCTTTGGAGTCATTGGCTT
TCCAAGTGAGACAAGATTATTGCTATCCTCACTTACATCACTGAAAGCTTAGTGTTTAAT
TTACTCCCAAAACACTAGCAAATGTTGGTTGCATTTTTTTTTAAATATAAAGTACTGTGC
TGTACTAGACATATCTTAGTCATTTCTATCGAGAACCTGATGTCAGAAAACTTATAAAAC
ATCCCTCCTTTGGAACCAATTGTACATGGGTAGTGGTTTTCCTGTACAAACATTCATATC
TACAAAGAACAACAGTCTAAACCCAACTGTACAATACATACCATACATCTAACATCATGA
TTACGATAAAGTTAGATACAATGTAGTTAACTATACACTGTACAGGCATAAATCCATTCT
TCAGTCATGGATTTACAATTTTTTTTATTTCAACTGATCATGAGAGCAATCAATTATCAA
ATGTTTGATTTTCAATTCATTACAAAATAGGCCATTGCACACAATAATATGTGCAAATAT
CAAATTTACTGGCAATGAAAGTTAGGTTTGAAAATTAACTTCTCCCCAATTTAGTGAAAA
TTGCACAATTTCTGATCGTGCCAGAAAATTAAGATACCCTGTTGATTAAAGCTCATAAAA
TCATATGGATCTAAAAAATAATAACTCTAGCACTCATTAATCTGAAGGAACAGAAATGCT
TGTTCTATTTCGACTGAAAGGATTCCTTTTCAATTTAAATACTTGCAAAATATCAAATTT
CTATCAAAAACTCCTCTCTTTTTTTTATCAATATGTAATTTTTTTCATGAGTATTTTTGC
TTGAGATACAATTTATCACCCTCAATACATCAAGATAGCACTGGTTTAAGTCCGAACTGT
ATCAGACTTTCTTCAATTTTATTTTAGATATTTGATAATCCAGGCACTTCAATCCCCACC
TACTGAAATTCATTGAGAGGTTACTAATTAATCCCCTATAATGAAGACGACAACCAGATT
ATTTGAGGCTAGAAAATGAGACTGGACTATATATGACCTTTTCATTATGTAGTAATACAC
TGCAATAACTTTGGTCAGGAAAGTACTGCTTTATCAATGTCAGGGCAAAGAGATCCTTAA
GTTGTGATCAAAAACAGTTTGGTTTGACCAGAGTTGTTTGTTTATGAAATATGGATAGGC
CTATTAATCTTATTTTGATTTCAACAAGATTTTTTATTTTCAATCAGTCAAACTTGGTAT
GAAACAAGAGATCATGTATGTTTATGCAAAAGAATGATACATATAAACAGATGAACATTA
AAGAAAATGTTCAAGGCCTGTATCAATGCCTGCATGCCATCAAGATTTATGTCTTGGACA
TTAAATTCAAATAGAGTTGATTGGTTTGTCCACATAAGTTAACCATACAGGTTTGTGATA
ACACTAAATCTAGTCATGACTTAGGAACTGCATGTAGTTGATAACAGCTACTAATAGAAA
GGGATGCTTTGAGATGAAATTAAAATTTGATAATAGATTTCCTATTTCAGTAGAAAAAAA
AACACTTTAAAAGCATGAAAATCACAAGAACGAACAAGGATTCCCATCTCTTAAATACTG
AATAACTGAACAGTACGTTTTGTAGCCTCACAATAGCTATTTCCAAATTGCAATTGAGAC
AATCTTTTTCAGTTATTTACATATTTATTCAACAAATAATGCTGTGATCTCCGGTCATTA
CAATAAATAGGTATGTACTCTGTACACATCTATTCCACACAATAGTAAGAGTACCATGAG
AGAACTGGTCTCCTGAAAACTAAATTCAGTTTATGAGTAGGTTCCTGACACATAAGAAGA
TAGGTTGAATATTACGTTTACAAAACTGTAATATTTACGTTATCTTATTATTAGTCAGGA
ACCTAGGGTTTCTCTACTAATCCCTTAATGAATCAGACCTGCACTGAAGTGGTTCACAAA
CTGCTCCATTCTTAGGATGATTCATGCTCCTGGAGAACAGCATACATCATTTTCCCCCTC
AAGTTACTGAATTTCATTACACATTACATTTTTAACAAGTCACACAAATTGTATGATTTT
GAAAAATCTGTCTTTCCAAAATAGGATTTTTCTCTTCTGTTTATTAAAATTCACTTTCTT
AGGTAAACATCCATATCTCTGTGTCTGTGACAGTTTGTGGCCCCTTATTACTGTAAAATC
TAGTCCTAATGTCCTCATAAGAAGTAGTCTGGTTGTGGCTTTTTGGATGGAATACCCCTT
GATTCTTGTGGTGCTGCTTCAAATATTGTGAAATCTCTTTGCAAATGTTCATCTAATTCT
AATATTGCTGCTACATTACCACACCTATAACAATAATTTGGCGCAGACCATACTGTAAGA
ACTGTTTCATTGAAGTGCCATTTATAGCCTTCCATTACTAATTGATGAGCCCGACATATG
AGGTCAATGTCATTCGCAGCATTGAATTGTGCCACAACATCTGATCCAAACAGGTAACCA
GCTCCTCTAGGACTAACTCCCCAACCTTGCATATCTTCAGGATCGGACCATAGTAGGTCA
CACATGGGTCCATCATGAGGAACTTCCTGTTTCCTGTCTATTGATCGTATTTGGTCAAGA
GTTTGGATAGATGGTGACAAACCGCCGTGTACACAGAATATCTTTCCATCTATTATTGCT
GATAAGCTTAGATAATCAAAGATCTCTGTACAGTATCTCCACACAGTGATTGAGCCGTAT
TTCCTTAAACACTCATCATAGAATCCATACACTTGTGTGATTTGTCGACTCTCATGATTC
CCACGGATCAAAGTTATCCGGTCTGGATAGCGTACCTTTAATGCTAGAAGTAAAAGAAAT
GTCTCCACACTGTAGAAACCTCTGTCCACAAAATCACCCATAAACAGGTAATTTGTGTCT
GGGACATCCCCACCAACTTTGAATAATTCATTGAGGTCATAAAACTGGCCATGAATATCG
CCACATACTGTGACTGGAGAGTCGACCCTCTGGACGTTACTCTCCTCGACCAGGATTTCC
CTGGCTTTAGCACATAGTGATTTTACTTCACTTTCTTTGATGATTTCACATCGTCTTAGC
TGCTCTATTTGCCTGTCCAAGTCACTGATTTCAGTCATACTAGAATTTTGATATTGCAAC
GCCGAGTCGTTCTCCAAACCTCCTCGCATTCTCTGTTG
>ci|000011490|proj|Sample_C_D|2
GCACAGAAAATAATGTACATACCAGAATGTATATTTTAGTCAAAACCAGTATATTTGATA
AAAAGTCTAATTGATTGCACTCAATATTGGACCGATTTAGGGAACATTTAGTTTCCTGGT
ACAAATCCTCTAGTACCCAAACATCTACATATCTTTAACAATGTAGGCTAGCTATACCAA
CTGGCAAAATGTTGCATCATGATTTCCACAATCACAAACATTGGTCATTTATTAACAGAA
TAACATTTGTGACACCTAATAAAACAGGACTCCATGAAAAACAACCGTATGTACAATGTA
TACATAGGGTAATACATTTGTTCCCACACATCAATTGAACAAATTTACAACTTACAAATT
TGTGAGTAACAAATATGCCATGCCCCATGGGGTAATAATTTGTATAACAGGATGTGTCTA
TGTGACATTCACATCAATAAAGCTTCATTAAAACGTGTTTCTGGCAATAAAGGGAAAAAA
AAAGAAACACCTTTCTACATCAGATGGATATTAAACCCTGACTTTGTCTAAATTGGTCTA
CATTATTGGTTGTGGGCATAATTCAAGATACTTTAAAAATATAGTTACTGGAAGACTGAA
GTTCTGCCTATACCACTTACTGGCCCATGGTACTCAATTCACAATCAGTAAGTAAAATAT
CTATTACTAATTAATAATTTGTGTAACAGGACGTGTCTATCTGACATTCACATCAATAAA
GCTTCATTAAACGTGTTTCTGGCAATAAAGAGAAAAAAAAACGAAAAACCTTTCTACATC
AGATGGATATTAAACCACGACTTTGTATAAATTGGTCTACATTATTGGTTTGGGGCATAA
TTCAAGATACTTTAAAAATATAGTTACTGGAAGACTGAAGTTCTGCTTATACCACTTACT
GGCCCATGGTACTCAATTCACAATCAGTAAGTAAAATATCTATTACTAATTTTCACATTT
CTCATCTCATTTACATTTCATTGCCTGGTTATATTGAAAAAATTCGAGACTTTTAAAAAT
ATTTCCCTTTGTATGACTACTGAGAAAATGAAAACTATAGGGAATGACAGAGGATACATT
TATCTCTGAACAAAGCTACCTAGTGGTGTCAATTTTATAAATACAGCAGGTGTATCTACC
AGGGGTAGTCATACCTTGGTATTCTAGTCATTTGTGGTGAACTCAATGGAGGAAAGACTT
GTATGTAACGTTTCCATGAACTTGGTTGTTGTAATGTAGTGCTACTGGGCCGTCTTTACG
TTGTTGTAATGCAGTACTACTGGGCCGTCTTTACAACATTTATCCCTGAACAAAGCTACC
TAGTGGTGTCAATTTTATAAATTCAGCAGGTGTATCTACCAGGGGTAGTCATACCTTAGT
ATTCTAGTCCTTTGTGGTGAACTCAATGGAGGAAAGACTTGTATGTAAAGTTTCCGTGAA
CTTGGTTGTTGTAATGTAGTGCTACTGGGCCGTCTTTATGTTGTTGTAATGCAGTACTAC
TGGGCGGTCTTTATGTTGTTGTAATGTAGTG
>ci|000011911|proj|Sample_C_D|2
AAAAAAACATGATTTTTCAAAAGATCTGATAAAAAAATTCTTGAAAACCTGTTAACTTGT
GTGTAGAACTAAATGTACAAAAACAGACGGTCAGTGGCCTAATAATAAAGTTATAACAAA
AAATTCAGAAACATGCATGCTGTAAAGGAATTATGGCCGAGACAAATTTTGTTGAAATAG
TTTCAAAAATTTTTCCCCCTTCTCTCTTTAGCTATATTTTTTTTGTTCTGAAATGCTTTG
TACCTTAACAAAAAATATTGTAACATACTGATAAACGTGAAATTCAAATCAATAAGATGT
TAAAAGATATGTTCATTTTTGTTCTCTTGATGCATGTGTCTCAATTTGTTGACAATTTTT
TATCCTAAAACATGACATGGTAAAGGGAAGACAAGATTTTATGTTAAAATAAAACAATAC
TTAATAATCAATATATAAAAGGTAATGTCTGGTAAAACTGGATTTCAAATCATTTTTGCT
GCAGGACAGCATTGATATAACATATAATTAAAAATGGTAGGTAAAACTAACTTCATAAAC
AAAAAAATACAAGTAGAGATTCTCATTTTAGATAAAACATTAATGTACCCTGAACAACTT
AAGAAATTACAAATATTACATTACTCTTATCTCCTGTAATGTAACAACAAAATACAGATA
CCAAGATGAATAGTCTACTAAATTCTACAATTNNNNNNNGAATAGTCTACTAAATTCTAC
AATTGTGAATTATAAAATTTGATTGATAACAAGACATAAACTTCTTTTAAAAATGTTTTT
AAAATATTGAAAGACAAAATTTGTAGATAAAACAATATCATTTGTACTATGAAAGACATT
TGTCATTTATCGAAGGACATATAACAATTTGGGGGAATTGGTATTCAGCTGCAGTAAGTA
AGGTCCGGGTCTTCACCTTTTACATATCAGATTTTGTAGATTAAAATGTGGAAAGGTGCC
CATCCTACACAGGATAATTCCTCCCTAGATATACAAACTGATAAATTATTCACCTGCAAT
CAATTTAACAACAGTGCAACACATGAAATGTTTACATTAATCTGAAATTTTGAGCAGAAA
AAACTATTAAGCTTCACTATTATTTTCTGTTTCCAAATATAAAATCTATCAATTTATTTT
TCATATTCTTATATCATCATTGTAAATTTCCTTTCTGTTAACAAAT
>ci|000012268|proj|Sample_C_D|2
GATGTTAAACCGTGATATGAATATAAAAAAGGTGAAAATTAGAAAAAAAAAAATTTTAAA
ATTATTTCTTTCCTTTCTCTGGGCAAAATATGATGAACTGAATCAAATTACTTTCTAAGG
TGCTGATATATAACAACAACAATACATAGAATATATCAATAATCACACTTTTTCGGAGTT
TGAATGTGTCTAAATGTATTTGTGATTTGACTGTTCAGATTATTTATTTAAATGTGATTC
GATATGAGAACAAATATAAAGACAATGTAAAGACTCTTCTATGTGTGTTTTGTTTATACC
GATGGAATGTTGTCACCTTTCATATACACTCGCCAAGTAATAACGTGCATGGTCGACCTG
TTCTACAAATCCAAATGATATGGCCGGAGNNNNNNNNNNNNNNNNNNNNNNNNNNNNNNN
NNNNNNNNNNNNNNNNNNNNNNNNNNNNNNNNNNNNNNNNNNNNNNNNNNNNNNNTTAGC
ATGGCTGTCTAAATTTCTTCGCTCTTATATCGTCTTGTGGCACTGAATTTGTAGACCACA
CAGGATTGCTAATTACATAAATTATTGATACTGGTATAATACGAACTTCATAAAAAATCA
CAATCTGATAAAACCATTTCAAATATACATCACGATGAAAAACAATGATTTCAATAATAA
CACACATTTAATAATATGCTTTTTGAATTCCTTAAACAATCCATGTAAACATGAGGATTA
CGTCATATAATCATTATCATATCCTTCAACAATTCCATAATATAAGTTCTTATGTTTCAT
AGATATACACAGTCAACCGTAGTTGTTTATTACTTAAATAATAATAGACATGTAAGTCAA
ATATATTGTACGGTTTTCAATACAGGCTGAAACCCTATTGCGTTCGTCCCCTAGCACCAC
TGATTAGTCCCAGGTAGAAGGACAAACTGCTCTGTCCCTATCACCGTTGACGAGTCCTAG
CTAGAAAGACGAACAGCTGTATGATGTCCTTAGCACCGTTGACGAGTCATAACTAGAAAG
ACGAACAGCTGTATGAT
>ci|000012925|proj|Sample_C_D|2
GCCATCAATGGTATATATATATATCATTATAGTTCACCATTTGAAGATCTAAAGTAACAC
ACACATCTATTTTTATTCCAGAAGACGCCTTCACATGATACTTTGGAGATTTATACAGTT
AACTTAAATTACATATACAAGTCTACAGGTTTAGGCTATTGTCCTTTGGACCAGTGTTAC
ATCACATGTGCCTCATGTAATAGTCTATTAGTGTTGAAAAAGCTGCAAACCCAAGAGATC
CTATTGCGCCGGCTTTGAGTCCCGCTCTGATGCCNNNNNNNNNNNNNNNNNNNNNNNNNN
NNNNNNNNNNNNNNNNNNNNNNNNNNNNNNNNNNNNNNNNNNNNNNNNNNNNNNNNNNNN
NNNNNNNNNNNNNNNNNNNNNNNNNNNNNNNNNNNNNNNNNNNNNNCTTCCCACGGTACG
ATTCAATCAGACATTCTGTTGTGGCAAACATGGCTCCAACAATGGCAAAGTTTTTTCCAT
AGCTCCAGGAACGTGCTTTCATTTCTTGTAGCACCATCTTGGTGGTTGGAGTTTCTGTAG
ACATGGTTGACATTGGATCAATGGACGCAGTGAACAATCCAAACACGCCTCCCAAGGCAA
ACCCCATTACTCCGCTGGCACAAAATTTGAAGGTGCAACCTTCGAAGAACTTGGTGATCA
TGACTTCTTGTTTGTGGATTGGAAACCTTGGTATACCACCAATGACGATTGGAGCTTGAT
ACCTACGAATTCCATGATTCCCCCCTAAAACTTCCCTTGACACAACGGCTAACAACTCAG
CAGGGTTAGTATTTGTACCGTCCTTAGAAGAATCATGCTGCCCTGTGGGCGCAGCCATTT
TG
>ci|000013138|proj|Sample_C_D|2
TATCAAAGATATCCTCAAGCGTTCCTATTGAAAAAGGCAAATGAATGAAACAAATGGGAG
GAACTTAGAAATAAGTATGCTATAATATAACTACAAAGAAAAAGATTAACACATATTTGT
ATATACATACAGACTCAGGTTTATACTACTTGCTATTCAACATTAATTTCCAAAGTCTGA
CATCTGATGCCAAAAATATTTCTTAATTAAAAAAGCATATACGGTAACTTAAAATATCTA
AANNNNNNNNNNNNNNNNNNNNNNNNNNNNNNNNNNNNNNNNNNNNNNNNNNNNNNNNNN
NNNNNNNNNNNNNNNNNNNGGTAACTTAAAATATCTAAATTTATCCTATGATGAAAGCAC
TTACTATGCTAGATTACCTTATATTTAATCAATAGCAACAATTTTTTTACTACATTGTAC
GTCTAATTCTTGGGAACATATATTCCAAATATGAAACACTATCTTGTATTAATATTCTTG
AATAATAATTCTGCAAGAGTTGTAGTCAAAGTTATCTGAAAAAANNNNNNNNNNNNNNNN
NNNNNNNNNNNNNNNNNNNNNNNNNNNNNNNNNNNNNNNNNNNNNNNNNNNNNNNNNNNN
NNNNNNNNNNNNNNNNNNNNNNNNNNNNACATAACATTATATTTGTGAGAGTTTACCAAT
TTCCTCTACTGGGCGGGAATGTGCCTCTTTGGCCCGCAGGGTTCATTCTGTGTCCTCCCG
AGTTGGGTCCTCCAGGAATGGTAGGTCCTTGTCCAAGAAGTGACGGAGCTGTCCCTGGTT
TATTCTTCAGTATGCTCCTAGGAACACTTCCCTGTGGTCTTCCATCACCATAACCAGAAA
CACCAAGTGACATCAGAGGTTTTGGTCCAGCAGATTGGGTCACTCCAGTGTTGGCCTGAG
TCTGACCTTTGAGAGTCCCAAATGCAGCACTAGCTGAAGTTGCTCCCGATATTGAAGACT
GACCCATCAATGGGTATCCACCCTGACTGTAAGCATCATTGCTGCTACGAGAATCATCAG
ACCCGTAACCACTGTACTGTTTCTGCAATCCAGCTGAGGACGAAGGTGGAAAGTTAGGCG
TTGTAGGTGTTCTGATTTTAGATCCTGGTGGCCTGTATGAGTCTGTAAGACCCTGGTCGG
ACATCAGTTGTGAAGAACCTGTACCAGAGCTGCTGATCGGAAAATTTCTTGCTCCATAGC
TCGGATCAGTTGAATCAGAACGGTAGTATCCATCAGACTGTGAAGTATAGGGGTCTACCC
CTCTGTTGGCCAGTTCATTTCCCCCGACAGCGACCCTGATGCCCTGCTGGGACAGGAGTT
GTGCCAGAGCTGCTTTGACTCCTGCATTACTGCTATTCGTCTCCTGGTCTCCAGTGCCTG
CTAAATGTGGCTGGGTTGGCACTGCATAGCTTGTTGCTGGGTAAGGGTCCTGTACACTCT
CTAGCGGATACCCGTAACTGTCCACTGACTGACTGTCCCCTGCCTGGTGATAGTCTGGGT
AGTTACTACCTGAAGCTGGATCAGTGTATGCTTGAGGTGCCTGATCACCTCCACTGTGAC
CTAGCCCTGGCAAAGAATCGGTAGCCTTCGTCTCCTCTGGCACCTCTTCTGAAGTATCCT
TTGTGACATGCTTAGCCATGCTGGCTGCCAACATGAGCTGTTTACCAAGGTTGTCCATCA
GCTGCATGGTCTGTTCATCAAGCTTCATATTCATGTTCTTGGCCACGGTGTCCACAGATA
GGCCCTGCTGTAGCATAGCTACCATCTTGGTAAGCTGGTTCTGTGGATCNNNNNNNNNNN
NNNNNNNNNNNNNNNNNNNNNNNNNNTCGACTGCAGGGAGAGAGCTACTACCCCTACCTT
CCATATCATCACCTTCATGGCCCTTGTGCCTATTGTCAGAATTACTGTCTCCATCCTTGC
TGATCTTATCTACTGATTGGTCTAGTCCAGGAATAGCAACATTCTTTCTGGATGAAGACG
ATGATGAAGATGAATGTCCAATCATGTGTGATGTGGCTGATTGAGAAGAACTGGTGGAAC
TCTTAGTTATAGGTTTCGTGGATACACTCTCTGCTGATGATGAGGATTTAGATATATCAC
TGTGTCCCTTCGCTAAAGATGATCCAGATTTGTAAGCACTCCCTGACACTCCAGATTTTT
GTGGAGTGATATTTTTCGACCCTGTCTCCAATTCCTTTAGCTTTGCTTCTTTTATGCTTT
TCTTTCTATTTTTACACCACATTTCATGGCAATCTTGGTCCTTTGGTAAGTCTGGTGGAG
TAATTTTGCCACATTCTACATCCCTGAGCCAAGGACACACCAAGGCTTGCTCGGCTGTTA
CTCTTCTAGCGGGATCCAGCTCCAGCATCTGGTCCATCAAGTCAAGAGCGTGCTTAGGTA
GGAATGAAAATTCCTCCCTCAGTCGCCGACGATATTGCTTTTTAGGTTTGAATGTGTGGA
AGAGTGGTAGTTNAAATTCCTCCCTCAGTCGCCGACGATATTGCTTTTTAGGTTTGAATG
TGTGGAAGAGTGGTAGTTTGATGACCTCGGGCCATACGGCCGGGCATGGAGAGCCACAAG
TCTTGCTTATTAGTTCCAGCTGGTTCTGCTCAGTCTGAGCTTGGAATATTGGTTTCCTTA
TAAATAGTTCTCCTAAAATACACCCTATACTCCACACATCAATGGCAGGCCCATATCTCT
CCTCACCAAGGAGGAGCTCTGGAGGCCTGTACCAAAGTGTAATGACTTTGTTCGTGTACA
GCCTGTCCTTGTCATCAGCATGGTACAACCGTGCTAATCCCCAGTCAGCCAGTTTGATCT
GGCCTCTGTTGTTGAGTAGAATGTTTGAACACTTAATATCTCTATGTAAAAAGTTCTTGT
TATGACAATATTTCAAACCGTCCAACAACTGCTTCATAAAAGACGCGATATGTTCTTCTT
TGAAATTACACATGCCAGACTCCAGCAGTCCCATGAGGTCATGGTCCATGTACTCGAACA
CAAGATAGAAAGCACCTTTATCTTTTTTGAAGTCTAGAGCATCCTGCTTGTCAGTCACAA
TCTCCTTCAGGTTCACAATGTTAGGGTGGTTTAGCTGTCGGAGGATCTTGATCTCCCGAA
CAGCAGTAATGGGGAACCCTTCCTTCTCATTCTCCAGGCGTACCTTCTTCAGAGCAACAA
GTTCATCAGTGAAGGTGTCCTTGGCCTTATACACAAGACCATATGTGCCCTCTCCAATGA
TCTCTATGGTTTTAAACAGATCCACACAACGCTCTCCCCAGTCACCCTTTGATCGCTCAT
CATTTCTTCTTTGAAGACAAATCTTTGGTCGCTTGAACTTGCCAGAGCTTGGGGCTTCAC
GTTTAACCTCTGGCTCTGGTTCATGTTCAACTTCATAATCCATCTCTGGTTCATCCATCA
TGGGTGGCATTGGGAGGTCTGTGATCCGCCTCTGTCGAGGGTAGACTTCTTCCTTTGGCA
AGTTAGCTGGTGCATTATCACTGTATGGGCTGTCGCTGTCAAATTCCTCTTCTGGGGACA
CCTGAGGTAAGGGAAGGCGAGGTAAAGTGGGAAAGTCTATTGCACTGCGCCGATCTCCTC
GACCACTATATTGATTTATAATTTGTCTATCAAAGCTAGAATCCCGACTTTCACGCCCTT
CCCCTCGGCGTTCAGGCACTTCACCTCTATGATCAGGTACATCACTGCGACGGTCAGGCG
TACCACGATGATCGTGCATGTCACCACGACGATCAGGTATCTCACTTCTGCGATCCTCCC
CACGTCGGTCTAGCAACTCTCCTCGATGATCTCGCTCGGAACCATGCCCACGTCGATCAT
CACGACTAAAACTATGATCATGATTATGTTCAAGGTCATGATGGTCATTTATACTATCTA
GGTCAATAATTTCCCGTTTGGCATTATCAACTTTCACAACAATTTTGTCCTCCATTTGTG
CTATAAGTCTATTTTTTCGTTGAGGAGGCAAACCTGGTGGAGGAGGGGGTGGAGTTGGTG
TATGCTGTTTCTTTAAATACTCCTGCTGCCTATAGTCTTGTTTTACACTACGTTGACCAC
TTTCCACTTTTGTGATAATGATATTGTCTTTACCATCCAATGGCGAATCACGATACATAA
TCCTTTCTTTTGATTCCCTATGTGGTTCCCTGGGTTCTCTTCCCTTTGCTGCCAGTGCAG
CAGCTTCCTTTGCTTCACGCGCACGCCGATGCTTACTGAGCTCGGCTGCAAGGCTTG
>ci|000013650|proj|Sample_C_D|2
ATGTATATGTATATACATTTATGTGACGTTATCGATAATGTCACATTAGACTGCACCGTT
ACTTGGAATCTTAAGAGCGAAAGCACAGTAATATCTTTGAATATGCTTTTTGCATGCTAT
TTGATGAAGCAGAGGTTTCGATAACCTTTTACATGAATGTATAAATATCGGTTTATGCGC
ATTTCCCCATAATTGGGTTGCACGATATATGTACATTCTACCAAAGCAATATGACAAACT
TTGACTAAGATAACTGACACACTATAATACCAAGAGATTAACAGTCAGTTGTCTATGTTA
AGGCCTCTCTATGTTTTTGTTTTCAATTTAAAACTTTATTATGTTAAACTTGCCGATATG
CTCCTATGGGTTTATCTTCATTTAATTTCCTTCAAGTCTGCCCAGCTATGTCAACAGTTC
ATCAGTAAATTATNNNNNNNNNNNNNNNNNNNNNNNNNNNNNNNNNNNNNNNNNNNNNNN
NNNNNNNNNNNNNNNNNNNNNNNNNNNNNNNNNNNNNNNNNNNNNNNNNNNNNNNNNNNN
NNNNNNNNNNNNNNNNNNNNNNNNNGCCCAACGCGCGCCGAGTAACTTCCCCGAATGATA
AACAGAAAAAACAAGGGTTTGTATATCAAATTCCGAGAAATTTCAATACCAATTCATAGT
GACTTTTCACGCTTAACCTATCTTTATTTTTCGTCTAACAGACCCACGTTGACTCAAGTC
GTAGATGATGCTGTGACTTTACTTAATTATTTTCTTTTCCCTTCGCGGCAGCAACCAGTA
CGTCTGATCGACTTTGGGCTTCTGATGCTCGTCAAAACAAACCAGTTTGCGCATACATGC
ATGGCATATTTTTCCGCGTCTCATTTACATATAGAAAGTGGAGCACCGCATTAGAGATTC
CCCATTATCAGTTGGTAGTTTTCCAGTTTTTACTGCAATGATGAAGAACTAAGGTATTGA
TTCTCATATTATATCATCATAAGGGGGTATATATCCTATCATATTCTGCCACAATTTATA
TGTCACGAAAATATAGAGAGGCTTTAACAAGCTAGAACACCAACGGTAATCGCAAAACAA
TATCTGAATGTTATTAATGGAATGTAATACCGTATTATCATAGAGAGGCTTTAACAAGCT
AGGACACCAACGGTAATCGCAAAACAATATCTGAATGTTATTAATGGAATGTAATACCGT
ATTATGGTTATAAAGATGACACTCGTGCATCCTGTCAAATAATAATCACATCCTTACATA
ATCTCATAACAAACATATACAATATATATACATTAATTATTATATGTACAACGTATATAC
ATGTATATATATCATGATTGTGTACTTGTTGATAGAACAGTCAAAAGAAGTGTCGACAAG
GATTGGATGGCTGTTTGACCCGAGAGTGCAGGTATGATTTAATATCTGCATATATTTCTA
CAGAGATATTTCTATCTGTTGAGGTTAAAACATCTCCAAAACAAGTTTACATCATAAACT
AAAACAGCTAGGGCAAGGCCTAGAAATAATTGTAACTAACTAGAATTAACAACTACCCAT
ACTTCGTTGTTGTAAAGCGTTTTGTTTCGCGGGATCACAGTAAAACTCTTGCTGAAGTGT
TTAACGACTATTTTACTTTTCAATTATCAACAAAACAAAGTTGGTCCATGCTACATTGCA
TCCCTATTTTTAACTGCGTATCAAAATAAAATCCAAATTACCCAACACTGCCTAAATTGT
ACTAAAATATACACATGGTTCTAAACCAAACAGGCGGACTCTGCGCTACGGACCAGTCTT
AAGTCGTCACACAGTACGGACCAGTCTTAAGTCGTCACACAGT
>ci|000015024|proj|Sample_C_D|2
GTCTGTATTATATTTTATAGATAAAACATAACAATGACAAGACAAAGTGCATTTAACATT
ATTTATAAATAGTCTTAATAAAATCAACCAATTACAGGTTTATTTCCACAAGGTTGTGCC
ACGATGATAGGCCAGTTGCAGAGTTGACTACTCTCGTCATATACCAAACCTGGATTACAG
GAGNNNNNNNNNNNNNNNNNNNNNNNNNNNNNNNNNNNNNNNNNNNNNNNNNNNNNNNNN
NNNNNNNNNNNNNNNNNNNNNNNNNNNNNNNNNNNNNNNNNNNNNNNNNNNNNNNNNNNN
NNNNNNNNNNNNNNNNNNNNATATACCAAACCTGGATTACAGAAGTTGTGACCGTAGAAA
AAGCCGTTATAACATGAATAGTAGGAATGGCAATTCGTTTCCAGGTCGGGGTAACGTTTG
TCACGTCATATACCAAACCTGGATTACAGAAGTTGTGACCGTAGAAAAAGCCGTTATAAC
ANNNNNNNNNNNNNNGCAATTCGTTTCCAGAGAAAAAGCCGTTATAACAAGTGTAGTAGG
AATGGCAATCTGAAGGTTACAGGGGGTAACGTTTGTCAGCTAGACCGTTACAGTTTCGCT
GAAGGTTACAGGGCGGATTTGGCGCGCCACATTGTTTTGTTTCTGAGTGTTCGAACGGAA
TTGCTTATCTCCGTACTTGTAGCGTCAACCAGATGTTAACGTTTGTCAGCTAGACCGTTA
CAGTTTCGATAGACCGTTACAGTTTCGCTGAAGGTTACAGGGTGGATTTGGCGCGCCACA
TCGTTTTGTTTCTGGGTTGTACATCTGGTTGAAGCTACAGTTACTCGGCGCGCCACATCG
TTTTGTTTCTGGGTTGTACATCTGGTTGAAGCTACAGTTATGGACAGTAGCCACTCCGTG
CGAACACTCGGTGTATTTGGTGCACGTTATTTCATAATTCCCGGTTTGAAGCATATATGG
AATCTCCGTTACTGATTACTAAAACAATGTCCGTAGCATTTTGCCAGTCTCCGTTTATAG
GCTTGAAGACTTCTTCAGCGAATTCTAGTCCCAATCTTGGCATCGATACTCCAGACGACG
ATGTTTGAACAGTTTGTGAAATCTCGCTAACGATTTCACTAACGTTGTACCATTGGTTTA
AGAAGAAACTGCTGTGGACTTCTGATGAATATGTAGCAAANNNNNNNNNNNNNNNNNNNN
NNNNNNNNNNNNNNNNNNNNNNNNNNNNNNNNNNNNNNNNNNNNNNNNNNNNNNNNNNNN
NNNNNNNNNNNNNNNNNNNNGAGCTGTAGTTGTTATCATTGTTGTTGTTGATGTCGTTGG
TGGCAGGGTGATGATACATCCTGTAGTCTGAAGTCCAAGTTCTGCCAGAATGCTGTTCAA
TTCAGAGTAGTCATCGACAGACAAATCATACGAAGGCTTTGATGCTATTGCAAGTAATTC
GGCATTGTCAATCAAATTCCCTACGC
>ci|000016848|proj|Sample_C_D|2
CAGGATTTGTTTTATTTACGTTAGTAATCTACATAATTTACAATCTAGATTAACAGTGGT
AAAAGTTATCACAATGATAATACATACCATACATACATTATGGTAATTAGTTTAACAGTA
GCCATGGAGACCTGACAAGGGGAAGTAAGCAGCCCTCATCTATACGACAACCAAAACAAT
TGTTGGCAGCACAGATTGAGATTGGTACAGATATCGGACCTTGTTCACTGTGGTCATACA
TTACCAAGTATACTATGGTACAAACATCAGCTACCCAGTTCACTGTGTTGGCTACATACA
GCCCCCAGATTACCATGGTAACTATGTACGGTATCCAGTTCCTTGTGGTAACTAAATATG
AAACCCAATTCACTAATGGTAATCACATACGTACAATACCCCGTTCCTTGTGGTAACTAC
TCAGGTAAGGTACCTAGTTCACTGTGGTAACAAAATATGGTACTTAGTTTCCATGATAAC
TACATACAACCCTCAGTTCACCATGGTAACTACATACAATATCCAGTTCCCTGTGGGACA
TTCATACAGTATTCAGTTCACATTGTTAACTACATACAGTACAAAGTTCATACACCTAAT
AGTATAAAATTGGTCCGAGTGCAATGTGGCAATCCTGTTGCCCTAAACACTGTCCAGAAA
ATCATACCTTTTCCAACACTTGTCCACGGACAACTTTTAGATTGCAAATGGAAAACTACT
AACCATTCATTCAAGTACCACATCAGGCAGCATGTTAACATGACTGATGATGAAATGATG
AAAAATTACAAAATGATTGCTGAAAATGATCTTTATTTTGTTGGAATGATAATGATGACA
ACAATGGCAAGAAGACGAGGATAGAAAAATGAAAATAATGATATCACGTTAGTGACAAAC
GATGATATACAATATCGCGACCTAGATTCAGTTTGGTCAAAATACGCCTTCGCATGTGTA
CTAGGTCTAAATGCAAATGTCACATGTGACTGGTCTGAATAAGCTCGTCATACATACGAC
TGACAATAGTACATTTGATTAACCACTGTACTGGTCGTCAGAAGATGGAAAGTGTTCGGG
CCTGAAGTAAAACTAATATCATACGCGTTATACAGAGTATTTTATGAACGTACACCTCAC
AACCAGGTTGCCAAAGCAAACAATGAATATCTTTATTCATACAGGATTTTTTATCTTCAT
AAAGGAGGTACAAATTTATGAATTGTAGGATGTAAATTTTCAACTTTGGAACTTTTAGAT
AAAGTTCAACATAAAAAAAACAAAAAACAAAAACAACAGAGGACCAGTATCTTTCAGTGT
ATATGGAGAAACACTCTATTTCTACAGAAGAAGAAATATTTTTTTAAGAATTGCCGAATA
ACCACCATTTATATAAAATTTATTTGCTTTCTAGACTACGTTTTTCAATCCTATAGAAGA
AGGATTTAAAAGAGTTTGCTTTCTTTCCCCTATTGGGCCAAACCCCTAGGCCTCTGTAGG
GGCCAGACCCATTGTTAATGCAAAATTTGTTCCCCTTCCCCTAAGGATTTTTCTGACCAA
ATTTGGTTCATTCAGTATTTTATGACTAGTAGTGATTTAAAG
>ci|000017126|proj|Sample_C_D|2
GGCCTCCATCACATCAATCTAATTGAAATTAGACTTGTTATCGCCATTCCTCTACGATAC
ACTGCAGTGTATCGTAGAGTATCGTAGAGGAATGGAAATAACAAGTCTAATTTTAATTAG
ATTGCCATCACATGTACATATTTTTCTTTAACTATAATTCATTTGACAACAATTGCAAAA
CAAATTACATCAACTTATACAAATCAGTAATCACTCCTGTTGGTCCAGATGGAAGCTGGA
AGCATGTGAGGTGTCATATATGAGAAAAAACCTCAGTACCAGAGAAAACTCATGTGGTTT
GGCAGGTGGCCAATAATTACATAGTTATCCTCCTCTCCTACATGAGACTGACATTCATAG
TTGCCTTTTCCTCCCTGAGAATGACCTATTTTACAGTTACTGTGACCCCTTGTGGATTGG
CCACCAATAAAGAGGAGTTGTCATAGTTTCAGCAGTGATGCGGCCTCCATGACAATTTTC
AGTTCTTTTTCCTCTAGAATGTGGAGTTTCATTGTGAAGTTGTCTATTCCCTTCGAGGAA
GATCTTTAAAAAAGTTCCTCTAGCACAGGGACTTGAGGAAGAGGAATAGTTCCTCTAGCA
CAGGGACTTGAGGAAGAGAACTGCCTGTTCCCAAAGAAGGGAACTTCTATTTCATGCTTT
CCACCAAATGATAACATGGCCCTACAGTTCAGATATCAATGTCGCCAACCCACAATGTGA
CCATCCACCATCTGAGGTTCCAGGAACCCACGAAACTCCTTGCCATCAGGACTCCATCTG
GCTCCATAACCATCTCCATGTCTAGCTTCCATAATGATGACGTCTTGAGGGAGCCAGTGA
ATATTGATCCAGGTAGCATTGTCTAACACTTTGTTCATGTTATCCAAGGCATTCTTGTTC
TTAGCCTTCTCATTTCCGGTACAGATGCCCCACCAGGAATCTGTCTGGTCTCTGTGATGG
TGTTTAGCCAAGGCTCTCGCTCCCACGGACAGCTCAGCACTGGGTGAGTGTTTCTTTGTG
AACGCTTCCTCCATGACTTTCCTTGCAGGTGGGAATATTTCTCGGGTTCCTACAGTATTC
CGCACTCCAAATAAGTCCATTAAACCTCTCTTTCCCAATGTCACCAGGATATCTCTGATC
CTAAACTTCCTCTCCTCCACACCCCAAATGTCCCATAATGTCTCTAGCCCCTCCAGTAAA
GGTGTTATGGACCTGAACTTTGCTAACCTAGATTCAACATAAGTCTTTTCATCTAAAAGG
TCATATTTGGGTAGATCCAAAACTGGACAAGACCTGTTATCCATCCATAACTTCAGCATA
GTCCCCAAGTCTCTGTATAATGGAAATGAGGGATATCCTAGAATAGTCTCCCTTTGTTTT
GTGTCGGCATTGCTTTCATCTAAAAGATGATTCAAGTCCTCACCACTCAAATATTTGTCA
CTTCTCTGTTGTTCATCTTTCAAAATCATTTGAACATAAGTAGGAAAATCGATCTTGTCG
TCTGAAGACATTGTAATGCCAATAAAGATATGTACCTTACAGTAACGTACTGTACAAAGC
AAGTGGACTGCTGATCGAATCCAAATTTATTCCTTTGCAATGGCAGTATTGATGGATAGG
AACTGAATAAGCTCTTGACACATTGAACTTATACTATATCTGACGTTATTATAATGCAAT
AACACATACAAAGATCATTCCACAATATTCTAGAATACATGTACACCTGTCAAATGGTTT

>ci|000017660|proj|Sample_C_D|2
GTTTTTTTTTAGTATAATTGACGTTGTAGTACCGTTTTACATTGACAAATACATGTAATA
CAATCTTCTTCCAACAGCAATTAGGGATGTGAAAGTTGTACTAGGAGGAGGAAAACAGTG
AAATGGGAGGAACAAACACGAGCAGCCTAGAAATTCTAGGTTTCATGTTTTAAAACAAAT
CAAGAAATTCTGAAATCAAAATAAAATTGGAACTCCTGTCCTAATTAATCCCATACACAC
ATATTTCAGAGGAAACTAGGTACTGAACTTCTGATCGTTCTGTATAAAAGTTCATACTAT
TAAATTACCTCTCTTTTTAAATTATAACGAATCACAGAATCCGCCCTGATTTGGAGTATC
CCTGAATTATAACTATTGTGTCAGTGATTTCACTGTTACAGGGGATATTGATGTACATCT
ATCATTAAGGTGCCTAGATCTAGAGGTGTCGATAATCTAACAAAGTTAATTGTCATCAGC
CTCGAACACAAAATATATCACACATAAAAAGCTTGATACCAAATAACAAACAACTATTCT
ACTGAAGAATATCCTGTATAATAAAATTGAAAAGTATATAAACTTAACAAACAGATTTAA
GATTAGCATTTAAATCATTAA
>ci|000017780|proj|Sample_C_D|2
TTGTTGTCGTGGTACTTGCTGTCATGGTACTTGCTGTCGTGGTACTTGTTGTCGTGGATA
CAGTTGTCGGAGTTGTTGTAGCCAGCAAAGTTGTTGTTTCTAATGTTGTTATTTTAGGTC
GATACACCTTTTTATATTCACATATAGATGTGTGACGATACAGAATAGTCCCGCAGTCGT
AGTCGTGCCATTTACCGCTGTCGTCGAGCCGCATCATAGCGCAGTCCTCGTACCCAGCTT
TGGAGAAGAGGAATCCATGTGCCGGTCCCTCTCCCGGTTGCCAGTATCCGTAAGACAGTT
CCGTACCGTCTGTCCATTTCCATGTCCCCTCACTGCTGTGGTCAGTTGCTCCTATCCACA
CACCCCTGTCTTCCCAGTGCATGGACTTCAGTGTATTGTAGACGAAGTCCTGTTTGTCTT
GGTCCTGAATCTGAACCAAACGACCTCCATGGCTTTGGCAATTTGACTTGGCATTGTTCC
AGGAAAGTTTCCCCGTAATAAGGTAAAGACACTTCTCGTTGTACGACTTCACGAGTTGTG
ACCGTGGCAAGAAAGTCGGACACTGTCGGAGGTCGTCCTGAAGATTACCATTTACTGATA
ATACTCCTCCAATGACCAGTAGAAGAAGATCCGGTGCTATTGTTCCTAGCATATCTGTTG
TTG
>ci|000017909|proj|Sample_C_D|2
GCCAGGGTCATTTAAGGACGTGCTTGGTGTTGCTACTAAGAAAATTAAGTGGATTTCAAG
AAGATCTATTAAAGTAACAGAAATATCTACTTAAAAAAATTCACAGGATGACGGTTTGTT
TTAATGAAAGTCTAAATATCTAAATGCTATAATCAATATTAAATTCACTTTAAAATGAAC
TTCTACATTTTCAAATGATGATTTCTTGTTGTCCAAGGACACCGGTTTCATGATATGTAT
ACAATTTTATATAAAATATCACAAAGCATTTTGCATATGGCAGTTTGTATACTGATTACA
CATTAACTGTGCTATATATTGCTACACCATGCTAGAGTACTTGGTATCAAGCCTGGAGCT
GGTACAACTCTAGTGGTCATTTTATTTCCCTTATGAACGTTTGCTATCCAGGATGTTTTC
TATACAGACTAAGATTTCTTTACAGAACTGCCTTCAGCTTCAAAAAATAGTTCCCGTCTT
GTAATTGGCTATCATGAATTTTCTTGGCTATCATGAATTTTCTTGGCTGTCATGAATTTT
CTTTCATCAAAACATATTCCTTTTCTTCACTGACGAATATACTTCCTACTTCAAGTTTAA
AAAAAAAAATTCACAGGTGTGAAAGTTTAAGAAATGAATTTCTGTTTTTTGTTAGTTTTT
TTCATTTGAGAAATTGAGTTGACCAACTGTCTGTACAAAGGATATCTTACAGGTACTACT
TGTATGTGTGCAACAAATATGTCTCATAAAGGTATTAAAATCTGTCTGAACACTACATGT
ACTTGTGCTTATAGCAGTAATACATTCATTTTGATATCAATTGGGAATGATTGGTGGATA
ACAGCTTTTTATTTGTTGTTAATATAAATAAATCTGTGTCATACAAAATATATGTAGAAA
TAAATACAGTGTCCTGGGACAATGACTTCTCTGGTTTCACAGTTTAATCATTATATAATA
TTTCACTGTTACTTCTGTCATAAAAATAAACATACATCAAGCCACTATATAGTTCAGTAT
CAAAGAATGAATGATGTGGGCACTAAATGGGAGAAACTTGTGGTACCGATGATATACGTT
ATATAAACATATAAAAGTAGACTACATCACACTTAACAAAGTTTATAGACCATCTTGGGC
ATTAAACCTGACAAAATTTCACTAGATTGGTGAAATGGAATGACACCAAGCCATTAAAAG
TATACTATAACAATGTTAATGGTCCATGTACCGTAGAGAAATTGTCAAATTATGATAAAG
TCTTCTGAGTGTCAAGTTATATAGTAATACTATATCATTCAGTACAAAACGTCATGTC
>ci|000018307|proj|Sample_C_D|2
TTTTTGAACGAACGAACATTTATTTTGTAAACAAAATTTCCATTCAGCGCAGTGTACTAG
AATGGTTTCAGTGGCGATTCTCATCTTTGAATTTATAATCTATAACCAAATGTGACACTC
AACAATTAAGATATGTATCTAATTCACAAAACAATACCTTTACATATACTAATTAATTCA
AAAATAGTAAATGAAGGAAGCATGCATATAATGTAAACACCATTCTCCGGGAGAGAGAAA
CGTGACGTCATTTTAATGCAAACATTATTTATCAAAAGTACGGTAAAATTGGGTGTTTGT
GTTTCACGTCCTTGCGCTAAGGTTAACAACTAAGGTCAAATGTTAAAGTCATATGTTAAG
GTCAACAGCTAAGTTCGAATGTTAAGGTCAAATGTTAAGGTTGTATGTTAAGGTTGTATG
CTAAGGTCATAGGTTAAGGTCACCAACTAAGGTCAACTGTTACGTTTATATGCTAATGTC
ACTAACTAAAGTCCACAGCTAAGGTCCTTAGGTAGGGTCAACCTCTAAGGTCAACAGCTA
AGGTCACACAGTTTGTTAAGTTCAACTGTTGAGGTCATATATTAAGATTATACTCTAAGG
TCAACAAAGCTTCTGTCATAGAAAGACGGTTTTAATATCAAAATATTAGAAATAGATTTA
TTTATTAACTTGATATATATAAACAGTATACACCAAACATTGTGTAATATTGATCTTATC
CCTTTGTCTTCCAAACCATTTTAGAATCCTATAAAAAAGAACTAGTCTTGAACTTGTGTA
GTAAAGTCAATATATCATTCCCAGTCGTCTATGATCGTCTACACCCAGTCGTCTATGATC
GTCTACACACAGTCGTCTATGATCGTCTTCACCCAGTCGTCTATGATCGTCTTCACCCAG
TCGTCTATGATCGTCTT
>ci|000018354|proj|Sample_C_D|2
AAATAGATTTTATTACTGTATAAAACCTACAATAATGTACAGCCAATGGGTAATTTACAT
CATTCTGTGCTAAGTGCTCCTCATAATACAACCTCTCTTGAATGAAAATAAATTCTCCTT
TCTTTGTTAGTGCTAGTACCTATTGTACACTCCAGGTGGTTCAGATATTAACCCATTGTT
TTATCTACCTACGAAATATCACACAAAAACCATATAACAATTTCCCTAAAATAGGTATAT
CCCTGTTAATATTACAAAAAATACCATTATATATATATCACAATGAATTATGACTACGAG
ACGTTAAAAGATATAATACTTAATGAGTTGGACGGACAAATGATGTCTGCACTTTCTACT
TCAACATGTAAACTCAACTCAACAGTAAAAAATAAATATATCTATAATAATACATGTATG
AAATATATCATCATTAGCTTCAAACAGTTCTTATATCACCAGTATCACAGCAGAAATGTA
AAGAAGACGATTACTCATGATCGCATGGCCCTGAAGGCTGAGAAAAAAAACCCATCCAAA
TCCTTTAAACAAAAACTTACGTAATGATTATTAATGATGCAAACTAAACAAACGATTCTG
AGAAAATTTACTTAAAAAGTTTTCCAGACACAAATTTCAACACGAATTTGGCCTCATGTA
GAGTTTCACTGCCCTGTCAACAGGGTTTAAACGTAACAGACTGTGTAGAGAGGCAAAGTG
TTACATAAACGTCTCCAGGAAAGTCTAAACATGGAAAGGAAGTAACAAAGGACAGATTTT
ACTACAATATTGATAAATACAGTCAAACATTCACCATTAACAACGACTTTGTAACCATAG
TCCACTGACAATGATGCTTCACAACGAAATGTTGGGATGAGATGATGGTTGGTGTTGACC
AGATATGGCCGCCCTGACTCTCCAACATCACTGTTAACATGATCAACAATCTTACATGTC
CTCCATCAATTACCACCGTTTAATATACTGGGTCTGAGCTGTATGTGTTTCGACGTGGGC
TGGGTGAACGACTGCGACGGGTGGGACTCAGAGATCGGGAGCGAGAGCGTGGACGTGGAC
CCGGGCTGATGGAACGGGACCTAGTAGGGCTCCTACTCATCCTTGGTTTCCCTAGGGAGG
CACCACGGCGTGTGACCGCCTCACCCTTGGTGATTATCTTGATTCCCTGAGTGAGACAAG
GCCAGATGTGATGGTTGATGAGTGGTGCAGTGTACTCAGAGTCGTAGCTCCTCCTGTACT
TCTTATCATCAAACAACTCAGCGTCTGAGGCCACTGAGATGTCCATTGGGTGAGCGAGGG
CATTCATCTGCCAAGCAAGCTTGCAGGCTTCCCGGATGAATGGCTGGATGACGGCAAAAG
TACATAATTCGTCTGAAGGCAGGAAGATCTTGGGGTTTCGGTTCAGTGCCCGGATCACAT
CCGACACCATTCCTGGCAGATCATACAGATCTGTGTTCCTGTTGATGTAGTCCTGTACAG
CCTCCTCCAGCGTCTCTGGGCCAATGTGTGTAGCCGCCAGGTTAGCACGTACCTTCATCT
TGAACTGACGGAATGCCAGTTTGGCTGCACAGTATGCTTCCTGCATAGCAAGGAAGATGA
TGCGCTGGTTGTTTTCATTGTCGTCAGTGTAATGACGCAGGGTATCCATGGCATCAAATC
GTTGGTGGCTGAACATGTCATTGAAAAGTGAGAGGAGTTTGTGTTGTCGCACTTTCTGGA
CAGCATCATTGCAGGACAAAGGTGAGCTGATACGAGGCGTGTAAGTGTAGCTTGACAGAG
ATCCAAGCATGTCACTATCAAGATAGCTCTTTTTGGAACCGACAATAGAGAGCTCAGTCC
TAAGATTCCTTAACTCCCGCTGATAATCATCGACAAGACCAGACCTAGCTCGTAACTTGA
CAATTTCATCCTGGGAGTCAGCCAGCTTCCTCCTTAGCTCTCTAGTTTCGACCTCTGTTA
ACATTTTATCACTTGTGGATGTACGCAGAGTTCGGTTGAGCTCCTCTTTAGTGTCCTGCA
GCTCATCTCGGACATCTTGTAATTCTGCCTTCTTATCATCAAGGTCCACCTCCAAATCCT
GTAACGATTTCTCGTACATATCCTGAAGCTCATCCAGCTCCCTGTTTTTGCCAGCAGCCT
CGGCAAGGACGGACAGACTGGCATCAGCAGTCACTGCTCCTCCAGAAGAGAAGAAGTTGC
TGCCGAGGAAGGGGAGGAGACGGGACTTAATGATGGCCGACCCACCGTATAGACCTCCAG
CCTCTGCAGTGACACTAAGAAGCTTGAAGAGCTGGCCCTGGACTTTGCCGTTAAGCTCAA
TGATTTCACAACACCTCGCCACATTCTGATCACATGTGTTGATATAATAGTTTTGCAGCC
ATCTCTCTAATTTTTTCTTGAAGCACGGTAAATGTACCGATATTCACCAAACGTCTCAAA
GACTCCGCCATTTTCGACGCTTTCTATCCGGCTCT
>ci|000018690|proj|Sample_C_D|2
TTTTTTTTAATATTTTACATTTTTTTATTGTTGTTTTCATCTTTTTTTTAAGCCCATATA
TATTTTTTTAAACTGCACTTGGTGTTCAAACTCTAAAAAAACTTCCTTCCAGGAATATTG
TTCATGTAATTAAAATTTAAAGTGTTTATTAATAGACGAAACATTCTGGGCTAAAATGTT
TAAACTCCGTCAGAAGCTTCCACATAGAGAGCTCTGGTTTAGGATCCATTGATGGACTCC
TTGTCGTACAAGTACTCGCCAAGGCCGCAGCCAACACGCTTGAGGTTGGTGATATGGTCG
GAGATTTCCTTGATGGCGTTCACTTGTTCCTCCAAGTACTCGCTCTCCAGGAAATCCATG
AACTGAGAATCACCATGTTTGTCCCCAACAGCATGGAGGTCCAACAATGACTGGTTGACG
TTCTTCTCAAGGGCCAGAGCAACCTGCATGGCCTCAAGAGCACTGCCCCATTCATCCTTG
TCAGGCTTCTTGATGTCCTGAAGGACAATCCTGCCTCCTCTCTTGTTCTGGTACTTCATG
AACTTCTCGGCATGTTCACGCTCCTCGTCAGACTTCTCCTTAAAGTGCTTGGCAAACCCT
GGCAGAGCAACGTCATCGCGATCAAAGTAGAATGACATGGACTGGTAGCTATAACAGGCG
TAAAGCTCCAGGTTAACCTGGCGGTTGATTCCAGCCTCGGTTTCAGCATGGAAGTTCTGG
CGAGGTTGACTTTCGGCCATTTTGATGTTGTACGTTGTTGGTAATACAATTTTACAAAAG
ATGTTTCAATGTAAATTTGTCGGAAGGCAATATGTTTGTCTGTACGTTCACTGACGCAGC
GAGACAAAATATCAAGATGTGTAGTTTGGACGTAGCCGGTTTCCTTATATAGCCAGCCTA
ACGTCGATATCTCTGCTCACGTGATCATGTG
>ci|000018928|proj|Sample_C_D|2
ATTGTTTGCACTCATAAGACTAGTCATCTTCGCTAGCCAAGGCCTCCGACCACGCCACAC
CACACGAACCCTTGGCGGACATAGGCGTCAGTTCTGGCCCTCTAGCGGAGATTCAAAATT
ACCACTCTTTACGCATGAAATTTTCGACCAATCAAAACGAGCGTTACCGATTTACTTCAT
CTGTGATGTTAACAAACACACATGGAGGCTTGTGTCATTTCGATGAGATATGTGATCAAT
GACTTAAATAGATTTATCAAACACTGCGAATGTTCCCCTAAAGATTGTATGTCTCTGTAT
ATAGGTAAAATGCCATGACATAGTCGACAATGTAGTTCTGTACTGGGTGCCGCAGTTTTT
GTGTAATGCGAAACCAAGCCTGAATGTTAAAACGCGATTTGATTGGTTGCCCTGGGATTC
CAGGGCGCGACGGTTTGAACACGACTATACCCGACAAGGGTTCGTGGAGTGTAACGCAAC
CAGAAGCCCCGGCCAGCGAAGATGATAGATTACAGACTTATAGCATCATCATTAACATTT
TCGAGGCTTTTTAAGATGAAAATTCATCTAATTAACAAGGCATCGCAAACGATACAAATC
CCCTCGCGTGCTAACACATGAACTCTAACGCAAAATGGGGGGTGGGGTTATTGCAGGACA
TTGAAATAACATCAGTTGTCATTTGCACTGAACTGCAATAGACATGACCTTAACCTTGAC
CTTGGCACCCTGAAACACGAACTCGTTTGAGGTATTCCCATGCTGGACCCATATATGAAG
TTTGGTCAGGATTCGTTCAGAAATGAAGTTGC
>ci|000019115|proj|Sample_C_D|2
TTTTTTTGTCAATACAACATTTTATTATATTCCAAAGATTACAAATGGTAATTGATACAA
AGATAGAGATATGATTATGGACTACTACAACATTACAAACATGCAACAAGACAGTGGAAC
AGTCAACATGTTAGAAGTTCATACCTTCTTTATGGTAGTAAGTGTTTAGATATATAAGGC
CTCAGCATATTAATGGTCCGTTTTGGATGGAAACATCAAATGATCTTATTTCAACAGAAC
AGGTGCAGATTTAGGAATTGTCAAATAGGGTGGTGCATGTTACCAATGAAAGTGAAATTC
TCTGATCATGGGAGGCAAATCTGCTATGCAAATACGATCAGATAAAATCGGAGAACTATG
CATGGCCTAAATCTACAGTTGGGAACTACTTACTTTGAGGATCTACAGGACTGAGTTTTA
TAAACTAGGCATTTGTTCTTCAGAATTGTAACAGAATGTCTTACCTATTGCAAGTTTCAA
AACTAAGCAAACCCTGAGAGACAACAGACAAAGAAACATGATATTATGCAGAGATTTTTT
CTTTAAATTTGAAAAATTGCAAAATTTCAAATGGGAAAATTACTGCAACAATGCTTTGAC
ATAACTGTCATTTCTGAATATTTGAATGTACTGGGTAAAGGTTATTACAAAAACACCTGT
AACAATCCTAATTATGTCGGGGTATATCTCGGGGTAAAGAATAATGATAAAAGATCCCTT
CTGCCCTCCACAATTTCCAAGTGCAATGAGTCTTCAGAGGATTGTGGAGGTCACAAGGTC
TACTAATGCTATATATACAATGGATTACAGTAGACACAACAATCTCACATTAGAATGAGG
TAAATCATGGGGATTAAAATGATAAAAGGTCCATGTTATTTATTGCATTCTGCACAAAAC
TACTATAACAAATAGGGAATCTTTAGGAAATTTCAAAACTGAATTAAATACTGAATAATT
TGTTAAATAAGTAATGTATGTAAAATAAATATTCCTTACTGTATGATGATAAAGGTATGG
GTTCAAACCACCTTATACACATATCATCAAATAATGTCACAGATATTTGAATTCCATGGA
TGAACGATTAAAACGATACAAATGACCCCTGATTGTGTGATTGGTAAGAAAGTCAAAAAC
CCACTGGCAAAACCTACAGTATATGTACATTTAAAGTCAAAATGGAAGTTTTTTCTGTCC
CAATGTCTCTTACTTGACACCCTACTGTGTTAAACTTTGCAAATAAGTCAGAACATTTTG
TCAGAAACATAGGATGATTTCACACGAGTATAAACAGTTTTTTGCTGTACATGTATCAAA
GTCATCAGAAAGATAAATAATTCTCAGCAAAACAACATGCACAATAGTTGTTTATGTCTT
GTTATAACCATTCTGACTAGAGTGTAAAGATTTCATTGTCCAAAGACTAGAAGGAACTAA
CTAGCATACGATAAAATATTGTGTCACAACCTCGCTTGTGATGCCTAAAAATAATAACTC
CATTTTGACAATAAAACCCATGAACATGTGTAAATCTAAAGGTTAACAGCTGGGGTAGTC
TCAAACACGACTCCTATTGCTCAGAATAGATACTCAATATAATTTGTCAGAAAATCATGA
TGTGGATACATTTTTTTTTTTATGTTTTCCGTCATTAAAACATTTCAAAACTGCAGAATA
TCTGGTGGCCTGTTACTCGTCCTACCAAAGCTGTTGTAGAAACAACAAAGCGATTTAAAA
CAATTGCTGATCAGATCAACAGCTTCAGCATGGCTTCAATAGATATAACCAAGTCACTTA
GTTTGTATAACAAAGTCACTTTATAACAAATTTACGGTAAGAATATGTCATGAGTAAAGG
GAAACACAATTAAATCTGATAGTAAACTTACACATGTTGGATCTAGAACTACTTGTTTTG
CCAGTGGATTTAGTGAATGTTAAATTTCAGACAGGTAAAAAACACTGCTTAGTCACTCAT
CCAAATTAATGCCCAAATGGTCTTTTACTGACGGCCTTTAATGGTTTTATACCAGTACAG
GTATGATGTAGTCTACCGACGGCCTTTAATGGTTTATACCAGTACAGGTATGATGTAGTC
TACCGACGGCCTTTAATGGTTTATACCAGTACAGGTATGATGTAGTCTAACAAATGAGTA
TTAGGACCACAGTTGTACACATACATAGCTACCATATAAAGCAATTGTTTGTCCATATGT
AACACTTGTTATACATGTGCTTTGAACACATAGCTACCAGAGTAATCGACTGTCAATACA
CCTCCAACATACAAGGTACAGGACATTATCTCGTCAGACAGGAGGCAAGCAGTTAAAAAA
CAAGTTAAAAAGCAAATTTTAAAATAAATCATAAAACAGCACATTTATACTATGTATGGA
TTCCTGGAAGTCAATGACAGACAAAGACTACACAATAATCAGGGGTCATTTGTACCTTAA
GTGACACAATGGTTAAGTGACACAATGGTTGTAAGAACTTTTGAGCAAGTTGTATGCCTT
TCTAAAAATCACACATTTATCAAAGACAGAACTGTGATTAAAACATTCCATTTTGACAAT
CTTATACACATGTCCATGGCAACACTTGACGAGTTTCATAATTTCTGTCAATCAAATTAT
AATTATATACTGCTTGCTACCTGTTCTTAATGAGCTGTCAAATACCTGTGTATAGCATAC
CTATCTACTGACGGGAACGACAATCATTTCGACATTGTATAGTGTTACCATGGACAACAC
AACCGCAGCAGACAAGAAATGTTTATAGAAATGGTGAGTTTTTATTCTACCAATATAAAA
TCTACATATCTACAGAGATGCACACGCATTGATGTGCACACCACAAGTCATCTGTTTAGG
TACAGTATATGACCTACATTCTCACGTCACTAGACCTACACATCCTTTGTTGATTAAAGG
TACAAAGTTTAAATGTGGGTAACTCTCATCATCTATCTATCGACGGGTGGCGGCTTTGAT
GTTCTTTGTGATGCTGATTCCTGTCAAATTCTCCACAACCAGAGGAAGTTTCTCCATGAT
GGTCAGAACCTCTCCAGTGAGCTTAGCGGCTCCAATATCTCCCTTACCGCTGGATACCAT
TGTCACCTTCTTGGTGTTGGTCAGAGGAGCAGCTACTTCAGCAGCAAGCTTGGGCATAGT
CTCCAGGATCATGTCAATCATGGCGGAGTCCTGGTAGTCCTTCCAGGCATCAGCCTTTTT
GGCCATCTGTTCTGCCTCTGCCTTGGCACGGGCCTCAATAGCGAAAGCCTCAGCTTCACC
CTTTACCCTGATTGATTCAGCCTCAGCTTCGGCCTCAAGGGTGATCTTGATTCTGTCGGC
CTCTGCAATTTTCTCCAGTCGGTACCTCTCGGCCTCAGCAGGCTTGCGTATCTGGGCCTC
GAGTTCACGTTCACGACGCAAGATTTCCTGGTCCTGTAGTTGAATCTGCTGGGTCCTCTC
CACAACTTTGACCTGCATCTGTTCATTCTTGATTCTCTGCTTTATCTTGGCAGCCTGTAA
ATCGTAGGCAAGGTCAGACTGGGCCTTGGTGGTCTGAATTTCCATGNNNNNNNNNNNAGC
AATCTCAATATCATTGAGATATCTGGCAGCCATTCTCCGCTCCTCAGCCATAGCTTCCTT
GATTCCTGCATCCCTTCGCGCCTCAGCTTCACCAATACGGGCATCACGTTTAACTTGAGC
TGTCCTGGCCATGCCTAAAGACTTCAAGTAACCCTCTTCATCACGGATGTCCTTCAGTGT
GTAACTCACTACACAGATCCCCATGTTGACCAAATCAGATGAGGCCACTTCAAACACAGC
TTTGGAGAACTTCTTACGATCTTTGTAAATTTCCTCTACAGTCATGTTGCCCATAATAGC
TCTCTGATGACCTTCCAGTGTTTCTTGGGCCACCTTGCGGATCTCAACCTCTGGCTTTCC
CAAGAAAAGTTCACATGCTGACTCCAACATGTCTTTACTGGAGCCCAGAATTTTTACCTG
TGCGATTCCTGTCACAGAAATTGCTACACCGAGCTGTGTGTATACTGGAGCCCAGAATCT
TTACCTGTGCGATTCCTGTCACAGAAATTGCTACACCGAGCTGTGTGTATACATTGGAAC
TATCTACCTGGATATCCATGGTGTTTAGGGTCAGTCTTTGTAGGTGCTGTATGACAGGCC
ATACAAAGACACGCCCACCAGGGATAAACAGGGATCTGGAATGGCAGCATCCCGAAACAA
CCTTCACCTCGTTCGGACCACATGTTTCAAATCCCATTTTGAAGCGAAATCTCCAATACA
GGAGA
>ci|000019333|proj|Sample_C_D|2
TTTTTAAATAAAAACAAACTTTATTAGACAAAAATGTAAAGATAAAAAGATTAATTTTAT
TTAATGAATGACCAGGTAAAAAAATATATTATTGTCATGGTATCACAGTGAAAACATTGA
TCATCATCATGGATTCAAATCTGACCCCATACAAGGTTATCAGATATACTCTAGCTGTGT
AGCTTTTCTGAGCATGTCGTCATGCAGGTATTTGTTCAGTAAATGAATCCAGGACTAAAA
TCGTTTAAAACTCTGATCCATTTCTATCTTTGGAATGTGTGAAAAAAATACAACTCTACA
CCAACAATGTCATTTGTACTATATACATAACATACTTATGTAGAACAGACTATAACATCA
TCTCATTCTGTCCATCCGACAAGTTTCACAAGTTTTTTTTTTTTTGTGTTTAGCACAATG
GAAAATGGATAAATGCTGATTGAATCGTGCATCTCAACCAAAATGCTTTTTTTCCAAGTC
TTGGTAATTATGTGTATAATCTTGGAAAAACTCAATCTTAACATATTTTATATATTTTGA
ACTCCTGTCAAACCTCAATCCTTCTGAACATTAAGGTCAATTAGTATTATGCACTGGTGT
TTTAAAAACCACACAATATATTACACACATATTCTTTGTCTTGTATGTTATTCGCCATTT
TGGTCAAAGACAACAAAATCCTGTTTATATGAAGGTTCCGGTAGGATGTATGATAAACAT
TTCTGATGTATTAACCCTGACATTTACATGTAAGTACAGTGGCAACAGACTCCGCCTGTC
ACTAACTGCCAACATAAAAACAAAAGTTTACTTAAAACAAATTTACAGTCTGAAATGTGT
TTTCTACTGTTTGTCAAAATAATGTCCTCCATTCCACCACCAAAACTGACTGACCTAACA
GGCAGTGGGGGGAATATTGTAAAAGTTTTGTTTGTAACATAACAAATATACATTTGTAAT
TATAAAATTGACAAAGGACAATCAATTCTATTCCAAACAACACATTTTAGGTGTTCCTAC
AAATCCATGTCTACACAAATATTAAAAGATATCATTTTTTTTTTTAATTGACTAATCTTT
TTAAAAACCAAACTATTCACAGAAAAAAAAACATAATTTCCATTACCATATAGGAGAAAC
ATGAGCAACAATGATTCCAGGTTATTTCAGCAGTCTGACATGTTTATATCAACATTCTAA
AGATATTAACAGTAGATATTTATGTTCAGGATCGTCTCAAATCATTTCAAATTAAATTTT
ATTAATTCATTAAATTCTATTAACTCCATAATTAACATAACAAACAAGAATAATACAGCT
GATTGTGTACAAAAGCGAAACAATAAATTATCACAACACATTTAAAACAAGATATAAACA
TACAAACACATCTAACAGCACTCCATATTAACACAAGAGACAATTTGTTAAATGTTCCAA
TTCTTACCACTGAGTAATGATATGTAGTGAACTTATGTGTTGTCTAGTTGACAGACAAAT
GTCAGAACGGCACCATCAGATGTAGACAGACAAATGTCAGAACGGTAACATCAGACAAAG
ACACATCAGAACAGTACCATCAGAACTGATACAGATCTCTAGATTTTTGGCATGTGTATA
TTGTGTCAGACAAACAATAAAACGCTGTGTGACTAATGGGTTAGTTAACAAACCAAGGGA
TCTATTCTAGGAAATATTTCACTTATACAAGTGTACAGAACCTGTAGTCTAAAGTATCAT
CAAACTTCAATATAACAGGTTTAACTATCAGCCCCATTACATGTCCATCCTCAAATACAT
GTAATTCATTAAATACCAATTATTTTCATTGATCTTATAAATCTTAATTATCAATAACAG
ATGAACATATTTAAAAAAAAAAATTCTTCAATGCTTACTCTATCTGTACAAGTATATGGA
TATCAAAGGTACTTTGATCAATGTACCAGTATGTGTTAAACTGTCCACTGATAAATATTA
AACAACGTTCTACAGTATCATTCCTGAGAATCATTATTGCTGAAAGTTATACACACATTT
ATAGTCTGGATTCATGTTTTGGTGATAATACACGGATTTTGTCAATGGATTTCAGTTAAT
AAGGTTAGGATTTAAAATGAATTAAAAATATAATATATTCTAAATAGTTACCTCCCTTTA
CATATATGTAAATATGAAACAGAAGACTAAATTTGAAACCTCAACAAACAAACGCATCAA
ACCCCAGTAACTAACATATGTATATGAACTCTTTAGTTTCCTATTAAATAAATAAAAAAT
AAATCATAAATAATTCAAAAAAGTTATTTTCCGAACAAACTAGGTTTTATACCCTCAGTT
CATGCATGACTTTGAAAGTTATTTTTGTTTTTGAGAGTTATAGTTAACAAATAATCTTAT
ATTTCTTTAGACTTCAGTGTCGTGTCAGGAATAATTTTGTAATTCACAGTTTTTAGTCTC
AGTTACCTGTGATTTCATCTTGGATTTATTGTTTAACTCAGGTAAAGAGTATGAGAAATA
AATCAGATTTTAAAAAGTCCAACATCACATTGTTAAACGTAAGCTTTCACACACAATAAA
AAAAATCCAACATTCATTTCAATCATAAAATGAGACACTCAACATAAAAAAATAGGTGAT
ACTTAAGCTGAATGTCTCTCATACATTTTTATGTCATGGTTTTGAGATATGCAATCAATG
ATATGAATAATGACGATCTCAGACCCATGTTGGATCCTCCATAACAAGTCTGTATGTACA
TGTATTCAATCCTTCAACTCTTCAGGATTTCTATGACAGCTGTGCGAGGTAGGGTTCTGC
CCGACGCATGCCTTCTTTCAAAAACTTCATGTATTGTGTAGTATAACCATCTTGGAACCC
TTCCTCTGAGGATTTTTCTTCTTCTTGAGCTTTTTCTTTCTTTCCATCATCTTTATCAGT
ATTTGCTCCAATACGTCGTGTTCCAAATATTTTCCCATATGGTGCTGTTTCAATTTCACC
ACTTTTATCCGCATACTCTATAATGGAGGTCATGGGTGCGTCTTCCTCCATGAACTCGTT
GGCGTTGACCTTGTGGATGATTGTGCCATTAGGGAGAGACACAATCATCATTACAGGAAA
CTTGTAGTTTGACAGAAAATGTTTGGCAGTCTTACTCGCATCGGGCTGATGAGTATCTTT
TTCAAGATCCTTCAAATCAGCGATGAGGAACCAACTGCTAATGAAGTTCTCCTGAAGGAG
AGAAACAACGGGCGGACTTTCCAGGGAGGTTTCCCTGAGAGTCCGCCCGGAACCTCAGCA
ACTTTGATCGTCCAGTGCACCCCAAAGTACTATGGAATGCACTAGCTTCTTTTCCTCCTT
TGCTCTCTCAAACGATTGAGTGAAGTTGAAGTACTCCACCTGTTTGAAGGGATACATCTT
GATCTCCATCTTTTTCCTGGCCTCTGTCATCGTAATTTCACCTGTCCACTTGATGGCCTT
CACCTTGTCTTCCAAATTGGGGTCTACAGCGATCTCCAGATCCTTCTGGTATGCCAGGTT
ATCAGGTCCGAGGGGTACAGAAGGAGCCGTGATGGTAATCTCCATCTGAGGCTGGAAGCC
TATGTCCACCTCCATATTTTCACCTTCTAAAGGACCATTCAGCCATTCCATATCAATATT
CAGCTTGTTCTCCGTGGGGACATACATGTTGAAGTGTAGGATCTTTTTGCGGTCCCGCGA
TATGACCAGGTTCCCGGTAAACTGTCCCGGCGTGTACCAAAACGGGTAGAAAGGTGGTTC
ATTTAGCTGGAACTCTCCGTGAATTCTGAAAGCTATGTCAACATATTCATCATTGAAAGC
ACGGACGCAGGCTACTGCTCCCTGTGGAGGGAATCGATTGCGGAGAAATGGACGAGCGTG
GAACATATTGAGCATGCGATGAATAACAACAAGACTCTCCTCGAGTTGTGGGGGATAGTA
CCGGTTACTGGACATGTGGTTTGTTCCGTGTACACCTGGACTATTCTGGTAGATAAAATA
AACTTCTCCCAAACTGGACATCTGTATCTCTTTTTTAGGGAAGAACGATTTGAAGTGTTT
CACCCCTAGGTTTGTCCACTCAATGTTTGGCTTTGTCCATCCCTTCAGTCCAGCCAGTGG
ATCAAGTCCACCACCAACATACGTCTCTTCCAGATCCTTGGTCATAGTCTCCATTAACAG
AGGTTTGAAGTGCGACTTGACCGTAATAACCTCATCGTCATCCTCAATCGTCTGTTTAAA
CTCAGGTGGGGCTGTCACATTGAATCCACTGCCAGCCAGTCTATGATACAGAGCTTCATA
TTCTTCAAGAGATAACTTTTGATCTTTGTCAATATCAAATGTGAGAAACAATTCTGTGGC
CTCCTGACCTATTGAAGCTTTCACAGCTGCAATAACACTGTCTCCATAACCCACATTTGG
TCCAAAATATTTTTTCCAAATCACGTCTCCCATGTAACCGCCAAATCCGACAAAAAATAT
ACCACACACAACTGTCACCAAAATTAACAGCCATTTTGGAACAGCTAAGATGATTCTATT
AGCTGGGACATAGACGACTTCCTCGTACGGCTGTGGTGGTGGTAATTGTGTCGGTTGAAC
CGGCGTTGGTGACGGACCTTGGCTTTCTTCACTTGTGGAATGACTGCCCTGTTGCGTTGG
TGAAGCTCCTTGCTTCTTCTGTTTACCCTTTCTGTTCCTCAAACCCGTGTCTTCTGGGGG
TTGGACATCTCCCTCTCCCCCGGGAGACCCCGATGTAGAGTCTTGCTCCAACATTGCGAA
GCAAATGAGTGACCGTCCGCCAGTCACGTCCGCACACGAGTTGACGCACG
>ci|000019355|proj|Sample_C_D|2
TTTTAAATTTTTATTGGTCATGTACATATCACACACTTGAATCACTGCAGCACAAATAAA
ACAAGAAGAATGTTTAATTTCAGGAAAGACAATGCCGTGAATGAAGTACATTTTAAGTAT
AACTTCATCACGTATACTTGTAAAGCATAAAGCAAATATAACTCAGAACCGTGGTTTAAT
AATATCAAGAAAACCTTCATTCTTTACCCCTCGAATGGCATGTAATCTATGTCACTGCCC
CGTTTGGACTGTATATTTCAAATATCAAGATATCAAACCCTTGTTAAATTTCACAACATC
TGGGAACCAGCACTGTCCAGTTTGTTTACCGCAGTCATGTTCCCATTGTTTGTTACAAAC
AACAATGCAACACTATTTATATCACCATATTGAACAATGAAATATCTCTTTACATTGCAT
GTTCTATTTAGCTGAGTTTGAGTGGTCCTACGTGACAAAAAAGAGCATAGCTTGATGTAT
AAGAATAGTTCATGGTAGATAATATTTGTATTAGGTATAGGTTTTTGGAACAAATGGCAG
TATTTACACTGGTATAAGTACTATCTATATTGAAAATAGCTTCATTCTGATCTAGACGTT
GAAAAGAAATGCATTGAATAAATTTCAAATATAAAAAATAAAATAAAAAAAAGAGTACTA
AAGAACAAACATATGAAAAATGGATTTCGTCCTTTTCAACAACTACACAACAAAATGAAA
CAATTGATTCTAATATCAAATGCATAATTTACCACTTTGAGTGATATTTAAAAAAAATAA
AATAACCACAATGAGATTCTGTTCCATGAATACACTTAGTATAAACAGACAGATCTAAGA
TCAGTGGAAAATGAGATGAAAACAGATTTGATCATGATTTGATAGGTCGTAGCAAGTAAA
GATGTGAATACTAGAAACAAAACATAAGTTACAAAACGACTATATTTTGTTTTTAATTCT
GACCGTTTATCTTAATCAGAAAATGAAATATTTCTGTTGGTACCAGATCTGTCTTAAAAG
CTGCATAGAATAAGTGAGACAATAAAGCGCATAGTTACTATACGACACTCAGCTTCAGCA
TCTAATCACACAAAGCAACAGGTGACAATCAGATAACACCATCACTATAATTATATTCTA
CATCAGACACACACGCTCGCTGTCTCCCAATTTAGTCACCATCACCACTACAACCTTTCT
CTTCAGTCCAGATAAACGTTTTACTTATTTAAGGACTTAGTATATGTCACATACAAAGTA
AAAATGACCGCAATTGTATCAAACATAGAGAAACCTAGGTTGTTGTTAAAAGGGATATAG
ACAACAAAGACTTCCAGCTGTCTGTAAAAGTGAAAAACAAAACATTGTTTAAACAATTAT
ACAATTTATCGGGAAGCGGAAGTGTTATAAAGTTACAATTTATGTTTAAAATATTCTTTA
AAGCTTTTTCGTTGTACTTGAGAGTTTAAGACGTACAATGTTAACAACTTGTGTTACTCA
AATTTGATCTATTTTTGAATAGGCTAAACGCAATATGTACACAACGCGACTTCAATGTGG
TTTTTAGAATATGGACTGCAACTCACATCCATTACACAATCAACACTCTCACGAAATCTT
CGTTTCACGACATCAACTCACAACTAACAGATCCCTGAGCATTTTAGTCACATGATCTAA
CAAGGTTGATTTAATGTTTATAAGACATGTGCAGTGATATCTAAGTGTGTATATGCATAC
AATCATATAGGCTATTTCTACATTTGAATTCACAATAACATGACCCATAAAACAATTAGT
TGAATTTCAAAAATAAACTGTACCCAAAAATTATTTGCCAAACCCATTCGAGGTGGAAAA
TATACATTTTTTTCCCCAAATGATATGGTTTTCGTTTTAAAAACTAAAGTAAACCATGAA
TAATGAAATGACTTGGTGACATACATGAATTTTAATATTTCCACTTTGTAAGAGTATTTA
TAGTGTGTACTCAATACCCTTAAAACTGCATTTCAAAAATTAAAAATTCAGTTAATTTAA
GATAAAATGTTAATTCCAAATGAGGTAAACGTGGAATTGATAATGCCAACTCGAAATTTG
AGCACACGATCTAAAATGAATAGATCCTACAGTTTGTTATAGTTATATTGATATATTTCC
GACATAGTATCACATTAGTATTGTTCACATAGGGTCAGACATGACAAACCCGTATCAGAT
TATTGGTCATACGAAATGAGTGCTGAATTGCTGGGATGGTAACGAGTCATAATCACATTG
AACACTTCAGCGAACACATAAGTATAAGAGCATCGGAATCACGATGACGTCACATTTTAT
AAATATCTAAAAAAAAAAAAAA
>ci|000019394|proj|Sample_C_D|2
CAAGCTGTAATGTCATGGAACTGTGGTGTCTTAAAACTGTGATATCATGGATCTGTCTGG
ATAGGTGATGTCAGTATACATAACACCACCACACAGAAAAATATGGAAAACGATTGTATT
GCTATGTAAATAAGTTGACATATAAACATACACAAATAGTAAATTCAGTACTGTTAATAT
TCTAAGCACATTTTTGATTGAAAGAACACTCCAATATATGGTAGATTGTGAACACGCGTA
TAATACAAACCCTGTGTAATGTAAATATACAAACCCCTATGTACTATAAGCCAGGTGTCA
AAGCTTCCTCTAAACTCTTAGTACATGTACATGTTGGTCTGATTACCTGACCTATACCCT
GTGTACTTTTTTAGGCAACCATGTTTGTTTCAAAGAGACACATTTCGGGTGTCTGTTACA
TGTACAAATGTAATTTAAACCACAAATCCGTGATAGGAGTAAGGACATGAAAGCTGACAC
TGGTCTCTTACAAAATAATTCTTTCTTTAAATAAACGTGTTCAATAATTTACGATGAAAA
TGTCATCCAATAAACAACGACTCCTTTCAACGCTTGTATGTTTAACACGTAATCGAACAA
GAATTCTTAATCTTTCAAGAAATACATTATTCACTAGATCTAAATGCACTAATCGGTACA
CTTGTGCTGACATCCTGGTCGAGATCCTTTCTAGTCACAGTGCCTTCTAGTGGTCAATAT
TTAAAATGCTACAATAAAAGGGAGAGAACTCTAACATAAGATTACTATTAGCTATACATG
TACACTTGTAGTTATATTAAAATGTCTTGCTAATGTTAATAGTAGCATTGTCTAGATAAT
AGCGAATATTGTATTATCATTGTTTTGTATTATTATAGAGTTATTTTCAATAAAGCAATC
TGACGTTTAATCTTAGTTCACGAAAGAAGGCATCGGTTTAAGTCTGTTTTACACAGATTT
CCAGACTGGAGAGAATTCCATTATGATGACAAGACAGAACTCCGGTGTCAGTCAACAGTT
ACGCGGCCAGGGCAGTGTCGAAAGCACGGTTATTCTTTCCCTCCGATAAACAGGTGACCG
GGATGAGTGGGTGATTGCTCTTCATCAGGTAATGATGTGCGTACGTCATGGCGTTCTTCT
TTTCGTCGTTAGTACTTTGTTTGCCAATCCAAACAAACAGGTTATCGGAGGTATCGTATA
TGAAAACGTCATTGGTATCAAAATCGCCCCTGTCGACACGACCAGATTTCTCCAGCTTCA
TGTTCATCTTCCCAGAGGCGTCTGACACTCTGAACAGTTTTTTCTCTTCCCTCTGAGATT
GTTGAATGGTTGATTGTGAGAAGTCCTCCTCTTCCTCTTCTTTATCAATACCCAATTTGC
TTGAGAACTCGTCGCCCTCTTTAACATCCTCTTCTTCCAGGACTTCCGACTTAGCCTTTC
CACAGCGCACTCCTTTAAGTTCTACTAAGTATTGAGCAGCCTTCAACTTCTCGTCTTTGT
TTGCTCCTTTGCCGTTCCATTGATAAATCATCTTTCCTAGGTCAAGGATGTAAACATCTC
CAGAATCGAGTTTCTTACCTCGGGGGATCTGGGTGACTACAACCTTATGCCTGTCTCCAC
AGAAATGGAGCAATCTGGGCTTGTACTCTTCCGGTTTGACGTTTCGGAATCCGGAATCTG
CTCCACCACGGAGGTATGTGATACTGTTGAAATACGATTTGAACAAGTCCGACTCGTGTC
CTTGAACTTCTCGGTGTTGGATTGGTTTATCGTCCAGCAGTGTGTCTAACTCCACAGTCT
TGTACGCTGCCGTCCCATACTCATCCGCGGTACTGTATTTGCCAATCCAGAAATGAACAT
CAAAAAGCAATTCTTCTCCGCCGTCTTCTTTGAATGTATTGAGTATTATATAGGAATCAC
CATCGTAGAACTTTCCATATTCCTCTTTTGGCCAGTGGGTTACCTTGAATTTCACGATCC
TCCAGATTTGTACGCCAACTTTCTCCCCAGCCTTGTTCCACGCGGGCTCGGTTTGGGCAG
ACTCCTTTTTCACCTGTCTCTCGGTATCTGAGCCAAACAGGGCGAGGTTCGTGTCCTTCC
AATCGTACTGTTTCTGTTTAATCAACCCTGCCATTATGGTGATTATTCTTCTTGGTCTTC
AGAAAAAAAAAACTCTTGTCCGCGGATTGTACTTCTCCACAATAAACACGAGCTGTGTGT
GCTGAGGTTTAAATGTTTAAAGGAAATGAGGTCACAGGTCGG
>ci|000019559|proj|Sample_C_D|2
CACCATCAACATATATAAATAATACATATTATAAAGTATGTACAATGTATGTTATTGAGA
ATAAATAAACATCAATATGAAATAACACGAATTCCTATCAAATATGATTTCCATATCATT
TTCTGATACACTTACACACAGTACAATCTTTCTCTTACTAGAACACTACGCCGGCAAAAC
ATAACATAATAATATCACAGACAAGATTCGATATCCAGTATGAAATATGTAGGTCCATAT
CCCCAGTATATATCGGGTCACATACCAATGTCAGCCTATCAAAGACTGGATATGATTTCG
GTATATAGCCGGGTATCATTGTCAGTGTATCAATGACTGGATATTATTTCGTATATAACC
TGGTATCATTGTCACTGTGTCAAAGACTGGATATGATTTCGGTATATAGCCAGGTATCAT
TGTCAGAAAGTCCACTTCTCTCGAAGGATATCATGGAATATATTCCATTGTCAGTAAATC
TAGCATTAGTTCCTTATGTCTATTTATTGAGAAGTAGATCCCATCCTTTGTACATCGCGG
GTAAGATCTTTATATCCTTACATATCATAGTATTGTCCAGATAGATTATCACAGCTGGTT
GCGAGTATATTAAGGATATACAAAAACTTTTCACGTGGGCTGTTATTACAATCTTAGAAA
CACTTCCTATGTACAATTCCTGGTCCACATTCATCGTATTCCTGTTTCGATANNNNNNNN
NNNNNNNNNNNNNNNNNNNNNNNNNNNNNNNNNNNNNNNNNNNNNNNNNNNNNNNNNNNN
NNNNNNNNNNNNNNNNNNNNNNNNNNNNNNNNNNNNNNNNCACACGGAATACTTCCTCTC
CGGAGGGGCGATGACTTTCACCTTTACATTGTTGGGTACAATACCATCCAGCTCTCTCTT
GAATCGGTCAGCCATACCTGGAAACATTGTACTTCCGCCGGACATAACGACATTATTGTA
GAGATCTCGTCGGATGTCAATATCACAACCCGTGACGGAGTTGTGTAGTTGCTCATGCAC
TCCGATGGATTCCATTCCTATAAATGATGGCTGGAAGAGNNNNNNNNNNNNNNNNNNNNN
NNNNNNNNNNNNNNNNNNNNNNNNNNNNNNNNNNNNNNNNNNNNNNNNNNNNNNNNNNNN
NNNCTGGACACCGGAACCTCTCGTTACCAATGGTAACAAGTCCACCGTCCGGTAGTTCGT
ACGACTTCTCAACTGTTGAAGACTTTGATGATGATATCATTTCGCTCTCGAAGTCCAGAG
CTACGTAGGACATCTTCTCTTTCATATCACGGACTATCTCCATTTCAGATGAAGTCGTGA
AGTTGTAACCTCTCTCGTGGAGGATCCTCTGGAGGTAGGCTGTGAGGTCACGACCTGCCA
GGTCCACACGTTTGATGGCATGAGGAAGGGCATATCCCTCGTAGATAGGTACCACGTGGG
ACACACCATCCCCGGCGTCAAACACGACCCCTGTGGTACGTCCAGAGGCGTACAGAGACA
GCACAGCTTGTATCGCCAC
>ci|000019586|proj|Sample_C_D|2
CATCAATAATTTATTGTCAATCTCTGCTACAGTATGACAATAATTTAATTGAGATTCTAA
AAATTTGCTGCAATGCAAATCTACACAACACACAGACAGTAGTGGTCAGACAGTGAAATG
CTGCGGCGGGCAGACATGGTTTACTTTTATAGAGAAAAATAAACGTCTTAAACAACAAAG
CTTTTTTTTATAACATTGACAATCATGTATACATGTTTCATGTATATAAACTACAGACAT
TTATAACAAAAAAAAAAAACAAACAAAAATTATCACTACATTACTAGATGTATGAAACGC
ACATAACACAAAGGGTGTGAGAGATCTGGAATGTAGCTATCTAAAACATGCAAATACATT
CACCTAACACTCTAGCACAAAATTGCCACATGGTCTCTGTCTGAGAGTGGGTGATCTCCC
TTTTGATCATTCTCCAAAAGTACATCCTAAAACAGCCAACACTCTGCTGTACTGGTACAG
TTAGAGAAAGTTTTCACTTTGATCGCAATGCATAGATATAGAGATCACAGAAAATCCAGA
AAACATTTCAGCGACGAATGTAGTGGTACTTTGTATTTATTTAGAATAGAAATTTCCTTT
GTGAATGTTTTATTGTAATAGCATACAAATTCCAAATTTGGTCATTTAGAATTGGTACAA
TAGGTTTTTTAGGTGTAACATAAGACTTTGATTTTTTGATTCCATAAGATATCCACTGCG
TTCAGCAAATTGAATATTAATTTTGATAAAAAGGTTTTAAATCATTTTATGTTTATTGTG
AATGTTCAAAGGGTAACAGAAAATCTAGGATTCACTTATAAGATTTCATTAGTTAAGTCA
TGACACAATACACACTTTATACATATAATTGTGGCACAGCACATTTGACAAAGTACATGT
TCAGCAAATTGAATATTAATTTTGTTAAAAAGGTTTTAAATCATTTTATGTGTATTGTGA
ATGTTCAAAGGGTAACAGAAAATCTAGGATTCACTTATAAGATTTCATTAGTTTAGTCAT
GACACAATACACACTTTATACATATAATTGTGGCACAGCACATTTGACAAAGTAAACATC
ATGACATGGTGCACAGATTATAATGATACAGTACACATCATGACATGGTGCACAGATTAT
AATGACACAGTACACATCATGATATGTTGCACACAGTATAATGACACAGTACACATCATG
ATATGGTGCACACAGTATAATGACACAGTACACATCATAATATGGTGCACACAATATAAT
GACA
>ci|000019771|proj|Sample_C_D|2
GCTTCAAAACTAAAATGGATTAAAAAATCATTCACATGGAATAATTTCAATTTGAAATTA
GGGTTGGAAAAAAACATTTTTTTTTTCTTTAGAAAGAAGAGTCTTTAAATACACCACTTA
GGAATTGTACTGGCAGATCAGTGAGGGAAGTAACATGAATTTCAAACCCGGTCTAAATGT
CTGAGCGACACCCTTCATTTCTACATTGGATCTCCTTTGCCCAATAATGCTCCAGACCCC
CTTCACTCAAGGATTCTCAAGACCTAATCCTTTCATTCCTACAGAAAAAGAAGGATTTAA
CAAATTTTCAAAATTTCTTCTATTGAGCCTTGTCCCTGGGGTCCCTGAAGGGGCCAAATC
CAATTTTTATACAATTTTGGTTCCCCTTCACCCAAACAAGTAGCATTTTCAGAATAAGTT
GACAGATGTACACCAGGTGCCAGACACTGGGACAGGTGACTTTAAAAAGATTGTTATAAT
TCTATCATAATGCCCTCATAGTACATGTGCATGTTGCCCACCAGCCTCTTCTCTGATCCA
AGGAGGCTGTACAGAATACTAGGTTACAATAGGACTTTCTGAATATTTACAGCTGTTTTT
TTCATTATCTACCCTTGTGAATAAAACTCTAAACAATGTTTGGGCCTCTTTGCCCATAAA
GTATTCTCAAGATGAATTCAGATTAAAAAACTGATACATATTGAAGAATTTTACTCTCAT
TTCCTTTCTAAACCCACATGGATCTTTATGATACATTGTAACACATTAAAACCAAATCTG
TTCACTAATATAAAAGATTCTAATAATGTTAACCTCTTTCCTTATTGATCAACCATCATG
CCCAACTATTCTACACATTTGCTTTATACAAATTTTCAATCCCCTTAGTCTATGGATCCT
TCATAATAAATAAGATTTAAATTATCTCGTCTAATTAGATTTTGAAGAATTGTGTGTATG
TTCCCTATAGGGTTTAGTCCCTCTGCCTAAAAGGGGATTACAATTTATTGACATCAATCA
GAAGTAGTCAAAGTTGATAGGCAGATGCTGGATGCTGGATGCTTTGCCATACCATAAGCA
CACTTTCCCTTCGACAAGGAACAACAATAAAAAAGAACACTTTAATTACTACTAGTACCA
TTAGCTTTTGTCTTCTGTCATAACTCGCTATTGTGTCCGCTGTTTTGTGGTGTGGCAGTA
TCAGGATGGTCAGTGTGTCTGTCCTGTTGACTGTTTCTTCTCTTCACATCTCTCGTTTGC
TCATGCTGTCCATACTTATCACTTTGATGTCTGTTAGACCTTTCATGACTCTGAGGTATG
TCAGACTTTTCATGACTTTGACGTCTGTTGGAACTCTTGTATTCCCTGGAGTTGTACGAA
TTATACTGCTGGTGATTGTGTTGTCCACTTCGTGAGTGTTTCCAGTCGCCTTCGGGTGAC
ATCCTCCTGTCTTCTTTCCATGACCTGTCATAATCTTGACCCCTGGAGTTTTGACCTTGT
CTTTCAAAGCCTTTACCCTGTTCTCTATAGCCCTGATTTATATAGTGCTGACCTCCATAG
CCTTGACCCTGACCTCTAAAGTCATGACCTTGACCACCATAGCCTTGGCCCTGACCTCTA
TGTTCATGACCTTGACCTCTATGTTCATGAACTTGACCTCTATATTCATGACCTTGACCT
CTATAATCATAACCCTGACCTCTATAACCATGACCCCAAAATGAATTTTCCTGACTACCA
CCTCTATGTCTCCAATGTTGATCATTGTCACCATCATTCCGGCCTCTGTATTTATCATGG
TAATAGTGATGATCTGAATGGTTTGAACGATCTCTATAATCGAGCTCACTTTCCATGTCT
CTCTGTCCTTCTTCGATCTCATATGTATATTCACCGTAAGGATATCTATCTTCCATGGAA
GGCTCATACCTGGTGCTGTCATGGTAACCACCAGAGTGGAGGTCTGTGTCCCGACTACTG
GGATGCTGGTCATGGTAACTGTTGTCCTTACCCTGACTAACAGAACGTTCTGATCTATGT
TTTCTGTCTTGCCGTTTATGTGAACCAAATGTGGAATGAGGTTTCTTTTGTTCAAGCCTG
TGTCTTCCTTCATTCTGGTAACCTTCCAAGAAAGTTTTGGTGCGTAGATCATCAAGATAA
TTCTCCCGCTCAATGTCGTGACCTCTGGCAGCATTGAACGCTTGTATGGCTTCTTCTGGC
TTAAAGGCTAGACGTTCTATCATGTACCTGCAAACCATGTAGCCAGTTCTGTTGATTCCA
TGGGTACAATGTACTCCTATCACATCAACTTTCTCAGATGTAGCTTTAGTTTT
>ci|000023557|proj|Sample_C_D|2
TACAGACATGGTACTTTGAATATGTAGTAGCTGGAAGGTACACTTTCAGGACATTGTTTG
CACTCATAAGACTAGTAAGTATACAGGAAATTCACTTTACCCAAATGCCTGTTACTGAAA
AACAAGAGGCCCAGAGGGCCTGTATCGCTCACCTGGATTGTATGAGATATGAAACAATAA
ACAGTTCCTTCCTTTTTTTTGAATTTTTTTGAATCCCTACCCAAAAGGATACTACCAGTC
AAACCAGTCAAATATGAGCTGTTTCAGAGAAAAAGTTGTTCATATCAATTTAGTAAAATT
GACCCCTTTTGGCTCAACCCCTCAGCCCCCTGGAGGGTCAACCCCAAAATTTGTGCAATT
TTGAATCCCCACCCCAAGACCATGCTACCATACAAATGTGAGTGATATCCATTGCTTAGT
TTCAGAGAAGGAATTGTTTATATCAATTTAACCAGATTGACCCCTTTTGGCCCGTCCCTG
AGCCCCCAGGGGGTTGGCCCTGTCAGTTGTACAATTTTGAATCCTTAACCCAAGGGAATG
CTACCAATCAAATATTAGAGATATCCATGGCTTAGTTTCAGATAAAAATTTGTTTACACC
GATTCTGCCAAAATGCCTTTTGGCCCCGCCTCTTAGCTCCCCAGGGGTCAGCCCTGTCCT
TTGTACAATTTTGAATCCCCACCCCATGACCATGCTACCAGGAAAATATGAGCAATATCC
ACTGCTTAGTTTCAAAGAAGAAATTATTTATATCAATTTAGCCAAATTGACCCCTTTTGG
CCCCACCCATCAGCCCCCAGGGGGGTCAGCTTTTGAATCCCCACCTATAGTTATGCTACC
AGGCAAATATGAGAGATATCCATTGCTCTGTTTTAGAGAAGAAGTCATTTGTATCAATAT
ATCCCAATTGATCCCTTTTGACCCCACCCCTCAGGCCCCTGGGGTCAGCCCCATCATTTG
GACAATTTTGAATCCCCATCCAATAGTGATGCTACCAGGCAAATATGAGCGATATCCATT
GCTCATTTTCAGAGAAGAAGTTGTTTATATCAGTATAGCTATATTTACCCCTGTTGGCCC
CGCCCCTCAGGCCCCTGGGGGGTCAGCCCCACCATTTGTACAATTTGGAATCCCCAACCA
ATAGTGATGCTACCAGGCAAATATGAACAATATCCCTTGCTTGGTTTCAGAGAAGAAGTC
GTTTATATAAATATAGCCCAATTGACCACATTTGGCCCCGCCCCTCAGGCCCCTAGGGGG
TCAGCCCCATCATTTGTACAATTTTGAATCCCCACCTCATAGTGATGCTACCAGGGAAAT
ATGAGTGATATCCATTGCTCGGATTCAGAGAAGAAGTTGTTTATATCAATATAGCTATAT
TGACCCCTTTTGGCCCCGCCCCTCAGGCCCCTGGGGGGTCAGCCCCACCATTTGTACAAT
TTTGAGTCCCCAACCAATAGTGATGCTACCAAGTAAATATGAGCAATATCCATTGCTCTG
TTTCAGAGAAGAAGTTGTTTATATGAATATAGCCCAATTGACCACATTTGGCCCCAACCC
TCAGACCCCTGGGGGGTCAGCCCCACCATTTGTACAATTTTGAGTCCCCACCCCATAGG
>ci|000023704|proj|Sample_C_D|2
AGTTTAAAATGTAAAACTATTTTTAATATAGAATATATAGTGGAAATTCAAAATGGCGTA
TACCGGAAACTGTATGTGTCACAGAAAAACTGAAAACATCAAATTTATCAGAATGACATT
CTACATCATACTAAGAACATTTTTTGGAAATATATTGAAAAATGAAGATTTTCTAAAAAT
AAACTAATTTGACTCCATAACGAACTCTTTTATTTGACCTCTGACCTTAAAACTTTTGGT
GAATAAAAGTTAGCGCTAGTCATTATCTACAAATCACATTATTACATGACCTTTGTAAAA
TGAATACTGTTAGAGTTATGGCCATTTTAAACTTTTTAATACATGACGTCATGGCGGCCA
TCTTGAATTTCAAACCAACTTAAAAAATAACATTACTTGGCTGGGACAGTCCAAGATTAT
TTCAGCTAAGATTGAGCTGAATGCAACTGGTGGAACTTGAGAAGAAGTTTGAAATGTAAC
ACACTTTTCTATTGAAATATATAGGGGGAAATTCAAAATTGCGTACAACAGAAACCGTAT
GTGTCACAGAAAAACTGAAAACGTCAAATTCATCAGAATGACCTTCTACATCATACTAAG
ATTTTTTTTGGAAAAAGATTGAAAAATGAAAATTTTCTAAAAATAGACTAACTTGACCCT
CAGGCGAGCTTTTTTATTTGACCCAGAATGACATTCTACATCATACTAAGATTTTTTTTG
GAAAAAGATTAAAAAATGAAAATTTTCTAAAAATAGACTAACTTGACCCTCAGGCGAGCT
TTTTTATTTGACCTCTGACCTTTAACTTGTTTTTTATAAAAGTTAGCCCCAAAGGTATTG
TAACATAATATCATAACATGACTCTTGTTTCTTGAATACTTTTCGAGTTATGGCCATTTT
AAACTTTTGAGGAATGACGTCATGGCGGCCATCTTGGTTTCTTGACCTACTTGAAGATGT
TGCTGTCACCCCTTCAACTCATGCCATATACAATAGGCATAACTGACTCGGCATAGCTTT
TACCATTTTCCCACAACTTGTGTCAAAAAATAAAATGCAGAAGAAGAAGAAGAAGAATAA
TAACTAGAAATTGTTGGCTAACAATTTGACGGGCTTTTCACCTTCTTGGCATAAATGACC
TAAAGGCTTGGTATTTCCAAAGGTTAAAAAAATTATTTAAGAACACTTGATGGTCATCCA
CATTCTAGTTTTGAATAAATCTGCCATCATTAAATAAAACGTTTCAACAAATGTTGGACG
AGGGGAGGTAACTCGTACAGCACATTGTATGAGTTATCTCCCCTCGTCCATCTAACGTTA
TATCTCAGATGCCAGATTAATTCAAAATTTCGTACCGCATTAATGGCAAATGTTACCGAA
ACACTAAAAACATCAAAATCATCAAAAAAACATGCTGCATCATACTGAGAACTTTTTTTG
GAAAAAGATTGAAAAATGAAGATTTTCTAAAAATAGACTTATTTGACCCCATAGCAAACG
CTTTTATTTAACCCGGCTGACCCTAAAACTTTTAGTGAGTAAAAGCTATAGCCAGGCATT
AACTACAAATAACAAAATTACCCGACCCCTGTAAAATGAATACTTTTTTTGGAAAAAGAT
TGAAAAATGAAGATTTTCTAAAAATAGACTTATTTGACCCCAT
>ci|000023904|proj|Sample_C_D|2
TTGCGTAGTGTAATTACATGTAATCTGTATCTCACACACACTACAATGATAAATATTCCT
ACAGTAACATAAACAGTACATCAAGGATAATTATCTTAGAGAAGATTTTCTGTGATTTAG
CAACAGCAATGCTAAACTTCAACAGTCAGCAATTTTGCTTTCTGGATTAGATTAAAAATC
AAATAGGCACAAATTGTGACCAAGGGCAACCGACATATGAAGCTTAATACCATGGGAACC
TACATATGCAATACGAGAGATACCCAAGAACTTTTTGATTTCTGGATCAAATTCCAAATA
GAGCTAGAACACTGATACTGGTCAGCAAAGGCCCTTACGTATCAAGGGGCCAACATATAC
ATCATACACATCCGCCTCCATATATGTTGGGCTTACAGGATAGGAAAAACCTGTATAAAA
CTCTTGTTAGACTGACTCAGCCACCTTGACCTCTACACCATGACCTTTACATTTGGTCAG
TTGTCTCCTTGTTTTATTCTGAACAACTTTGATTCGTCATGTAATAACAAAAATTCAATC
AGTAAACTGATACAAGATTTGACCTTTGCCTTTGACACTATAACCTTGTTCTTTGGTCAG
TTGATCATGAACAAAAATTCAATCAGTAAACCGATACAAGATTTGACCTTTGCCTTTGAC
ACTATAACCTTGTTCTTTGGTCAGTTGATCATGACTTCTTGTAAATATTCTGAACATTGC
TTCATCATGTCATAACAAAAATTCAATCAGAAAAAGATACAATATTTGACCTTTGACCTA
TGACCTTGAATTTTGACTTAATGATCTTGACCTTCGGTGAGCCGGCTCTTTGTTTAATTT
TAAACAACCTACCAGTGATTCAAGGAGTTTGCTTGATAACAACCTTAAATTGTGAAAATC
TAAGATGGCCACGGCCTGTCAGCCATCTTGTTTCCAGATTAGACTGAAAATCAAATGTAG
ACAACAAGGGACCAAGGGGAACCCACCAATCAAGTTTAAGAAAAATCCTTCTGGTACTTC
TCAAGAAATAGAGATAACAAACTTCAAAATCCAAGATAGCCACCTGGCATCCATTTTGTT
CTTTAGAAACGACTCAAAATCAAATTGGCACAACTACCAACCAAGGGAATCCGACCAGTG
AAATTGGAGAAAAAGTCCTTCCTTACTTCTCTATATATAGCGATAACAATCTTCAATTCC
TAAAATCCTAGATGATGGTCTGTCTCAAGGTAGAATATACACAACTACGGACTAAGGAGA
ACCTACAGGTACATGTGAAATTTGAGAAAGATAGGTGAGAACCTTTCAGAGAGGTAGAAT
ATACACAACTAGGGACTAAGGAGAACCTACAGGTACATGTGAAATTTGAGAAAGATCCGT
GAGAACCTTTCAGAGAAAAAGTGATAATAAGAATCGTTTAAGGACAGACAGATGATGGAT
ATGAGACGAAGAGTGATTTGATTAGTCCACCATCTATGGCACAAGATCATTCTAATTTTT
GAAAATGGAAAACAAAACATTAAATCCGTCTGTCTGGACCAAGAATTGTGAATTCAT
>ci|000024511|proj|Sample_C_D|2
AACATTCTCATCGGTGACAGCCATCTCTATTTTGTATCGATGACCCCTTAAACATTCTCA
TCAGTGACAGCCCTCTCTATTTTGTATCGATGGCCCCTTAAACATTCTCATCAGTGACAT
CCCTCTCTATTTTGTATTGATGGCCCCTTAAACATTGTCAGCCCTCTCTAATTTTCACTC
CATAATATTGCATTTAGACCTGATATACAGTATTTGACCTAATAATCACACTTGCCCCTA
TAAACACTCCCCTATCTTTTCTCAGGAAAAGAGGATGGGTGTGCTAACTGATGCTTATCA
AATCTTCCTAACCTCATTCATCAGCTAATCTTCAGTCCTTAACCAAAGACTCTGGATTGT
TTTCTCTACAAAATATATGTAAATGAAAAAAAAAATTCCACCCAGATTTTACACACAAAC
GGTTTTTATTTTTAAGTACACTCCTTTTGGGATTTGTGCTTATTAAGTAAAACATTATAT
GTAAAAGTTCTTAACCTTATATATCCCTTCTGAAGATGAATTAGTGCATTATATATCAAA
TTAACAATATTACACCACTACCTGGTACCTTGTTACACAAAACCTTGCATTTACTAGATT
TGGAAAACAATAAATACAATATCCAATCTCACATCATGTCACTGTCAATCTCACATCATG
TAACTGTCAATCTCACATCATGTCACTGTCAATCTCACATCATGTCACTGTCAAT
>ci|000025318|proj|Sample_C_D|2
CCCATTAATTTATTTATTTTCATACGCTATAATAACAATAAAAACTTGACAAAACAATTG
CTTCTGACAAGATTACAAATCCATATCAATGAAATATACAATCCCCGGTTCAAGCTAATA
CTATATGAACAAAAATCACATCTTGGATATCAAGATTTCAGAATATTGATTTTCTTGGTA
TAAAACTCTAATAAATGTTAAATATTTATCATAAATATATACATAGTGACCGATCTACAA
TTTCAACTTATTGCTAAAAAAACAATAAGCCCTACAATGTAAAATTTAAGCATTAAAAAC
AACTGTGAGTCCAATCATTCAACGAGTACACAGTGAATATATACCGGTATATTTAGCTCT
GAATATATACAATGCCATCCGAAAAAAACTATGCACATTCTTTTGAATTGTTGAATTATG
ATAAGTACATCACAAACTCTAACTGGGAACATTAAAGATTTACAATGTATTAGTGAACAA
AGCAAATTTTCAATGAAAATAGCCTAACTCAATTAATTTTCAGGGATGGTCAAGGGTGAG
ACCGAATTGGCAAGATGTTCGAAAGTGCTATTCATAGACTATTAAAGTATTTAGATGAGT
CGTGAGACAATAATTAAAAAATGCAATAAAAATGGATAAGTGATGATATGATAATTAAAA
AATAAGATTTTCTCACACCTTTGCATATGTAAGATACATTTATTCCATGTTGAGTACCAA
TGTTGGGAATCTCTTTTTGTGATCATTGACCTATAAATTAAAATGCTTAAAAGTGTCCAT
CATATGTACGTATGTGGTAAAGGGAAATATTACCCGAGGGTGTAAAATTTACACATCGAA
CATCGTCTGCTAGCCACACTGATCTGACCGATTAGACATGGTATCTGTTTCAAACGATAT
ATATCATTGAAATCGTTGCCACTTACTGTCAAAACGAAATATTTTGGAACTCAACATCTG
ATATTCTTCTGAAAATAACGTAAATCCACCCAATAGAAACATAAGCGTTCCCTTGAAACA
ATCGAGTCTAGTCAGTTTCTATACGTCGCATCATTTCTAAATGGTAACTGTATTTCAATG
CGAAGAACAAACGCTTTACTTTCGATACATGCAATTGTTTACAATGTTCGGTATCTGCAA
ACGTTCGTGAAATATATACAGTGTAATGAGCTTCAGTTGTGTGAAAACCATTTTATGAGC
GTGTCGTCTACCATGATATGAGGAACTATGATATTTCTTCTGAAAAAAAACCCGTGGATT
AAAAAGCGCAGGAATCGGTAACATAATCACGACGTCGTCTCTTTGTGACGTTACCGAAAC
ATCAACTAGACAGCGCCATTTTCAAAGGACTGATCTACGGAATTTTAGCGTTTTCTCCTG
TTACAAAAGCGAATGAGAAACGAATGTTTTTGTCAAAAACTAAACTGAAGAGTGCGGAAA
TGAGAGAATATTTAATTTCTCCACTTATATATTTAACTAACTAAATATTTAACTTCTCCA
CAGCCAAGAGGGCATTAAAAAATAATACACAGCCAAGTGGTCATTTAAAACATAATACAC
AGCCAAGTGGTCATTTAAAACATAATACACGAGGATATTGTTGCAACGGTAGCATCAGGT
CGCCATGGCCTAGGAAACAGCACAAGACCCAGTTTTGCATTGCTAATCAGCGGGAACAAA
GAGACATAGTTCGGGCAGAAATCATAGCGATAGTGAGGTTTTGAATATGGAGGGCTACAG
GCGGCTTAGTTTCCTACTGAAGCAAACTTATGATGTACCGCGCAGTCCATTTAACCTGTT
TCGCCGCGGCCTTTAGGACAGTGAGGCATATGCACTTTGTCGGCGACCAGCTAAACTGGT
TCATGTTTTTTTTACATCTTGCTAGGTTACATGATTACATTACACACAGAATACTATCAC
AGTGATGATATAATACACAGTCAGGAAGTGAACAATGACATAATAGACAGACAAGAAGTA
ATGTAAACATAACATGTGTCGCTAATAACAGAA
>ci|000025472|proj|Sample_C_D|2
TTTTTTTAACAAAATTACAGGATTTGTTTTATTTACGTTAGTAATCTACATAATTTACAA
TCTAGATTAACAGTGGTAAAAGTTATCACAATGATAATACATACCATACATACATTATGG
TAATTAGTTTAACAGTAGCCATGGAGACCTGACAAGGGGATGTAAGCAGCCCTCATCTAT
ACGACAACCAAAACAATTGTTGGCAGCACAGATTGAGATTGGTNNNNNNNNNNNNNNNNN
NNNNNNNNNNNNNNNNNNNNNNNNNNNNNNNNNNNNNNNNNNNNAAAACAATTGTTGGCA
GCACAGATTGAGATTGGTACAGATATCGGACCTTGTTCACTGTGGTCATACGTTACCCAG
TATACTATGGTACAAACATCAGCTACCCAGTTCACTGTGTTGGCTACATACAGCCCCCAG
ATTACCATGGTAACTATGTACGGTATCCAGTTCCTTGTGGTAACTAAATACGAAACCCAA
TTCACTAATGGTAATCACATACGTACAATACCCCGTTCCTTGTGGTAACTACTCAGGTAA
GGTACCTAGTTCACTGTGGTAACAAAATATGGTACTTAGTTTCCATGATAACTACATACA
ACCCTCAGTTCACCATGGTAACTACATACAATATCCAGTTCCCTGTGGGACATTCATACA
GTATTCAGTTCACATTGTTAACTACATACAGTACAAAGTTCATACACCTAATAGTATAAA
ATTGGTCAGAGTGCAATGTGGCAATCCTGTTGCCCTAAACACTGTCCAGAAAATCATACC
TTTTCCAACACTTGTCCACAGACAACTTTTAGATTGCAAATGGAAAACTACTAACCATTC
ATTCAAGTACCACATCAGGCAGCATGTTAACATGACTGATGATGAAATGATGAAAAATTA
CAAAATGATTGCTGAAAATGATCTTTATTTTGTTGGAATGATAATGATGACAACAATGGC
AAGAAGACGAGGATAGAAAAATGAAAATAATGATATCACGTTAGTGACAAACGATGATAT
ACAATATCGCGACCTAGATTNNNNNNNNNNNNNNNNNNNNNNNNNNNNNNNNNNNNNNNN
NNNNNNNNNNNNNNNNNNNNNNNNNNNNNNNNNNNNNNNNNNNNNNNNNNNNNNNNNNNN
NNAAAATACGCCTTCGCATGTGTACTAGGTCTAAATGCAAATGTCACATGTGACTGGTCT
GAATAAGCTCATCATACATACGACTGACAATAGTACATTTGATTAACCACTGTACTGGTC
GTCAGAAGATGGAAAGTGTTCGGGCCTGAAGTAAAACTAATATCATACGCGTTATACAGA
GTATTTTATGAACGTACACCTCACAACCAGGTTGCCAAAGCAAACAATGTATATCTTTAT
TCATACAGGATTTTTTATCTTCATAAAGGAGGTACAAATTTATGAATTGTAGGATGTAAA
TTTTCAACTTTGGAACTTTTAGATAAAGTTCAACATAAAAAAAACAAAAAACAAAAACAA
AGCCGACTTTTCTTTTTAAAAAATTGAAAAATTAATTTAGTTGNNNNNNNNNNNNNNNNN
NNNAAATTGAAAAATTAATTTAGTTGCAGCTTTGGCCATCTGAGAAGAGTTCCAAAAACA
ATTTTTTTTTTTAAATTCTTTTTACTTAGAATTGACCAAATATCAATAACATTTTATAAA
ACAATATAAACTGATGATACAAGTGAACACTTGACTGTTTCATTGCTTTGTTGATACTCC
AGATCACCCATTTAATCAGAAATAGCACATTTTGACTCGTGTGTAATCTAACATAGAAAA
AGATGCTGAATAGGGAACCAAAAACAAATTAACTCAATCATAGCACTTTTTTTAGATTCA
TATTCACCTTGTACAGGCACCCAACCACAACCTCAGTAGTGACAAATGTGCATTGACACA
CACACTACAAGGATACAATGGTCAAATCTCACAAACATAGAAATTACTAATGAATTAAAC
ACACTGTCACTCCAGTTACTGACAGACCCAAACACACACACAGCCATTCCAGTTACTGAC
GGACCTAAACAAACACACAGCCAGTCCAGTTACTGACGGACCTAAACAAACACACAGCCA
GTCCAGTTACTGACGGACCTAAACAAACACACAGCCAG
>ci|000025708|proj|Sample_C_D|2
AAATCTATATCGACACTTTTAAAATCTCTTAACACATGATTCCTTATCAGCAATCACAGA
ATTTGTCCTTACTAGTAATTGTACCTATATCAGAATCTGTCCTTACTAGTAATTGTACAT
ATCAGAAATTGTCCTTACTAGTAACCATACCTATATAAGAATTTGTCCTTACTAGTAACC
ATACCTATATCAGAAATTGTCCTTACTAGTAATTGTACCTATATCAGAATTTGTCCTTAC
TAGTAATTGTACCTATATCATAATTTGTCCTTACTAGTAACCATACCTATATCAGAAATT
GTCCTTACTAGTAATTGTACATATCAGAATTTGTCCTTACTAGTAACCATATACCTATAT
AAGAATTTGCCCTTAATAGTAATTGTACCTATATCAGAATTTGTCTTCTCCATAGTAAAT
AAAACCTAGTTGTATTCTCTCTGAGCACTGTAAAAGTGGACATAGCACCTCCTAACAGAT
ATCACATAACAATTGTACCATGTTAAACTGACATACCAATATACCAGTACAATGTATATA
TATATAATACAGATATTCAGAAATTTGCTGGAGAAAGACTTCAACAAACAATACAGACAT
TTCTGATAAAGACTTTAACAAACTTCTCATAAAGACTTTAACAAACAATACAGACATTTC
TGATAAAGACTTCAACAAACAATACAGACATTTCTGATAAAGACTTTAACAAACAATACA
GACATTTCTCTGGAATAGGTTTTAACAAACAACAGACATTTGTCCTAGAAAAACCATAAA
CAATAAAAGTCCCCCAATTGCACTGATAATAACAATGATACAATATAACCAATATAACGA
GTAAAACAACATACCATATAACGAGTTCATCCTCATGTCTATTGCTGAAGGTGCTGATAA
TCTTTACCAACTAAGTATATGTCACAGTAAAACATGTGTTCCCCTGGTCCTGATGATACA
TCAATGTTTACTACACGAGGATAGATTTATAGAATCGTTCCCTCCCTTGGGAGTGAGACG
GGGGAATCTCAATGTTAACCACACGAGGATAGATTGATAGAATCGTTCACTCCCTTGGGA
GTGAGACAGGGGAATCTCAATGTTTACTACATTGATAGAATCGTTCACTCCCTTGGGAGT
GAGACGGGGAATCTCAATGTTTACTACACGAGGATAGATTTATAGAATCTCTCAATGTTT
ACTACACGAGGATAGATTTATAGAATCGTTCACTCCCTTGGGAGTGAGACAGGGGAATCT
CAACTACTGGGGAAGATTCTAAGGTTGCCAAACACATGGCTTATCAAGTGTTTGACAGCT
TAAGAATCTTACCCTGAGGGTTGAGATCCCCCCGTCTCCATCACTCCCAAGGATTTGAGT
GATTATTTGTCTCTTACTCTCTTATGTAGCGAATATTGATGTTACATGATAACATTGTCT
ATGTGACATCGTTATATTGTAAGGGTGACATCATCCAATTGTTGAGAATGTGGTAAGAAC
ATGTATTGCTTATCTCAACCCTTGGGTGAGATTATTACAACCTTTCAGCCCGTTGGGGTT
ATTTTAACCCAAGGGGAAGATTCTAAAGTTGCCAACCACAAGGTTTGCCAAGTGTCTGAC
TGCTTAAGAATCTTACCCCGAGGTTTGACATTCCCCTGCCTCATTCGCAAGAGGTTGTAT
GATTATTTTTCTCTCACCATGTTACCTCCGTATGTATCTAATATTGCCGTTACATCAATG
CAAGACAATGTTGGTGTGATGTGATTGTATTGTTGCTGTGCATGACGTCATACAATTGTT
GAGAGCGTGCAAAAAACAAGAGCAGCTTGTCTCAACCCAAGGGTGGGATAAAAAAATCTT
ACATTGGTAAAATTGTAGATGTCCAAAACCAAGTTAACAGAAATATATTTCTTTCCACTT
AATTCAATTATTTTTCAAGGAACACACAAATTAAACTTCTCACAATAATAGACAGACAAC
AAACATTTTTAGGATGATGACGAATATTTAACTTATTATTTTGGCAATAAGCCAAAGTTG
AATCACTTATTGGATGCCTTGGGTTATTGCAGGTAATATGTACTAATGCATCACTTCATT
AGAGTATAAAGCTAGTATTTACAGCTATAATAATATCAAGAATCACGCTATAGTAAAGTG
TATATAACCACTGAACGGTGTATCTATATAGGTTTGTACATATTAAACCACCACACAGCT
TGTTGGCTTGTAAACTGGCCCAGATCATGAGAACAGCTGTGATGTAACATAGGTATACTA
TAGATGTATATAGAGAGCGATGATTTAAGACAGCATGGCTACTGACTCCTAAATTTTAAG
TTAAGAATTGCCCAGCGAAATTCTTACTAGCTGATCTGCCCCTAGTTTGATTTACCCCCA
GGTAACATACAGTTTTTCTGATCAGTGTAATGAGGCAGACTCAAAATGTACCTATAAATA
TATAACAAATAATTAACGAGTGGTTCTACCAACAATCTGAGGCAAGACATCAATTTGCAA
ACATGATCCAAATTTGACTAGTCTCCAGAATCCGACATTATCCAGAAGACCACAATTATA
AAGTTCAGTTTTACTTATCATCTTAATTTTTTGAGACGGGTGCAAGTCAAAGTGAGGATT
GGTGTAATTTTTCAGTGTGCATATGACCATTGGATCAAAGCCTTCAAATGAACCTGACCA
AAGCCTCCAACAGACCTGATTCACTCCTGTTATACAGGTGCTTTACACATGTACAACACA
CTGTGACATACAAGTCATATTAACATGCAGAGCTCGATGTTCCTGTATATGTGTCAATGT
ACCGATAGAAGTATCATACAATCTAAATCTTATAAACCAACTATCACTACGTTTGTCTCA
AATTATCGTTTTTTTTAATACAACAAATCTCTAACATACATGTAGACTTGAACACCGAAC
ACGTTTCTCTCTACTATAAACCTACATCAAACACTTTTAGTACATACTCTAATACAACAG
CCAGAGGTCCCCAATGACAATGCCCGACACATTCATGTCCCCCTACACTACTAAATACTG
ATCAATAATACCATAGCTCACATCCAAAATCTACTGCCATCTCTATACAGATGTATATCT
ATAAAAGGGATTCCGCTCAGAATATAAAATGCCTGAGGGGCCATGTAAAAACGTGTTGAA
GACACAAAAATCTATAAGACTCATATGAGGACATTTTCATGTGAATGATTTTTACATTGG
ACACTTATATTCAAAATATATTAACTGGATGACAGTTAAAAACCAAATCAAACTTTTGTA
CACCAATCCAGGGTGTATTATATTTGGAATATATATATATCGCGATCGATATAAATAATG
TCAGAGCAACATTGTAGTTAATTTGTCGGTATACATTGACTGATATATATGTTTAGGTAT
AGAGATTGGTTAAGAATTGCCTTGGGCTGCAGCTGTATCTTGTCGATATGCGAATGCTAT
ACCTATATACCTATATAAGCAGCAGGTAGACGTGGTGAGCGGGTGTTACATACATTGGCA
TAATTAACCTAACCTAACCCACTACACATTTTTGTAGTTCAAGTATAGCTACCGCAGAAG
ATGTCAAATTAATTTTTTTATACGAAAGTGACAAATATTTCATTTTCTATAATGCTCAAA
AATGTATACTGTAATAATGCTCTTTGAAGGTATACCTGATCATTTGATAAATTATTGGTA
AATTGAATTGGACAACAGCATGCATATATGGATATCAGATTTTCATGTTATTAAAATACC
AGTCATATTAAGTATGACACGGATAAAAATATCATTCCCAACATCATTACACCTTAATCA
GCTCTGTAATGTAACACCTGTCTGCGACATTTCTCTGTAAATACACTGAACATTGTTCAC
CATTTGTAAATCACACAGGCCTGTCAATAATTGAGTTTTATATACTCACATTGTAAATAC
CACCTACCAAACCTATCTCATATTTACCATAAGTGGCTTTTTTAATGTTAACTTTGCTTT
CTTTCCATCACATTGAAATACACTTTTTGTACATTGAAATTTATGTTGATTTTTCTAGCG
AATGGGTATGATGTTCCTGTCATAAACCTTGTCTGCAACTCTTATACAAAAATATAGACG
CATTTAAGTGAGCAGAAAAAAAATGATGTAGCAGTTAATTTTTTTTTATGAATTAGTGGT
ACGTACCCAAGTATGACTTATATTACTGGGTACTAATAATCAAAGATCCCATTCTCCGAG
TTGGTAAATATGGTAATTTCCATAGGAGAATGCCTATTATAAATTTTAATATAATTAAAC
ATATGCTGGTAATTTCCATAGGAGAATGCCTATTATAAATTTTAATATAATTAAACATAT
GCCCTCTCTCTTTCCCTTTCTGTTTGCTTCTGATGTGAATTTACACATCACAACATTTTC
TTTGTTTACGTACGTGACAGATGTTTCACTGAACATACAGAGTTCTAGGTGTGATGTCAT
AAACAGAACTAGAACAGAGTGGAGAACATTTCAGATAAACAGCTGATAATGTGTGTACAA
TTATGACAGAGAGGGGATTAATGCTTAGCCAAGGATAGGAGCACCTACAATGTTATTATT
TGGTCAAATATAATCTACTTTGACTTAAAACCTCTAGAAAAGCAAAATTAATTTCCATCC
TGGCTCAAGTTTCATCAATGTTCCTTAGATTAAGGAAAGAATTACATAATGTATTGGACT
TAAGGAAACAGATCCTAGGAAGGAACTTTCCTTTATTTCTTTAATGTTTTTTGTATGGAA
AATTTTAAGCTAAAGAATGTGTTACAAATGTCCATCACAATGCTAACATGTACAACAGTA
AGTTTGAAACTCAGACCGATCAGGTATAAATTAAACACTGACCTTACGAAAACTTGTAAG
GTACATATTTATGTACACCTATTTCAGATTTGACAAAATATGCCTAGTACAAGTTACAAG
AGGCCCAATGGGCCTGCATCATTCACCTGGTATTATTTGTTTGACAATTCTCTGCCTTTC
ATTTAATCAAAAGAAATTGGTTTTGGGACATTCAGTTATATATTTCAATCATACAAAGTC
CTTTGTATGTTTTAATATAGGTCAAGGTCACAAACTATGAGCGGCTCTATCGATCCCAGG
AGCTTAC
>ci|000026279|proj|Sample_C_D|2
TTTCTCGATACAAAAATATTTATTTTGATGTTGCAAAAACATTATATTTCACAAAACCTG
TATATGTATACTGTATATCTTAAACAAGAATTGTTAACATTTTCCTGCACAACCATAATC
ACATCAATTGTACTAATGATTATGTTTAGATGAAGTAGAAATTATAGGTAATCAACATAA
CCCTTCTTCCGCAAAAGATGAATGGCAATTATCATTTGATTTTGATCACATAGTTCTTAA
TTGACCACACATTATAAGCAACATATCAGCAATTTAAATATTAGTGAAGAGTCATTATTA
CAATAGATTTAGTCCAAATAAATATTTAAAGGTAAAAGGGGAGGTAAAATAACTGTATAC
TAGAATCAAATAGGTAAAAGTTGGATATTAGCACGAACCAGGAACGTTACATATAAATAA
CATAACACAACCAAAGTTTGTGAAAAATACCTGGTAGTGGCCATTGAGAAGATTCCCTGA
TCAGAAACAAACTGTTCATGGAATTTTACGACAGGCCGGTTCAGCTAAATCACTTTATGG
CTATATTAGTCTGCTTGTATATTGAAACAGGAAGCCATGATACAATCAGATAACTAATAT
ATTGGATATATCGATGTGAATGCACTGCACCTTTACAGTAGGCCGGATGGAAATTAAACC
AATTAAGTCAAAAAGTCAAAAGAGGTTGAAAGTGCTTATGTTATGGTCAAATTATGATAT
CAAGTTATGGTAATATAGCATAGCATTAGTGACGGGCAAAACGTGTGTACATCACCAAGT
ATTAATCAAAGTACTGAAAGTACTGAAGACACAAACGAAAACAAATTATTTTAACTGCTT
TTGTTTAGTGGGGACATGGTCAACTTTGTATGGAACATCACCAATACCTGATTAGGACTA
GGACAAAATATTGGCAAGAAAAGAAATTCATATCTACTTTTGATTGCAAGTGCGTCTTGG
CAGCTAATTGTCAGAATAGGTACTCAGGTAATCTTATTTGACATCTTCAATGGGTTAATG
TATACGTAGTTGTAGATGTAATATGAAGGTCCTAGATTACCTGTAAAATTAATGAGGCCT
TTCTTTTCAAACTTTTGAGGATCCCATGCCTATAAGCGCTTCACAAATTATCATTATCAT
TAGCATTTGAAAAAATATTTATACATTTGATGTAGCGCCCCATCTAGCTACCAGCTTTTA
GATAAGAGAGAGCTCAGGTTAAAAACATTTGTGTGATTGTTTTAGGATTTTATCGTGTGT
GCGAGCCCTGGTTTGAATGATGTTATGTCAAGGTTTTGAATGATATTTTGTGGCAGATTG
TTCTATCCCTTCAGTACCTTCTGTAAAATAGCGATAACAAACTTCAATTATCAAAATCCA
AGATGGCTGCCTGT
>ci|000026427|proj|Sample_C_D|2
AAACACTGTTTACCTTGACTGATGTTCGTAAAGAACGATACACGGAGAAAGGCGAATGGA
GTCACGTGTGTGGAAGTGACGAGTCCGTGCAGCCCCGTAACATATGCATTCTTATAGGAC
CTCCCGAATTACAATGTGATTGTTTTGAACTGATTAAAGTATTTACGAACAATATTGCGG
ACACTTTCAATTTTCGTAATTAAGGGAAAGTCTTAGTGCCTTCCGAATTACAATGTTATT
GTTTTGAACTGATTAAGGTATTTACGAACAACATTGCGGACACTTTCAATTTTCGTAATT
AAGGGAAAGTCTTAGTGTTATAACATATTCTTTAACAACATCACACCTGATAATATTTCC
CAACAATAATTTTTATAGTTATAATTTATTTAAGCTGTATATGGATGATCGATGTATAAA
ATTTGGATCCGAAATTGGGTGTCTCACTCTCAATGAAAGAGTTGGAAAGCAAGAGATTCC
CATTTTCTAAGCCTCATTTTAAACATGAATCAGCAATAAATCTTCTGCATTGTTTATAAT
TTCAAAAATCCAAATTTATCAAACATNNNNNNNNNNNNNNNNNNNNNNNNNNNNNNNNNN
NNNNNNNNNNNNNNNNNNNNNNNNNNNNNNNNNNNNNNNNNNNNNNNNNNNNNNNNNNNN
NNNNNAGTAAAACATTCTTAAGATGATCAGACTTGATACAAACTTTTACCCATTACAAAT
AAAAGTACTTAATTCAGCTCAACTTTATATATTTCTAAACGGTATAATGAATTTCTGATA
TAACGAAATATTTCTTCTGGGTGCCAGGAATTCATTATAAAAAAAGTTTTACTGTTTTCT
TTGACAAAAGGAGGTCTACACATGTACTTTAGAGACTTG
>ci|000026679|proj|Sample_C_D|2
AAAATCCTCTATAGTTGTCACTTTAGGGCCTTGAGTTGCGATATATGCCTTCACACCTTG
TGTATCCTCTATATAATTAGCGTTGATATAGTCGGTGTAGCCTTCCTTCTCTTTCCGTAA
GGTAACTCTCGAATGGTCATATGCAAACGTTGTCTTGAATCTGTTAAAAATAATATTTTC
TGGCGCCTTCGATATGCCGTGTGGATGAATCAAACCATGTGGTAAATTCTGATATTCAGT
GTCAAATGTGTCGTTACTATTCTTCCTGACAATGATGTTATGTAAATCCGTTACTTTCAT
CTTTGTGTCGGCACTGACAGGGGTACGTGACGGATTGTTGATGTAAATGACTTCCTCCTC
GTCCTCAGCAAACACGTCCGGTATGTCTCCATGTTTATCTATATGCACATCACCATGAGT
ATCTCGTACATTTCCCGGTACTTCTTCCTCTTGGTCGGTATGACCGTTACTATTCTTCCT
GACAATGATGTTATATAAATCCGTTACTTTCATCTTTGTGTCAGCACTGACAGGGGTACG
TGACGGATTGTTGATGTAAATGACCTCCTCCTCGTCCTCAGCAAACACGTCCGGTATGTC
TCCATGTTTATCTGTATGCACATCACCATGAGTATCTTGTACATTTCCCGGTACTTCTTC
CTCTTGGTCGGTATGATTGTTTCCCAGTTCTGCTTCTGAAGACGCCATGTTGACATATGC
CTGGTCGCCATTCGTTCTGTCAATTTTGAGTGTTCTCTTTTTT
>ci|000026752|proj|Sample_C_D|2
CGTGATTATTGTTTGTTTGTTATCTCTGGTACAACAAAGTGTAACATCATTTAAGCAGAC
ACATACATAGATACACACACACAAAAATCTTTTAATGTATATCGTGACTGATTGTACATA
AAGAAAATAAAAACAAAAACATTGTTTAAGATTATTTATTTTTGTTTACTTGAAAACAGT
AGGTCATGATGTTTACCGTCATACACGGATTGTCTCCCTTGCTAGTCACACACTAGTGTC
TCTCTGGTAACACATGTCTCTGTGCCTACATCGGCCCATTCAAAATACCTCCACACTATA
ATCCTAGGGGATACGGACGTGTCATGGTAGATATTGTATTTTNNNNNNNNNNNNNNNNNN
NNNNNNNNNNNNNNNNNNNNNNNNNNNNNNNNNNNNNNNNATCCTAGGGGATACGGACGT
GTCATGGTAGATATTGTATTTTGACATTGAAATTAATTTTGTTTATTAAATAATAAACCT
GGTTAGGTGTTTTGTGAGAACTTAAACCAGGATAATGTATCAACCCTAAACGTTCTCACG
AATCTGCAGCCTCCGTCATTCTGATTTTTGTCGTCACGCAATGTGAGTCATTTATTTCAA
GAGGCCCGGGAACCTCGCATTACAAAGACATCAGGTAGCGAACATCTTGGCACAGATGTA
CACAGCCACTGGGAATATGAATGACAGCTTCATGGGAACAATGGTACTGCATCCATTGTC
TGTGTTTGTTCCATTTGAAGTGGTAACAGGATCGGTAGAAGCGGTACCCCCTGAACCAGT
AGCTGTAACTGTTGTTGTTGCTGCTGCTGTTTCTGTCGTTGATGATGCTAAGCAGCCAGA
CTCTGAAAAAATAATTGCCTCTGTAATAACAAACAACCGAGTTTCTAATATTAACTTTTG
ATGCAAGTGTTGAAAGGCATATTGATATTTGAAATTAGGTCCCCTATCCCCTCCCGGAGC
CGAAATAAAATACATTTTGGCATTTTTGAAGGTGTTGAAAGGCATTAACACACCATTTTA
TAATTGTACTAGGGTACTGATATTTGACATTAGGGTCCCTATTGTGGTTGTGAAGTGACG
TCGTTCTCTAATGGACCCTATACCTGGCACATCCTCCCGTGAAAACTCTACACAATACCA
TCGACATGACACTAATTTATGTGTGGCTGTAAAACAGTTAATTGACCGACAGATATATTA
TGTACAAACATTGTTTCGATTACCTGTCAGACTGATAGCTTTATTGCGCGTTATATTTGT
ATAGCTCGCGCTATAACCAAGATATTGCAATATCCAATACGGACACCTGGTAATACTTAT
ATTAACAAAACGTGAAGGACCACAGAATCACGATGTATTATACCACGTGTGTTTCTTACA
CCAACACTGTTAAATTCCATGTTCGGTAGCATTTAAAATTTTCAGCTAAAACGAGTGCAT
TCTTGGTTTAAATGTCATTTCCGTCGTCCTTTAAGTATGCGCGTTGATGCAATGCTTCTG
AATGATATATGACGTCTGAATTATATATCAGCCATTGACAAGTTTGAAAAAGATCTCCAG
GAAATCCA
>ci|000026813|proj|Sample_C_D|2
CTACAATGTATATACTGAAAACATAACAGTAGCCATGTGACCATACATTGTGATAACAAA
TATCTCTTTAGGCTCATCAGGCTGATATGCCATACAGAATTTTGTACTAATGATCACCTT
AAGAAAATGTGTGTAGCGATCACGATTTTAATGCATTTCTTGACCCAATAAATAGATAAA
TGGATCAAGACGAAAGTAAAAGAGCAGGCTTGGTCATAATAGTATGTTCCGGTAATATCA
TCGATAAATTCAGCCTCTTATAAAAATAAATTGTCGGCGATGAAAGCGCAGTTTTTCTAC
TACAATGACATATAATGTACCCGCTAGCCATGTTGTTGGGGATACTCGAACAAACCCACA
ACGTCAGTCTAATTGGTAGTTCGCTTAGCGTTGTGACGATATTCAAACTTACTACTTCTT
TGGCAATACACCTCAATTTCTAGCCCGAGTTTCATGATTCGCCTATCGAAGACATAATGC
CCGTCAATAACTTGTATATTAACTAGCGGTATTGTTCTTCTTAAATACCCCCAGCACGTC
TGCCCACACTCCAGCCAAACCGTCGGTTTGTCTGAAATAGTCAATTGCTTCACTATCTTT
GAAGTCGGCGGGAATATAGCTTTGGTAATTGTCTAACACTTTTTTCTTTTCATTTTCTAT
TGAAAATGCAACCTTTTGCATCCGAATCAGAGGCACTTCCAAGTTGTGTTTATGAATCTT
TTCGTTCAGTTTTAGAATAATGTTTTCAAACTTTTCTTTATGCACCTGAAGTCTGGCCTG
ATCCTCAGGCGTAAGGGAAGCGTTTTTCAATCTACTTCTCTCCAGAGCTAGTTTAAATCT
TGCATCTGTAATGCCCGTCCTAATCTCCTTCCCCAGTAAAATCCAAGATGGCTTATATCC
TTCACTAATCAGTATCCTATTGATTTTCGCTAGACCAGTTTCCATGAAAGGATTTTCGTA
TTCCTCTTTAAATGGTTTACCGAATCCTGGAAGGTTATCAAAGTCCCCCTTCCTCATAGA
ATCAAGCACATGACTTTCCACTATCTGTTCAATATCGCGCGGGCTAACCATCTCTTTTGA
TTTTCTCCGGTGGTGCACGACTGTGCTCTCTGTTCTGTTATGGACACTAAGCTCGTTGCG
GATTTCCTTTTCCAATTCTCGCATATCTTTGTCCTTACTTGGCATCGGTATCGGTTCTAC
AGATGTCTTTAACTTCCGGTTGCCATCGTTACTAAACTGTTGTCCGTAAACCTGACTCAT
GAACGGACGTCCTACCGTCCGAGTGCTCGAGAGTCGGAGAGTCCGCGCACACCAAGAAGT
CAACATAATTGTCGAATTTCACTTACCAAGACACGTTTGTTTTGGTTGATTCTCTATAGC
CAGTCAGCGTTATATCTATGAGGATCCTCTATGACAGCATTATAAATACTAAGATGGTCC
ATATGATGATGCAAGTCTATTTTCTGTTTCATTCATCTGACCTTTATCCGTGAAATAGTT
TAACAGTTGATAAAGTCCCTTAACTGTACATCATCGAATCGAATTAC
>ci|000027013|proj|Sample_C_D|2
CTTTATTTAGCCAGAGTAATACATGTTCAACCAATATAGTCAACCATGTGGCTTTCAAAA
TAAGCATAAATGTTATACGTATTATTAAGATCAATATATATGTATATATTTATTTTTTCA
TAAAAAATAATAAAAATAAAAATAAAGAAATAACATTTTGCTCATCGATTAAACTCGTGT
AACTAACACACATAAATCTAAAGCATTACGTAAATGTCAATCTCTGTTAATTGTATAAAG
TGTTCGTTTTTATTCTTTAGATATATTCTCGTTGGTTAAACGAATTATTATCATATTAAT
GCTTCTTTAATATTCTTTTTTTGTCATATTGATATCACAGACAAATTAAATCATTCATTC
AAGTTCATAAAATCGCATGCAAACAAGGCATCAGAAAAAATAATGGCAAAATAAACAGGG
AATATATTTATACAAATATATACATATTTGATAATGTCATCGAAGTTAAAACTCGGCAGT
GACTTCCCGAAGGTCATATCCAGAGTTTAAATCTGTCGGGGATTTGCCAATCATTTTTGG
CATCATTTTGTTGAGGAATTGTCGATCTTTAATCACGATTGCAGCAATTTGTGACTGTTC
AGCTTTCTGAAACGCCCATAAACGTCTGTTTCCATCGATAACACGCTTTGTCAACGCGTC
ATCCCAAACAATGATCGACGGTACAATTTGGAAATCCAAATCTCCACACTGTAACTTCTC
TACGAGTGTCAAAACCTTGACCCCTGAATGACCTTCCCCAGAAAATGACATTGGGATGAT
ATTTTTGGTGAATTTTACACTCATTGGGTCAATATTGGTGACATCCGGGGCCTCATGCCA
GTATCCACCTGGTTCTTCTTCACCCTTAATCTCGACAGAGGCACCGCGATTTTCCGACGA
TAGCTTCGTAGGATTGATATAGGTGACCTCTTCAAAAGGTATTTCTGTACATCTTCCTAG
TCTTTCCAAATGTCTGAAAATCCAAAGACGCCGGTTGTCAGCAGTGATCCAACGACCCTT
CTTCTGGCCTGCCCCCGTCTCTCCAGTCATCTCCTCCTCTTCGTGTTTGATACATATTGT
TGGAAGGCTCGTCATGTGTGTTCGACCCTCCACTATATCGTCTAATGTTTCACCAATAGT
GCAATGTCCATGACCAGATCGCCTCCGAAATCGATGGTACACTTCTTTCTGACTAAAACA
TATCTCTGATGGTCTCAATTTAGACGGTTTCGTCTGCTCAGACACAACAGAGTCCCCCAT
AACGACAGGTGACTGGACTGATATTAATTAACCTGCAGGTT
>ci|000027261|proj|Sample_C_D|2
TTTGAACAAATTGAATAAGGCTGCTCGGAAGGTCTTCATCTTCTTTTCGTCCACTTTGTC
TTTTTTCTGAGACGACGGCTGTGAGTCTGTATCCATGGCAGCATCACTGTCTTGGGATTT
TGTTCTCTTCTTTCTCGGCTTCCTTTCTGTCATTTCTGAATCATCCTCACTGGCAGTAGC
CTCACTCTCGTCAAAATCGTAGGGATCATAACCCTCTTCTCCTTCCTGTCGGACAGGTCG
CTTGGCCCGCATTTCCTTTGTCTTCCTCTGTTTTTTCTTGGTAGGCACTTCTCCATCCAC
CTCATCTGCAGCCTCATCCTGACTGCTATCGTCAGTGTCCTCACCCTTCTGCCTTTTTTT
TGTTTTTTCTAGCACCTTTTTGAAGAAAGCATAATGAACAAGCTCCACACAGGCCTGGGC
ATCCTCCAGGTCTACCGTCTTTGACAAGCGCGCCTTCGCATGGGCAGTTGACAGACGAAT
CATTGTTTCCAAGGCTCGGGCTGTAACGGGCTGGGTCCTAGCGATGTTGTCATTTTGAAA
GTTGTCTTGGTTGCGGAGTTTGGCATATTCATCTGCAAGAATATCTGCGGCCTCTCTTGT
CAGACTTGGCTTTAGTGCCTTAGCTACATGGATGTACTTCCTCATAAACTGCATACTCAC
AATACGGTGGCTTTTTCCTTTGTTAGCTCCATGCAACAGTTTGTCGTGTTTTTCAAATAT
GGGTGTTTCTTGCTCTTCTTCACGGTCAAGGTCAGGGTCTGTGGTGGCCAGGAGGTTAAC
AGAGCTCCCAAGGGGTAATGCATCCCCGTCTTGTTCCCCTGCCATTCTGTAGCGATGCAT
TCTCAGAACATGTTCAGAGATTGACCTGTCAAGCTCTGGATCCATCTTGTCAAGAACAAT
AAAGAGAAGATCAAAACGAGATAGAAGAGAGTCCTGGAGCCCAATGTTTTCCATGGGAGT
CTTGTATTGGTCATATCTNNNNNNNNNNNNNNNNNNNNNNNNNNNNNNNNNNNNNNNAGC
AGCTAGAACACTGCATCTAGCATTGAGCTTGGCATGGATACCAGCCTTGGCAATTGTCAC
ACGACCCTGTTCCATCACTTCATGGATAGCAGTTCGATCCATGTCAGACATCTTGTCAAA
TTCATCAATACAGACAACACCTCGATCTGCTAACACCATAGCACCTGCCTCCAACCGACG
CTCACCTGATTCCTGATCTGTAGTCACTGCGGCTGTGAGACCAACACCTGACGACCCTCG
ACCTGTAGTAGGGATGGCCCTTGGTGCCGTGTGCAAAACGTAACGCAGCATCTGTGACTT
TGCCACCGAGGGATCTCCAATTAACAGAACATTGATGTCTCCTCGGATACGTGTGCCGTT
AGCTAGTACTTTCTCATTTCCACCCAGCAGCATACAAAGTACAGCCTTTTTGATGTACTC
GTGACCATGGATTGATGGCGCCAATGACCGACCGAGAACCTCAAACACATCTGTGTTTTT
CTGTCGACTGAATTTCTTTATCTTGGCAACATCATCTGCAGAAAACATGGGTGCCACCTC
CTTACTCAAAAGCTGGGCATTGTTGGCGATCATTATAGTCCTGAATGTTCCCGTCGTGAA
GCCGTTCTTTTTTCCCGGCAGACATCTGTACATGCCAATCACTTGTATCCTGTCACCAGG
CTTACAACA
>ci|000027363|proj|Sample_C_D|2
CTATCACCACACTACATACACATTATCACAACACTTCATACATACTATCATCACACTACA
TACACATTATCGGCACACTGCATGCACTCTATCACCACACTACATACACACAATCACCAC
ACTACATACACACTATCACCACACTACAAACACACTATCACCACACTACATACACACTAT
CACCACACTACATACATACTATCACCACACTACATACACACCATCACCACACTACATACA
CATTATCACCACACTAGATACACAGTATCACCGCACTACAAACACACCATCACCGCACTG
CATACACACTATCACCACACTAGATACACACTATCACCACACTGCATACACACTATCACC
ATGCTATATACACAATCACCACACTACATACACACTATCACCACACTACATACACACTAT
CACCACACTACAAACACACTATCACCACACTACATACACACTATCACCACACTACATACA
CACTATCACCACACTACATACACACCATCACCACACTACATACACACTATCACCACACT
>ci|000028799|proj|Sample_C_D|2
AAAACACCATTTAAGCAGGACAGTGGTAAACGTTAAAAGTATCGTCTATAGGAATAATTT
GGTGCGTGGTTCCTACAGCTGCATATTGGCAAGTTTCTGACACTGTTTTTGTGTATAGGC
ATTGCTCGTTCCATGTTCATTATGTAGGATTTTGTATACCACAAATCAAACTCAAAATTG
AGATATCAAAAAAACAAACAAAACATAAAGAATATCACAGCATGGATATGAGGGGCAAGA
AAAAACGTACGAATGACTCGCAGAGAGTTCAATGAGTGGATGCATTTCATTCAAAGGATA
TGTTATCTTAAAAATAAATTGACTTAGATATTCAGATATATGTTAAAATGCGCAATGTCC
AGTGAATTTATAGAAAAATAATGATAATGTAAACAGTCGGACTAGTAAAGCATTCCAATC
AAATTCTGTCCCTTACACCCTACACCCAAATATTATGACTAATCATTACCCCCTTTTCGA
GGAATTGTGCGTTTCATAATCCCTGGTGGTGGCCATCCAACGTACTCACTACGTGATCGT
CTATTTCTCACAGTTTTGAGGGTTCATTCGACGGTTTGCATTACCGATGGTATTTCGTTC
CGTTTCGGTTGCCGTTGATCTGCTGTTTCGCAAATTGAAATGGGGAAGCGTAACGAACCG
ATCTGGAAGTCACAACGTTACACCAGGCAGTCCAGATTACGGTCTGCCGTGAACTCTTCA
GATAGTAATGAGACGTGTAAATATCATAATCCCTGGTGGTGGCATTCCAACGCACCCACT
ACGTGATCGTCTATTTCTCACAGTTTTGAGGGTTCATCCGACGGTTTGCATTACCGATGG
TATTTCGTGCCGTTTCGGTTGCCGTTAATCTGCCGATACGCAGATTGTAATGGGGAAGCG
TAACAAACCGATCTGGAAGTCACAACATTACACCAGGCGGTCCAGATTACGGTCTGCCGT
GAACTCTTCAGATAGTAATGAGACGTGTAAATAACGCGATTTATAGTCAAATTGTGAACT
TTGAAGTGAGTAGCGACCTTTGGTAGCGAGCTGCCGCCAATGAACATTGCAAAAGCCCGT
CCTCTATCAACTTAGGATAGCCGTGGTATATTTGTAATACAGTTTGAAATTCAAATGTAT
TGGCGACCATGCGTCTTGGTGAGGCATATATTACTACTAGCTTAAATGGAAAAGAACGCA
TGCATTTGTACAGTCACGGTATATTGATAATTTAGGCGCACCGGAAATGGGTAAGTTTTT
TTTGTCAAGGATGATGGGTTTTGAATATATAATTGGGTATAAGGTAAGG
>ci|000029167|proj|Sample_C_D|2
AGAGTTCCAGATAGTGGAATTTTGTCAAATGTTTTTTACCTCTATGCCTCGACTTAAAAA
TTAAAATCCCGAACCCATCACCGTCAGTTGGCTACCCTGCTTTGCTGTTCACCAGATCCA
TGCTCTCGGGCCCGTGTAATGTCGTCCCTTAAAACACCACCCCATTACCCTAATCCAGTT
GTAATCATATACATCCCCTGTACAATGACACCTCTACAATGATGTTATCTTACAACGACA
CAACATAGAAACAGTTCACTATATTCCATCCCATTTAATAAATAACATTTCAATATAAAG
CCACCCAATTAAAACTGACATGCGTTAACTGTCTCCTTATAAAGACACGCCATTAAAATA
GCACAAATTTGTCAATTAATGACATCTCCTTATAAAGACCTCTCATTAAATTGACAAGTT
AACCAATTATTGACATCTCATAAAGACCTCCCATTAAATTAACAAGTTAACTGATTAATG
AAAGCTCTTATAAAGGCCTCCCATGACATCTCCTCATAAAGACCTCCCATTAAATTAGCA
AGTTAACTGATTAATGACAGCGCCTTATTAACTAATACTGAATAAATAATCTCCCATTTT
TACAGTGACACTTAAATACAGGGATAGTTCATTTAAAGTAACTTACAATCACATTCCACT
GACTTCATCAACTTATAGTAATATTGCATTCCCCGAATTAGATTTATTTTAATGCATTAC
AATATTGCTCTTCCTGAGAATAAAGTACTTGATGATTTTTTGAAAACAATAATAAAGACA
TTGGACATGACAGGAGCCGAGAGAATGGTTTTATGCCTGAAGTGAAAAACTTGCCCTTTC
ACATTCTTCATTGCAGAAAAATATGAAATAATTGTGAAAATTGCTCTCAAGATGTACAAG
ATTTAAAACTGAATGATATATCATAATGTTTATATATATAACTATGATTCTTGAGTGTGA
TAATGTATAAATAAAGACTGGATCAGTCCACACCCACACACAGAATACACACATCTGCAT
ACAGAGACACACACACTAGCATTCATACAGTAAAACGAGGGAGGGCACGGGCACTACTGA
AAACCAAGCTTTGCCAACTAGGAAATAAACATCGTCATTCCAGCAACTATATAGAGAAAC
AAAATAACAAAAAAACTTGTGAAAAGCAAAACTGTTACAAATTTCTGCTTTTACGGGATG
AGGCAACATGCTGGGAGTAAAATGGTTATCTAAACTTTCACAGACATGGATGATACATCG
GACAAACCTCAAAGGGAGTAACTGTCAGTAGATTTATCAGGTAAGGACATTTGTTTGTTT
TAGTTGATGTTGAAGTGTCCTCAGGTTGATAAAAGCCCGAGGACACTTACTATGGAGTAC
AGACAAGCTTGGTTTTTAGTGATTACCCATCCAACTACTGAGAAGACCAACAAACCATAT
AAGAATGAAAAAAAAAATTCAAAAGATTCCTTATGAATAGCAGCATAAGGTCATGACCAG
AAACAGGATACATAAGTGAGCTATGACATCACAGTGAGATTTCATGTACAAATATCACGA
CTCTGACTTTATTTTAACCATACAATAAATGACAATGAAGAGAAACACAAAGGGCGACAA
CTCTGGAACAAGCTTCCCTAAGGATGAAGAACTACAATTTGTTTGTTGGTTTTCTCGTTT
GATAGTAAGTAAATTGGTCATATTAACATTTTCAATATTTTCTTGACAAAAATGTTTACA
TTTATATTTGAAGTGTTGGACACAAAAAAATTATCCAAGTTCAAATTATGATAAAAAGCC
TTCCCCATGTTTCCTTTGCAACATTTACAAAATTTTCATTAAAATTTTGAACCCAGGTAT
TGTCACTATCAATTTGTTCAAATCTGAAAAGGTTAAGCCGTCAAATTTCATAATATATAG
AAAAGATTAAGAAAGCATCTGCTGTACTGAAATTACTTTAACGAAGTGTCTTCAACTTTA
AATCTGTCAAAAATCACCCCCGACTATGTGGACCCCTGGACTTCATGGGAAAAGGGCCAG
CATAGATAAACAGCACCCCAAACAGTGATGTTATCATTTTAAGGGTGCAGAAATTGGGTC
ACATTAACAATACACCTGAAATATCTATTTTTATCCCTGTTGAAGTCCCCAATAAGAAGC
AGGATGTT
>ci|000029511|proj|Sample_C_D|2
CACAGTAAATTCAACAGGTATTCCACCCACACACGTACATCGCTCACCCACCTAAATATA
ACTAATGGCTACTCGGCATAATCCTACTGAATAGACGACGGACGGTATATAAAATGAGTG
TAAAAACCCTACATGGTCACGACAAACCTACGGCCCAACTAAATACTAATCTATCCTAGG
TTGTTAAACAACTGACTACATGATACCCTATCTAACACTAAACCTATAGAGAAAGAGAGA
GAGGCGAGTCATACCAGTCGAACGAAGACTTTGTGTAAGACTGTCTGACTATTGAAAATC
CCCGAGTTATATAGCCAGATTGCGGCAATCTGCACGTGCAGATTCCCGCGGAAAGTTACT
CGGAACACTTACTGTAACTATAAGTTCCGAATGAATAAACAAATATGGAGGCCGAAATAA
GGTGAGATGAACCGTAACTGCACACTGATATATTGTTATGTGCTTACAAATTTCTCCTAC
TTTTACATTCCTCCCCCCTTAAGACAAATGTTCTATCATTTGGCAATAACTGAATTCAAA
TTTGCCAAGCTAGATGAGTGCCAAAGATACTTAGAATAGATTTACAATGTACTAAGTTCA
CACAGGACAACAACATTTTACAACAGCCTTAAACTAATATAACCTATCCTAAATATCTGA
TCACATGGCTGTGGCTCAAAAATGTCTTCAAAAATACCACCCACAACACATTAACAGCAC
TTATGATCAATCCCACTAGCATCATAAAATCACATACTTAAAATATGCTTACTCCATTAT
ATTTACAAAGAAAAACAGTAATTTGGTTTCACAGACCAAATTCCAATTGTACACTGGTAT
CCAGAAATAAACATCCTACACTTTCAACACATATATTGTTCCCTTTCATTATAACAAAAC
AATATTCTATTGTTCAAAGATATCTCCGAACAAATTCTAGATATGGAAACCCATGCAAAT
TGAACAATCATG
>ci|000029875|proj|Sample_C_D|2
CCGGTACACATCTAAGGATGTCTACAACATGTTTAATTTGAAATATCTACTCTTTTTATA
TGTTGACCACATTTATGAACCAAGTTTTATGTGATATGGAAATCATGTCCGTAAGATCCT
GTCATCCAGTTAATAAATAACATTCATTAGGACCGGTTCTGTTCATCTCTTTGTTGGAGT
TTAACCCAGAGTCCGGACTTCGAGCGTAGTATTCCTTCATATGATAGTACTGGCGTGTGA
TCATTATCTGGGAGAAGTCGGAATCTTTTAACTAATTTGGCGAGTGCAACCTTTATTTCA
TTCATGGCAAAGTTTTGTCCAATGCAGTTTCTCGGTCCAGCCGAGAACGGTACAAAGCTA
TATGGATCTCTGCTTGAATCATCCAGAAAACGGTCTGGTCGAAATGTCTCGGGATCTTTC
CAGACATCCTCTCTATGATTCATCGCATCGATAAGAATTGTGATTTGATTATTTGCTGGT
ATAATCAGTCCGTCAATCTCCGTCTCGTGCGTGGTAACCCTGGAGATAAGAGGAACTGGG
GTATACATCCGTAATGACTCTTTAATGAACAGTGGGAGCCTCTGTAGGGCCTGTATATCC
GACCATTCCACTTCATGTTTGTCACCCACTACCAGTGCCACCTCCTCATATACTTTCTGC
TGTTCCTCTGGATTCTGAGAAAGCAGGTAAGTAGCCCAACCAAGAGCGGCGGAAGTGGTG
TCATGACCAGCAAAGAGAAAAGTATCGACCTCGTCCCTGACCTCACGGTCGGTCAGTCCT
GTACCGTTCTCGTCTCGAGCGGTCAGTAGAATGTCCAGGAAGTCTAGTCGGTGTTTTTCT
GATGAGGAGGGGTCAGACTTCAGTGAGGCTCTTCTGTCTCGTATGACTTTCTCATCGAAT
TCGTGTATGTACTTCGTATGGGAGAAATATTCTTTTCCAGCTGCTGACCATTTGAATAGG
AAATCTGGATAAAGCCATGGCCTCAAAGTTCTATATGTTGTAAGGTAAGTCAGGCGTCTG
ACACCCTCCACATAAGGATGTTCGGAACTTTGTTCCTGTACGCGTGAATCGTGCGAAAAT
GCGGACATCAGCATGGTATCCAGGGCTGCCAGAATAAATGGTTCCTGAACTTCGACACTT
TTCCCACTTGATGTCGCCTTTGCCATATTGTCTAGGAAAATGTCAAAGACTTCGTTATAC
AGATCAACATAGGACTTCAATACATCGAAGTGGAAAGCTGGTGTAAGCAGACGTCGGTTT
CTCTCCCATTTATGGCCATTGCTTAAAACTAATCCATCACCCAGCCATGGTGTGATGGTG
TAATAAGCCTCCCCAAATCTCTTCGGTTTGGGTTCTGACGACCTCAGTAAAACCTTGGCA
GTCTCGGGGTGACATGCGGTCAGTATAGGAAAGAAAAACATCAGCCATACACCGCTGATC
CTTTTGCCAGTTTCCTGAATACCCTTCCTGACCAAACATACGTAATCCGAAAACTCCGGA
ATCAAGTGTAGATGTCCCCAGATAGGATGAAACTTCCCTATTGACAGGAACTTCTCCGAA
TTATATATACCAATATATATAATATATGTTTTGATGATGGCGATGACTTTCCACAACAAA
ACACAGCTCAGGAGAGAACTTATGATAAGGAAAAGCATATCCATCACGACTCTCTCTGAA
ACTTGGCTTGAGTGTGTTATGTTCAGCTGCCGATTACTAAGCAGACGGTCGGTACTTATA
TAGTTGTGGTTGTTGCGTCTGACATTTTATCGATTTTACAATTGATTACGTCCACACTGG
TCAGTTTCAGTGACCACTAAACAGTAATTACTACTCAGCACATCTGAGGATTATGTTCTA
ACAACAGTACAAACTACGGTGTATGT
>ci|000030196|proj|Sample_C_D|2
CAACAATATCCACAATCTTTCATCACAGACTTCATACAAGTCACTGTTCAAAACAATGGA
GACATCAGAGGATCTAGGCTAGACATGGCACATTTCTTACATATATAATACATTGTTGGT
TTGTCCGTGTCAAGAGATTAACGTTGAGCCAGCCACATGCATTTACCCCAGAATTACTAC
ATGAATCTAATTTATATCTGATCCTACAGTTAAAACATTTCATATTGCTTTAGATATATA
CAATATATCTTTTATTTATAAAGATGTCAAGTCTATCTCATTCTCAACTAGCTATATAAA
ACTATACTGTACTACAAAATCTGTTTTCAACATTGAAAGATTTTTTTTCTCTGCTGTGAA
GATGCTTTAATTTCAAATTACATCTTACGAACATTATACTTGGTATACATCATTTAAACA
AAGACATATTTGACAATTATTGATGTGCCTGCTATTTCATTAAATGTTGTATATTTTGTT
CTTTACTTAACATAACAATAACAAGTCATTCTCCTGTGACTGACACATCTTAAAGAGTAT
TCTTCAAGAAAATAATATTTTGTTAATTCATGGAGAAATAAGTTTAAATTGGAATTTCAA
ATATTGGATTGATACATTACTAATACTATGGCAGAGCAAATGAATCATCTTGTATGGAAT
TCATTTTATTGTGTCTATCACACGGAGTTAAATACTTGATATTAATTTCACAAAACATGA
TAAAAACTAACATATATTTTAAAAGGAAACAATAAAATATATAAAACTTCATCAATGCCG
TATCATAACGGCCATCAAATCAGAGCATTAAAAATTGAGTCAAAATTTTGTAGATTATCA
AAGACTTGATAGGTTTTCACTTATAACAAGAATGAACTTGCAGATTCTTACAACACAGAT
AACTGATACAATGTACATGGTTCTCACT
>ci|000030292|proj|Sample_C_D|2
CAGGAAAACAAATCCACTTAACACTAAAACATTAAGGAATGGTGGTGTATTACACTGGTT
TAGTCGATGTTTAATGTCACAAAACGACTAATTACTGCAATAGTTCAAACTCTCAGCCAA
CATCAATGCTACTAATTACTATAAAATTCCTGAATAACATTTTGTCTCGGGTATTCCCTC
GACAAATACATAAAGCACATCTCAATATATATATCATCCGTCACTTTGTTCCAAGTTTTT
GGACTTGGTTCTTCGTCGTCCAATCAGAGTTATTATTGGTAATTAACGTTCCATGGATAG
ACATTTGATATGATACAGTGTATTAAAATAATTAAGTACATGAATATCTGTAATACCGCA
CATATACCCGTGAGTTTGAGTTATATCCCACTTTCTACCACAATAGTTGGGTGTTATTCA
ACTCTCAATGCATGAAATAAGCATTAAAACTGTCCACAGAATGTAAGCATGTGGTTCAAC
GCGTTTTGATTGGCTAACACTTGAAGGCCGCTTCACAAGGTCCCGGAAATGATAACGCAC
AAGAAGTAGTTTGCAGTTTTTGTCATTTGTTAGAAATATACATTTATCATTTTTTTTTGC
TTTGAAAGGAATAAAATTACTCAATGTTTGTTATGATTTGCAATAAATTGTAATATTTCC
ATATATTTCCGAAAGTGTCAGTTTTGCCTACAGTTAGCGGCATTTTCCTCTTAGACCATA
TCCTTATACCCACCATATATCATGAAAACTACACAGGTTGACACAAAACAGGTCCATTCA
TCCTCAGAATAGCTTTTCTAAGGTGGTAGAAACAGGTCACACAAACGCTTGGTTGTTGTA
TAAAGTATTTCTTTCACTCTCGTTAGTTATTTTTCAGTTAAAACAAGAAATACCACATAC
AGTAACCGCTCATTGTGTAACCTCTATATTTCCTGGACGACAAGAGTGATTCAATATATT
TTGCAGTTGTTGCAAAAACAATAATAATAAATTTCGTTCTATCTGGGTAAAAATATATTT
GATTTTCTTGCCATCTGTATGAATGAAACCTGAATGTTTACTTTTTATTTCACTAGTTTT
TTTTTATTCGACATAAAATTAAAAATATTGACTCAGATTAGTTTATGTGCGGATTATGAA
CATTGGCGAGGATAGATTGTTATCTCATTTTTTATCGAAATCGCTTCTCCAAAAGTGAAT
GACGAATTTGAATATCAATTTTAAAAGAAATAATGATATAAATGATATATACAACATACT
TCAGAAAAAGGTAATTTCTATGCAGAGAAAATGTCAGAAAATGTCAGAAAACGAATGAAA
GTTGGCTAATGCTGGGTTCATATCATTGTCATTTTATAATACAATTATTACGAACATTGA
ACGAAGGGGAAATAATGGTCAGTGTAAGAATACAGCCTTATTTCAACAATATAGTTAAAA
CCGAATAGTTATTAATTCTCAATTAAAAGTACGTAGAAAACTATCTAATGATACCATAAC
ACTTTGACTAAACAACCAGATTGCACGATTTAGTTAAAGGGAGACAACTAGTGGTAGTTC
AATGGATTAATGGTAATTTTGTGAGGTAGATTTTTTAAACTAAGGTATTAATTCAAGCAA
TGTTATTGTGAATGATTTGTAAATATGGAATTATAATATCTCTTCATTTAACTTCAGCCA
TTTCTCCTCAATGCGTGTTGAATTGTACATACAGTTATCATCTCTCTCACCCGCAATGAC
CGCTTGTGGTTCTCTCTTACGGAAATCGTTCAGCAATATTTGTTCTCTGGAGAATGTATC
GCCACCACTATGTATCCTATTGTGCTGGCTATGTACGGCAGTCACATGAGTATCGCCTGG
TGTGTCTGTGGCTATCGGTGAAAGACAGCCATGCACGGGACAAGGGCCTTTTGGATAAAC
TGGAAAATTCATGTGAGAGCAGCTGTTGTTTTCTTTAACATTATTCTGTTCAATATGAAA
CTTTGTTGGTGTGTTTTGGTCGGCATCTCTGGCTTTGCTTGTGGTGTTGCCATGGCGACT
GTTTGTAGAACGTCCATCGCTAGGTTCTCTACCTTTCCTCGTGGAATTCAAGGTAAGTTC
CTTTGTTTTTAATACTTTGTAACGTAGAAACCAAACTAAACCAGTTAAACTGATCACCAA
TACAACTGAAACTACAACAGCGACGACTGTTTTATCTGGTTTAGAGGGGATCGTCGATGC
AGGGTGCCACCTCTCTGTCGCTGAGGCAGTGTCAACATTTAGGTCCTCATCTTTATCTTG
TTGTGGGGTAACGTTAATTGATAAATTGTATGTGGAGAGATTGTTGTCACACATGGGCAG
ACTCTGGCAGTAAGCATTTACTCTGACGTCGATAGATGGTTTGGTGTATGTGCAGGACAA
TTGGTAGGACCAGTCTCGATGTGTAGACGAATTGTTGAATCTTATTCGGAAAACCTGCGT
CGGTGACTCAGTTTGTCTTGTTGGGAATCCGACAGTGATCTGAAATCCAACCAAGTCCTT
AATGGAGGAGTCATCAGGGCTTCTCCACGTGAACACCAGTACTGCTTTTAAGTGATCCGG
CGGGTATAGCACGTGACCCTTAAATTCCACTGGTTTGGAGGGGCCACAATGGTCCTTAGG
TGGCGGATACAA
>ci|000030492|proj|Sample_C_D|2
CCGACAAAAAACTTTTATTTCAAGCATACTACACAAGCAACATATTTGTTTTCTTGGTAC
GGTGGGCATTGCAAAGATCCACAAAATGCTCTGACTCCAAAAAACAATCTGCCATTATCG
TTTGAATGAGGTGCTCCTGTAGGCTGTGGATGATCATCTACACACGCGTACTCAGAAGCG
CCTTTATAAGGATAGCCTCCTGCCGCCAGGTACCCGCCATACGCCTTTGTCCAGCCGGTA
TAGCATGTTGTCCTAGCAGGTATCATCAGTGTAGAGGCAAAAGAAGACCTACAGACCGCA
CAAGGAACGTCTTCGTCGCGAGAATGTGACCAAAAAAGGGGAATGTGAATTATGAGATTC
GTACTCTGCCCCATAAAGCTTTGCCGCGGCATAGTCAGGAACAACTGTCGTCTGAGGCCA
TTCTGGATCAGGCGGCAGGCAAAGATAGTCAGCCGCTGCGCCACTGTCGTCATACCACGA
ACCTCCTGCATATCCAGAATACACGAGTTCCGTCAGATTTGAAGGACAGTCAGGACGCCC
CCAGCGGACAAACGTTGATCCTCCTGCACTGTTTGACTGCACTGTTGCCTGTAGTTTCTG
TATTTCTCCCTGGAGGTGGGTCACCTGTTCTTCAATGGAGTCTGGTTCATTCACGAGAAT
CCTCTTGTCATTGCTGTCAATACAACTAACATATACTAACAAAGTAAAGACTGAGATGAT
CACCGTCAGATCGAGTCGGATAAGAATCATCTTGTGTCTAAAGACTCTCCCCTTTCTCTG
CTTGAAAAATGGTTACAGTTATCTATATATTTATAGTCCGACCAGAATGGCCTGTCTTGA
TGAACTTTGATTAGCATGTTGATTACAGAGGAGTCTATAGTCATTTAGGGGAAATAGGTG
CTTTGTGTATGTATGTATATCTGCTAGTTGTTTATAATGTAACAAACCTTAAA
>ci|000031344|proj|Sample_C_D|2
TAAGCATTGTATCAAATGAAATATTGCACTTCAGATATCGCCCTAGCTCTAAAATAAACA
AGGACTAAATACAATATATGCACCAAACCTGTCTACCAACCAAACCTGTTTACTAAAGTT
TTGGTACTTAAAAGCCACATCACTAAATTTACGCTCCAGATAGTGATAACTCTTTTGTAT
ATTACTGAAAGATATATCAACTTATCACAGGGACTTGACACAAATTTCAAACCCACAGTC
AATATAACAGTATCAATACTATAATTATACAAATAAATACGGTCCATGGGTTAGAAATTT
TTGCCAAATTCCTGTGATGAGTAGGAGAAAGAAAACAAAAGCCTAACATTCATTAAAATG
TAAGACAGTTTTATAATACTTAAGGTACAGTTGTATGCAGATCATAAGATGTTTCTACAG
AATTTACAGGCAACAATAGGCATTAACAATCATGTAAACTTAGGCCACTGAAGCTATTTT
TTCCACTAAATTAAAAAAAAAATATAAAATAAATGAATATTTATGATTTCATGATCTGGT
AGTTTGTTACGATCAGCAGTATTGCATTTTGAACACAATATTTTGTTCACAAGCAATAGT
ATTGTGTTTGACATGTACAATGGTTTCTTCTATGTTCTTTCCATACCATCAGAAATGCTC
TTAAAAATCAAAACGACATTAAATTCTGTTCTTTAAATACAAGTTGAATGATTATCTTTT
CCACACCCTGATTAGGCTCAACTGTATAACATGAAATGTTCGTAACTGCGTACTCTTTTT
TCACAGTTTAGATATTTCAAATTATTTTGTGCATGCAAACTTTTGTGGTTAGCCCATGCA
ACAATGATATTTAACAAGTAATACATACAACAATATCTGTTGTATTTACATTCATGGTTT
TAAACAACAATGAAAACGCCAAGTTTATACACGACGAATGTTTCATGATAAACAGTACCC
TAACTTTCTATCAATGGGGAAACAATGGGGAAACAATGCATGTCAGGAACAATGTCCTCT
AGTTTCTATAAACTGACCAAGTTTTACAATTGCTGAGCTGATAGGCTGTCAAACTTTAAA
ACTCTATATGACTGATAGGCTGTCAATGTGGCTGATAGCCTGTCAAACTTTAAACTCAAT
GTGGCAAGTCCTGCAGTTGAACACGGAACAGCTATTTAATCTTGAAGTCTTGGAAGTACT
GAGTTAAACAAATTCTAACACTGTGGCTATGCATGGGAAGTTGGTAATTCTCAACGGACA
TCGTCATATTAAGATGTGATATATGTGAAAGGGTGATATCACAAAATGTTGGTATTGTAA
AATATCAACAGCAAAATGTTGTTTCAATTATGACTTTACAATGTCATACCTTAGGACGTC
ATATTAACTACACTGTGCAAATTGCAAGGTTTATTCTATGTGTGACTTGGCAATGTAAGA
ACAAAAATCATAATGAATTATTCTTCAAACAATTGTACTGAAAATGTCATTAAAACCAAG
CTCCATTCTGAATGTGACTGGGCAATATCAGAAAAGTATTGAAGGACGTCAGCGACAAAT
TCCAACATTATTCCCAAAACGACATGACCATATCATATACACTGTTCTGGTACCGTAATA
TGTATTAATACCAAAGCCCAACACTACTCTTAATGTGACTGGGCAATGTCTGAGAAGTAC
TGTAGGACGTCACCAACACTAAACTCCAGTGATATGCCAGAATCTGGGTAACACTTGTTG
ATGAGATCCTCGTGAGATGTACACTGTCGGAGAAACACGTCCTGCATGGCTAGCCAGGTT
ACCTGCAGCAGGTTTTCTTCCTCACACAACTGTTTCTCAACCTTTTTGTATAAATGTTCA
AGACTCTTTTTCACCTCTTTGCCGGGGTACTCTTTGATGACCTTGCGTAACTCCTGTTTA
CTGAAGGCAAGCTGGTACCCCACCTCCTCAGGTTTCACTCCTGATGCCACTCTATTTTGT
ACACCATCAAAGAACACATGAAGTTTTTCCATGGGTCTCCCCAGCAGATGAGTTGTATAC
TGGTACAAATTGTCCTGGTATGTCTGTTTGGCCTCTTTCCTGTCATTCTCCAGACAGGGT
ATCTTCAGAGCGGACAGAACAGAAAACATGTGATGGAAATTTTCCATCATGACCACCTCC
CGAGGAGTTTTAGGATGCTCAGAAGCAATCCTTGCAATCTGTTCAAATATAACTG
>ci|000031532|proj|Sample_C_D|2
AAATTTCTAGATACAGTCATACACATCTATTGTTTTGTAATTTTAACTAACTTTAACATA
TGTTTCTAAAATGCACACGTTTCACATTAGACTGCAAATACTAGCAGGTGCTACCGACCG
GTGATTCATACACAGTCTAGTCTAAACAGGACAATTACAAGGATCATTTAAAGCTGAAAC
TGGATTTTTCAGTTCTGGCATGGAATTTTAAAATTTAACCTAATTTCTGATTCAGGTTGG
ACCTCCCAACTTGAAATATTTTTTCCTGGTTTTATTTATCTATATATCTATACTACCTTG
TGCCTTTGATGAGGAATCAATTCATGAGACAAGCTCAGAAGTCACCCTATCCTAGCCGAA
CAACACGACTGTAGACATTACTAATTATGTAGAAATTGTATAGATAACTCATCTCAATGA
ACATAGACTAAGAGTCTTTATAAGTACAGCAAGCTACAAATAAAATGACTAGCATTACAG
TTCAGAAAAATAAAATAAAAGATGGTGTGGGCTATTGAACCATCAGAGAAGCACATGGTG
ATCTACCACACCATCTGGGAAGTACACTTTAGTGATAAAGTCATACCAACCAAAACTGTT
TGCAACACTTTAATTTGTTTAGCATTATTTTCAAAACTGGTCTCATATTTCTACACAATA
CTGTAACAATTTGAAATCTAATTCAACATCCAGTTCAAAAAGAGGCACGGAAATAAGAGA
ACTAAACACTCAAAAGAAAGACAGCTGATTTATTAATTTGGGATACAATAATATGCTTAT
AGATATCTGACCTTCAAAAATGCTCTTAAAATTGATTTCAGCAGAGAACCAAAGGGACTT
AGCATGAATTTCCACTTTTATAATACATATATAAATACTGTGGGTTGGAAATTTGTGACA
AGTCCCTGTGCAGAGAACCAACCCTCTTACTGATTTTATAATCTATTCTGAAAAGCTACT
ACATTTGGAGAAGTTCAAAATAACAGAACTTAGTAAAGTGGAAGTGTTCAAGAATAAAAT
GTTCTGCCATCATTTCTATCTAATATAAAACCTGTTACATACATATACAGACAATCAATA
ACACATGATTACTATAACATACAATTCTTTGGGAGAAATGAAAATATTGCACATTATTTT
TCTTGCCTTTTATCACTTACCCAGGCAAGTAAAAGGTTACTAGCTCTACAACTCGTGGCA
ACATTGTGGGTGTTAGTATCTGATAATAAGAAAGCCATTTTACCTTGTAACCTTGGGATT
GGACAAGGTCATTCAATAATGTTAACCTTGGGGGCTTTACATCTTGAAAAGTGGTCAAGA
CCAATAACTCTTAGCACTGATCTTTTGGTTCTAAAAACGTTAAAAAAAACCATTAATTTT
TGAATGTAGAGAAATAACTGAAACTGTTTTTTTTCTTCAAAAAGAATCAATAAAATTTCT
ACTGCATATAGTATATCAGAAATTTTCTGTTCAAAGTGCAAAAATGATGGCAATGATGAA
ACATTTCGAAGATGTGCTAGTTTATCATTCTTCTGAACATATTCAGAGAATATGACTGAC
TTTCAATAAAGAATCCATTTAAAATGAAAACGACTTCCTGGTTTGACATTTTATGATACA
GTACAAGATCTAGGAGACATAGAGCTTCTGTTGTAATTTTTCATTTACATTCTAAAACGG
TCTCTTTAATTACGACAAATATCTGGGAACTACTTGGTGATCCATTTAAAATGAAAACGA
CTTCCTGGTTTGACATGACATAGAACTTCTGTTGTATTTTTTCATTTACATTCTAAAACG
GTCTCTTTAATTACGACAAATATCTGGGAACTACTTGGTTAAACAGATTTATGGAACAGT
TTACCACATGCAGCGGACATTAACAATTTAACAGCCTCTTGGAAAATCGTTGGAAACACA
AAATAATACTGCAAATGTGACACTTTAGCAAAATCTCAACATTGTCTTAACAATGTACAT
TTAGTTAATAGAAACAATGACATGGAGGCCTTTACATTGTAAACTTAGTTCATAGAAACA
ATGACATCGAGGCCTTAACATTGTACATCTAGTTAATAGAAACAATGACATAGGCCTTAA
CATTGTGCATCTAGTTAATAGAAACAATGACATCGAGGCCTTAACATTGTACATCTAGTT
AATAGAAAC
>ci|000031664|proj|Sample_C_D|2
TTATTATGTTCCAAGGGAGATCATCCAGAAGTTGCTTAAGGTACCAGACCTTCATCTTAA
AATATTATGTCAACATCCATCTAAATTAAAGACAACGAAAACTACCTTATATTGCATTTA
GATTCAACACGTCGGTACACTTTTAAACAGTTCCAGTGTTTTACGAGTTCAGAATATTAT
CAGTATTTTATACTGTACCTGTGTAAGTAGTTTTCTAATACGAAATTTTTGACAAGGTAC
TAGGCCAATACAGAACAGTATTACTAAGTGTATATTAGGCTACTGGCATAGTGTTACATC
AAACTCTTAACAAGATGAAATGCATTGTACATGTATATTTTAACATGTTAATAAAACAAT
TTTCTGATGGTTGACTTTCTATCACATGCCATTTTTCAGTTCAGTTAGGTCATGACCTGA
GCCATAACCAACAGCTAAAATCTAATAAGTGTAAACGAAAGTCAAGAATGAGATTATAAA
ATCAGAGAAACATATTGTGACTTTGATAATACTTATCAATCTATTGCCAGCAAACCGCTT
AAAAAATGAGGAAAAAAAACAAATATATATTTCAAAATGACCTTGTACAATCAGTTGGAA
CCAGTGAATTCTACCGATCATAAACCCCTAGTACATGTCCTTATATATGTAAGGGGATAG
CTTTAGTTACAAATTTTATTCTCAAATTGTATGCTCCATGTAATAAGAGCTTGATGAGGT
TTATGAATGTTTTCTTAACCAAAACAATGGTTTCACTATTATCTGGGAACTTTAGACCAA
TAAAATAATATTTTTTTTGGAATTTTTTAAACCAGTGGTTGTATCAACCCAATTTTTGTG
TCAACATAGCAAAAATACTTTCGATGGGTCAAACCCGACTTTTTCTGTCTCTCTCCACAA
ATGCCCATCATAAACAGATTTCTGAAACATATCTTGCCAAGTGATTCACCTAGACATCAG
CTGACCATTTTGTGTTCACATGTAATCTTCACACTTTTGGTTGTATCATGAGAAGATGCT
ATAATCAACCTAAAATGGACGTTCATAGAATTATGACCTTAATTTGACTTCTGACCCTAA
TTTGACTTCTGACCTTAATTTGACTTCTGACCTTAATCTGACTTCTGACCTTTACATAAG
CTACTAAAAGAAAAGGTTTCCATTTCATTTCTCAGTCACTGTTATATACATAGAAAGGTC
AAGCATTGTGTTCTCCTTCAAGTTAAATCTAGTAAAACATTTATAAACATAACAAATTTA
ATCACTTGCTGGGATCCTACATTTTAAGAGGATTTGGTAGTGTAAGTTAAAGCCCTTTAT
GGAGTCCAGGGAACTAAAATTTCCAGTTCAATACAATTACATGTGTATTTTAAATTATGA
TTTAAAAGATGAACACACATTCACTATCATGATTTTCATATATATTCTACATACATGTAC
CTTTAACGATGATTAAAACTAGAATTTTGATAGAAATACACATTACAAATGGGAGACTGA
TGGGGAAAACTTTTCAAACATACTCTGATCCATAAATGTTCAGATTTAAAACCTTTTCAC
ACATATTGCATATTTAAGCTCAGCTTACAAGGTATATATTCATACATCTTAGATGTTTTT
ATATTTAAAATTGTGTCTTGATCAGAGACCTTGATACCAGAGTCAGTCAAGAGTTCATCC
AATATGGCAAAGACAGAGATTTGTTTTCTTTTCATTCAGAAAATCTCCACACATATTCTA
TATTATATATACAATCACAGTGCTAAATACAGATACTGTTATGGCTACTGTTTAATATGA
TGGCTAAGAACAAGTTGCCTGTGTCTCATATATAAAGGTCTCTGGAACTATTTCAGCAAA
TGCAAGAGAAACTATTTAGTACAGAGAGAACAACTGCCTCATAAAACACCATAATTAATT
ATATATTATTTGCTTTTAACTTTTAATTAAAAACACATTTAAGCAGCTTGATTAATTATA
CCAGTACCCCTGATTTCTTGCATACAACTTTATACACATCCAACTTTAAATAATAAATTA
AGTATTTCAGTTCAGGGACAAAGACATTTATAGACCTGTGATGTCTGTTAATCCATATCT
CTTCCATTCAACAGTCCCTCAACATTTCCAAAACTCCTGTCCATACTGCAAAGATAATCA
TTTAAAAAAGGGCAAAATCAGCTTCCAGTTAATAATGGAAATTGACCTGTTCAATATACA
TTACACCAGGTACAAGTGGAGATACAAGTTTTGTCATAGTCTAACAATTATCACAGTATG
GCCGTAATTACACAGGGAAGGCTCCTTATCCTACGGTGTCTATGTGTCTACAGGGAGCTG
TCAGTCCTCCATCAGTACTCCTCCTCCAGACACTTCTCCACCAGTTTACGAAGGTTCGGA
TTCTCCATGGCAGCTGCTATCCTCTCTTTGTCATTTATCTGTTTGTTTATCTCATCTGCT
GTGGAATGTGTGCCTTTCTTTATGAAAATGTCCAACTTGTATTTCTCTGTAAGTGATCGC
TGTAGCTTTGACCTGATACACAAACCTATTAGGGGTGCCAGGGAACAGTGGGGAACTGTA
GGGATGAATTCTATCCTGACAAAGAACTCTTCTTTTCCACATTTCTTCACAAAAACATCT
TGTTCGTTAACCACATCCAAGTCTTCTAGATTGGATGGCTTCTCTGGATCCTCTATCCCA
CGGATAAGGTCAAATATTAACTGCTGAAGCTGTTCACATTCTGTGTCGTCGATGTTCGTT
GTTGTCTCTTTGGGATCCGATTGGCAACCATTGCCGGTTCCCTGGTTCGAATCTCCATTC
GATGCTAACTTCTCCAAACCACTCATCCCTATTCATTTATCCATGTCATGATATAAAGTA
AACATAAAAACGAATGTTACCATAGCTTCGATTCACTTACGACACTAAAAAAAAATCGAA
GAAAACAGCCTTGCATTCATAACTTTG
>ci|000031940|proj|Sample_C_D|2
CAAAATAATGAAAGTTTCCTTTAATTGGTTTTAAAACAAAATAATTTCAACAGCTACCTT
AAATCTGTACGAGGTAGGCTGTACAGCCAATCCGAAAACCACAAAGGGGCCATTGAAAGG
GGCCACCACATAAAGCGGCAATCATACCCCACGCGGTACCGCGCATGCGGATACATAGCA
AACAGCGCGTGCGTCATTGCATCGGTGACCTTCGATAAATCTGTGTCTTGGATGTTAGGC
AGGTTTAGTATATTTTCTCTCCATTGATTCACAAATTTACTTCCGTAATATTTGCTGATC
TTGTCTGGAAGGCTGACGTAACGGTCTCGAAACTTCTTCGCCATCATTTCCGGTAAAACA
ATCGAGGTCTGGAAATCGCCGGGCTGAATAAGGTGTGCGGACATATCAGTGTTGTAGAAC
TCCCGCCTGAACGTATCCGTGAATGCTTCCACACCCCACTTGGTTATGTTGTAGGCACAT
GCTCCTGGCCTGACGAACAATGCGGCAGCACTTGATACGCTGACCACCCTTCCCGCACCT
TCGCGCAGAAGTGGAACACAAGCCGTGGTGACGCTTATGACACCGTGCAGGTTGACGGCA
AACGTCAGATTGTAATCGTCCTTGGTGAGCCACTCCAGTGGAGCCCCGATTGTAAATACA
CCAGCATTGTTTACCAATCCTCCGAGACCTGGACACGTCCAAGGCATTCATATAAAAACA
AAAATGTAAAACTGACATGAAAACGAAAATGTAAACCTGACATGAAAACGAAAATGTAAA
AATGACATGAAAACGAAACTGCGATTCTTACTTCAAATCAATAAAACGCTCGAGGGCGAA
ATATGAGCAAAACATAGATTTGCATACAGATCATTGAAAAAGTACAAGAATGAGACAGGC
GTTCGGGAGAAGTAATCGTCTTCTGTTTCTTTGTCTACTCCTAAAAATGACAACATCCTC
TTAGTGAGTCCGTTAAAAGATAGCTTATTCTTAATGAATATGGATTCGGCATTCGCGAAG
CTGATACTTGACAGGTTAGTTTAACTTTAGCATATAATTCTAGCGTATCAATATTGCATA
ATAATGATAATATTGTTAATTAAAATTTCAGTTATAAAAATTACACAAGAAAAATATCAG
ATGAAAACTGAATTGAGAATATTGAATCAATAGATACGCAAGTTATCTACATTTGTATGT
CTTCTTCAGACATTTCCAGCATAAATAAAATGATTAATTATAACTACAGTGTCCAGATAA
AAAGGGTTCAAGTAGTGTTTTTTAAACTTTACTCATTTTGTACAATTCGACCCAGACTAC
AATAAGCTGCAACTGTATGTATAGCATTAATTTTATTTTATTATATGGCATTTATTTTGA
AAGAAGCAAAGGGCTGATAGTACTAGTGCTACCAAAAAGGAGAGGAATTTCATCAATCCT
TTTGAGTAAGTTTCATATATATGTATTTGCCTTGTCTGACATTTAGAAATTAATACATCC
AGGTGTCCGGTAAATGTATCACTTCCAGAACAGCTCATATTAGTGAAAGAAATATATAGT
ATTGTAAGATGAAGAATAACATGGGAGGGGGAGGGGGTTGATAAAATGTTTATACTTGTG
GTATGTGTTCAACTTGGTGAGGCAGTATGTTATTTTGCGGAAGTTTCACATTGACTACAT
TTGACCTACATCAAAGAAAAAACTGCTTCATGTCTTCTACAATATGTGTTACTGAAACCT
CATACTTTGGTATGTGTTCACCTTGTTGTTATGTATAAAAAGTAGGTCATTCAGACCTTT
ATCTCTTTCTATGACTCACAAATCCATCATCAGTGCATAATGGCATATGATTTCACATTC
GGTGCACGACTACAGTTCACTGAATGTTTGAATACCTTGCAGTTGTTAAAAGGAATGGTC
TTGTGTAGTAGGTGGTATGTTGTTTACTAATCCTTTGTACTATCAAGCAAGATTTTTTTT
TCATCTTAACCATAGATGTCAGTGGAAATGTGGATGACCTAAACTCTGATAATGAGGATT
ATGATCCAAGCTTTGACATCACTCTCAGGTATAGAACAATTCAAAATGGAAAGTAACTGT
GCTGACTAATCTTTCACAATAACAACTCCTGTGTACAGTGATTTTTTTCTTTCTAAATGC
CAGTTGTCAATAACCTGTTCAAGCATTAACATGATTTAAAATCATTATGCAAAACCATAT
TTTTCATATTTGACTGACACAAAAAGGGGTAAATTTCTGTTAGTGAATGTCATCAATAAC
CAAACTATAGTGTTCTCATACAGCTCTGTTTTGGAGAGGCAGTTTCATTTGAGAAGTTAT
ATTTCTGTTATTGCTTTGTTTATCATGATCATTGTCTTGTCAAGATATCTGATCTCTCAG
TTAAAAGTTATCCTTTGAAACATGCTTACCATTTAAACAGCCATGTGCAGTTCTGCTATA
TGTTTTAGGTCTGATTAGTGTGAAAACTTGGCTGTTTGGTGATGTAGCATTTAGACCAAA
ATCAGTAGCTCTAGCTGGACTGGCAGAAGAGGAAGAAAAAGAGGTATCTAAAGACTGATG
GAACCATG
>ci|000032133|proj|Sample_C_D|2
AATTGAACATTTTATTTTTTACTTGCAAGAAAAAACACAAGTTTCATCTGATACAATGGA
CAATTCCATTGTTGTTGGCCTTTATACAAACATTTACAGAAGCTCCAATAATACAATGAT
TTTTTACTACATAAATCTACAACTTACTTACAGTGGCACAATGGCTACGAGAAAGTCCAT
CTCGTATAAATTTTACGGCAGTTTTAGAAGAAAAATGTGCAACAAGAAACTATAGTTGTC
ATGGTAACCAAATGGGAGTTATTTAATGAAATGCGAACTACAAAAGATCACCTACATATT
GTGGTATTTATGATTTACAGAGAATTCACTTAATACTGGTATTGTATTATTGGGGAAAAA
AAAATTCAGTATCACTATCAATAACTTCCAATTCAAGACTTCATCAATTAATTAATTCAA
CCTTATTCTTGTAAAATTTAATTGACCAATGAAATTTTTTTTTTATATGAATTATTTACT
TTCAATTTTGCTTTCTGCTTATTACATTACAGATTTAATGTTTACACCTACAGGAGGTGG
CAAAGCAATTCACTCAATAAATGTGACTTAAGATCTTTTCATCGAAATGAGGTAAATTTT
GTTGATTGTTGTGGTCCACACAAGATATTCACTTCTACTGTCTGTTCCCACCCTTATATC
AGGAACATTCCATTTACTGTCAACCCAAGAAATTGTAGTTTTTTTTACCCATCTCTGCAC
TGCAGGGGGTCAATATTTTATCTCCCGATACCCTATATCAGGGTTCATACCATGAATAAT
TTTATTTGTTATAGTGAACATGACTTGATTGGTCACAGAACAGACCTAGTGATTTCCTAT
TGGATATCTGGCAAGTCTTGTCAAAGACTCAAATTAATGCCTGGAATGTTGCATTTAAAA
ATACTTTTTTTCTGCATAAACGATAACGATCAGCCCCTGGTCAAAATACCAACTTCACCT
AGCACCCATTCCTATAGTGCATCTCCTGCCAGCCATCTCCTACCAACTCGTGAACAGATT
TCAATGACCCTTCTTCCTTTTCCATAATGCATCTATATATTCAATGACCATACTTCCCTT
CCCATAATGCATCTGCACCATTTTCAATGACCTATCATCCCTTCCCATAATGCATCTCCA
ACCTGCATTTTAACCCATCATCTTGCCTCTATTCCTGTACAATCCCCTACCCATTTTAAT
CATCCTTCTCTAAAGCTTACTTCACGATTACCTGATCGTCAAGCTTTGTGACAAAATGAT
AATATGTCTCGTCACCATTTACACTAACTATCATCCCCACCCTAAAAGTCTATGTACAAA
TGGGAACAACCTGAATATACAAAATCAAATAATTTTTATGCTACAATATATACCATAGTT
CAAATGCCTGTACACGAGCAAACTTTTTACATACTGGGGTTCATTGCCCCATAACACTTT
CTTTGATAAATGCTGGTATTTTACACATGAAGAAAATATACACTGTTGGTTACCATGACA
ACCTACTTTCTTTTATTTCACATAATACACCTCTCACTCACAAAATTTTATTTATATATT
TTCAAGATATTTATGGTACAAACTATTAACAATGTTGGCGAATTTACAATTGTGGTAATT
TTTGGGGTTACGGAATATTGTACAATTTTTACTAAATTGAAAGAAAACAATTTAATTTTC
TTCTACTTTGCTATATTACAATTATGTTTACCTTGTGGAGAGGTTATAGGGACGTGAACA
CATGTTTCTCTCTGCGAGTCGAAAAAATATATACATATGTAGTATTTGCTACAGCACACA
CCCTGTTATAATCTATACAGTAGTATGTTCAACATATACAGGTGAAGACTATCAATACAC
AATAGGTACATCAAAGCCACGAAACCTCAACAACATTTCTTAGAATATTTCTGTTTTATC
CTCTGAAGCTTCCTCGGAATATTCTTTAAAAGAAATCTGGCTGAAATTTTTAGGTTTTCA
GTGAAAGTGAAGGCATACATGATTATGATATTAGTTAAAAGTAACAAGCAGTATATTAAT
TACCAGGCAGGCTACAATACACACCCAAATTCAAAACTTCCAGACTGCAATTGTTAACAC
GAAAGAATTTTAAGTGTTCTAAAATTTAAGGATTTGATACATTCCCAGGGTACCTCAGTA
CAGGAAGTAACAGCCATTTTCATTTTGCCCTTCTCAGATACTTCTGATCACAAACTCATA
TAATGGTGGATTACGTCAAATATGCTAGCTGTCAAAAGCTGTAACGAACCTTAACCTAGG
TCTTCAGTTTTCAGCCATCTGTCAGGTTAGAAACATTTCAACATTATCTGAATCTGGTTG
GCATTGGATTCAATCCAGAGATATATCTGATCACATGCATGCAAACTTTTCATACATGTA
CAGCTATCATTTGAAGATGGAGTTTTCTTATAATTGGACTTATTTTCAAATACAGCATTT
CCAAAATGTATAAGTAGGATGTGCATTGCTATATACATTTCCGTATGCAAGCTGTTGATT
CAGATGTCCCAGGATATCAAATTCCATACCGAACAGAAACCGTATTTTATCTTACAACTT
GAGGATTTTACAACTCTACATGATCATACGTAACTGAAAGACTTACAAAATCTCACATAT
ACAGGATTTGGGCGACCAGAACTAAATAGCCTACACAAAACTAAAGTGGCTGCTATTTTC
TGTACAGAGTACAATATCTAATCTCAAATTTCATAAACCAAAAAATCTTAAAGAGTAAAT
ACAAAATGAAGTACGGAGTGAAAATCAACAATCGTACCTCAAGCACAATATGCCACAACC
ATCTGTGATGAGTCAATGTGGTGTGAACTGTTGTCTGCTCAGCTAAATACAACACACAAA
TATATGACCAATATACAAATTGGAACAAGCTTGACACTAATAAAAAAAAAATCACCTCTA
GGATCAAAAGCTCTGTTCATTAGCAACACATGTACCTATTACAAAACCAGTTCTAGATAC
CATATTACAACACTGGGATAAGCCCAGGGTCAGTTTTAAGACCACTGCAATCAGTTTTAA
TAGACAATTATCAAATCTCCTACAATCTGAGAGACACTTTGTCTTAGTCCTATTTTACAA
GGATCATCGAACAATCTTCAGCCTAAACATTCTTTCGCTCGGACTTAGCCAATCACAGCT
AATGTCAAGAAAAACGACATCATTATGTGACTGGCAGACTGAAATTGATTCATTATCTCG
GAGTATGAGATTGACTGGGTTTAATCTAGAGTGGAATACAAGAAAAGGCTTGTAATAGGT
ACAAAGTCACTAGTATCAAACTTCTATAGTAACAACATCCTCTACACCTTACAGTACTCA
TTAATTAACGGACATCAATGTTCTTAAAATCCTGACATTCTATGTGAATTTGTTTGACAT
ATTCCAATTAATGACAGTGACATGTTAATGGAGGCCTTGTCAAGGCTTGTCTGAAAACAT
AAAAGAACCCTGGGATTAACAAGGCTACACTGTATTTTGATGTATTAATGGTATGTCAAA
CAAAACTCCATACAGAATTCACAGAACACTGTTTACCCTTCCTCCTTTGTGGATCATTGC
TCAATACTTTTTCTTTCAACACGACCCAAGTCAAGTCAAACTATGATAAAATCTGATTAA
AATATCAAAGAGACAACAGGATTATAAGAAGGAAAAAAGATATATAAATATCTGATATGC
GAGGAGAGTTATTATGAGAACGCTAATCAGCATGCAGACTACGTTTGTAATAAAACACAA
GGATTATCTGTGATCTGTAGTGATATCACTCTACATTCAGAGTGATACGTAACATCTATA
CATAGTCATCAAAATCTTATCAACTGGCGTTACAGTAATGACAAATGAAACAAATCTCTA
ATGGGGTAGATATTAAACTAGAGGAAATAGATCTATTAAACATGTTACATGACTATATAT
GTATAACAACGTGACTACCAATATATATACAAAATAGGACAGAAAGCTCCCACAATACTT
AGAAATGAATGTATACCAATACCAATGCTATGCTACACGATCTACACTATACACAGGTAA
TGCTGGAATTGCTATTATATTATACAGTAATGCAGCGAATGCTACAATGACAAAATTGAA
GGAGATAAAACAAATCCTATATCGTGTGAAATAAAACATGTTTTCATTATCATGGGAAGG
AAAAAACTAATTTACAATTTTTATGTTGTGAAACAATACACATGATTTAAGCTTTATATA
ATGTACAGTGTACAATCTGAATGACTGATATCTATTTTGAATTTACATGCTATTTGTACA
TAACACTACTACTAAAATCTACTTTCAGTTTACATACACATTACATTATCAATGACTGCA
AACCTAATCTATCATCACTCAGAACTTTCAAAAACATCAAAATATACAAACAGCATTATA
TCAAGGTATCCTATATGAAGGCCACTCACAACACCGCCCAAAGCAGACAATGAACGGGAC
AACTATCATTGGTCAAAATACATCATGATCAGTATTATCTAGTGGGAATGATCCGGCCTT
TGTCGCATATCATTCCAAACTCTATCCTCATGGCTACTGTTAATAGAAACTTCGCAAATC
TACAAGCGTATGCAAAATTTATAGAATAATTATACACCTCAAAAGCTTTAGATACATGGA
AAACTTTCTGTAAAATTTTCAAATCACCTTGACACTAGGAACTACGGTATAAATCTTTCA
GCTTCCACAATCAAGGATGTTAAACCCCTAAAAAAAAAACTACAATCTGTCAAAGTATAA
GTTAGGGCACATAATTCAATTCCAACTTCATCAACATTGTTATTTAAGAAAGCATAGAAT
TCGAGAATTAGAGAACAAATTTGACACACAAAACTTGGATCACAAGGAATACTAATGACA
ATTACAGATGGCAAATACCCTGAATCTTTGTTAAAATTGAGATGTGTGCTCTGCTGAGTA
TGTGGTTACTTAATATGTACAGATGACAGTGAATTTATTGCTGTTTTAATTAAGTACATG
AGAATATGGTGCATGGCGGTCAATAATCACTTATATCCTGACAAAACCAGACAATATATA
TCCTTTGCAATGAAGGTGTTGGTTCTGTTTTAGATTGGTAGAGAGGGTGGAGGGATCAAA
GAGGGGTCAGTAATATGAGTCAGTTATACTTTGCTGTTAGTTTCATGACAAATATAAATT
CTATTTTACAATTTACAAACAAGCTTTACAATTTGAATTGCGTTCACCTATAGATGCCTC
TGAATATGTTTTTGATTCAGCTTTCTGTAACAAGGCCCATTGGGCTCCAGGCTTGTAGGC
TTACATGTTACATCTATCATTGTAATATATACAATTAAACTAATAAAATATCAAAACACT
ATTCGATTTGTACATAAATGAAGATATTTTACAAAATGGACGAATTGGTCAATTTTCAGC
TTTATATATATACATAATTTTGCTTCCACCCCCATCACTTTCAAACTTCATCAATATTGG
AATTTCCTCCCAATCATTTTAAAACAAATAACCAATGTTTGTCAAACCAATAGCTAATGT
TTGTCAAAAATTAACACTCCAAAAAATAACTTTTTCAAAAACTGACTTTTTCAAAGAAAT
TTAATCCTAGATATACGGTATCCTCAAAAATTTAACCCATCTTCACTTTTCTTGTTATTG
TCAAATATTGATTTTTATTTTTTCAAATGTACCTCAGGACTTCATAATTGCTCTGCAATT
AAGAAGTATTTCACAATATCACTTAAATGCAAATCTTTATCCAAGTGTTGAATTTTTAAG
CTTGGTCCCACAATGCAAGAATCACACCTGGCAAAAACAAATACATCAACATTTAAAAGC
ATGAATATTCAGAGGCATCGTGACTTGAACATGGGGTCATACCCCAGTTAATTTGGCTGT
AGTCAGATCTGTCTATATACATGTATTGTTCTCCTTTTAAAAAAATAACATCTCTTAAGT
ATGTACATACCATTGTTTCAAAATGTTTCTTTGTTACATGTACTAGAAAATGTCTTTGAC
ATTTGAATATATACACTAATATACATGCATTGTTTTATACACATGAATGGGAGAAATGAA
ACTGGGGGAAATGCCTGAACTTTTTTTTTAACAACCTCCTAATACTTCCAACAGGAATAT
TGTTTATTTACACGTTTTTGTGATAGATACCATAGAAGGCCTGAGAATGAAAATTAATCA
ATTTAGTTCTAATATTGAAAAAGGATGAAAATTCATGTTGACTCAATTTCTTTGGTCATT
ACTTCAGATTTTACAAGATTTACAAATAATACAATCTAATACAGGTACCAAGGGGCGATT
TTCTTATTTAAAACATATTCTTTTAAAAGGAGAAACTAGAATCGGTCATATGTTGAATTA
TCCACAAAATATGTATCAACACTAGCTATAGAGGATATTTACTCTGTACACTGGAGTTTG
CAAACTTCAAATAAATACATCTAGCACCAATCCAGCTTCACCGCAATGTACAAGGTGGAA
ACGGCATCAATGGGGACTTATTTTACAAATGTTTTTATACAGGTGTTCACTGGGCTAATC
TATAGGTTAAAGTGAAGAAATAATGATTTCTCATCTGAACATTATTTTAACCGGGGAATT
ATTCTTTTCACTATCGGTTATTCATGGATTATCAGTACAGGAGGAGCTTGATTTAAACTT
TCATGGATGGTTGAGGTAAAGCCTCTTTTCTATCATTCCCTATATTAAATATGTTTTAAT
TTTTGATTGGTGGTGGGGTCTGTGCCTCCCACCCCTCCCACATAGATAATTTTGAAACCG
CCCTAATGGGTTTCCCCCAAAATGCCATAAATTTAATTTACAGTATATCATGTTGAAAGT
TTATGAATATTCCATCCTTGATTATTTCCTTAGAGAAATTAGTACTGATTTTAACAATGC
CCTATGTAGAAACAAGGACAGGTCAGTGATACAGATTCCGATAAGTAATTAACTGACCCT
GTAACTTTATAAGATACTTATACACATGCTACTTATGACTTATNNNNNNNNNNNNNNNNN
NNNNNNNNNNNNNNNNNNNNNNNNNNNNNNNNNNNNNNNNNNNNNNNNNNNNNNNNNNNN
NNNNNNNCTACTTATGACTTATTTCTTTATGACTTGAAGTTTTAGTTGTGGTAAGAGAGT
TTGATCTGTACAGGGTACGGGATACTATAAAGATGTAAGTTCAGTGACAAACCTACTGGA
CAGGTCACCGATAGCTATACATGGAGAGTGCTCGTTTTATACAGTTCCGATTTACAAACT
TTATTTATTTACACACAGGAAGTAACAGAAGGATTCAAAGGAAGCACAATATTATGACTT
TACTTGATTTTTACCCATCTCTTAGTGTCCCAAAACTCTGAGCCTTATTTCAATCCTTCT
GTTTCTAAGCAATTTTACATTAATATGAAATTTAATCATCTTACAACAGCAGCTAGGAAG
CGAAGAAAAACTATGACATGCCCTACAGCACTTTTGATGAGACGGAACAAATTACAATGC
TTCTCGAATGACTGTTTAGGTTTTATCTAACATTTAATGTAACATCAGAAAGAGATTACA
ATCTCCCAACATTAAACAAATCCTGCTTTTCCTACATACATATTTACAAGTTGCTTTTTT
TAATTTCTGTACATGTATTAAAATATTCTGGGAAACCATGGAATGTTCAATTCCCACAAG
TAAGAAGTCCAGTGCTATAAGCTCTCGACTGAAACTGTTCTAACAGAAATAAGGCTTTTG
AAGCCATAGAAAACTATCAATATCCAACAAATACAACTTTGATAAGACCTAACAAACATC
TATTGCACAAGTCTGTACAGATTAAGTCTATATATAAACAGATTTGATTACTTAGTACTG
TACAATAAAACTGGTGGCCTAAGTCAACCAAATTCCCCTTAATATGACCATTTTGTCACA
AAATGTTTCAAACTGAATACTTAAAGATCTTTATCGCTGTACAAAAAAGTCAATGTCCTG
ATCTATTTACGGATGAAATAAAAAAAAAAATTTAAAGAATGGTGTCTAATT
>ci|000032224|proj|Sample_C_D|2
AAATTTATTATTAAATTTTTGGGAATTGGATATAAAAATACAAAGATTGACAAAATCAAT
TTAAATTCTTCATGAAAATTAATATGCATGCATAAAACGAAACGGGTCTGGAAATTTGAA
GAGACAATTATTTTGATTGCTGCAATGTTCTATGAAGATCTACAGCCAAGATACTTGCTC
GATAAACTTCACAGACCAGTATACTTGTTCTCTGGCACTCCAGTTTATTACATTCAAAAG
CAAGTATTGCATAAATCACCAGGTTCTGAAAATCTCAACAAGCAGAAATAGTCTGGCATT
GAAGTCTCGCCAATTTATTCTGGATTCATGAAATTTCAGTTTTTAAATGATTTGGAAAGA
CTTGAGCCAAATACCATTTTCAATGATTTCAACAAGTTTCAAGAAATTTAGATTGGACTG
AGCACATAATTCCTTCATGAGTGAGAATAATTACCTGAATATGAACTTCCAGATAAAAAA
TATTCCAAGACATATAATTCAACCAACCAGTCTTAGAATACTGGTTTCCTTGTTTAAGAC
CAATATGACATCACTTTGTCGTATCTACTAAATTATCCGGTTATGCTTGTCAGATATGTC
AAATTCATTTTGGCTATTTACATTGTAAACAAAAAACTACCAAAGATTGATGTCGGGAAT
GTTTCCTGTTTCACAGGGACTTGGCACAGATGTGTAATATAACTTAGTATTATAAGTAAA
AAGAACATCCAGATCTGTAACAAGTCCCTGTGCTTCATTTTGCTGTAATGCTTTTCTATT
GCACTGGTACAACGTTACATTTCAAACAACTACTGTCCTAATTATAAGGTGTAGAAAGTG
TTTCAAAATACCAAACTGACTTGCACAGTGATTTGTATTATACAAATATTGACATGTATG
TGAACAATCAAGAAAAGTACAATTGGCAGTATGTGAAAATTAAAAAAAAAAGTACCATTT
AGGCCAACATTCTTAACACATTTGGACAAACAAAACGACGTTTATTTCTTTACAGTTATG
TCAAATGCTGTAAAATGTATAATGATAAAATTATCAAAAATCATTTTACTCCGCTTCGGT
CAATGGCTGAAATAATAGGGGTTTTCCAATGAATTTCATTAATTTTTCCTTTGCAAGCCT
AAGGTGATATGGACACTCGGCTTGTTCTGAAAGGTGAAACCCCAATGCTTAAATTTCACA
ACTAGATGNNNNNNNNNNNNNNNNNTGAAAGGTGAAACCCCAATGCTTAAATTTCACAAC
TAGATGTGTGCAAAGCCAAGCTTTATCACTAGTCAAAGAGGAAACACAGAGTTGACTGTT
CCCCAAAAATGAATACAAGCAATGAACTTGATCTGGTAGTTACAAATTAAATGTTGGCAC
ATACACTAATGACAAAGACCATCATTAGCAGGCGAATGCTCACCATTGCATTGCTCACTG
AATTGTATACTAGCATCCTCAAATTCGTTGTGAAAAACAGTAATAAGCAAACTTACTAAT
CAAACAAATATTTACATTAAACGTAACAAAAAACGTCACTGACAATCTGACATTGGCAAC
GTGATTTGGACAATCTGACATTGGCACTGTGATTATGGTTTTTGATCTATGGCAGCAAGT
ATTGAATTATCTCGGGATTTATCAGTGAATTATTGCTGATATCTACAGCACTGCAACACT
TACTATTACTATTTCAAAAGTACAGAAAAAGAGGAAACACAGAGTTGACTGTTCCCCACA
AATGAATACAAGCAATGAACTTGATCTGGTAGTTACAAATTAAATGTTGGCACATACTCT
AATGACAAAGACCATCATTAGCAGGCGAATGCTCACCATTGCTCACTGAATTGTATACTA
GCATCCTCATATTCGTTGTGAAAAACAGTAATAAGCAAACTTACTAATCAAACAAATATT
TACATTAAACATAACAAAAAACGTCACTGACAATCTGACATTGGCANNNNNNNNNNNNNN
NNNNNNNNNNNNNNNNNNNNNNNNNNNNNNNNNTGACATTGGCACTGTGATTATGGTTTT
TGATCTATGGCAGCAAGTATTGAATTGTCTCGGGATTTATCGGTGAATTATTGCTGATAT
CTACAGCACTGCAACACTTACTATTACTATTTCAAAAGTACAGACCAGGTATGTACAAAT
GTAATACATATATGTATTTGCATTAAATGTACAGTATCCTCCCTTCTTGTCACTAATTTA
TTCTACATCGTTAAGGTAATCAATGAAGAGAATCTTGCATACCTGGCCATGGTTAACTTG
AAATTTTCCCTTGGAAAGCATTGGATATTAGAGAAGTCATTTATAAAGCTTTCCATTAGT
AAATTTTAAGCTCAAGATCGTCCTTATAGGAAAATTGATGAAACTGGGGTCTAGAACTAT
CATCGGAGGCAGTGTATAACTAATCATTTTGGGCTTCCTTTTCATTCATCCTTTCATAAT
GCTGGGAAGAATTGATGGAACACAAAGCAGCTGCTTAAAAATATAATTCTAGTCCTAAAG
CATGATTATCATGGTTACTTCTGATGATAAGGTAAGCAGCTGAACCATGTGGATCACGTA
GATCATAACTGAGACTGACCTCTGAACAATTGTCATGTATATTGTAGGGTCCAATATGAA
ACGGTTGTTTTTATTGCTAATTTATTGACTACATGCTTTAAAGATTAATTTATATAATTT
ATTTTCAAAAGCTGACAAAACATTTTTTTGTTGTAAGTAATGACCGATTCTTTAAGCAGG
TATAGAAATTCTCTCCAATAAATCCTCCATCCTAACAATCTTTTTGTTAATAAATTATAT
TACTAGACTATTTACACCACACTGATCAAAGTCTCAAAAAAGAACAACTTTGGAATCCTT
AATGGGAATGTGTTAATGCCACCCTTAAACATTTCAACATCAATAAATTTAATTTACTGG
TAATACACATCCTCGTTAGCCAATTACTAAGTTTTGATTTACCTAACTGGTA
>ci|000032599|proj|Sample_C_D|2
TTTCTCACATTTTGCCTTTATTTGAACATTTGCTGCTATGAGGACAGTTTGGATACGTTC
CGTTTTTTTTGCGCTAGCCTTTCAGTGCCGAACTAAAGTACAAATATAATCACAAGACAT
TGCCACAACCTGTGTGAAGAATCAACAACATTCTTCCTCAAAATACAAGCCATTAAGTAG
ACATTGAGAATCATAAACTTTCAAGAATAAAGGAGATAAGAGGAAAGTCAACTCTTCACA
GTACGAAATATTTACAGCAGGTGAAAGTCTGACTCCTACCTGCATGGTAAACCACCATGT
TTTCCGCCAACTAACAACCACAGATGGAACATATACACACAAACGACATTTGGCAACATA
ATCCCTATTTATTGATAATTACGCATGCATCAACGAAAAGATCAGATTTGGGAACCAAAA
AACAATATATATGTTATCACCCAAACGACGGTACGCCGACAAAACACTGATTGAACCTAG
CGGGACGAAATCTAGGAATAGGGGGAGGAGGAGGGGGGTGGGGCATGTAGGCGATAAACC
ACGTGTTAATCTCAGCCGATTTGCACAATAAACGTACATATTTTGGCGGTTATCTTATCT
TAATGTTTTTCGCCATGAAAGCTTTCCACTAAATTAAGATTGCGTAGTTTATATTATATA
CTAATTGATAATTGATTATTCCTCTAGTCTTTTTTAATTTGGTTTTCCGCTAAAACTTGC
TTGCGTTAAGTTAAGTACGCTAACAGAATACCATGTCCGTGATCTTAAAAACAGGTACAT
GTATTGATATATATATATCATGTCTCACTTCCTTGTCTTGAAATTCCAATTTGATCCAAA
ATGAATCGAAAATAATCCGTTATTTCGGTAGCTCTCTTTGTAAGTGGCAGTCCGTTACAC
TGCGGTGGAGGTTTGAATACAGAGGGGTCCCGAATTCCCCTTGACGTATCCAGAACGTCA
AA
>ci|000032777|proj|Sample_C_D|2
ACCTTGGTATATCACTATAATTAAAGTAGATTAAATGCAGTTTAAACTATTGATGTTGTC
ACGGTCGTTGACGAGGATTTCATTTGCTATATTAAATATAAAGATAACACTAAGCCTAGT
GATGATAAAAAAATGCAACATTGGTAACATTTTACTGACTTCATAGTACCCTTTCAGTAC
ATCTGCACCAAGGAAAAGAAACCAAAATTGATTAACATTTGTCATTGTCACATCTCTGCT
TTTATCGTTTTATAAGTATAAGGTATGTCTATAGAAAATGCTCAGTGATTTGATGAAAAC
CATCAGAAAGAATTGTGGAAAATGAAAGTATCTTAAATCATTGATTAACTATGATTTAAA
ATGATAGTTTTGATAAAATTCCATTTAGAATAAACAGGCCAATTCAAAGTGCAAACTGAC
AAATTCTACTTAGTTAATATCAAGTTATACTGTATGTGTTTTATATCAGTAAATGTTCAG
ATTTTACATGTCCAAACATTGATCAATTATAAATATAAAAAAATG
>ci|000033173|proj|Sample_C_D|2
AATACATGCCAATTTTCAATTGGGAATGGGTCCGTGTACCGGACCCAAAATATGCCTGGC
AAAAACCCTGACTAGTATAAATTGAAACAAAAAGATTGTGTGATTTCATTATTTACTAGT
TCTTGACCGATACAAAAATAAACATGTGAAATATTATATTAGATGATCACTTATATAAAT
TATTTTTCTGAACTTTTTGGGTTTCCAATCATTACCAAGTAACCAACAAGAATAAAAAAA
ATGCTTGTTACCTCCATATAAAACCTGCATCGATAAGAATATATCTCACTTTTGAAAATG
TATCACTTATATTTAACAGCACAGTACTTTTTCATTATGTGGTTCTGCAATAACTACAAA
ATCTTGTGATTTTTTTTATCAAAGTACACATAATTAAATNNNNNNNNNNNNNNNNNNNNN
NNNNNNNNNNNNNNNNNNNNNNNNNNNNNNNNNNNNNNNNNNNNNNNNNNNNNNNNNNNT
TTTTTATCGAAGTACACATAATTAAATACCAACTCCATTAAGCTGGTATTCTTTTGAATA
GTTAATTTTGTATGCATGTTTGTAGGAATATGCTTATTTTCTGATTGCACCTTTAACTAC
TTGTGTAAAATATACCAGGTTCAAAAACTTTTAAATAACAAAAAGGTTATGATAATCTTC
CAACAGAGATGATTAAAACACTAAAGAGACAGAATGACAAGGTAGTTAGTTTTCTTAAGA
CAATAATTACATGATATATTGAAAACAACACTTAAGATATTGTTGATCAGGAGAACAAAT
TCAATTATTGTAGAAGCAAAGTAAATGACAATGCATGGTCATGAATATTGAAATATGCAC
AAGATGGAAAACCGACGAAAATCCAGGATTTAAAAAAAAGGGACATACTTTAGTGGTTCA
AAGGGTCACGATTCAAAATTTAATGAAATAATAGCAGATAAATGCTGGATGGAATAACTT
TGTTATTCAAAACTAAAAAAGTGTGAGGTGACTTGCACTCAATATCTATGTTACATAGAA
AAGACTTATCTTCTAATCTGATACAAGCCACCAAATGAACCAAAATACATTGAAAAGTTG
ATATATTATGGCAACAACATTGAATAATGCTAGATACACTGTATAGCATTATCAAATATT
TCAACCAAATGAAGTTTGGCCACCCATGGTACTAAAAATATCTCCCTAATAAAAGTTCAT
GCACAGTACTAGCTGATAAGTTTGTAATTGAGGTCACTGATAATTGTTGTGGTCAATTTT
ATCTTTTGGGAAGCTAACGACGAAACTTTTTTNNNNNNNNNNNNNNNNNNNNNNNNNNNN
NNNNNNNNNNNNNNNNNNNNNNNNNNNNNNNNNNNNNNNNNNNNNNNNNNNNNNNNNNNN
NNNTTCCCAACCGCTAAGGTATATACGACTGCAGTGTAGAGTTAATTTATATCCCCTGAC
AAAATATGATTGCTAAAATAGAACAGCATGTTAGTGTTTCAATATTTGGTTTTTGCTTGA
TTAAACAAGCTTTTCTTTTAATTTGTAAAACTACAGTATTGGTGGCCCCAACCAACAGGA
AAACACCATCTGTGTAAATACACTAAGATACTAACATCAATACACATCATAATCTGATGT
CCAAGTGTACCGTCAAATAATATGATTCTTAATCGACTCTTTCTTAGTTGACAATGCAAT
GATTAAAATTAATATACATCACATTATGTGTATGGAATAACTTAATGACTAAAAAATTAA
AGGGAAGAAATGAATGGAAATTAGACAAAAATAAATGCTTCCAACAAGCTGAAAACATGC
ACCCTCCATGGCAAAATACACTGGAACTCCTTTTCACTTGATTGATAAAATCCTCAGCCA
TCTAACTGCAATATTCAGATTATTAACAATATTTGCAAACAAAATATTTCAATTGAAATT
ATTGAGACTTTGAAACTTTGTTAAGTCACACATCCCACAATCTTATGCAGCGAGTGTTAA
AGTTTAATGCAATGCAGCAGCTGTTAAAGTTATAAATTTACAGGGGTTTGATGTTTGATC
AATGAGAATATAATAATCCCTATATAGATACATACATAGAAAAAGAGTATACACAGTATT
TTTTTTTTTATATAGTCTTGTTGATAGAATGTCAAACTCTTGTGGTTATTTGTAAATAAA
TTCTCTGTATTGAGAGGATGCTTTCAGAGTTAAGTGCATTTCAGAACTTGGGGATGCCCT
AAACCTGTCCAATCCAAACTACGATCTAATGATCATGAATGGCAAAGCTGGGCTCCCAAC
ATTAACTTCGGCATTAATTTAGACACTGGATCTGTGGATCATAGCAGCACCCTTAAAGCA
ATTTTCAAATATCAATGTAAACATGCATGTTGATTTAAACTTCGTCCCTGTGGCATTGCC
ACTCAAGAGTATGTTTTGGCATACAAAATATCTTACAGTACTTCAGCTCTGACTTAAATC
TTTTATTAAGACAGAGCTAAAAAGAATTGCAGAATGAACTTATTGTACAACCTTTTTATT
AATGATTACTATTTTAAATGGAATTTCATGTCAAAAACTTTAAGCTTTAGTCTGATGTAA
CTGTGTAACGATAGTCAAAGTTCCTCTTTGTAGATCCAATATACAAGAAATGAAATGTTA
AGTGGTAACCGTAACACTGGTTACCGAAGCCAGTATTAGTCAATATCTTCTTGTCTGTAG
CTCCATTATCTGAATATACATTGTACGAGTATATTACTGATATGGAACGATGCTGGTTAT
CAAGTCAGATGTGAGCGAGTACAACCATAAAACACGTGTTGTATTCACCTACCAGACGCC
NNNNNNNNNNNNNNNNNNNNNNNNNNNNNNNNNNNNNNNNNNNNNNNNNNNNNNNNNNNN
NNNNNNNNNNNNNNNNNNNNNNNNNNNNNNTTCCTCCCCCGTAGTTACTGCCACCGCTTC
TGCCATAGCCTCTGCCACCGCCACCGCGACCACTTCCGTACCCACCATAGCTGTCTCCAC
CACTGTAGTTATATTGCGGATAATCGGGTTGCTGATCGTGTTGATCGCGTTGCTGATAAT
CCTGTCGGCCGCCACCGCCGCCTCCATAACCTCCTCTTCCGCCGCCGCTACCACCACCGC
TTCTCTTAGATTGGGCTATTGATACTCTGAGATCACGCCCATCCAGACTGTGCATATCGC
CAACTGCCTT
>ci|000033337|proj|Sample_C_D|2
GATGTATATTAGACATCATTGAACGTACATACATTTTAAAGATTGAACATATACGTAAGC
ACATTGTAAGCCTACTTTCTCGGTTCAAAGGCTGATATCGCGGAAAAACTGTGGTGCTTT
AGATGATAATATCGTATATAATTTTTTTTCATCGGGGAGACCTGTACTTATTTAATATTT
TTCAAAAAACATTTTTCTAGGGGAAGAGTTGTAAATGCAGTGGAAAATAAAGTGAACCTC
ATCTTCAAGCTGAACGTACATACATTTTAAAGATTGAACATATACTTAAGCACATTGTAA
GCCTACTTTCTCGGTTCAAAAGACTTAATGAAGAGGCTGATATCGCGCAAAAACTGTGGT
TCTTTAGATGATAATATCGTATATAATTTTTTTTCATCGGGGAGACCTGTACTTACGGTA
TTTAATATTTTTCAAAGAACATTTTTCTAGGGGAAGAGTTGTAAATGCAGTGGAAAATAA
AGTGAACCTCATCTTCAAGTGTATTACTTTTACATAATCGATATTGTCGAGGGATCTTTT
TATATCTACCAGATATAATCTCTAAAATGTGGTTACTTAATCTGATTCTTGTAAAAAGTT
GTCTTTGTTAAAAGGTTAGCAATGATAACTAAGATTCTTCTTAATAAGTTTTCTTAATTT
GACCGTACAAAAACATATTTTCATCAATGCTATGCATTTAATTAGAAAAAAATATTTTTC
AAATCTCTCTTGAATCAATGTTTTAATTTAATTTTCTATTCTGAGTTTATATTTAGAGTA
ACAAGATTCATGNNNNNNNNNNNNNNNNNNNNNNNNNNNNNNNNNNNNNNNNNNNNNNNT
CATGTTCAATATTGTATGGAAGAGGTAATATGTTTATCATAACAAACGGTAAATCACCCA
AAAATAGCACCTGGTAATATAGGTATAACCAGTACAACAACATATATATCAACAATTTAA
CAATGTAAAAAATACTCAATAACCAAAATCAATACCCGAATAGTGATGTAAATCAAAATA
GCATATTATTAGTTGAAAATATATTATTGAAATGATTTCAACATAACTTTTTAAATGTGA
ATTAAACAACACACGTCATATTTACTGTATAAAGTTAAAACTCTAACACATATACCGACT
TATCAAATACGTACACAGTGATACCGGATTTACTACACCACAGGGACACGAGAATTTGTT
ACATCTACGGAATGCTAATGTGCTNNNNNNNNNNNNNNNNNNNNNNNNNNNNNNNNNNNN
NNNNNNNNNNNNNNNNNNNNNNNNNNNNNNNNNNNNNTACACACTGGGAAAGTCACAATA
TACATAGAGTGTGGTTCCTGTGGTCTACAGACATTGATATTACTTCATATAATCACTGTA
ACTTATCACACGAAATGCAGAAGAATTATTCCCCACCATGACATACAGAACTATAATTAT
TTTACACAAATGCAATATGAAACATTCTATGACAGTTTGCTTAATATATTTACGTTGATT
TGCATTGAATCGATTTTGAGGTGTAATCACTGAAATATCTCCAATTAAGTTAAATCATTC
TCCCACAGGGTTCAATACATTTGGCCCTTAAATACTCAGAATAGGTCCGAATAA
>ci|000033451|proj|Sample_C_D|2
CGTTCTGGTACCTTCAGCTTGTACAGAAAATAGAACATTATTTGATTGCTTAAGACAGCA
CAAATATACACAATCGGTACACATTAATATTCAATGATAAAATGATGACACATGAAAACA
TATCAATGAAATTCTTTTTAACATGAAAAGACATGCACATGAAAATATATGGTAACAAAT
TAAAATTTTCAATGCAAAATTTTATAATACATTATAACATATCAATAAGAGAAAAACAAG
ACATTTATGAACAGATCAATGGCATATTCAATGAAGAAGTTATATATGAATTATGATATT
TGATTGTGATGTATATAGTCTACCTGACATTACCTATACATGTGTATTAATCTTTTCTGT
TCTTGTTACTGTTTTGGCCATTAGTTATTGTTTACTTGTTAAAACCCTACAACTGACAAT
AGATGTGTCAGTCATTATATAGACTTGTTAAAACCCTACAACTGACAATAGATGTGTCAG
TCATTATATAGACTATAAAAATCTTTTATATCAATAAAACATCTTACATCGCTAAATCAC
TTTATACAGTGAAAACCTTTTATACCATTAAAACATCTTACATCGCCAAATCTCTTTATA
CAGTGAAAACCGTTTTATGATATAAAAATTTCCTTGGACATATTGATGGCAATGTTATAA
CTTGAAAGTTTTACGTTGAATGCAGTTTCCATCTTAATAACTAAACAAGTTCTATTTATA
GATGGATCATGTGACACGCATGAAGCAACATGGATTTCAAGATCTGCTTACATCTTGTTT
CAATCATATTAAAAAAAACACACTACTAATGAAAAAAATAAAGGATTAAATAAAGAAAAA
ATGATGAAATTTGAGGAGCCCTGAAGTATCGTCCATTTGATTCATGT
>ci|000033482|proj|Sample_C_D|2
CATTTAGTCTATTACCATAAAAATAATTTATACTATTCAATCGATTAAAAACATACTCAT
TCACACCGCAATGATAAACTTTTGCAAACATAATGAAATATTGTATCACAAAATCTTATC
ATACTTTATACAGACATACAATTTGCTTTCCTTTACTATTTTAGTCTGAGAGATAAAATA
AGACTGAATCTAATATAATTATCAAATTTTGTAAACGTACAACTATCCTACTTTACGTGA
CTTAAAGGTATTTGTGAAATTCTCAAAATCACTCTTCTTTTCACACATTTTCATCCAATT
GGTATTGTTCAATCGATTAAAAACATACTCATTTACACCGCAATGATAAACTTTTGCAAA
CATCATGAAATATTATATCACAAAATCTTATCATACTTTATACAGACATACAATTTGCTT
TCATTTACTATTTTAGTCTGATAGATAAAATAAGACTGAACCTTATATAATTATCAAATT
TTGTAAACGTACAACTATCCTACTTTACGTGACTTAGAGGTATTTGTGAAATTCTCAAAA
TCTCTCTTCTTTTCACACATTTTCATCCAATTGGTATTGCTTGTGTTGAAAGGTATACAT
TATATATATGATTATAGAAAACAAAAATTGGAATCGAATTCCAATTATATAACACTACAT
GTATATAGTTTAGCGAAATAGATTTGTTAGTTTTCGATCGAAAATCTCACATATATATAT
ATTATATATACATTCCCATATCCTTACTGGGAAAATTAGTTTTCGATCGAAAATCTCACA
TATATATATATTACATATATATTCCCATATCCTTACTGGGAAAAATAAAACGTCATAAGA
CCAATACTAAAAATATTCCCCTTAGAATCTATCCATATAATCTATCCCAATCTCAGAATC
GCGGAAATTTGACTTCGTGTAATGGCTTCTGGTCCTTCAAATGAAGGGTATAAAATGACC
ATGGTTCCGGCACATAAATTACCCCGGGATATTTTTGCCTCAGCACCGTGTCATTCCAAA
GCAAAGCAACCCAAATGGTCACCAAGACAAGAGTTATGGTGAATGTGTGAAACAGAAATC
GTCCGTTAATGTCCAGAATTTGTCCTCTCGACTTTTCCTTCACCCAGAAGATGACCATTG
CAATATAGGTAAGTATGTAGACATTGAAGATTTGTCCCTCGGTAACCAGATACCAGTAGT
AAAGTCCACTAATGACCACCAGTAGCCACCACGCAGGACCGGTTTTCACGTTCATGTGCT
CGTGTTTGGCTTTGAAACAGCCAGTAAAATACAGCAAAAAACATATGAAGAATGGAATGT
ACCACATAAGGTGCCCGATAACTTCGTCGTAATTATAAGGACCGGTTTTCACGCTCATGT
GCTCGTGTTTGGCTTTGAAACAGCCAGTAAAATACAGGAAAAAACATATGAAGAATGGAA
TGTACCACATAAGGTGCCCGATAACTTCGTCGTAATTATACAATAGTTCAAAAGAGTCGA
TCAGTTCCTTTGGCTGTAGAGTTTGCATGATGGGATTGTCCCTGACCGACAGGTGGAGCT
GATAACCGATGATAACGAGGCGGTGATTGATGGAATCCCCCACTAGGTGTATACTGCTCC
CCATGACGAAGATTATCACACATAAATGGGTCAAGGTCGACGATAATTTCCTAGAACTTC
GGTCAATCAGCTTGAGAATACAGAAAGGTGTAATGATGTTGTATGCCATATGGAAGTAGT
CGCCGATACTGGGCTGGCTCAGGGGAAACCATTCTACAGGTACAAACAATGCCGCTATAG
GACGTCCGAAATCAAAGATCCAATTCTCAAAGGCCAACAAGAGCCATATATCCCAGTGAA
ACTTGTCCGACTTCCGGGCGGGCGCGTCATCTCTGTCTATCACGATATCCGGTTCTTCCA
AGTCGTAATCCCGGGTCTGACGTTTTCGCA
>ci|000033512|proj|Sample_C_D|2
ATTATACAAAGGCATTTGACTTTATTAATCGACAAAACATGTGGTTCAAATTAATTAGAG
AAGGAATTGATGGAAAGTTGTTAGTGTTAATTAGGTCATTGTATAACGATGTAAAATGTT
GTGTTAAGTATAATGGCTCACTATCTAATTATTTCAATTGTAATAACGGATTGTTTCAAG
GGGAGATTTTATCTCCTTTATTGTTTTCATTATATGTAAATGACTGCGAGATGCAATTTT
TTGACAAATACTAATAATGTCAATAATTACAGAGGTATTACTTTAGTAAGCTGTATGGGA
AAACTTTTTACGTCAATTATTAACAATAGACTAATGTCATTTGATAAGAAATATAATAAA
ATAACTGATGCTCAATTTGGCTTTAGAAAAACCCTATCAACAACGATCGACGATCTATTT
GCATTACACTCCCTAATTAATCGGAGTCTAAAAAATAAGAAACGATTATATTGTTGTTTT
ATTGATTATACAAAGGCATTCGACTTTATTAATCAACAAAACATGTGGTTCAAATTAATT
AGAGAAGGAATTGACGGAAAGTTGTTAGTGTTAATTAGGTCATTGTATAACGATGTAAAA
TGTTGTGTTAAGCATAATGGCTCACTATCTAATTATTTCAATTGTAATAACGGATTGTTT
CAAGGGGAAATTTTATCTCCTTTATTGTTTTCATTATATGTAAATGACTGCGAGATGCAA
TTTTTAATTGACAACTGTTCATCGATAGAAATTCAAACTTTAAATCTGTTTCTACTGATG
TACGCAGACGACATGGTAATTTTTTCAGAAACACCAGAAGGCTTACAAGATATGTTAAAT
TCATTAGAAGTATATACAAAAAAAGTGGGATCTAACAGTCAATACAAATAAAACATACTG
ATGTACGCAGATGACATGGTAATTTTTTCAGAAACACCAGCAGGCTTACAAGATATGTTA
AATTCATTAGAAGTATATACAAAAAAGTGGGATCTAACAGTCAATACAAATAAAACAAAA
GTACTTGTATTTAGAAATGGTGGTATTTTGAGGAACAACGAAAATTGGACATCTAACGGA
TGTCATTTGGAAATTGTAAACGAATTCAATTATCTGGGTTTTTTTGCTAAATTAC
>ci|000033677|proj|Sample_C_D|2
ATTTTAGGACAGCTTTATAGGCACATATTTTATAAAAATTGTGACAAAACGTTTAAGAAA
CAAGCAAACACATTATTTTACATTGTAATGTATAAACAGCAATGTATCAATGTAGGTCAG
TTTAACAGTTTAAGGATTGTTACAAAAAGTTTCTGAATGTACTGTCGCTTTTGATACAAT
ATAAAAACAACATTGACACAGTCTTCATATGAATAGACGTGAGTATAAGGTTATTTATTC
GTTGCTCAACAATGTTTAGACTGTGGCGTCTACATATGTAAGTTGTATGTTGTAACATAT
TATCATTACATCATCTACATGCAAGAGATTCGATAACAAAACAATATACAATTTGTAATT
ATGAAAACTATGCATACAAATATTGAATAACCATTATCTGCTGGCTTACTCTAATTGACA
TGCAAGGGATTCGATAACAAAACAATATAATTATGAAAACTATGCATACAAATATTGAAT
AACCATTATCTGCTGGCTTACTCTAATTGTATTATATTGAAATGTAATGGAAGCACCATG
TCCAAAGCTTTCCTTTATGACGCCAATGTTTGATCTTAGTGGCTGTGACGGTGTAGACAT
GCTAATGGTACTTAATACACGATTTTGTATAAGTCTCCCTACATGTTACGCCGAGAACTA
TAATAAATATTTAACACATATAGTGTAAAAACTTTTGTATTCCTATCTTATTTATATACT
AATTTCGTCCTTGGCTTGATTTAAACAGTACAAAGATACTGGCCTTAGACAGAATGAAAC
TCTTTCATACAGGCTGTTAGTGTCATATCCATAAGATGGTCACATTTACATTGAAACACA
TGTCATACTGGGTATTTTGAGGCTCTTTTGTTAATTGCCGCCATTGGCTATGAAACTATA
CCAAAATGCAATCATCGAACTGAACAAATTGTTTAAAAAAAATTTACAATATGATGTTTC
GATCTGCCCACTTGACAAACCAACTTTCCCACAAATACCGAACCACACCTGCTCTACACC
TGATTTCAAGTGATAAACAGGTCTGCTTATTCATCTCTCCCACCATCCACTTGTGTCATA
AATCTGACAATGAGGAACACAAACACAGATAGAAAATGCAATTTACCGGAAGTGAAGCCG
AGGGCTCCATCGCAAATTTGTTGATCTGCAGTGAATGGCTGTAGGAGGTGTGCGATGTTT
GGCAAAGTACCATTGTTAGGTGAAGGTGTCATGCCTAGCAGTTCGCACAACAAAGGATAA
ATGTCAACTGAGTTAATTGGCGGAGCAGAGAAGTTTGACCCAAAGTTAGGACCCATGGCA
TAGAATATCGGCTTCATGGACATCAAACTGTTATCATATCCATGGTTACCCTTGCTAGGA
CGAAGCTTACTGGAAGTAGCATTCCATGTAATAGTCCATCCTTCATCAGCTACAACAAAG
ATCGGCATTATCCTTCTATTGTTCTGGTAGTGCCATCTGTCAGGTATGTCTGCTTTTCTG
TAGGCAGTGAAGTGGGGGTGACTATTTATAGCACTTAGGACAGCGTCTTCCTGTCCCTCA
GCCGGAACCACGTGCATGATTGGACCGCTGTCCACTGTAAGCTGGATCAGGGATTTATCC
ACTAACTCATAAATTTCCACTAGTTTGTTGTCGAAATCGACAGCGGTCATTCCGTGGTCA
CTTGTGAGTATAAGATTGACTTTATTCTGAAGTCCATTTGCGATCAATTTGTCCAAGAGT
GTTCCAAGCAGCGAATCCATTTCCACGATCTTGTTGACAACTTCTGGTGAATTCGGTCCA
TAGATATGTCCAGCCAGGTCCGGTTCGTTAAAATATGTTGTAACAAAATTAAACTGGTCG
TCTTTTAACATGTCAATGACTATGTCTACTCTTTGATCAAAAGTAATGGAGTCGTTATAG
GTGTACCACTTGTTTGCATGCATTCCCTGAATCTCGACCTCACTTCCGGGCCAGAACATT
GAATCCATTTCCACAATCTTGTTGACAACTTCTGGTGAATTTGGTCCATAAATATGTCCA
GCCCGGTCCGGTTCGTTAAAATATGTTGTTACAAAATTGAATTGGTTGTTTTTTAACATG
TCAATGACTATGTCTACTCTTTGATCAAAAGTAATGGAGTTGTTGTAGGTGTACCACTTG
TTTGCATGCATTCCCTGAATCTCGACCTCACTTCCGGGCCAGAACATAGTACCGGAAGTA
AGTCCATGCTTCCGGGCAGTAATCCATACGGGTTCTCCCGCATCCCACCATTTTGTCTGA
TGTGAGCGCATACTAAAGAATTCGGCAAACTCCGGATCATACATGGTGTTTCCTACAATC
CCATGGCTTTCGGTATACAGTCCAGTAACAATACTGTAGTGAGTAGGAAAGGTCTTTGTG
ACAAATGTGGTGGTCATATATTCCGCCTTCACGCCATCCCGTGCCATTCTGTCAAAGTTG
GGCGTGGATACTTTCTCGGGATAGTCGTATC
>ci|000034915|proj|Sample_C_D|2
CAATTAAACCTATGAAGAAATGAATTATTATATCTTAAAAAAACATAATGGGCGACATGC
AATTTGATATATGTTGTGTATATAATGGTGTATTATATTGTGGATTAACCCTTCTTTCGC
CTCTAGCAGCCTCGCCCAATAATAAACACTGTACATGTATTCCAGTACTGTTAGCATATA
TAAAGAACAACAATGACAACTGGTTTGGGTGAATATCAATCAATGGCTATTTATTATAGT
ATTATCGAATCAAATACCGCAGTAAGATTACTTCATTATAAATTGCAGAATATACTTGAC
TGTTACATAATCTTACACAAGAGCTGGTATATATGAATATCATATACGACAATGAGATTT
TATATGAAACGATAAACTATAATATATCTAAGGGTATTGAGATATTATATATGATAGCCA
TACTCTTAACACCTTAAATGACATGCCATAACTGATGAACTAATCTACAGAAGACCTATA
AACT
>ci|000035397|proj|Sample_C_D|2
CTATTACCGATTACATGTTAATACCTTCTAATAATCCAAAAGATAAAAAGTAAATATAAC
AATATCGTCACACCAGTTAACAAGTAAATATAACAATATCGTCATATCAGTTAACAAGTA
AATATAACAATATCGTCATACCAGTTAACAAGTAAATATAACAATATCGTCATACCAGTT
AACACGAGACTATCATGATGTCATCGTTGTACAATTATAATGTCCAATGTGAAGTTTATC
GTAACTTCACACCAAAATATTCAAATACATATAATCTCAGCGTAGACAAAAAGTCATCTT
CCCTATAGAAAACAATAGCACTAAAGGTAGTATACCATGCATACTGGCACCACATCATTT
GATGAACAATAAGGTATATATTCAGCTCTGACATTTTCAAACTAAGTATCATTAATGTTA
AATATGATTTCTGGAACATTTGATCATAATGATGTCCGTTTTTTAGAAAAAAAAAAGAAA
TCCTTAACATATGTTTGTATGTACCTAGTTTACTATTTTAATTTAAGCATTCATCTCTTA
GTTATTTTTATTGCTTTTAACGTAAATATTATTGGTTCATTTTGTCAAGATTTTTGAACA
GTTCTGTATGATTTGACAAAAGAATATCGCCTCAAAAAAATGGTAAATATCCTTCACGTA
ACTTCAACTATGCAATAACCATTATGTACATCAAAATGAAATGTTGATTTTTTTTTTTTA
ATTTCATGGGAAACATCAATGCAATATTTATCATATTGTTCATATTGTCACTTAAATATG
TTACTTTTAAAACGAAACATAATAAAATATCATTTTTGACAATTTGAAACTTCAATCGTA
GACAGAACTAGTGTAAAGGCGATACAGCACAATAACGACATTTGATCACTGCTCAGTTAA
GGCATACATGTCAGGTAAGTTTCTACATACAAACACTCTTCATACAATACATAAATATGT
CAATAGTTATCACTGTTATTATAAACAATGCACCAGTACAGTATACTTTCAAATGGGTAC
ATACATACAGTCGTTACTCACGTAAACAATATCAGCGGATCACATTTCCGAAAAATGCTG
CTAGCAAGTAGCAACCATAACTAGGGTTTTATTAGTCTCGAGACACAATAAAATAGTGTT
ACCTTTAAAAGTAAATACCAAAAACAATAACCACCCAGCGAAGTCCGTCTCAGAGACTTG
GTCGGTACTGCCGACGAGCTTTAGACATTTGTTCATGTCAGCTATAAATAGTTCACAAAT
GTACATTCTCTAAAAACGCTTAATATGTATAATGCACGCTATCTTTATGGAACAAATCAA
CATAGCTTGTCAGGTCATGATATGATATATAGAAACCGTATGACTGTTCCCCATAAACCA
CAGTATATACAACATCAGAATCAATATAGAAGACGAATCCAATTGTGTTAAGAACATGTA
CAATTGTAACTAAGCACTACTGGTCACATAAACTAGTCAGTGCATGAATCCTTCTAAACA
CTGGCTGGAAGAATCCAAACATTTCAATAATGAGCCATGCCGTCAAAGAAATGGATAGAG
ACTTGACTAGTCCGCGAGTCATCTGTGTAAGTGTATGCCAGGCCAACTTGTCATCAAATG
TCGTATAATTAGGCGTATGTGCTACGTTTAATGTTTTAAAATACCTCACATCAATCAACA
TTTTTTAGCAACTGAGAAGAGTCCTTCAATGACGAAACAGCTGCATGATGCAGCTTACTA
GCTCTCTTTATTAAGTGATGTAAACTATATAATTTGTGATTTACATTGTATATATAAACG
TGCTGTTCACATCTGCTATTGTTATGACATCTGAAGTATATCAGATGTCATTTTACACTA
ATAAACGATAGGTTAACTTGGCCTCTGCACACGGTACTTGGCTGACTATCAATGACAGAG
GTATGGGGTTACGACTAGGACGGCCCTGCAATATCCATACATACAAAGACGATCTCATTG
TATGAGACATATGAAACAATTTAACATCAGAGAGCCTCTGATGGGCAAAATAAAAACAAA
ATAAAAAAAATCTTCTATTTAAAAAATGTACGATCTGCTTATCATGTAGCCAAGCTGTTG
TACATAAATATATGTGAAACTGCGTTTACACAGGCGGATTAGAAACAAGAAGGGACTATT
TAGACTACATTCTTATTTTTCTTTAATGACGTCACAGCGACTTGAAGTTGTAAAGTCTCC
ATTGGATCAAGTTACGACCAATCACAGTGCTTGTTTTCATTACAGTTTTTGTTATTGGTG
TTATTACACTTTAAGTTTATTTGAAAAACTTCAAGATGCTGTCAGTGATAAAACTCGTGA
AAATCTGTCTTTTATCAAATAACCAAATACATCTCCTCTGTCCTTATCTTATTTCCGACA
TTCAGTTATGACACCCGTTCTTGTAATATGATTATGTGTATAACTCTATAGAGGACGACA
GCATTCATTAAGTACATGGCATTCGATTATTTTAGTATTGAAAAACACAACAGAAGGCGC
CTACCGAAAACAACTAAAAACAGATGGCTATCAGCAAATCTGCAAACTTCCGTGATCTGG
CACTGAGGTAGGCTACATACGGTGAAATATGTAAATAAATTCTGTAGATTTCGAACGGGA
TCCCAAGTATTCAATACTGAGTGACGTAATCAATGATCTAGATCTGCAGAGTTGATCTGA
GTGACGTATGATATGACATCACAAAGTCACGAAAGGTAAGGTGACAATGACGTCACAAGC
CCACTAATAGAGTTTAGAAAAGGATAAAATGATAAAGATGAGTGCAGCGTTAAACACCAA
TTTAAAAGTACAATGTCTATCTCACTCACGATAATTACACAATTATGATAATTAGAACGT
TGTACTAACTTATTCCAGGTGATGTCAAGTTTGACGTCATCAACCTGTTATACCAGACTA
TATCGAAGACCCACGTGATTTGGTCAGGGATTAATGCGAAGTTAAGTGCGACGTTGCAAC
AAGGCTAAAACCTTTTTGTATTGGCGAGATGATATGAAATGTTCCGAATTTATGACACCG
GACTGCTGCTCAGACAAAGTTGCTCTTGTTAAGTGTGAGGTAGAGTGTGATGGCTAGCAC
GTACGTACATACACCACACACTACGCCACAAATAACAAAGATGAGAGCCTTCTTGGCATG
GTGGCGTGACGTCATTTCGTCACCAAGCTGCCAGGCATGGTTAGCTTTCACTCCAAAATG
GTAGCCAAGGAAACCGAAGATAAAGTTACAGAAAAGTAGAACGGCACAAGACGTCATGAC
AAAATCTTTCGGCTTGTCTTTGTCGTCTGGTGGTCCCTGAAATACAACGGGAGGACCCCC
ATCCGGGTTGTTGTTATACGTCACGGTCGGTTGGCTGGTGACAACTTGTTGTCCGCCCCC
AGTATTAGCTTTCTTATCCAAATTTACGTGGACCTCTTGGTGGTCGATAGTGGCCACGCC
CTGGGATCCACCCTCGGGCCCATTTGCCGACATGATTTGGCTTTTAGTTTCCTTTGGTGA
TAACCTCTTCACCTGTATCTCCTTTGGTCAGTGTCAATATAAGTAAAATATAAAGTTTTA
TGCCTACATTGGAAACCCCATTTCAATCCAAACCTGTTTACATTACGT
>ci|000036351|proj|Sample_C_D|2
AATCCTTACATTTCAACAAGGAATTTGTTATTTAAAACAAAAACTTAATATAAAATTGTA
AAAAAAAAATCATCTTAACGCTAGCAACCATGCTAAAACTGTGTACATGCCACGGACATA
TATAACATATTTTATGCTCCTGGCATATGAATATTGAAAGATACATTTTTTCCTTTTTAA
CTCAGTCTCTACTTGACATAAGACATAGGTGTGGACGATTGGCACTATCTTATCCCTGCT
GGTCAGGGTTGTCCTGGTTTTCGTGGTGTTCATCATCTTAACGCTAGCAACCATGCTAAA
ACTGTGTACATGCCACGCACATATATAACATATTATATGCTCCTGACATATGAATATTGA
AAAATATTTTTTTTTTTTTTTGAAAATAAGGAAACTTTAATAATGAAAATTGGCATGGAA
AATTAAAAATCCTTACATTTCAACAAGGAATTTGTTATTTAAAACAAAAACTTAATATAA
AATTGTAAAAAAAAANNNNNNNNNNNNNNNNNNNNNNNNNNNNNNNNNNNNNNNNNNNNN
NNNTCCTTACATTTCAACAAGGAATTTGTTATTTAAAACAATAACTTAATATAAAATTGT
AAAAAAAAAAATCTTAACGCTATCAACCATGCTAAAACTGTGTACATGCCACGGACATAT
ATAACATATTTTATGCTCTGGCATATGAACATTGAAAAATATTTTTTTCCTTTTTAACTC
AGTCTCTACTTGACATCAGACATAGGTGTGGATGATTGGCACTATCTTATCCCTGCTGGT
CAGGGTTGTC
>ci|000036593|proj|Sample_C_D|2
ATTTCGATAGCCATTCGGATATCGCGTTTTCTCAATTTGAAAATGGGTAGTATGGTCACC
ACGAACATATTCAACCTTTTATAAGTTTAGGTTGACAAGAAATCAAGATTAGACATGCCA
TTTTGATCAGCTGCAATATGAATTCTTTGAGGTTGCTGGTCTATTAGTCCTGTTTATGGC
CTTTGAGACCCCGAGGTTGGTCATTGTCCTGCATGACATATTTGAGCAATGTTATCTGCT
CAGAATATCTACATGTGTTGATATATTCTTTAAAAAATATCCTAAACCCAAAATTGAAAA
TTAGGAAATTGATCATCACCCTCTATTTCTTCTATCTAACACCTTAACCTCAAGTGCTGA
GATATCAAACGATGTTTAGTTCAATTGAAAATGCAAATCAATCTTATCTAAGAAACGGAA
AAGCTTATTTAAGACTTATAAAAGGCTATTTCATCGCCGTCTAAACCATAAAAAAACCAA
CTACAAAGAAATTATTGATTTAGACAAATGCATTGTTGGTAGTATTACCTACTTGATGGA
TTTATGATCCGAAACACTTTTCCGTTTGTTTAAATAATGGCACCGCAGCTCAAACAAATC
CATTTGTTTAAATAATGGCACCGCAGCTCAAACAAAGGCGCACTATAAATAAGCTCTTAA
CACATGTACACAATCGTCAATGTACATTTATATCCATATTTAAGGAAATAAACATATAAA
CACTGGTTTTAAAGACATGTTCAAAAGATTACGCAAGAGGATTTTGATTAACCCCAACGA
CCGTGTTTGCTAATCTATAGAGAAGAACGTGTAAAACACTGTTATCAAAGCCCCTGGTGA
ACGTAGACGCACTTATTGATATTCCATAATCCATGTTTAGGGATAAAATACGGCTTGATG
AGTGGTGAAACTGTCCTATAACTACATCAATGAATATATTTACTCGTGTTTTGGAGTAGG
CGGTCTACACCTAGGTGATCTGGTGCGATATCGTATCATCAATGGCAGCGTTTCTGGCTT
CGCAGGAGGTCTCCAAGACTTGGCCAGTTGCGGCTGCCATATTTGAAATAACCTATGTAT
TAGTTCTAGTCCTACAATATTTCGTCTTTTCCCAGCGATTTCAGCAACAACTGTGTCCTC
TGTTTGTCCATGCCCCATCATGCCTGGTTCTTCCCATGCTTTAACAACCATCCGCCCAGG
CAATAAATTGACCTTTTTCTTCGGGTAAGCCCCACTTCCGGTTCGTTTTGTATTTCCACG
CCGTACAGAGAAACGGGAGTTGTTACTCTGGTTTGAATTATTGGAACACAAAGAGTGTGT
TGAATTACAAATGGATGGACGCTTTGAAATCCCCAAAGGGCCCATAGATGATTCCCTACT
TCCGGTATCATTCAGAGTAGTGTTTCCGCGCGAAGCTGCAAGTACTGCAGACGATACCCT
TTTCCATTTGTTAACGTTTTGCGTGTTTTTGTCTGTATTTGAATGTCGTAAGCTAGACAC
CATCATTGGACTTCTCAGAAGATTTGCTTTCACTTTCATCCATCTTGTGTGCTCATTTGG
AGACTGTATCACAATTGTCGGGTTAGCCATTGTTCAATCAGTATTCTTTCTCCTCTTTCA
CTTACAAATAAAAAAAACACATTTTCACAACAGGAAATCGTTACGACTGTTCTGCTTACT
GATAAAATCCATTTCTGCTATTCCTTTGTAGATAGTCCACATCCTTGGGTTTTTGTTAGC
ACGGCCGTTGTTCACTGGAGTACCTCAACTTGTCGCGATGCCCGTGTGATTCCATTGTCT
CTCCTACTCTATGAAGTTGTCGGCAGCTACACATATATCTGTCCACTGTATGTTTGTGGT
ACCAATTTACTTTTACTTTACAAAAATCCGGTCATTGCCACATAAGGTAAAGTACACAAA
ATCAGATTAATGCCAGCGGATTAACAGTCTAACATAAATCTAGCAGCGACACTCGGATTT
CTATACTAACTGCTTTGGATTTATTGAGTATGTATTTAATCGTTAGATTGTAGTTATGTA
TGTAAATACTGGAACAATGCTAACCGTATTCCTAGCTAGGTACATGTGATTCCAATTACA
CAAATCAATGTTAGTACACTTATTTGAAAATGAAGGAATTATACATATCGTGTAATCCTT
ACTTACTATAACCAATCTACATGGCTAGACATCTCTATAAAAACTCTTCTACCTGAAGTT
AGAGAGCTCTATTACTTTACTTTTAACACAATGAATATCACTATTATCTTATTTAGTTGG
AGGCAAAAATGGAAAAAAAATGACCAAACAGCAGCTTCATCCTTCAAGGACTCAACGGAT
GCGAAGGGCCTGTCGTAAGGAGGCTACCTTGATGGGAAGGTGCAGTAGTCCCAAAATTCA
ACCGATTTCATTAGTTTTTAATATTGGGTTTCAAAATAACTTCCGGTACATTTGCATTTT
TCTGAATGGTGTTACTATTTAAACGATTTAAAACGTGACATGCAGGTTACGGCGAAGCAT
TATAGGCTGTCGGACATTTGACTGTATTTATCAAGAATATTAAGAATTTCTTATCATTAA
TGTGACAGAAAATCAGAGATATTAACTATGAAGCAACTGTTATCCTCCCTCTCCTATAAT
AAGTGAATCTCAAGATCAGAGTTCATGAACTGTTAACAAATGATATGTATCATGCACACA
CGTTTTGGTTCAGCTCATGGACAAGCATATTAGTGTAAAAATAGATATCAAACGTAGGTA
ATTATTTTGTCAATCCTAACAACCATATGTGATATGATTGGCGGATCATAACTAATAATT
TGGAATGATATCACGTGGATGACGTCACAGGCTCTTTATTTTAACGTTTTGTGTATTTCT
AATCATCATCAAATACATCAAATAGCAACGATCGGTTATCTTTTTTAATCTGTATAGTGA
GATTTGTTCAAAATCCCCAAACGTGGATTTCAGCTATGAAATTAATAGATATTGCATTTT
GTGAAACTCCTATATTCAAACGCCATCAAATTTTGGGAAATTATACTAATTATAACCTAG
ATGTTTTCTATATCTGAACAAGTGTAAATGTAAATAAACTCAACACAAGCAAACACTTTA
CAGAAAGTGATCATGACTATGAAACACGTTTTAGTGCTCTTTATATACAGAATACTTTAA
TCATATATCGTAGGAAGACTATTCTATTTCATGTGATACTATATACAGACATATCAGAAT
TTTAGTCAATATTAATTGAAATCATGGATATTATCGATGAACTAAACACAATCATTATGT
AACTTTATCAAATTATGCAGGTGATATCAATGTCATTGGAATGAAATTAAAAAGATATCC
TTCACAGCTAAATTCAAATTTGTAACAAAGCATACATTCAGAAGATCATCCCTAAGGAAA
TCACTATGAGGCCTACTGTTTACACTAATAGTGTTCCACACGTTTCCGCCGTAAATTGTA
ACATTCTTGATAAAAAGATTGTCAGCAAAGGTGTCTGCATTTAGCGGCTTTTGATCAACT
GTCATAGAGAGATTATTTGATTTGAATGAGAAGGACAAGAGGGAATATTGATGATTTTCA
ACGGTGTCAATAGATTTTCCGTCATCCCAAAATAAATTTCCTTCGATCTTTATATACAGA
ATACTTTATCATACACCGTAGGAAGACCATTCTGTTTCATGTGATACTATATACAGACAT
CAGAATTTTAGTCAATATTAATTGAAATTATGGATATTATCGATGAACTAAACACAATCA
TTATGTAACTTTATCAAATTATGCAGGTGATCTCAATTTCATTGGAATGAAATTAAAAAG
TTATCCTTAACAGCTAAATTCAAATTTGTAACAAAGCATACATGCATACAATCATCCCTA
AGGAAATCACTATGAGGCCTACTGTTTACACTTACAGTGTTCCATACGTTTCCGCCGTAA
ATTGTAATATTCTTGATAGAAAGATTGTCAGCAAAGTTGTCTGCATTTAGCGGCTTTTGA
TCAACTGTCATAGAGAGATGATTTGATTTGAATGAGAAGGACAAGAGGTAATATTGATGA
TTTTCAACAGTGTCAATAGATTNNNNNNNNNNNNNNNNNNNNNNNNNNNNNNNNNNNNNN
NNNNNNNNNNNNNNNNNNNNNNNNNNNNNNNNNNNNNNNGATTTTCCGTCATCCCAAAAT
AAATTTCCTTCGGCTGATCCGTTTTCATTTAACACTACGAGTAAACTCATTGGGTTTCGC
CTACTATATGCAGTAGTGTTTGCCGAGAGCTGTGTGGGCAATATGCGTCCTCCATATACA
AACAATGGAATGACATCATGAGGTGCTGGTACAACTTTGAACGAAGAGGAGACATTCATC
TCTTCACCAGTATAATAGTCAAACCAACGACCAACGGGAAAATAAACGTCTAACTCTGTT
CTGCCTTGATGCAGAACTGGAGTAATCATGAAGGCCTGTCCCCACATAAACTGTGTATCA
ATGGACCAAGTGGTTGGATCACTCGGAAAATTGTGCGCTAAAGACCGAATGACGGTACCC
CCGTGGACATGCGCGTGGTAAAATAACGTATAAAGGTAAGGAAGCAACGTGTAGCGCACC
ACAAGTGCCCGTCGCGAGGAGGCTGCCACTCCGGGACCAAAGTACGCCGGGTCTTGGGGT
GATGTATTAATGGTGTTGTGATTCCTAGAGAATGTATAGAAGGCGCCAAGCTGCATCCAG
CGTTCACATAGCTCCGATGTTGAATTTCCAAAGAACCCACAGATATCTGCTCCAATATAT
GGGATACCAAAGAGATTAAACTCCAGTATACCTATAACAGAATCATGAAGGTCTGACCAT
GCGCTGTCATTGTCACCAAGCCAATGCCCCGCATAACGACCACTGGACGGATACGTTGAT
CGCGAAATGACAATTCCCCTTTCCCCAGTTGATTCTCTAAGAGCATGAAGAGTGGGCTCT
GTCTGACTCCAGCCGTACAAACTGTGAACGTCGTAATGCAAATATCTGTGGTTGTCCTGT
ACTGCCACCATACACAATGTTTTCTCTGACAGTCGAGGTCCGAATATCGCTTTCGGTTTA
TATGGAGGATCGTCCCATCGAGAAGTTGGACATTTCAACGACCAGTACGGTTTCACGTTC
TCGTCCCAATTCCATGGATGCTCCTCGTTTGTACCAAAGTTAGCCGGCTCGTTCATGTCT
ATCCACAGACCATCAATCGACAGGTTTTTATGATGGTTCACGATTAAATCCCGCCAATAG
TCCCGTGTTTCAGGGTTCAGAAAGTCTGGAAATACAACTTTACCTTGAGGCCATACATAA
CCTAGCATATCCGTTCGATTGAATTCGTGGTAATCTGGACTCGACGTTGCATTAGGCCAC
TGAATGAATACGTCCTTCTCGACTCCCTTTATATAAGGGAGATAATCGGTGACATTTGTA
ATCAATGCTGGATCCCGAATATCGCTTTCGGTTTATATGGAGGATCGTCCAATCGAGAAG
TTGGACATTTCAACGACCAGTACGGTTTCACGTTCTCGTCCCAATTCCAAGGATGCTCCT
CGTTTGTACCAAAGTTAGCCGGCTCGTTCATGTCTATCCACAGACCATCAAACGACAGGT
TTTTATGATGGTTCACGATTAAATCCCGCCAATAATCCCGTGTTTCAGGGTTCAGAAAGT
CTGGGAATACAACTTTACCTTGAGGCCACACATAACCTAGCATATCCGTTCGATTGAATT
CGTGGTAATCTGGGCTCGACGTTGCATTAGGCCACTGAATGAATATGTCCTTCTCGACTC
CCTTTATATAAGGGAGATAATCGGTGACATTTGTAATCAATGCTGGATCCAGTATGATAA
TGGTACGCATGCCATTGCTTTGTAACTCCTTGAAATACTCATGAAGACCACCAAAATTGT
CTTGATCTATTGTGAAGTCCCTCCTTTCTTGCATATGATCTATGTCGGCATATTGGACAT
CATGGGGAATATCAGCCGATTTTGTTCTGTCTACGGCCGCTTTCATTGCCTGAAGATTAT
TATACCCATATTGGCAAAGTTGGAACCCAAGAGACCAATAGGGAGGTAAATACGGGTGAC
CAATAACACTAGTGTACTGCTGAATTACCTGCTCCGGTGTCGGCCCTAGAAAGATATAGA
AGTCTAGGATACCTCCGATTGTTCTGTAGGTTAGAGAAGGTAGCGGATTCAGTTCTATTT
CCATAGCATTACTGTTAAGTAGTAAAACTCCATTAGCATTTCCACTAGAATCTTCGATGT
TTAGATAGAATGGATGCACGCCATACAGGTTTGCATAATCACCCCAATTCACGCCATTAT
CGCGGGAAAACATTGGCCAACGTTTGAA
>ci|000036981|proj|Sample_C_D|2
CAGTGGTTTGAAATCATCAGCATACATAGATGGACAATTCTATGAGGTTTTAATAAATAT
ACAATTGTCTATGCATACACAGGGGTTAAAACAAAATTTCTAATCACTAGCCTATAGTGC
TAGTAGACATAAACTTCACTAGCCCAGGGCTACTAGACACCACAAATCTACTATAAAATC
TGTTAGCCAAACTACATGTAATAAGTTGAAAAATTCGGAAAATAAAGTTTTGATATATGA
TATATTTGGTACAAAGGGGACTCCATATTAGATTAACTCAAAGGCAATTAAGATTATTGC
CAATACTTTCAAGGTTTTAAAGTGTTTTGGACACCCCTGTTCATAGAATTAAATTTAACT
ATTTATCTGCTGAAACATGGGAAATTCACTAGCCCTGGGCTAGTATGGGTGTCATTTTTA
CTAGACTAAACAGAAAATTTGGTAGCCCTGGAATTCGTGGATTTTTACACTCCTGATAGA
CATTTTCAATAAACTTCACTAGCCCAGGGCTACTAGACACCAAAAATCCACTAAAAAATC
TGTTAGCCAAACTACATGTAATAAGTTGGAAAAATTCGGAAAATAAAGTTTCGATATATG
ATATATTTGGTACAAAGGACTTCATATTAGATTAACTCAAAGGTAAGATTATTGCCAATA
ATTTCAAGGTTTTAACGTATTTTGGACACCCCTGTTAATAGAATTAAATTTAAATATTTA
TCTGCTGAAACATCATGGGAAATTCACTAGCCCTGGGCTAGTAAGGGTGTAATTTTCACT
AGCCTAAACAGAAAATTTGGTAGCCCTGGAATTCGTGGATTTTTACACTCCTGATAGACA
TTTTCTGGAATCATCACCATACATAATGTACATGAACGATTCTATCAAATTAACATACAT
ACTGGGTATGTGTAATTGTGTATCTGTTCTGAAAATGTCACGATTTATTTACATACATAC
AAATGTAAAACAAATGATACATAGTTTTACAACCAGGGAGACACACAGCCTTCTACAATG
GTACCCAACAAATCAAATAAAACCAAGGTTTTCACTATTAGATGTAATGTTATAGCCTGG
GAAGTGTCCTTTAGGTGATTTTGAGAAATCCATCTCTACAAGGAGCAATCCTGAATCTGA
ATGATCATACTCCAG
>ci|000037198|proj|Sample_C_D|2
TAGGGGTCAACATGCACGTACAGAATCTGATGTAGATACCAAACAATGTCCTGGCTCTAC
CAACATCACTAATTATCATACTGTCCTGAAACTTCAAACACTCACAACCATCCTCTCCTG
TACAAAGTCATGTTTCAACCAACTAGGGTAAAAGTTGAGGTCATTGTTACTATAAATAGA
TTTTCTGCCAACATCATTAATTATCATACTGTGCTGAAACTTCAAACACTCACAACCATC
CTCTCCTGTACGAAGTCATGTTTCAACCAACTTGGGTAAAACTTGAGGTCATTGTTACTA
TAAATAGATTTTCTGCCAACATCATTAATTATTATACTGTGCTAAAACTTAAAACACTCA
CAACCATCGATCCTCTCCTGTACGAAGTCATGTTTCAACCACCTAGGTTAAAAACATGAG
GTCACTGTTACTATAAATAGATTTTCGACATCTTTGCTACACCCATATCAGTATTGTAAC
ATATTGTCCCGAAATTTCAAACACTCACAACCATCATCTCTTGTACGGATTAATTCCCAC
TTCAGCAATCTTGGGTCTGAAGTTGTCCTGTGTACTAATCCTCTGTACTTATATCTATAC
ATGTTTATCTGGAACATATTCTGAATTTCCTGTATTACACTATAAATTGGATTTTGTTGA
TTATTGTAAAATGTTAATGTTTTGGGTTTAGCTGGGGTTGGAGTAGATAACAAGTATGAT
CATGCCTCATGTTTATAACAGTGCCTGTGATTAGCTAAAACGTATCATGTGGAGGGGAAA
TAAAACATCATATCTCCCTGGAGCGCGTGCCTCCAGCAACCCTCATATTCTCAGTTTTCA
TATTTCCCTCGGGCAAGCCCTCGGGAAATACGAACCTTCATATTACCCTGCATCCAGGGA
TTTAAATGCATAATGTTGCTAAGGGAAATTATTCAGAATGTATTATATGTATCCACATTC
CACTTTTCAATTTATAATAT
>ci|000038137|proj|Sample_C_D|2
AGTAACCAGAGTTAAAATGATCCTCGATATATAACTCTGGTGTTAATTACCAGATACAAA
AGCCTATGTACAGTATCAGTGGATACCAGTGTAACAGTACAATATCTTAATTACAATTAA
CCTTTTAGTTTCCTTGAAATTCTCTTTTACTCACATCAACCTCCAAATAATACACATTTA
CAAAGTTTATAGTTGTAAGCTACAAACTAATAACTGTTAACATTGATGTTTACAATTTAT
TTATTATCGTAACAATATTTCATTAAATTATAAAACCCTTAATACTTAACATACACAATT
ATTTTGATGCCTTTCATCATGCCCTATACCATTGATTTAACAAAGAGACGTGTAGAAGCT
CTAACCATTAAACATATATCATCTGATGTAGAGAAGGAACTCCGTATCTGTCAGGGAAAC
ATACTCTTTAATTTCATTTGGTCAGAGACACAAGAAAATTTGCATTTCACTTTTGTCTGA
AACATACAAGGAACTTTGCATTTCATTTAGAAAACACTTAATGTACTGTATATTCATTTG
GTCAGAGACACAAGAAAATTTGCATTTCAATTTTGTCTGAAACATACAAGGAACTTTGCA
TTTCATTTAGAAAACACTTAATGTACTGTATACCAGAAATTCTGCCCATGTACAATGTAT
TTGTGTATTTGTTTAAATGAATTAAAACATAGACTTTGCTAGTATGTACTGACAATGAGA
AGTCAGGTACTCTCTATCATCTCATAAATATGCAAACTAAGCATTATGAGGTAAAATACT
CTGTAAGATTTTATCACATTTTGAGCATAAATATACCACTTTTATCTGCAAACAAATGTA
AGGTCAGACCTCTTTCAGCATCTGCTGTGTTACACTGATTTTGTAGTACAATGTGATGTG
GTACTTTATCTTATCATGCAGTCTTGATACAGTTTCTCATTGTCTGACAGAAAATGGGAA
TGCATATTAGGGTCAAAGGTTGACCCAGTTCCTAATAATGATAAACACTAAGTTGAAACT
TGACCTTTGATTCCTGAAATATCTCATTCAAGGTATTATAAACCAGACCCTGAAGATAAG
GTCCTTAACATTTGTTTCAAAGTTGACAAATGTTTTACGATCAGAACAAAACAAGACAAA
TGTTTCAGCATAATGCGACACACTCCTTAAATTGTTCTAAAACGGCATAAAAATAAATAC
TTAATATTTCTAAAATGTGTTGAACTTAGAAAAGTTCCTGTTTAACTTAACTAGCTGAAT
GTTTTTATAAATGCTCAGGATCAGTAGGGGAGTACATTTCTTTCTCCATATTCTCATCAA
TATGCTTTAGTAATGAACAAAGGGCCATTGTTCTGTTTAAAGAGGAATACAACATAGCTG
ACATGGATATGCTAATGGTAGAAAGGAGAATTCCTATCACTGGAAGTTTCATTACCAGAT
ATTGGAACATATTCTAGTCTATGTATCACGGTCTATCATCACTGTCTAATCAAAACCAGT
TGAATGCCATCATTTTGATGATATTACATGAATGTTCAGTCAATTTTTCTAGAATTGAGA
AGACTGGGATATTGGATTTCTTAGTATAGGAAAAGCAGACATCTAATAATAAATTCAGCA
TATCTATATCACAATGATACAAAAACAATTTGTTTTAATTCACTTAAAGTATCAACCAAC
AAATAAA
>ci|000038180|proj|Sample_C_D|2
CGGACGATCTTTATTCTTGGTTTAATGGACCACATTAATTAGCATCGGACGATCTTTATT
CTTGGTTTAATGGACCACATTAATTAGCATCGGACGATCTTTATTCTTGGTTTTATGTAA
GTTTACCTTATCTATACTTTTCTCCTCCTTCCTCATAATTATCTATTCTGATCCGTCTAA
AAATTGAACATGCACAACTAATGGCAACAAGAGCTGTGCAAGCGGGAGCATGATACGCCC
GTCACTGGAAAAGTTACCACAGGAAAATGTAGTGTGGTTGATGGGCATATAAAAAAACCC
TAATATATGTTGAACATAGTTTCTTCTTGTTGTAGTAATCAAAAAATAGAGGAATTGAAT
CAGAAATAAAAAAAAAATCTTTCATTTTCTACACAATGCCCATATATGTCAATAAAAGGG
GCATAACTCTGCTAAAGAATATTCGTACCAAGTTTCATATTTGTTGATAAATAACGGCTA
GAGAGAGCATGCAATGAATAAGTTAACGGACGGACGTACGGACAGCGTAGGGTATACCAT
AATACAGCCCGTCGTTGATGGGTGTATAAAAAGGAAATTCTTCGGTGGCTTTTACCTTAA
GCAGAAATTGATAAGCATTGTTAAACGTCCAATCAAAAGCTAGCGTTATGTCAAGACGGC
CTCACATGTTTCCGAGATGCATGTGTGATGTATGTGTGTTTGTCTTTGGAAGCTGCTGTA
TGTCTGTGTTTGTCTCTATGTGATAACACAGAACTGATGCCGGACGTTATAGTGTTATCG
CACTGAAGCATACCCATGCAGGAGCAGGGAAACAATAGAGTAGTTGAGACAAAAGCTATT
TAAGATTCCAATTGGTGCAATGGGACTGGAACTCTATTTTGGTATATTCAATGTCACCTT
AATGAAAGACCAAGAGGAAAAATCTCAAGTTCTGCAGGGGCCCATTTTTAATCGCATTCT
ACGATCAGCATGTAGTGGAATACAGTGGACCTTATTGACTGTTGGCCTTTAGTTAAGCGT
TCGCTCCTGTTTGGAACCTCTGGTTCTGTCCCTAGGCACAGATATATCAGAGTATTTAAC
ATGGTAGTTGCTACTTCTGCTGACCGCAGCATTTTGTGAGTTTGCCCGTTGTCAGTATAA
TGT
>ci|000038869|proj|Sample_C_D|2
CACATTGTTATAAACTCTTAATGTAATTCCCCTTATGGTAAAGATATTGAAGTGACAGTC
ACACTGTACAGCCAAATACATAAAGGGTCATACAACTCTTAAAATGTTAGTCCAAAAATA
ACAGATAATAAACTTGTCCAAACCCTCAGGGTCTGGCAATTAACCTTGTTATAAACTCTT
GTCCAAACCCTCAGGGTCTGGCAATTAACCTTGTTATAAACTATCATATGTAATTGCCCA
ATGATTGCTCTAAAGATATTGAAGTGACTGCAGTCACACTGCACAGCCAAATACACAAAG
GGCAATAACTCATAAAATATTAGTTGGGTAAAAACATCAAATTTGTCCAAGTTTTCAAGG
TAATTAAAGAAATAAGTTTTGGTGCCATTAGAGGACTTCTCCATCAAATAATCTGTCGGG
GATCTGTAACATGTATATATATATATAACACTATTAGACTAACATGACTAGGTCCTGGGT
TACTACAGAGATTCTCACAGCCAAAACATAAAGGGCAATAACTCTTAAAATATTAGTCAG
ATAAAAACAGATATCAAATTTGTCAAAGTTTTCAAGGTAATTAAAGAAATAAGTTTTGGT
GCCATTAGAGGACTTGTCCATCAAACAATCTGTCGGGGATCTGTAACATGTATATATATA
TATATAACACTATTAGACTAACATGACTAGGTCCTGGGTTACTACAGAGATTCTACAAAT
GTACAAAATAACATACACATCACTAAATAATATTCCCTTTTCCTAAAAATGATATATCTA
TACAATATGTTTCACTGGCAAGTTTACCTGAAGTTTACCTGAAGACAAGTTTTCCTCAAG
CACACAAAATACAAATTTAAAATCTGAAATCAGGTGTTTCAAATGTATTTGCTTAGCAAT
TATGTATCTATGCAACGT
>ci|000038896|proj|Sample_C_D|2
TTTAAATTCTTATCAACCCAGCAAATCCCTTGCTGATTTTGTATCAAATGGAAATAAAAA
AAAAAACCACAGGGACCCCTGTAATAAGTCATATCCTCTTGTCAGAGGTACCAAACTGTA
ATACAGGGTTAACTTTGGAGAAAATACAAACATATCATTAAAAACCATAGCCTTGAAAGA
ATCCCAAAATGATTCCCACAGGCNNNNNNNNNNNNNNNNNNNNNNNNNNNNNNNNNNNNN
NNNNNNNNNNNNNNNNNNNNNNNNNNNNNNNNNNNAAAAACCATAGCCTTGAAAGAATCC
CAAAATGATTCCCACAGGCTACAATTGTCCTGTTATACATAGTCGGGATACCCTTTCCTA
TCTCTGTACACAAGTATTACACAAGCTTCCCCTTGCCCAACACCAGACATTTTTTCTGTC
ATTGAATGTTTGGTGGTAGGGTAAGGGTGAGCTTTGCCTAATACATATATATTTAGGTGT
GGAAGATTAAAACATGGACATNNNNNNNNNNNNNNNNNNNNNNNNNNNNNNNNNNNNNNN
NNNNNNNNNNNNNNNNNNNNNNNNNNNNNNNNNNNNNNNNNNNNNNNNNNNNNNNNNNNN
NNNNNNNNNNNNNNNNNNNNNNNNNNNNNNNNNNNNNNNNNNNNNNNNNNNNNACTTCAG
TTTTGTTGGCACCCAGACTCGGTAGAGTTCACTGCGTATTAGATACAAATACAGGTATAT
ACATGTGACAGGAGACAATATCTACATTGTGTGGTCTCCAATTAAGTTTTAGAGATATCA
GATTATTTCAAAATAGTTTCTGAAATTTAAATAATATACAACTACTAAACACATCAGATT
GAATTTATTGTAAACGTAAATGCAACCTGGATCACAGCTTAACCTTTTTTATCTGTCACT
CAGATTGCATTCACATCACACATCAAATCATATTTATTGTAAATGTAAATGCAACCTGGA
TGACAGCTTAACCTTTTTTATCTGTCACTCAGATTGCATTCATATCGACAATAAATACAA
TATAGCAATATCACTTGGGAAGGAAAAATCATGTACTGCAGGATATCCTTGGTTCTAGTT
GTGGGTAAAATCAGGTCTCAATGTACAAAAATCTGCACTTTTAAATTTGCAAAGTGGGTC
GCCTTCTTAGAACATGTATATAATATGAATAGCTTTCTTCTTTTACATCAGGTACATCTG
TACTTAGTATACAATTCCAATTTCTTATATACACATCTAAATTCACAACATTCAGTTACA
ATATTGTCTGGTCAGCATATCTACTGACCAGTGTCCACCACAGCAGACAACCAGTTAGTC
TGGTCAACATNNNNNNNNNNNNNNNNNNNNNNNNNNNNNNNNNNNNNNNNNNNNNNNNNN
NNNNNNNNNNNNNACATATCTACTGACCAGTGTCCACCACAGCAGACAACCAGTTAGTCT
GGTCAATTTAGATAAATGATGGGACTAAACAACATGATTGACAGGTTGCAATTGTTTTAG
TCCGATCATTATACCTAACATTTCCAAAACAAAATAGCTGATATCAAGAAATCTGTGTCC
TTGATTATCTTTAATAAATCTATTAATTTATCACTACACCTTGTCAAATTCACACCAAGA
TAGAAATTATTCTATTTATTTATTTGAAAAAAAAAAAAAAA
>ci|000038909|proj|Sample_C_D|2
GGCATGCGGTAAACGACATCACGTGTGGCGACACCAACACTAGTTCAGGTCTCCCTTTTT
GAGGATTTCTTGATAAATGATAAAAAAGGAAATAAATCATGTATACATAACTGTTTTATT
GAAGGAGTCTTCAGAATTGGATTTCTTAAAATAACTGAAATCTAAAACAGTTTGAATATG
TATAGAAATATCTGTTCAACGGTAACTGTGTAAAAACGATTTTCAATCAAAACACATTTG
GTCATATAAATAAATAAGTTCATAATGATTAAAAATAATTTGCATTGAGCACATTTGTTA
TATATTGATTAATTAATCTTAATTGGATCGTTAATTAAGGTTGAGTTACAAATGATATTC
TATAACTGGACACTACGCATTACCTTTCATCCTTGGCGTACATCTTTATATTATTCCACG
AAGCACCATGTTAACACAGACTATGTGTAACTTCCAACAAACGTGAAATACATATTTTTA
TNNNNNNNNNNNNNNNNNNNNNNNNNNNNNNNNNNNNNNNNNNNNNNNNNNNNNNNNNNN
NNNNNNNNNNNNNNNNNNNNNNNNNNNNNNNNNNNNNNNNNNNTCCATGGAAACGTACTT
GTCCGTTCTTTGACTAGAAGACAATGGTATGTTGTAAAAACTTGATATGTAATATAAAAT
GCGATAACTACATCGAGGGTGTAATGTCCTCTACACAATAAAATGAAAGCCATTCCACAT
ATATTCAAACACCACGTAATGCCTCTGATAAAACAACAAGAGCGAGGAGCATACTCGTTA
ATAAAAAGATTCAGAAGAGTTAGAACTGTCGTATGTCCAC
>ci|000038979|proj|Sample_C_D|2
TTTTAAAAATTCTTACTGTATTTGTACAACGGAGTCTGGTCACACTTATTTTATTTAGTT
TTAACCTGGATACTATTCAAGATGCAAGTAAACTGGATTTTATTCGACACATTTTTTTCT
GAAGATGAAACAAAGCAAAATATTTTGCATAAAGATTTTATAATTTACAGTAAATAACGT
CAACCACTGCGATACAACAGACNNNNNNNNNNNNNNNNNNNNNNNNNNNNNNNNNNNNNN
NNNNNNNNNNNNNNNNNNNNNNNNNNNNNNNNNNNNNNNNNNNNNNNNNNNNTAGTCGGG
TTGTAAAATCATTACACTCTCCCTGATGCTAGAAGTGAACTGAAATATATATGTAAAGTC
ATATGCACATTGAGAGTGAATCTACCACCCGTGAAACTAGCTTCACGTCAAATGAAAAAT
GCAGTATAATGCAGAGAATAAATTTATCCAATTAGTTTTTGTAATACGCATCGTACATTT
ATATGCGTTGTAGTTATAATTAGTTTCCTATCTTATTTTATTCCATCCTTTGATTGGATG
TATGACAGACTGTTCATTCTTAATGAAGGTTTACAGCTAATTAACATCTTTGTTTAATGA
TCATGATAAATTTACGTAAGTTGGTTGAACAGACTCAAGCTGATACACTCCATTATCATT
TGAATGTTTAAAAAGCCATTTTTGTCATGTTGATAAATAACTTACAAATATATTGACATA
ATGATAGTTTGTACTAGTGATTTAAAATATAAAAACATACAATATTGCAGAACTAAAAGT
CTATATTAAGCTGAGAGAATGTTAAGAAAGCGTTTGATACGTTATCCTGATACTATAAAT
CTTTCCAGTAATCCTTGATTAAAACAGTGTGCACGCAAATATTCCTAATGTGAATAATTC
CAGGTCATTTATTGACCAGGTCCCAGAAGTCATAAACGTTCCTTCAACAGTCACATGTTG
CATGGCTACTTGAATCACAGCGACGCCTTGTCTCATAAATACACACAGAGATGTAAACTC
AGACCTTNNNNACAGCGACGCCTTGTCTCATAAATACACAGAGAGATGTAAACTCAGACC
TTCATAGTAAAGAATGCATGGTCCTATCTAAAGTGTTGTAATACGTATACACCATATGTA
ATGACGTGTACACTTCACATAATGACGTATTCAACACACAAAAATAGGCACATCTACACA
ACAGTGACGCTGAAATCACTGTGACGTTTACCACANNNNNNNNNNNNNNNNNNNNNNNNN
NNNNNNNNNNNNNNNNNNNNNNNNNNNNNNNNNNNNNNNNNNNNNNNNNNNNNNNTTTTA
TCGCCATCAGAATCTTTAAGCGACCGGAGGGAATCCATCTGCTGTTGTGATATCTCCAGA
GCGGACTTGAACACAATCCAGATGACACTCTCGTACAGTGGAGGAGTGGTGAGAGAGCCC
ATGTAGGTCCAGTAAGATGACGGATCATTAAACAGACATCTTGGGTTAAAGGAATCCAAT
GTAGACTTTTTCCCCTTCGCCATTACATTCTGGAGATCATTTGAAATCTTTTCAAAGCCT
TCGTGACTCTTTCCGACCTTCACCATGAATCCAAAGACAGCAAGTCCGTCCTCTTTATCA
GCGGCCTTTGCGAAGCTTCCATATTTAGAGTTATAGTGGACAAGATGAAGCTCAGCGTCA
GACTTCTCCCCGTCGATGGTGTGCTCGGATCCCTTACCGTTCTCTGCACCCCAGTGGAGA
TGAGCAAAGCCTTCGTGACTCTTTCCGACCTTCACCATGAATCCGAAGACAGCAAGTCCG
TCCTCTTTATCAGCGGCCTTTGCGAAGCTTCCATATTTTGAGTTATAGTGGACAAGATGA
AGCTCAGCGTCATACTTCTCCCCGTCGATGGTGTGCTCGGATCCCTTACCGTTCTCTGCA
CCCCAGTGGAGATGAAATTGCTCTAACAGATAGATGCCCTTCAGAGGCCCTCCGCTCAAC
TCGGATCTTTCCTTCATCTGTGCCTTGACTGAGTGGCCGTTGTTCTCCAGTTCCATGTTT
TTCTCACACTGGTAATTCACCAGGAATGGCCGTGATGGCAGTTCTGGGTCATATTCGGCC
TTAGCAGTCACGATGTCAATTGGAGACTGACGTTTGCCTTCCTTGGCAATGGCGTAAAAC
TGGTACCATTTTAATGGTCCATTATTGTTACCGTATCCCCAGGTCTGAGTCATTATGGGA
GTAGGATTGTTGTCGCTTTTCTGGACAGGAAGTGACACAGAGACCAACCAGCTCTCGGAA
GCGGCATCTTCCTCCTCTAGGTTTCCCGATTCCTATTCATGAATTGACTTTGGTTTGACA
TTGTAGTAGAGTAGCAAGCTCTTGGAGAGAACACAGATCGATAGTTGTATCTACGTCACG
TGCAGCCTCCCAACTCCACGTGTGTGTCAGAGGGGATTAAAACATCGACCCTCTTACTAA
GTCAAGCCTTGTCTTCCGATAACGTGACGGATATATAATTATACATGTACTATTTATATA
ATGAAATTATATTATATTGTAACCGTCCTGGCGTCTGGGGGTGAAACAAGGTTATAATAA
TTAGTTCCCACGTTCAGGTCAGGTAAACGAATGTACACACAATCCTAACGATTTGACCTC
GGCATCCTCAACAATGGCTGGAATTCATTGACAGGGTGAACAGCTGCCAGCTCTATAGCA
GTAACCAGAGAACTCGAGGAGTAGGATTGTTGTCGCTTTTCTGGACAGGAAGTGACACAG
AGACCAACCAGCCTTATGTATGGAAGTATTCCGTTCCCCGCCGGATGCTGTATTTCAACC
TCTGTAAATGTATACAACCCCTAGGAAAGTCACGATATCGATCCTAGCTCGCTCTCTCTT
CTCACTGGTTAAAATCTTAAATTGTCTATTTTTTAAACTTTTCACACTTCAATTTCTGAA
GTCACTCCTGTTATCGAACACATCCGTCACTTGAAATCTATGTAACAATGATATTGACAG
TTATTTTGCATTTTAAACCCAGCGTGAAGTCATGAGTGACCTTTTTCTCACCGGATCTTT
CCACTGACACACCACAAACTGTTCGGGAGTTAGGGTATGGAATCCTTGACCTTGGTCATC
CCAGG
>ci|000039335|proj|Sample_C_D|2
TACTCCACGAACTGTCCGTTTTAGATGTCGTTACAGATATGTTTGTCTCGGCCTTCATCC
CCCTCCTACAATGGCATGACTCTGGATTTCTCCTTTACTATCATCTTTATTAAATGTCTT
AACTGTCGTGACATTATAGTATAAAACTTTTTTTTATAAAAAATATAAGTTATTCGAACA
TATAGGAGGTTTTACTTTAAGAAGAAAAAAAAGAAATATGAAGTAAATGATGAATACAGA
AAAAATGTTTTGTGATTGAAAATCTNNNNNNNNNNNNNNNNNNNNNNNNNNNNNNNNNNN
NNNNNNNNNNNNNNNNNNNNNNNNNNNNNNNNNNNNNNNNNNNNNNNNNNNNNNNNNNNN
NNNNNNNNNNACCGATTGACTAGACAATATGAGATCGGACATGAACTGGTTTACACATGC
TAGAGACAGTAAGATAGATACATACATCTACAGTATATACCGGTATCGCAGATTGTCTAT
TTTTATCAGATGGATCCAGGAGAGATCTACACATTTGAACTTCGTTGTATCATTTATCTC
TGAATCTGAAGTCCTTTTTCTAACATCACCTTATAGAATCAGGGCTTTCACACAAAATGG
TGTATTCTAGATATTTGTTTGAAGTCATGTGGAGAGAAAGATCCGAATGGCATCAACGCT
ACAGGTTAATATATTAATTTGGGATTAGTGGCGAAGTATGATATAGTAAAGTACTCATTT
ATAATCGAGGAATATGGTACAAATTCAGATGGTAAGCACGCGCCAATGATTGTAGGATTG
GGTTTGTGTGTACCTGTGGTAACCAACACATAATGGAAATGCTGCCAGAACCAGTAGTAC
CAGTCTGAAATGTATATTATATACAATATTTTGCCTGTAAACATGATATGTGAATGCAAT
CCATGTTTTTAGCCCACGGTAAGCACGTGCCAATGATTGTAGGATTGGGTTTGTGTGTAC
CTGTGGTAACCAACACAGAACCAGCAGTACCAGTCTGAAATGTATATTATATACAACATT
TTGCCTGTAAACATGATATGTGAATGCAATCCATGTTTTTAGCCGCTCCATTAATACATT
AGGCGTTTTTTTTATTGTGGTTTGTATTGATTTCGTCACTTATTACTCTTTGACTTGATC
CTGGCCCCAGTTTTCATCAATATTCCTCAACTTAATTTTAATAATCAAAAAACATTATTG
GGTTTGATAAAAAAAAAAA
>ci|000039450|proj|Sample_C_D|2
TGGATTGTATATACACTGTATGTATATAGATATACAGTAGGGACTAACAATATAAAAGTT
GGAATGAATACTACTTATACTTCAACAAGAGAGGGTACAGGGGCTTGACACAACCTCAGT
CTGTACATATATATGATATGTAATACACATACATATGCTGTGAGGTTTGAAATTCACGCC
AAGTCCCTGTGAGAGATTAATGGGTTACAGAATTTTGAAGACTACATGCCCAAAGAATAC
CTTGTAAATCCTGATTGAATTTATGGACCATCTGGTGAAGCCATGAAGTTTCTTCATGGT
TTTACTATAGAATATCTGATTAGCTGGATACTGGTATAAATGAATCCTGTTTTACTAGTA
AAGGACTCACACAACTAAATATTTTACTATATGTTATTACTAATGACTCCATCCCTTCAT
TCGCTCATTTAAAGTTCAAATGATGTGAAATTTATATCAAATTAAAGTTTTTTCTATCGG
ATAAATGTTGTTATTGTATATGTTTAATGGCATATAAGAGCACACAGGTACTCGAAAGAC
AGTAACCCTGACATTAACAGTACACTGGGGTACCCCCACCTGGGGGAATTCACACGTTTT
TATACCTGGAATCTTACATCA
>ci|000039514|proj|Sample_C_D|2
TTTTTTCTCTTTTTATCAATTTATTTACAATATATATTAAACCAGCAATGCTTGCATACC
CAATTAATCAACCAGATACACATTCTTACCAATGCAATAGAATTGCCTTCATTCACTACA
CAATAAAATAGAACACACATCCTTACAATACAATGATTTGGAAAGTTTAAAAAGAACAAA
ATGACTACAGACAATGAATTGCTGCATGTTATTTCAACTTTTAAAATGATAAAACAAGCA
ATTATTAAAATATCTATGATGAATATATTTCATACACTTGATGTACCAGTGATTCAAATA
AAACAAATTCAACATGTTATCTTGAACCAAGTCAGTGTGATATAAAGATAGCATTTACAT
TTTACATTAATAAATAGTGATGCGAGACCAAATATGTAGAAATTTACCATCCCATCATAC
CTGCATGCTCATTTGGCAAGTGTGAGCGACAGTATTTAAGATTTGTTTTGAACACCGTGA
ACAAGGGATGCTTTGTCATCTTCATTCCAAAGAATATGGTACATGCCTGCAAAATTTGGT
AGTTTTGGTATAAAAAAAGCAAAAAGGTCTTTAATGAAAAATTCTTTATATTATCAAATT
TGTTTATACAACATTTAGAAACTTGGTCAGATCAGTGTTTTGTTTTTCAAGAGTTTAATT
TCCTCGCAACAGCCAAAGTAGTATGAAGTGGGGGGCAAGAGGACGCCAACAAATCGGAGT
ATTTAACTGAACTTGTAATATGTTGACATGCGTATGCTTGGACATTCTAGTGTAGATATG
AATTTAGTAAAGTTGCTATCATATACAACACAGTTCCAATTAATCTTCCACTACTCTCAA
CCACAGTAATTCATTCATACATAGTGAAACCATTGTTTCATGCTAGTAAATACTGAAACC
CTATCCTTTACATTTTCATTTCCTCCTCCACTGCTATGATACAGAGTGAAACAACATCCA
CCACATTTTCAACTATTCCCCTTATCATTGTTTCACATTCACCACATTTTCAAATATTCC
CCTATTGTTAAAGTCTTTCAGTCTTTGATTCACGGCACAAACACAAAATCAGAATCATCG
TGATGAGCTTGAACTTGATCTGCTGTATCGTCGTCTGCGTACTGGTGACCTTGATCTTCG
ACGAGGTGGAGATCTCCGTCGCTGTGGTGGTGACCTTCTTCTGTCTCTGTAACGAGGAGG
TGACTGCCTGTTCCATCTTGGTGGGGGCCTCCGTGGGGGTGATCGTCTAGCTCTCACCGG
TCGTGGTGCCAACACTGCAGCAGCTGATATCTCCTGGCCATCTATCTGACCTCCATTCAT
ATATTTGATAGCTTTCTCTGCCTCTGTTGTGTTATCATATTCCACATAGGCGAATCCCTT
GGAGAAACTTGCATGGACTCTGTCGATTGGCATTTCTATATGTTTCACCTGTCCATACAC
ACTGAAGATCTCCATGATGTGGTCTTTGGAGACATTGCGTGTCAATCTTCCAACATGTAC
TTTGGTGGGTTTGACAGGAGAAGGACTCCGCTTCTTCCTCTTCGGTGATTCTGAAGCCTT
TCGTTTGGCTCTTGTTCTCCGTGGACTGCTATCACTAGAGGATGACCGACTGGAGCTCGA
GCTTCCGGACCGTGAAGAACTGCTGCGTGAACTACCACTGCTACTGGAACTGCTGTTACT
GGATGATGAGCGTGAACGTCTTCTAGAGCCTGATGAGCTGCTGCTGTCCGAGTCACTGTC
ACTGCTGGAGGATGAATCCTTCCTGTGTTTCTCTCTTCCCCTTTCGGGTCCACTTTTCTT
TCGCTCCCGGCTTTTACTTTGACTTCTTACCATTTTCTTGCGATATTTTTCATGGAAAGC
GTCTCTCGGACATGA
>ci|000039918|proj|Sample_C_D|2
CTAACTAAAACTCTCGGAAGTCTTGTTGGCCAACACAAATAGTTAATTATACCGGTATAT
ATATAACATTATTAATTAATATTATATCAAATCATTATATTCCTTCAATAAAAATATCCC
TAGGACTAATTCGCTCATCTGATAAACAGAAAACTTAATATAACAACAGTTTGCTATGGG
ACGTCTCAGTTAATTTAGTTTCATCCGTGAAATATGTATTATTTAAACACCTCAGTTATA
TGTTGTGTAGAAGACGGAGGTTGCACCACGGCAGACTCAACCCAGGCCTTCAGACCATGT
GATGACACTTTCCACCCAATTGTGTTATATTTATAGCATACAAATACTGAGTGTCCGATT
CCTTACAAAGAAATGTAAGCGATTAATTTAATTCTGATAATAAAGCATTACATAAAAAAT
AGCGGTTTAAACAAATCAGACGAAGGACGGGAAAACACAGTCTTTTTTACCAGATATATC
TATAAAGCTGATCAGTAGGTGTCTATAACGACTAATACTTTCCTTACAAAGAAATGTAAG
CGATTAATTTAATTCTGATAATAAAGCATTACATTAAAAATAGGGATTTACACAAATCAG
ACAAAGGACGGGAGAAAACAGTCTTTTTTTACCAGATTTATCTATAAAGCGGATCAGTAG
GTGTCTATAACGACTAATACATTTCAAATTTGTGACCATAAATTACTATCTTCAACAGTA
TTTATAACTATACCTCGCTCACAATTACGACTGAAACAGAAACTGTACGATAAACTTGAC
GATATCAGAAAAAATGACCAGGGAATAAAACTGATATAGAATCTAACTGTAAATCTGGTA
TATATTTTAGACAATGAACGAGGATGGACCTCATATGCTTCAACCTTATAATGGCCAGGA
ACATCTTTAACTGTTAGTAGGTTGTAATGTAGCATTTGTTTAAATTAAATCTCAGAAATA
TTTTCTGTGTCGAATTAATCCAATTTGGGACCTAATTTTTCCAAATATAATCTAACGCAA
AAGTTTTACTTCATTTAAAGCAAAACTAGAATGA
>ci|000040212|proj|Sample_C_D|2
AGTAGTATCACACAGCCATCTGAAGCAGGCTAAACCTGCATTTAATCAACTAAACTGAGT
ACACCTCGTATCCAGATGTAAATCATTGATCAATATTTATTACAAAAGAAAATTAACCAA
CCAGAATACCGAGAAACACACGCACCAACTTAATTTGGTTTTAAAGTCCCTGGCATATTG
CTAAAATTTTACAGATTCTAGTTCCTTTGTGTGAACATTAAGGATTGCAACCCTGAATTC
ACGTAACAGCACTGAAATCAATTAACATTCTCTACACTACAATGCTATGATTCAACCCTT
GATGAGCATATTATAAGATCAAGATGTTATAAGAGGAAGAAAATGGAAGAGAAAGGATTT
CAGAAAAAGAAAGAAGTATATATAACGTTTGGTTAGGACCTTGACATGCACTCATCTTGT
TTTGCTAATTACAGCGAAAATCACTAAAATGTGAAAGGATTTCAGAAAAAGAAAGAAGTA
TATCTAACGTTAGGTTAGGACCTTGACATGCACTCATCTTGTTTTGCTAATTACAGCGAA
AATCACTAAAATGTTCACAAAATGACAATAATCAACAAATTGTAACACATTTCCATAGAA
AGCACGTACAAGTACGGAAATAACAGAACTATTTATTATAACTTTGATATACACACTCTG
AAATAACACAATTTACAAGATCATTACCTGGAACTGGAAGGGTGATTCTAGGTATGCCAC
TGATATTTGGGCCTTTTATTACTGTTCTTTATAGTTTCATTAAGATTTTCAAAATTTTTA
TGGTCATATTCATGAACATTCTATATGAATATATGGCCCATGACCCTGTTTGACCCAACA
CTTTTTATCTAATTATGGGCTATTTGGTCTTTGTCTCAAGACTTTCAAATTGTCTATGGG
ACATTGAAAACTTTTATGTACATATGGCCCATGGACCCTTTCCAAAATATGCAATTAGTT
GCTTTTTTTCCCCAACTATTACACAGGCAGAGATATTGACCGCATTATTCATGTGACTGA
TCATTCCTAATACATAGTCTTTCAGTTGTTAAAAGATTCATTCCTCCTCAAACACTGGAA
TAGGTTCAATATTAAGCCTATGTACACCACATTTGACATGATAGACCTTTGCACACTATG
TGATACATTCTACTACCCTCCGGTGGCTCCAGTCCACTCGTCACAAAATGGTTTCCGAGA
CCAATAGATTACATAAGTAGAAAAGTTCTGGCTGTCCTGACAGCTAGTGCAAGAAGACCA
CTTCTACCTTTCAATGGAAGGAAGATCTTTGGTAATACTATGAAGTATACTTACTGTATT
GACTGCAAACAGAATTCTACATATAGAAGAATTTGTTGCAATGATTAGCATGCTACATCC
TGATTTGGTTTATGAAATTTGTATTTTCTCAACAGGAATGAAACACTCAGATTTACATTA
ACTCTAATTTGTTACCATCTTATAACATAATCAAATGACCTCGAGAATTTTGAAAAAAAA
AGAAGTAAAGTGAGCTGGACTCAAGGTAGATATACTTCACTGTCCCTCATCAGTATGCAT
CTTTAATAGTCTATCAAATGTTTAAAGAGTGACATTTGACCTTTCAACCTTGACTGATCA
CTTACTTTATCCACATGTGGAATTTGATGTCATGATGCAATGGTGCTATTAGAGCTTACA
TTGATTGCAGTGTTCATTAGATATCTTTTAGACAAGCTTTTGTGCTACAGACATGCACAA
ACTCTCTCACTCAGTCATTAACATATAATACATAGACAATGCAAATATTACAAACATATC
TTACCTTTACTTAATTAGTTTCAGTTTTGAAACCATTTCTTCTTTATGCTATTGCCAATC
TCAAACATATGCTTTTTATTGCAGTATTTTTTTGTTGCATGAAAAACAAACACTATTGCA
CACTGACATCATAGTGATATAATCAAGCTATTTAGTCACACAAGATATCAAAATACAATG
CATTACAGTATGCCAAATGCAATAAGCAGCCAAA
>ci|000043603|proj|Sample_C_D|2
ACAGTCAAAACTGGAAGACAGTGTTAAGTATGTAATCATTAAAGGGAGACAACTTCCAGA
TTTAAAAAAAGTTCCGATTTTGAAATTCATGTACGGTATGTTTAATCAGAATATTGTTAA
CTTCCAACATATTGTAATTTCATTTCATTTTAAGGCTTACAAAAATAAAGTCGGTTACAT
ACACAACACAATACAGATACCATATTTTTCCAGCAATAAGCCTGTGTCTGCTCAACTCTA
TCTTCTGCCTTTTTGCAGATCAGTAAAACTGCTACCTAGGCTTTTTCACTGTCCTGAAAT
AAAATCTATCCCTTTATCGAATCTAAGTTGATGGTCTGTGGCTTATTACAGGAGCAATAT
GAAATACTTAAATCACCAAAAATATTTGCTTCAAATTCATCACAGGAAAAAAATATGAAG
TGCAATACTTCTAATACACAGGGGCTTGACACGTTCCTATAACACAGAATGAAACATTAG
GCATTAGGTCTGACCT
>ci|000043847|proj|Sample_C_D|2
CCCGAAATCACGGCTGGTAATCATAGTCTAGTTCACGTTGTTAATTTCAAATGTCGATTT
CGTGTTCATTTCACACTTTGATTTTGATTGTGACATTGGGGAGTGGATGTTTCTCTAGTA
CAAAGAGACAACAACATGCTTTGATTTTGATTGTGACATTGGGGAGTGGATGTTTCTCTA
GTACAAAGAAACAACAACATTGTCAACAAGAGAATTTGAACACAATAATGATGATGATAA
TTAGATTATAACTCATCAGGGTTTAATCTCCTGCTTAACACTATTATTGATGTTTCTCTA
TAATCCCCAAACTATGAAGTCCGTCAAGGATCACTGGGTCACCAGAGAANNNNNNNNNNN
NNNNAAGTATAACTAATCAGGATTTAATCTCTTGCTTGATTATATTACTGATGTTTCTCT
ATAATCCCCAAACTATAAAGTCCGTCAAGGATCACTGGGTCACCAGAGAAGCTAGAATTG
TCCTTAATGACCGGGCGAGAATTGTTCATCCTGAAGTTTTACTTCAGGGTGACCCCTAGT
CAGCTTGACCCCATTCCAGCCGTACAGCCAAAGCAGTGATTGTCCGTTTTGATGTCAACT
CCTTCGACGTCCTCTGTGGTTTCAAGGTCAAATACGGTGAGTTCTGTGATGTTGTCTTTG
CCCGTTATTCCGGTGGCAAGTTGTTGGTTGAAGTCACAATCGTACACCCGTCCGTCCCAG
TTAACACTAAGGAGATTANNNNNNNNNNNNNNNNNNNNNNNNNNNNNNNNNNNNNNNNNN
ATTACGACACATCAATTTGTCGATGGTATCTAGGTTGTAGTTCCTCACCAGCAGTTCCAG
GTAACCTTGAAGCTCGTTCCTCCGATGTAAAAAGTCGTTAAAACGCTTGATTGGCATATT
GGTCATTGTAAAGAGTTTGTTGAACTCGACGCCAAAGGCATCCCATAATTCCTCTTTGTA
TTTCTCCTCCAATGGTTGTTGGGGTGGGGGTAGATATCCTCCTAGAGGGTNNNNNNNNNN
NNNNNNNNNNNNNNNNNNNNNNNNNNNNNNNNNNNNNNNNNNNNNNNNNNNNNNNNNNNN
NNNNNNNNNNNNNNNNNNNNNNCCACTATCGGGTTTACCGTAGCCCATTTCGTTCAGTCG
AATCAGAGCCTGGATACTTTTGTCAAATACTCCACTTCCTCTTTGTGTGTTCACGTTTTT
GGCGGAATAGCAAGGAAGTGACGCAACAATTTCTATCTCGTTTTCGGCAAGGAACTGTGC
GGTGTCCTCCTGACCTGGCTCCATTAGTGACGTCAGATTACACCTGTCTATGACCGTCTT
CCCAAGATCTCGTCCTCCTTTTGCAAGGTATCGGAACTCGTCACACAACTCTGGAGCGCC
CCCCGTGATGTCCAGAATGTGGACCGAGGGACTTTTGTTGATTATATCCAGTATTTTCTC
CGCCACCTCTCTGCCCATCATCTCCTTCCGTTTGGGGGAGGACTCCACGTGACAATGGTT
ACATGCTTGGTTACAATACAGACCAATGTTCGCCTGGACAATCTCAATAGATTACTTCTT
CAACACCGTCTCCTGGTCTTCAATTTGTTCCTTCTTTTTCTGTTCCAACCAGAATTAGAG
GACTCCACGTGACAATGATTACAAGCTTGGTTACAATACAGACCAATGTTCGCCTGGACA
ATCTCAATAGATTTCTTCTTCAACACCGTCTCCTGGTCTTCAATTTGTTCCTTCTTTTTC
TGTTCCAACCAGAATTGATTGAAGTCTGGTGCTCCAAGCATGTTCAGCGCCCTCTGGCGT
TGTTTTCTTTCCTCCCGCGTCATTTGTTTCTGACCAAGCCTCTTCAGCTTTTCTGCAGTC
AACTTAAAGTCCTCATCTTGTTCCATTTGCTTGAGAGTTTCTGGTATCAAAGAACCCTTT
GTTCGTTGTTCTAAATCCCGAAGTCCTTTCCATCTTACCCCCGGGGGTGGGCCAGGACGG
GGAGGTGGGGCTGTAGGCCTGCTGAGCTTGTGTTCATGGATGTCGACACTTGTGTTGTAG
TCTGGTAAATCTGCATTCTGCGTCCTAGCCTTGGCATTGTCATCGCGTGCTCTGCTTGAT
TTCCACTGTTTTAACGTAACAATCGACGAAAATCTGTCGGGACGAAGGAGAGAATGATAT
CGAGCGAGAACCATGACGCCACGACGATTCGTCAGGAGAGCTGATAGCTAGAATCTGGCC
TATATTATATATNNNNNNNNNNNNNNNNNNNNNNNNNNNNNNNNNNNNNNNNTGACGCCA
CGACGATTCGTCAGGAGAGCTGATAGCTAGAATCTGGCCTATATTATATATCCACTGACA
GTTACGTCATTCTCCCGGTCCGACTCGTGGTAGATAACAAACTATCACAGTAAAAATTGT
CTGTGTTTTGATACCGAGAAACGACCCGCTGTTGTCACTGCGAGATAAAAGTCGACGGCC
TTGACCTTTTGGACCATGTGTATTGTGTACACATAAATATGTGTCCATGTAG
>ci|000044509|proj|Sample_C_D|2
AGGATCTGCCTCTGATTTCTCTGAATCTGTAACATTTTAGCGTATTGTTCTCTGACCTGT
TTCCTGTCTATATTGGTTTGAACTATCTCAGGTTCAACCTCATAAAAAGGTGTCTTTTTC
CGCAGACCTGACTTGAGTGTCTTCAGTTTTTGCATCATAGCTTCATGGTCAATGCCATAC
AGGTCTTGTCTAAATCTGTTGGTGAGGTCTGTTGGTTGTATCCTATTGTGGCTAGANNNN
NNNNNNNNNNNNNNNNNNNNNNNNNNNNNNNNNNNNNTCTTGTCTAAATCTGTTGGTAAG
GTCTGTTGGTTGTATCCTATTGTGGCTAGATATCATATCTGTGTTCTCATCAAGTTCCTC
ATTTACTTGGTAACTTGTGTCCTCTGAACTGAAGCGTTTTGATATATCTTTAAATGCTGT
AGATACAGGTATATCCTCAGGTATTTCCAGCCTAGTTTCTGTGATCTCACTGTCCGTGGT
TTCTCCGTCACTGTCCGTAGCCTCGTCGAGCAGATCTAGGTCAACCTGTTGGAGAAGCCG
TTCCACCTCCTGGACACTTGCCAGTGACATATCCTTCACAAACCTGACTGGTGGCACAAT
AGATATAATTTGAAGTTCTTTCACTAGGTCTTGCAAAGCCACAGCCTTTTTCTGGAGAAT
TCCCTCTGTCAGTATGTGGTCCACTTTGTCGGAGGCTAACCAATGTACTTTAATGAGGCT
GAAATCTGCCAGGATACTGACCTGTTCTAGTTTCTGTGATCTCACTGTCCGTGGTTTCTC
CGTCACTGTCCGTAGCCACGTCGAGCAGATCTAGGTCAACCTGTTGGAGAAGCCGTTCCA
CCTCCTGGACACTTGCTAGTGACATATCCTTCACAAACTTGACTGGTGGCACATTAGATA
TAATTTGAAGTTCTTTCACTAGGTCTTGTAAAGCCACAGCCTTTTTCTGGAGAATTCCCT
CTGTCAGTATGTGGTCATCTTTGTCGGAGGCTAACCAATGTACTTTAATGAGGCTGAAAT
CTGCCAGGATACTGACCTGTGATAACTCCACTTTAATCCTGGAGTCCAGCACTCCTCTAC
ACATAATCTGACTGATGGGACCAAACAGTAGGTTACTGATGTGTTCAGCTTTCCTCTTGG
TTCCTGCTGTACTGTACCTAGCCTTTCCAGTATGATGTTTGGGACCTTTTTGTGAGCTTA
ATGGAGTCAGAAACCATTTATCGCTCCTTTCGTCTTTTTTCTTCATCTTTTTCATCATCT
TATCTAATCTGGTAATTGTGGAAACTGCAGATACTGTTTTAGATCGTGTACCAGCAACCA
TGGAGGTCAATTCACTGAGATTTCGTAATTTCAACATATTCTTAATCATTGAAATGTCCC
TTTGCTTAGACTAGCATAGCTATCCTACCACTGCCATTCTCGAATGGGCG
>ci|000044730|proj|Sample_C_D|2
CCTAAGAATTAATCTCATCAGATCAGATATAAAATGTCGCTATCCGATAACATTAGAATC
CCTTGTGTAATGATAAAAGTGGAGATTTGTTTAAAGCATTATCTTCACCATTGGTTCACA
ATAGAATTCCATACTGAACTACTTGAACACATCTATCCTATGTGATTTAAATTATGGACA
TTAAACCATAATGACATCGACTATAATTTGTTTCCCCTAAGTAGNNNNNNNNNNNNNNNN
NNNNNNNNNNNNNNNNNNNNNNNNNNNNNNNNNNNACTTGAACACATCTATCCTATGTGA
TTTATATTATGGACATTAAACCATATCTTCTGCATAATGACATTGACTATAATTTGTTTC
CCCTAAGTAGACTATGCCTTTAATGGGCATGGCTTAGTCATAATCATACACTTAAATGGA
TATAAAACATTTTGACATGTCCTTATATGGTCCTAGCCTATTACTTTAGGAGGGAGATAC
ANNNNNNNNNNNNNNNNNNNNNNNNNNNNNNNNNNNNNNNNNNNNNNNNNNNNNNNNNNN
NNNNNNNNNNNNNNNNNNNNNNNNNNNNNNNNNNNNNNNNNNNNNNNNNNNNNTATGACC
CATTTTGACATGTCCCTATATGGCTATGACCCATTAATGACATGCCCTTATATGGATATG
ACCCATTTTGACATGTCCCTATATGGCTATGACCCATTAATGACATGCCC
>ci|000044957|proj|Sample_C_D|2
TGGAGTTTCCAGGGGTTACAACGATGCTTGCTAGGTATGATTCTCGAGTCCTGGACGCCA
ATGTAACAGAGACATAAATAAATCTGTTTCAATGCCTCTTCTAGGGAACGAACCCGAGAC
CTCTGATTTACTAGTCTTACACTCAACCGATTGAGCTTAAGAGAAAATCTCTCTAGCCAA
GCTGTATATTGCGGCTAGTATATATATTTACCAAGGTTATATTCTAAAATATCCCATATG
ATACATACATTACTAGAATCGCCTAGTTTTACACCACACTGTTGTAGTTTTACAACACAC
TGTTGAACAACTGTGAAAACATGGATTTGATTCCAATCATTCTTTGCTATACATGTATAC
ACTGCTAAAAATTGTTGAATTCACACTCTTAATATTGGAAATCTCTACACAGAATGTACA
CNNNNNNNNNNNNNNNNNNNNNNNNNAATATATCATGAAAACCAGGAAGGTACATATTGC
ATAATTCACTGTCATAAACACAGCATGACATAATATCTATAACTGATAAAATAGTGAATC
CTTCCCGGTATCACAACGACATTTATAAGTATTTTACTCTGATTTTGTGTTCAACACATC
TCCATCCATTCTAGAAATAAAAGCGAAGTATGGAGTTATGGCCAGAGGATGCTGGCCAGT
AATGATTCGGCCAATATCNNNNNNNNNNNNNNNNNNNNNNNNNNNNNNNNNNNNNNNNNN
NNNNNNNNNNNNNNNNNNNNNNNNNNNNNNNNNNNNNNNNNNNNNNNNNNNNNNNNNNNN
NNNNNNNNNNTCTGACACTTTCATTATGACACCATTATTATTTCACAACTCTAATTCTAG
GCTTTCCTCTTATTGGACAATAACACTGATGCCGAGAACATGAAAGTTTATATACCGTCC
TATATAACATGTTAATCATTGAAAAGTTATTCTCTCATTAAAATTATTTGATTTCCTAAA
GATTTATTTTATCTTTAAATTCAATGAATTTCTTTCGGTTTATATTCATCCCTTCATCAA
AAATATGTATTTTCCTTTATATATTTAGATGAAAAAATAAAGTTATGTGCTCTTATAGGG
AGT
>ci|000045972|proj|Sample_C_D|2
TAGTTAGATATATTAATGACATTTTGACATTTCACTTTTAGTACTGAAACAGATGGATGG
CAATATTGTTTTGAATATTATATGTATCTTAGGAATTCTGAAGCCAAGAGGACCCAATGT
CTGTACCTGGTGTACAAGTAACACTCAGTTGTCTGTGTGTTCTCTACAGATTTCATGTTG
ACTTATATCTAATTGTTGATCATGAGATTCATGTTACAATGGTCTGTTTTTATTCTCGAA
TCTTGTTATCCATGTTTTCCTTTGATGCATGGTCATAAATCACAATACTGAAATAAATAT
TGTGATATCAACATGTATACTGAATCCTCAGGCCTTTTGTTTACTGGATCCTACAGGCCT
TTTGTTTACTGAATTATACAGACCCAGTATGCCTTTTGTTTACTGAATTCTACAAACCCA
ATATAAAACTCTTGGCACAGTGTCATGTCTTTTGTAAACTTCTTACTTTTGCTCAAAACA
CTATAAAAACCAAAGTTGACAGGGATCCTGATATTTGTCAAGTTGCGTGCAGAAATGGAG
GCAATCAAGTTTGTTTAAAAGAAATAACCTGGACCCACTTATGAGGACACACATGTCAAA
TGTATTTAAATCTTGCAGCACCATCTTTCGAATAATAAAATGGCCTAGAGGCATGGTGTA
GGGCCAGTAGAATGCTTGGTTGATGAGACAATAAATTTGATCAAAGGCAATACTTTTAAG
GTCAAACAGTTGAGCGATACATGCCCATTGGGCCTCTTAATACAGGAATAAGTCTTCTTT
CTCTTGTAACTGGTCAGTTTGTATGTGTTAATACAAAATAAATGAGTATTCAGTTTTTAA
TGAAGAACAAATAAAAGATTGTCAACAAAATAGTAAAGTCTTTAGAGCTTCCTTGGCATC
ATTTGGCAATTAATACTTTGGCAAATTCTTGGTAGTTGATATGTCCGTCCCCACTAAGGT
CCGCCTCGCGTATCATGTCATTCACTTCCTCCTCCAGTAGTTTCTCGCCCAGATTTAACA
TAACATGTCGTAGTTCAGCAGCACTGATGTAGCCATTTCCTTCTTTGTCAAATACTCTAA
ACGCATCAATGATCTCATCCACTGTACTCACATTGTTGATATGTCTGGCGAACATTGCTA
CAAACTCACGGTACTCGATCTTACCAGTACCGTCAATGTCGGCCTCCCTGGCCATCTGTT
TAACCTCCACTTCAGATGGATTTATTCCTAGGGACCTGACAAGCGAGCCCAGGTCCTTTG
TAGTCACTCGTCCATCCCCATCCATGTCAAACAGACTGAAGGCCTCTTTAACCTCTCGCA
GTTGTGAGTCTGTCAGTTTTTCACCCAGATCTGTGGAGTTAACCCGTCTCCTGTAAACAC
GCTAGGATGATTGGGTCCGTAGTCCAGTATCCCCAGTAATCAGTACCTTTATCTATTACT
GGCTACAACCTGTCACACGGAAACAACAGTACCGCCCGGGCCTGCTCGTTTTATCTAAAG
CTGTCCTTATATGATTATCACCAT
>ci|000046356|proj|Sample_C_D|2
TTCTCAAGGCCCGTGCTAACCCTGATACTGGTAAATTTACTGGCTTTTAGCTTGTTTTTC
GCTTCTCAGTGTAATCTTCAAAAAGAAACCTAGAAATCAGCTTTTCAATTAGTCAGGTAT
TTTTTCCTGGCACCAATCAAATAGCTAGTTGTGTGTCCTTGGTTTTGCTCCGACATATTC
CAAGGGTGTAGAGAGTAAAAGGGAAAGCAACAAACAAAAACTTAGGTTCCAAAGGCCCTG
CCACCTACCCTACATGTATATCCATTTGAATGGTTCCCTGTGAGATACATTACTACTGCC
AAACTTTTAAAAACATCAACATCATTCTAGACCAATGTTGGCAAAATAACGAGGTCTTAC
ATACTAGACAATTTAAATCACTCTATTTCAGAGAGAGATTCACGATTTTGGACCACAATT
CAAGACTAGTTATCAGTAAACAATCAAGATATCAATGCTATTTCTTATTAATCATATTGT
GACACACAGGAAAGAGAAAAATGTGTGTATTTCATCCCTCTCCAATTAATTAATGGTTAT
TATCACACAAATGTACACAGTAGTTACAATTTTATAGATACCTCCCTTCATGATATCAGG
CAATGAACAACATTTTCAGAGACCTTAAAAAATAAATAATGATACAGAGGTTTCATTGTA
AAATCTTCACAACCATCATCTAATACCGCCATTTATCAGCTTGTCAAGCTATGTCTTAAA
ATACATGTAATTATAACAACGATTTAAAAGTGAAAACATGCATATGGTCTGTGGCGATTT
GACCATACCAACACGAGACAAAACTCAAGTCTATCAAATTTAAAATTCTAACAGATACTA
TTTGGGCCAACAGTTATTGATAATTGTCAAAATACAATATAAATGGCTAGATGTATGGGA
CTAGTCATAAAAAAAGAAAAATTTGTACATATTTATAACATAAATTGTTACTGTGTTTGT
ACAATTTCTACGGTGATCATTTGGTTTGGCGGCCCAGCAAAACAACAAGGTTCTGGTATT
AATCGGAAATCCCTAAGTCAGGATAACAAATCTATATAACCAAAATAAAAA
>ci|000047525|proj|Sample_C_D|2
CCTGTAAGATTTTTTAGTTAACACAAATTTCGAGTCGTGTATATAAATATATATATATAT
ATATAAACATGTATCCCAAAATGTAGCACAGGTTACCCCGTTATATTGTCATGACATTGT
TAATACAAGAAATCAATATGTCCTATTTAATTGATCAAACAAATAATTATTCACAACACC
AGACACCATGCATAGTATAAAACTACAAATTAAATTCAGTTGGAAAGAACGGACAAATAC
TATATTTATAATACATATAAATAAGTCATGTAAAACGAATTCCAACAAATTTCCGCTAGC
ATCATTGCTATGGCAACACACCACTCGTTACATTTCGGCAGATTTCGTACCTACATCAAA
CACTGACGAAGGTTACCGGGATCAGCCGAGGTTAGCCGAATGTCTAACACCGTCAAGCTA
GAAATCTACAATGCAGACATAAATAGATGAGGTTTGACATCCTTCTGTATTGCGGCGAAT
ATTTCCCCTTCCTATTAGTAGCTACCATATTTTTTTAGGTCATGTTATGAAATTTTTGAA
ATGCAATTTATATCGGTCTCAGACCCAGAGGGTTTTTGGAAATATAATTTATCAATCTCG
GAACACTTTGATAAAAGATACGTATTTCTAAATACTACAGGGAAAATGTATATCCACTAA
AATTTTGTACTACGACTTGCATAATTTATTGAAATGAGTATATAGTTACATTGTAATAAT
TTATTGAAATGAGTATATCGTTATATTGTAAGTAAAGCTGTCTACACAAAATCGGTATTG
CAGACTAAAAAGTAATGTTCCTTCTCCGATCGTTTTGCTACAGCACGTTCCGTATAATTG
TCCATTATAGGTCTTTGGAACTAAACTGCTTTGACAGGTCTTTATATATATGGATTTTGA
TTATAATGTTTTATAAGCAGCTGCGGATCTTGATTTACATATACGTATTACATTTAATAG
TTCGTGTCTCAAAGTACTGCCTAATTAGCTAGAATTGTACAAGAGACTCTTGATACAAGT
TCGTTGGTCACTTCAAAAAGATTGGCTGCATAATTCTAAGATTAGATTATCAATTTCTTC
GCATGAGCCATGTCTTTGCCTAACATCTTTGAATCAATGACAATATTGGTGATTAACCGT
TTTACTTAGCTATCGGTTATCACTTTTATCGGGTTAATAAAACTACGTATGGATCTTACC
AAAAGGCTATAATTGTATATTATTTCCGGAATGCTGATTCATTAATAATTCAAGAAGAAA
TGTCCACGGTGTTATTGCTAAGTATACCCATTGGTACTTTGTCCTTTTTAAAATACTTAT
GTTTAAGTTGTCAATAATCTTTTTTCTCATTCATTTCAAGGAAATCGAAGGTCGTTGTAA
AGGAAGTCGATCTGTCGTTTGGATCACAGGCGCTCACTGTAAATTCAGTGCCACTAAAAT
CCATGTCAACTTCAATCTCCGAATCTGTTTTCCAGCCAGTTTTCGGTGGACTTACAGTGA
CGCTTCCCATCTTGACGCATCCTTCGTCAGTAACCATGATCGGATTGCGTTCAGAGGACG
CAAAAATGTCTACGACAACGGGCGCGGACAGATTGGTGATGCCAAATCTTCGTTTGACGG
GTTGCCCTATTTTCGCGTCATCACCAATTCCGATGAATTTTCCAAAAACATTATTGCAGT
ATACCGTCCCATTTACTTCTGATTTTTGATCTTCAGGATGGGTACCCGACTTAAAGACAG
CCCTTACAGCTACTCCATACGAGAATTTACAGACCCTGGAAGAAATTGATGTTGGGCAAT
GTCCGAAGAGAACGGCGCCTTTCACAACTACCAACCCCGCATCCTGTGGCACGATAACGC
GCATTCCGGGAAAGGCATTTCTAACGGATTGTACAATCACGCCAGATTCTGAGAACCCTC
CAACCATTATTATGGCATCGAGATGACCGTCGATTTCGGGCCTTCTTAAAATTTCTTCTA
CGTGAGTTTTAATGCTCTCTGTACATTCACTAAAGCACGTACAGAACAAATCAGGGTCTA
TGTGCATTTTGTCTCTCTTAAACTTGATCTTCCCGTTGTGCATTGATTCCTTGATTGCAT
CTTCTCGTGACTTTTTGGTCTTTTCCTCGTAGGTTGAAGGAAGCGCAACAGGTACCTTGA
GTACTACAGGTTTACATGCAGAATCGACTACAGTTCTTTTTCTAAGCTCAAACTCTCTTT
CCAAATCTAAGAGATCCAGGCGGTTATCCCGACAGAATGTGTCGAAGCAGTCATCAGTGA
GGACATTTTTCAGCAGGTCTTGGAAGGATTTGTCGACTCTCGTTCCTCCCCAAGCACCAC
CACTGGCTTTGTAGATCTCTCTTAAGGTGTCATCCTCTAACACCTGGTGCACCGTGACGT
CGACGGTACCTCCGCCTATATCTAAGACCATGTAGCTCATCCCCTCACGAAAAGGAATTA
TGGATGTTTCCCCAGGA
>ci|000047979|proj|Sample_C_D|2
ACTGTTTTAATCATTAAACAAAAAGGTTGAAATACCACATGTGGTCAAATAAAAAATATC
AAAACCGAATTTTAACAGAATGGATCTAAATTAAACCAGCACCCCACAACAATTTTTTTT
TGGAAAAGTGATGTAATTTAAAATATGGACACAAGTTTTGCATTCACTTTTAAAAGAAGG
AAAATGGAGCGAGGGTGATGATCCTTAAAGTTACTCTGCAATAAAATAATCCTGCATACA
TTTATTTTTAGAAATATGTTTTCTACATTTTAAAGACCATATGACACAAGGATTATGATT
TACAAAACAAAACAAAAGCTTTATGAATAACTAGAAAAAAAAGATGAATTAATGTGATCT
GTTTGAAAATTTCTGTAAGTACAACATGGAAATGATATCGTAACTAGAAACTTGAAAGGT
AATAAAATCAAAAAATGATTTTTTGACAGAATCACATTTGAAAATAATCTATAATGAAAT
TGAATTGAAATCATCTAAGTAAGACTACATT
>ci|000048110|proj|Sample_C_D|2
TTTTTTTTTTTTTTAATTTAAAAGGGTTGAATGTATGCTGAAGTATATGTATTACTCAGT
TTGAACTGGACATCTCACCAAAAAGAATTCACTTCATGAAAAAGAATATAGTTGAGATCA
GATGGCATCTAAAACACCTTATCTTAGTTGGTACATTACAAAAGTAAGGTTGGCCTTCTA
TGTTACTGTCAACATATTAATTCAGGTGCCCTAAAGTATTTTAGTGCCATGTTTTCAGTT
TAAAAATGGCTATGATAGATTACCACTATGTTTATAGTATTTAGTTTTCTTAGTGGAGGG
GACAACTGTACAACTAGACAACAGAATTGGAGAGAAAATAAGTAGGACAGCAGAAGAGAG
AGAGAGAGAGATAGAGAGAAAAAAAGACATACCGGTACTTTATAAGAATCGGATCCCCCC
TCCACCTCAGTGTGTCTTAAGACACATCAACTGTCTACTGTAGTG
>ci|000048345|proj|Sample_C_D|2
TATATACAGCCAAAAATCATTACAAATCTAAGGTAATTCCAGCATAACAAATCTTGGTAT
TGGGTATGTTATGAAGTTACATGGCTCATCTCAGTTTAGTACCGTAACTTTGTTGATAAC
ATGCGTCCTCTGACATTCATCTGAGGGATAAGTTTGGTGTCATCACTAATGAGCCAGACT
ATTTATTTCAACGAATACTACTATATAAATTAAATCAAATTACGAGATAATAATTTAATT
AGAATTTAAACTATCAGTGTAACCCTTAATGAAAGCAATATCTTCCCTAGTTTTTAAAAT
ACATTTACTTATTGGATATCTATATAATTTATATGCATTCATAGTTTTAATTTCATAAAA
AATTGAAAACATATCTTGAAAATTGTACAAAATTATGGGTATTTTCTGTTATGATTTTAC
TGAAATTCTAACACAAAAGATGCTTCAGTTCTCCAAGGTTAAGCTTGTTGTATTCATTGT
GTTCAAATAACACTCCCATAAGAGGT
>ci|000048348|proj|Sample_C_D|2
CAGCATACATAAAAATCAACAACCTCGAAGTTACAGATGAATATTGTATTGATTAATTGA
TAAATAACTTTATCAAATATGAATTAGTGCAGGTTTGGTTATGCTTCTTACGATCTATCA
GAGTTATTTCCCTTTGTTTCACTCTGTCAGATGGTATATCGGTAGCTTGACAGCCGATAG
GGGCCAAGAAAGGGTTATACCTGAAACCATCTCTTCTGAGTTGCATTCGAAGATTCTTGA
TCCTAAGAGACACTGTTACTAGAGACTTTACATTTTTTCAATGATCACAATAATTGTACA
AAACTAAATTCTATTGTTAAACTCTCCTATTCTTTCATTGTTGAAATGATCTCAACAGAA
ATGTTCTGTTTCAAACAATTTTAGTATGTAGGTATCTGTAATTTATATGAAAATTATACA
TTTAGCTTTAGCAGGTTTACATCACATTCTTTAAATCCATGGCAACTTCAGCTAATATTA
ATTGTTTTCAACAAAGGTAAAAAATACAATAGCATGTGTTCAATGATGGATAAACATGAA
ATACATAGAAAAGACAGCGTGACAGATGTCTAGATATATACTTACAATGACAACCTCAGA
TGCTGAACAAATCTGCCAAAATCATGACACAATAATTTTTTTCAACCCATGCTCAAAACG
TTTTCATTCACCAAATATTTCTTTCAAACATTACTGTCAATAGTTCTCCGAAAAATAAGT
TAACCTAAACAAAATCTTGGCAGATTTCTTAAAGCAATAGAATTAAAATGACCTGTCATT
TATTCAAATAGTGATAAACAACCATTCAAGCTTTATATTTACATTCAAATTGATATCGGA
ATTCATGAGCAAGTACAATGAATCTTCTCAAATGCAAACAATATTACTACAACTGCCTAA
CATCAACTATGTATATGTTTGCTTCTTACAATTATGCCCTGTGTATAATAAAGCATCAAA
ATGACACTGAATCCATCATTGCATTCATATCCATGTAAACCCAATTCTACTGCAGTGGTT
ACCTGGGATACATTAAAGGGACTTCTTGTGAAAATGTAACTAAAAATAAATTCATGAAAA
TAAGATCACCGGACCAGCTATTAAAATGACAATCGGATAAAACTAACAGTCTATTTCTAT
TTTACTGAGGTAGATAAGCTTTGTACTAGAGCACCATATCATATAAAAACCTTTTTTTTC
CTAGAATTAAAGACATTAAGGGACTATCAAAAGATGACAAATTCATGCTAAAATGAACCA
AGTCTCTACATGCTACCTTTAAATGCATTAGGCTTGTGTA
>ci|000048817|proj|Sample_C_D|2
CTGTTAATGGGTCCCATTCCCAATTGAAATTATTTCCTATTTAAGCCAAATTCCCAAAAT
TTTCAGTTGACTTCTAAAAATGTTCTTCCCAATTTCAATACCAAATTTCCTACCAAACTT
AAGTATTTTTTTTCAAAAGGACCCCATCCCAAACCAGTAAAAAAACCTGCATTGAAAACG
GTACATTTTACAAGTCTAAGAGAAGGCCTTTTCTTAGGGCTTTTTGGGACCAAAACAACA
AATATTTCATATCTAAACCAAATTTTCAAGGATTTGCAGTTGACTACAGAAAGTTTTCCC
CAAAAAGGGGAAAAAAGGACTTCATTACAAATAAGTGAAAATACTTGCATGGGAATACAT
GATCTACATTTTACAAGCTCTCATGATCAGAGACACAGAACATGTAGTACGTATACAAGT
ACTGTGGGGACACCATACATGCAGGTACATGTAATTATTTTCCCCTTTCATGTCAAGATT
AATATTTAATCCTGTAAATATCCATGAAACACACACATGTACGCTGACATTATAACATTT
TCACAACTTAATAATCACCTGAAACAATTTTGTCCCAATAAAATTATCAGATGAA
>ci|000049063|proj|Sample_C_D|2
CCGTTTGTAATGTGTACATACATGTTGAGAAATGTATAATGATATAACAATGTAAAGTTA
ATGTTGTTTAAGTCCACTGATATAAACTGTCTGTATCCTCACTCAAGGTTGAGTCACTCA
GTCACTATAATACTTGAGGAGTTTGAGTCCCGGCTTCCCTGTATCTAACAATAAGTATGA
CCACAACACATCACCCTTCTGTATACCTACTGGTCCCTGTCCTCCTTTGTTTGTGTGAAG
TGTTTGTATGTACTTCCCTGCTCCACTTATCAGTTCTATTGTTTTCCTTGTCCTGTCAGC
AATAACAATATTACCCTTACTGTCATATACAACTGTGATTGGATCAAACTTGTCTGGTGT
GACTGACTTCTGTACCTGTATTCCCTTCCCCCGGGCCTCTATCCCCTCCCCCCGGTAGTG
GACCAGAGGCTGGAGTGTTGGGTTGTACACAATGATGTGACGCCTGACGTCCCCACTGAT
ATGTTTACAACTCACTACAGCTATGTTACCTGTAACACTACATTGTGATATTGACAGTAC
ATACCCCCTCCCTGACCCCTCCACAATGTGTGTATGTAACACCTGGCCGTCTACAGTGTA
TATCATCACCTTGTACCCCTGTCTACCCAATGTACTCACCACTACCCGACCCTCCCTGGT
CACACACAGACTGACTGGGTAATCCTCTGTAGTGAACCTTGTGACTGGTGTAGATCGTGT
AGATACTTCACAGATATTCCTCTTATCCCTACAACAGAACCACAGACGACCTGTAGTGGG
GTTCAGACTGATGCTATCGATGTTACTGTTGTGTTGTATAGTTTGTATGACCTGACCTTT
GTATTTTATGAGATTTACTGTGTCGGTGTTTAAGTCACACAGCCACGCACGTCCATCAGA
TGTAGGACAGATCGATGTGATGTAATCCGGGTATGAAAACTGGGCCATGACGGTTGGACT
GTCAGGAAGTGTGTACCGGAGAAGGTCAGCAGGAATTTT
>ci|000049641|proj|Sample_C_D|2
CATACATTTTGCTTTTTCTTTTCTTTTCAATATATTTCACATTGTATTCCTTTAAAGCCA
TATGGCTTGATAACAAGATATAAAATCATACATGCTTACACTCCATTTACACTGTATATT
ACCAATAATAGTCTAGAATACTAAAATCTTTCCAACATAATAGAATCCTTTTAAGGACAT
AACTCCATGTAACTGTTTGCCTTATAATGGACTAGTAATGCTGGCTCAGAAATAGGTTCC
TGGGCTTAAGATAAAACACTCCAGCAGTTTTATGAGTTTATACTTCATATGTGCATCTGA
TCAAATTATTTACCTGGTATCCAGCATGCTTATCTATTGAAACCATGCAAAATTATTTTA
CCTGTAAACCTAACAAATTAACTTCATTGTGCAATCTGGCCCAAACCACTTAGGGTGGGC
ACCAAACTAAAAATACAGTGGATGTAATATCCAACCAACAGAAACATTTAATTTGTGCAT
CTGGCTAAAAATTTGAACTTGTGCATCTGACTTAAAATATTAACTTGTGCATCTGGCTAA
AATATTTTACTTGTGCATCTGGCTAAAAATATTAACTTGTGCAAATATGATAAAAACAGT
TATGCAAACATAAACAAGAGTCGGGCAATCATTAAAAGATAATGAGTTAGGCAAATATTA
TAGCAAGCTGGAATTGTGGAACTGATATTTATTCTGGTTGTCACAACACTGTTTATAATG
TTGTAAACTCAGAGCACAGGAACATGTTAATGTACTTTATTCTTTGTTGTAATTAATTTT
GTAGCTGATTCAAAAGCATTTTAAAAAATTTACAGTGTTATTACACTGAAAGAACGAAAA
CCTTGTCAACATGCCATGTTAGATATACTGGGGCTATACTATAACACAGGGATGCTTACC
AATCAAAGTCATGGAACTTTAAGTCCTTAGCTCTGTCATTTCAATGAACAACCTGGGAGT
TTATATAAAATGTGTACAAAACTCAACAATTGACTTAAAACAGTCCAGTTAAACCATTTG
TCTAATTCAAACATGTCAAAAATCATTGCACAATATTGAAAAGATAAGAGTTTTTGAGAT
ACGTGTATTAGGGAATGATAAACGTAAATGTTAATAGTTCAAATTACTCATGTAAGTAAA
ATGTGTTTTGTAATCTATACGAGGATGTGGATGGTGAATCAGTGGCAAGAATGTTAGGAA
TCTGAGTGATAATTAACATTATCCTTGTAAACTACAGATTAGTACTTATTGATCACTATG
GTCACTTTGTCAGGATTCAACACCATTATTAAGTAATGGAACCTGTCTTATCTGACCCAC
ATATATTCTAAGTATCCATCTACATCATGTCTAATTGAACAAATAAGTATTCCAACAAAC
CTATCTTATCTGACAACTAAATAATGTAAGATTATAAATAACTTGTCCAATCTGACAACC
AAGTTTCCCAACAAACCTGTCTAATATGACGACTAAGCATTCCTACACCCTGTCTAATCT
GAGAAATCAACATTTCTATCATACATTTTAAAACTTGATAAATAAATATCCCCATAATAT
ATCTGATCTGATAACTATAATCATTCCAACTATCCTGTTTAATCTGACAACTTAACAATC
CAACAATTCAACCTCCCTAATCAGACAACCAATTTTTTCCAACAAACTTGTCTAGTCTGA
CAACTTAAGATTCCATCAGACCTGTCTAATCTGGCCACTAATCTTCCAACATTCCAGCAC
ACCTCTCTAATCTGACAACAGACCTGACCAATCCAACGTAATAATGTTTTCAAGCTTTAT
CCACCTGTTTTTTCACTTTACAATTTTGTTAACAATGTACATTGTTACAACCTGTACATT
GTTGTACATTGTTACAACC
>ci|000050118|proj|Sample_C_D|2
TATTTTGATAACAGGTGGCTTCTAGTAAAAGTCCAATCTAGTTTTCTGTACACAAATTTT
GCAGACACTAAATTGGGTTCACTTTCAATATTTTGTGAGGGCGCTTGATGTTTTTCATTT
GTATATGTATTATACATATCTTTATAACTAGTCTTGCTTGGTTTTGTTGAATGTACGCTT
CACGATGCATACATGCACTGCTTCTGACAGTAGTCAGTTTGCGTATTTTCAGTGACGTCA
TTTTCGATTGATGATTTCTTTACGACAAATCTCGAAGTAAACGTCTGAGAATTTTTCCAG
ATGGCGATTTTGGAATTTCCTCTAGGAATTCTACTCCGCCTCGAAGCCTCTTGTAGGAGG
AAACGTTTTCTTCGACGAATTTCGATATATCTTCTGGGGTGTACTTGCTGTTTGGTTTAG
GTACGATGTAGGCACGAGGGATTTCCCCAGCCCTCTCGTCTGGTACCCCTATTACTGCCA
CGTCCTGTACCCCGGGGTGTCTTAGTAATACATCCTCAAGCTCTGCTGGGGCAACCTGAA
ATCCTTTGTACTTTATTAACTCCTTCAGTCTGTCTGTAATCATAAAACTTCCGTCCTCCC
GAACGTACCCAACATCACCTGTATGAAGCCATCCGTCTATAATCATGTCTTTAGTAGCCT
CCTCGTTGTTCAGGTATCCTTTCATGACTTGCGGTCCCCGAATACACAATTCTCCTGCCT
TTCCTGGGCCTAGTTCAGCTCCCGTCTCGAGGCACAAAAACTTGGCGCTAGTGTTTGGTA
CTAACTCCCCCACAGTTCCCACGTGGTGTGGAGGCAGTGTGTCCAATGTGGCCACTGGAC
TCAGCTCTGTCATCCCATAACCTTGAACAACCGGATATTTCAGTCGCTTTTCATACTCCA
GACATAATGACTCTCCCAGGGGAGCTGCCGCACATAAATGGGCCCGGATGCTGGAAATGT
CAAACTTGTCAACGAGTGGATGTCTGGCTAGGAACAGTGCTATAGGGGGGACCATGTACA
GCAGGGACACCTTATGTTGTTGGATAGACGTGAGAAACGACTCTGGCTCAAACTCGGGTA
ATATGACCAATTTGCCTCCATCTTGTAATGTATTCATTAGAATGAAAAGCATGCCATAAG
CGTGAAACATCGGCAAAAGGCAGAGAACGGAATCGTCATTCGTGATAGCGAACTGTGGTC
TTGTTTGCTGAAGGTTTGATACGATGTTCATGTGTGTCAGCATGACTCCCTTAGGGAGCC
CCGTGGTCCCACTGGAGTACGGCAGGAGTGCCACGTCCTCGTTCGGATCAATCGTGAGAT
TCTCCGGGAAACAAGTACCGTCATCGTTGAGTAGACTTGAGAACGACCGATATCCCTCCA
TGTCACCGACCACTATGATGTTCTTAATAGTACTTTGAAGGCTGCTGTCGCTTGCCAAAG
CTTCTTGGACATTCGGCAATAGTGATTTTGTCACCACCACGCCGGAGGCGCCTGAATGAT
GGAAGTGTCGTACAATTTCCCCGGAAGTGTACACCGGATTCGTTGTGGTGAGTATTATGC
CTGACGTCACACAGGCCAGTATGAGTATAGCGTACTCGGTACTGTTGGTGGAACACATAC
ACAGAACATCTCCCTTCTTGTACCCCAGTCTGTGTAGAGCACTACTCAGCTTTATCACGG
CGTCCCTCAATCCCAGGTAAGTGTACGATTTACCTGCACTGTCGTCTACAAGTGCCGTTT
TATTGCCAAATCTCTCAAATTCTGGTAAAAGATATTCCGCCAGAGATTCCTCTTTGATGT
GTATATCCGGTATGGGACTTGTGTAGATAACATTTCGGACAGCGGTGTTGGAGAACTCCC
TGTTATACGACCGTCTCACGGATGACAATACAGTGGGATAGATTCTCCTCAGACAACTAG
TAGACATATAGCGTTGGTGATACGTGCACAGGGCACCCAATCTACTCGTCAATTTCCTGC
AAGTTGACATCTTGATATCGTGTGAGAAACACTTTTTTTCTCTTCACTCAATGTTGCATG
CGACACCATGCACACTTGAAATAGCGTGTTTCCAATCTAGGAGCAGGCGAAGATATATGT
TTGAACCCCTG
>ci|000050120|proj|Sample_C_D|2
TTTTTTTTTTTTTACATCATCTGTTATGACGAATTATTTAGGGCATGTCCCGAAGAATAC
GCCTGAGTATTTTTCCTGATGGTGATTTTGGAATTTCCTCCAGAAATTCTACTCCTCCTC
TGAGTTTCTTGTATGCAGCAACGTTTTCTTCGACGAATTTCGATATATCTTCTGGGGTGT
ACTTGCTGTTTGGTTTAGGTACGATGTAGGCACGAGGGATTTCCCCAGCCCTCTCGTCTG
GTACCCCTATTACTGCCACGTCCTGTACCCCGGGGTGTCTTAGTAATACATCCTCAAGCT
CTGCTGGGGCAACCTGCAGCCCTTTGTACTTGATGAGTTCCTTCAGTCTGTCTGCGATGA
CGAAACATCCGTCCTCTCGCACGTGCCCCAAATCACCTGTGAAAAGCCATCCGTCCTTGA
TCATTTCTCGTGTAGCCTCCTCGTTATTTAGGTATCCCTTCATGACTTGAGGCCCATTTA
TACAAATCTCCCCAGTCTCCCCAGGTCCAAGTGCAGCTCCAGTCTCCGGACACATTATCT
TAGCTTTTGTGTTCGGTACAAGTTGCCCGACCGTTCCTAAATGGTAGGGAGGTAGTGTGT
CTAATGTAGCAAATGGGCTCAGTTCTGTCATCCCGTAACCTTGATAAATCGGATGTTTGA
TTCTGTTCTCATACTCCAAACACAATGACTCTCCTAATGGAGCAGCTGCACAAACGTGGC
TTCGGATGCTTGAAATGTCAAACTTGTCAACGAGTGGATGTCTGGCTAGGAACAGTGCTA
TAGGGGGCACCATATACAGCAGGGTCACCTTGTGTTGCTGGATAGCTTTGAGGAAGGATC
CAGGTTCAAACTGAGGTAACGTGACAATTTTCCCGCCATCTTTTAATATTCCCATTAAAA
TGGCGATCAAGCCAGCAACGTGAAACATTGGCAGAAGGCACAGAATGGTGTCATCCATCG
TGATAGTTAGTTGTGGCCTCGTCTGCTGAAGGTTTGCTATAACGTTCATGTGTGTCAGCA
TGACTCCCTTAGGGAGCCCCGTGGTCCCACTGGAGTACGGCAGGAGTGCCACGTCCTCGT
TCGGATCAATCGTGAGATTCTCCGGGAAACAAGTACCGTCATCGTTGAGTAGACTTGAGA
ACGACCGATAACCATCCATGTCACCCACCACTATGATGTTCTTAATAGTACTTTGAAGGC
TGCTGTCGCTTGCCAAAGCTTCTTGGACATTCGGCAATAGTGATTTTGTCACCACCACGC
CGGAGGCGCCTGAATGATGGAAGTGTCGTACAATTTCCCCGGAAGTGTACACCGGATTCG
TTGTGGTGAGTATTATGCCTGACGTCACACAGGCCAGTATGAGTATAGCATATTCGGTAC
TGTTGGTGGAGCACATACACAGTACATCTCCCTTTTTGTACCCCAGTCTATGTAGGGCAC
TGGCCACCTTTATCACAGCGTCCTTCAATTCTAGGTAAGTGTACAATTTACCTGTATCGT
TGTCTACAAGTGCCGTTCTACTGCCGAATCTCTCAAGTTTTGGTAAAAGATAATCCGCCA
AAGATTCCTCCTTGATGTGTATATCCGGTATGGGACTTGTGTAGATAACATTTCGGACAG
CGGTGTTGGAGAACTCCCTGT
>ci|000053161|proj|Sample_C_D|2
CATTTCCTTTGAACTACACAATCGTATTTTTTCGTGAAATGCACATGACGTCAGACGTTT
ATATACACTTTTCACAAACTCTGTACACATTTGAATTCTATACATGACTTCGTATGCACA
AACAGAAAATCTCCAAGGATTTCAGTGGAATTCCTCAATTCATAACCAGCAGGCTAGGGG
TTCCTTTGTCACCAAAGAGAAATGTTGTAAAATTATTTACACAAATAGTTTGGAATAAAA
AAAAAATACTTTTGGAATGACACTGCCAAATTATTGAACCAGGCCACAAGAATCACTTCT
GTTTTCACTAAAATATTTTCACATGTAAAATGATTAAAATGATGACAAAATTCTCCAAAA
TTAGAAGCAAAATTTGAGAAATCCACCTTGGAAAATGAAAGATATTTTTGACTTCCAAAA
TGTTGCCAAAACCTGAAGGTGCACTTCCGAATCTCGCACTTAAAATGGTTGAATTTTAAA
AGCATCTCCCTTTTAGTTGAGAATTATTTCTTACTAATCTACACCATTTCCTTTTCACTC
CAGAAGAACTATAAAACACAAGCGGGGAATCGCTGAGCATTATTCTTGGCACAGGCATGG
GGCACAACATATATAATAAGATCACTTTGAAGAAATTTTTCAACACAAATACACAATATG
TTGACACACTTGATCTTCATAACACAATGTACTTCATCACAATAACTAAAACACTAAATA
AGATTTCTTCATTAGAATGCTGGTATGTACATCTCAGAAACCTCTGAGGATTGTCATCAT
TTTTTTTACCAGTGTCACAGAATCTGGCTCACACAAGAATGTCTACATCACAGAAGATGG
TCAACGGATTCCAGCACCGGCACTGATCAATTATTAAAGGAGTCTGAAGATAACAGATAG
CATTTTGTGCTTTACAAGACAAAAACTTGTACACAAAAGCACAAAATACGATGACTTCCA
AACACAGCACTTGAGGAAAGACCCTTGAATTAACATCACAATGGCCAAGGTTTCACACGC
ATCTTCATGTCGACGTGTTTGATTACATTCCACTAGCAGGTGGCAGTTAAAGCTTACAGC
ACTGCGAGAACTGTTCTAGAAACTTGAGTCATCCTCGTCTGGGAGACAGCTATGTATACA
TCTGATAATCTGTCGAGTTACTTTAAAGGTGGTCAACGGATTCCAGCACCGGCACTGATC
AATTATCAAAGGAGTCTGAAGATAACAGATAGCATTTTGTGCTTTACAAGACAAAACTTG
TACACAAAAGCACAAAATATGATGACTTCCAAACACAGCACTTGAGGAAAGACCCTTGAA
TTAACATTACAATGGCCAAGGTTTCACATCACATCTTCATGTCGACGTAATTGATTACAT
TCCACTAGTAGGCGGCAGTATAAAGCTTACAGCACTGCGAGAACTGTTCTAGAATCTTGA
ATCATCCTCGTCTTTCTGGGGGACAGCTTTGTATACATCTGATAATCTGTCGAGTTACTT
TTAAAATAATGATTATGTGATAACAAAATGCCATGATTATATACTAATTCAATGTGCAGA
CACTTAAAGAAACATCGTTCATCAAAGTCAATAATGAATATACACAGATAAAGCAGAATA
TTGGAACAAAAGCATTTTTCTACAGCTTCATATAACATACATCCGATTCCTCTAACAAAC
AAAAGGGAGCATGTAAAAATTTCAATAACAGTCTTTCAATCAAGAATCAAATGTTTTCCT
ATCAAACTATTATTTTATACTACCACCACAAAAAAATACGATGTTACAATCACTGAAAAA
ATATAATAACCACTTGCATTTCACCAAATGAGTATATTTCATGATTTACCTTTCCTTGCA
AGGTTGAATGAAAAAAATCTTTTCAAAATATAAAAGCTAGAAGTCAAAGATAC
>ci|000053231|proj|Sample_C_D|2
TACAAATGATGATTGTATCAAATGTCAACGTTAATGAATGACTTGATAAAATGACAACCC
CTAGAATATATTACGGTAAAATGCGCGACTAGCTCGGTGCTTGATAAAGCAGTGTGTGCA
AATGTATATATACCTTTTGTACAAGTCACTAATCCTCTATTGTAAAAGATCGAACTTTAA
ACGCCCTACAACAATAAACGTTTGTACCAAATGACTTGATAAAATGACAACCCCTAGAAT
ACATTACGGTAAAATGCGCGACTAGCTGGGTGTTTGATAAAGCAGTGTGTACAAATGTAT
ATATACCTGTTGTACAAGACACTAATCCTCTATTGTAAAAGATCGAACTTTAAACGCCCT
ACAACAATAAACGTTTGTACCTGAATAACAGACAATTACAATATACCAATATCTAAAATA
AAACAGGAAATAGCTAGCCTGGCCACTTTAAACGCCCTACAACAATAAACGTTTGTACCT
GAATAACAGACAGTTACAATATACCAATACCTAAAATAAAACAGGAAATAGCTAGCCTGG
CCCTTTATATAGCTGTTTGCACCTTTCTGACACTGTAAATTACATCGACGCCCCCCGCCC
CCTTTATGATCTAAAACACCAAACTTAACTTTTTCTCTGTACATATTTGTGTCTTCCAAT
TAGTACACCCCGTACAAATTAGAATTCTGTAAATTACATCGACGCCCCCTTTATGATCTG
AAACACCAAATTTAACTTTTTCTCTGTACATATTTGTGTCTTCCAATTAGTACACCCCGT
ACAAATTAGAATTAATTTCTAACCGGCAACAAAATCAGTCTCAGCACTTGGAATAATTAA
TTGGAACGATTTCGGCATGGAAGCCACGAACAGTTACAGCCTAAAACCATCAATGATTCC
GGTACCTTTGATGAAGGGGTTATACAGCCAATAGATAATCCTAAAAACAATGGTCTAACC
AGACACATCCATGACAGGGGGCCGGGGTTATTTAGTAATAATCACGGCTACATAGTTCTG
TCTTACCTCGATTCCACGCAAACGTTTGAAGGGGTACAACAAAACAAGACAAATTAATTA
TTTTCTGTCCGATGTAAGTTATCACTGGGTAAACATTTGAATGATTGATGAACTTGTACA
TTAAGCTTCCCATATGTTGAAATAACTTTAAAGGAATACAAACAATGTGATTTAAGATGT
GAAAAAAAGATTTTAGAAATCAGAACACAATGCATATTTTAGATGAATTGTTCCAGTGCT
ACATACAAAAACTAGTGAACTGAAAACAATGAGATCTTAAGAGGAAAACTTCAACAGTGA
TTGAATCTTATCTTAAGAGGAACAATTCAACAGTGATTGAATCTTATCTTAAGAGGAACA
ATTCAACAGTGCTTGAATCTTATCTTAAGAGGAAAACTTCAACAGTGATTGAATATAGTC
TTAAAAAGAATCGAGAATAAAATATGGATAGTTCATTCTTTGGACTGACATGAATATGTA
GGAACACTGAAGTTTTCTATCCGACATTTACTATTGTTTTCGGTATTTGAGATAAACCAA
AAACGAACAGTTTGATGACGCATAGAGTCCACAGAAAAGTCCTTTTTCACACGAAGATTC
AAATATAGAAGTCAACAGAAATGTCCCTTCCACACGCAGAATTAGGAATTGTTTGTTTTA
ATAAAATGCTGAACAGAATGTGTAGTTTTCTTTCAAAAAATCAGAAGTTTTTATAACCAA
GAAATATGAT
>ci|000053430|proj|Sample_C_D|2
ATTTCTTCAACACTGTTTCCCAAATTATACTTCTTATTATATCCACTTTCATGAACTTCT
CTACAATACTTTAAGATCTGTTCTTTACTAATCATACTGAAGAGAAAATGTCAGAAAAAG
GTACATTTCACGAGACTTGATATTTCAAGTCGCTCTCCCATAAGACAGAGACAAATCCTC
TTAAAGTGGATAAATTTATACAATGAAAGTGCAGATTACAAGAAGCATAACAGATTCACA
GCTGTCCAAATCTGTGATTTATAGGTAAGGCACAGCAAAATACTGAAATGTTCCCCAATG
GTTTCATCTACTCTCTGATCAAACTTGCATCACTAGTTACAAGGATTACATTTTTATGAA
CCCACGTATGGCTCAATAGCTTCAAACAAATCAGCGTTTTGCCAGTGCTTTTACATATCT
ATGAAAACCACTTCTTTGCATACTTCAAATAGTCTTCCCTTTGTAATACTGAAAAGATCA
CACACACATATATATCAATATATGGTAAGATCTCTTCATTCAGAGAAAAAAAAAANNNNN
NNNNNNNNNNNNNNNNNNNNNNNNNNNNNNNNNNNNNNNNNNNNNNNNNNNNNNNNNNNN
NNNNNNNNNNNNNNNNNNNNNNNNTTAACCTTTTAAAATTTAACTGATATGAGAGATTTT
ATCTGTATATTATATGTAAATAATTATAGGAACAAGGTAGTATTATATAAATGAATATAT
AACCAGTCGTAAACAGTAAACAAACTCCTTCATCATAACACGGAAGTGATCAACAAACAT
TTGTTCGTAACAGACTAGGTTGAATAGAGTATGAAAATAAACAATTAAGAATGTGTTTCA
ACTTGCCTTTTCATTTCTCATCATTTTTCTTAGTATCAAAGAATTTGTACNNNNNNNNNN
NNNNNNNNNNNNNNNTCAATCTACAGAATCAACCATCACAGAAAAACTAATATCCATTTA
ATTTTCATGAAAATATCTCGAAAAACAATTAATAGAATGAGTTCTTGTGATATGAAAAAA
GGTTTCCATCCATGTATAACATAGTTTTACACAGTAAAACTGCAGCAACCTCTTGCATAC
CACACACTATTACCATCGTTGGTCTATAATAATTAGCATCATTTCACAAGAAACAGATAT
CAAACTTGACTAGGGACAATTTTGGTCAGTCTATTGTTTTTAGCACACCTAGCAGTGGCA
ATTTAAGGTAGAGAGCCACAGCACTATAGCTTGTATTTCCCAAGAATATTTATGACATGG
AGCATATAGTCATAATTTACATTACACTTTTTTCACAGAAACAGCTCCATTAAAATGATT
TAATACCCGGACATCTCGATTATTCCCTCCCTCACCCCTCAATGACTGAGAAAACATGTC
TCAAAATTCATAATAAAAATGCTGAAATATATCGTTTACTAGTATTGGGGGAAAATAGTA
TCCTTTGGTCTGTAGACAGTGAAGTGGTGGGATTTTCTACCTTAAAGGATCAAACAATGC
AAAGCACCTCTCAAACTGGGAAAATTAGGCTCTTCACATAACCCTACCACTGACTAGAAT
TCAACTTTAAAACCATAACGTCATGTAAAGTTATCAAAGAGCTTTGATAAACACATTATT
GTATTGAAATGGTTAAAAATCTTTTAAAACAANNNNNNNNNNNNNNNNNNNNNNNNNNNN
NNNNNNNNNNNNNNNNNNNNNNNNNNNAAGACTGTTAAATTAGGACTTATTGTCACCTTT
TTACATCTGATATAACAACAGCTACTGGTTTTTATTGATTTTATTACAGTGAAGATGTAT
GCAGAAAAAATTCACAACAGGAGAGAAAAGATCCAAAATCTTTCCCCTCACCATTTTCCA
ACAAAATTAAAACTTAAGGAAAGGTATGACACTTTTTCTAATTGAATAAATGGTTAATAT
ACAATTCAAACATAGGTAATATCAACATAGCCCCCAATGGTATTTTTCATCCTCTGCCAC
AGGGCATTCTTCCTCAACTCAACATGGTTCTCCTCATTCACGGCCATGTAACATTCTGTT
TTAGGGGAGGTAACTCACTACAAAACCTTATTTTCAGAGATGAGGGAGAATAGTTTTATT
CTTGGCATGCTATCGGTATAATACTTGTCAAAATTTCTGTTTCATATTTGTTATATTTAT
CATATTTTCTTAAATCTATTCACAAATTTCATGACTAGTACAAATGATAATAGCTTACTG
ATGTCATTCACCTTAAAACTAGTCATGATGGTCTCTTTCAGAGAGTATTTTAACCATTTC
TTTTTTTTCCTACTATATAAGCTACATAGTTCCTCCCAATGCTGATCACAACATAAAATC
TTTAAAAGGATTTATCAAGAAAAAAAATAAAACAAAAAACAAACTAACAGCACCATTTGC
GATTGTTTTANNNNNNNNTATATAATTTCGACATTTCACTAAAGTTTGAAATAAATATAA
AAAAAGAAACTTTGAAATAAAAAAAATTTTAACAAAAACACAAAAGGCAGCATGTCCATA
TGAAACATTAACATCGTGAGACAATTCAAGATTATGCTGTAAAAATTCAAATCTGCAAAG
AATAGCACATCATTTACAATGTATGTGCAATTTAATAAATGGTCGATCACAGAAATGCAT
TATTAAGAGCTATCTTGGAAATATGATTGACATGAAGCTATACACGACAGTAATAATGTT
AAATATCACTTTTTATAGGAGAATCATGGAAGATCGGTTACACGGTGTAACGAGTCACCG
GTCGTTGCATAAAAATTCAACAAAGCACCAACTGGTATTTATTTATCCTTGAGAGAAATT
ACACAACGTGGCTAAGATAAATATCTAGATTGTAATATATTCATCTCTTGAATATGCTGA
GCGACAAGTTGATGAGGAGACTGCCAGGCAGAGGATGAAGGTGATTGAACATGAACTGTG
TAGGAGTATACAACTACAAAGGGGGGAGGTCAGCTGGCGACACACACAGTGCAGTGGAAT
TTGTTTCAAGACCCGACATGTAACTTTTTCAAATGGAAAAAAATCAAATTATAATTTATG
ACAGATTTTGAAAACATGGAATACAGTGGAGACTGGACTTATCAGCGGAGAGAGTTTTGT
ACAGATTCTGTCCAAAACTGTAAGGCTAGCTGGTTGCTAGATTAAGAATATATGTCTCTT
AGATATGTAAGATTTTTGTTTCATAACATATTTTCAAACAATCACAAAAGCAAACTCACA
AAATTGTCAAAGTCAATCGGGATCCACTGTAACCTGTGCTCTCTGCCAATGACTACCAAC
TTGAGTCCTTTGTGCGAGACTCAACATACGTTTAAGTCCTCAAGGAGACAGTTTTTTTTC
CACATCTAAAATGAGACTATATTTGTCCAAAACTAAACCTCAAATCCTCAAGATTAGATG
CTGATATGATTAATGATACCAAGCACAACACTTTTTGTTGAGTCAGGCACAAAGGCATTT
TTACACCATTATAGAATCGATTAAAGTTACCAGGTACATAAATTTGACAGATCTATAACC
AAAAATAGCAAGGACAGATACATTTTTCAAATTTTTAAATAACTTAATTAATGGGACACA
CAAACAAAATATTTATGCCTGTAAAACTGTTGTTATTTCTCCAATAACATCGAGAATAAA
ACCGTAATTAAAGAGAGATTTCTCTGTTACCTAATATTATCTCTCAAGGTTTAATACATA
TAATTTAATACTGAGTGGGACTTGTACTTGAGAAGAAATAAGAGGTTCATGACTACTCTT
CAACACCTGAGATATCTGCCACCTAGCCCGCTCGCCTGCCTCTATTGAGTTGTATACGAG
AGATGAAAAATGCATTGGATGATTAAAATATAACACACCAATCAACCTCATCATTGAACA
CATCTGGAATGTTTCATTATCTCTCCAACAATTAAAAATACAAAAATGTATAAATACAAA
ACAACAGTATTGCAATATCAAACAATAGTGGCGTAACAATATCAGTGAAAGCTTCACTTT
ATAAAAAAAAAAATCTGACTTCAAAAATAGTGGAAATCCTCNNNNNNNNNNNNNNNNNNN
NNNNNNNNNNNNNNNNNNNNNNNNNNNNNNNNNNNNNNNNNNNNTCGATGTATACTTTGA
TACTGAATTGTACCTGCATATCACATACTAATTAAGTACTCGATATTTTACGTATTTTCT
ATTTTTCAGAATAAAACATATTTTATATAATTTATTCTCTGGAAAGACGGTCTATTACTG
CCTAAAACCTATGAGATTCAGAAACTGATTAAGTGATTTTCCAATATCATTATCCTATCA
AAAATTTCAACAAGAGGCAGGGAGAGGTAATAAACTCAGTAATAATGATATCCCTCCTAT
TTCACAAGCTGGAATGTCCAGCCAAGTACATAAATGCAGTTTGTCATTGGTCCTTCAGAA
CTTGTGCTCAAATCAGAAATTTCACATTTCCATGAAATTTCTGACAACAGATTTGATGTC
AGAAAGAGTCAACAAATTTGCTGCATTTGAATATCAAGTATGTATATACTTAAACATATA
CATGCACATATGCTCCGATAAATTTATTGCAACAAATTCTCAAATCCAGAGATTTCCAGA
ATAGTCATATCTGAATATTCATCAGAAGTATTCTTGGTATTTCNNNNNNNNNNNNNNNNN
NNNNNNNNNNNNNNNNNNNNNNNNNNNNNNNNNNNNNNNNNNNNNNNNNNNNNNNNNNNN
NNNNNNNNNNNNNCAAGAATAGAAATGCATTTACAAACATGACCTGAATGAAAGACTGAA
TGATTGGCAAAAATTACACTTTGGTATGTAACATTTCACAAAAGGACAATCGTGGCATGT
TATGTGATGTAGCAAATAATGAGGTTTTAAGAAATATCAAACAGTTCTAGTCAACACTGT
CTGGATTTGTTCCATCCATGTTTTGTCATAAGGACAAATCACAGATATGCTTAAGATATA
CTTTTCTCAAATCCTGTAGAGGATATATAATATATTGTCCTTCACTTTGATTTAAACATA
ATGCACATTTGAAATTAATACCACAGAATATGCATCATTTCTCCTTGAAAGCATTTGTAA
TAAAAATAATCCAGATCTTAAATCATAAACTGCTTGAACATTCAGAATCAAATATGTCCT
CAATCTTTTGTCTAGAAATTACAAAACGTACTTCAGCAGGTTCATCAACTTAATATAAAA
GTGAAGGATAACTTCCAGAATGTCATTCAGTAATTAACAAATACGAATTTTAGTCAAGAC
ATTAGGAAATCCAGACACTGCACTGGTTGCAATACTTTTTCCACATGATATATTATAACA
AGGATATTTTCTTTGAACAGAAAATATGCATTAAAGGTTATTTTCTGGCAATTTTCCTCA
CAAGTTAATTGTGACTTCTACACCTCTCACCAAAATAAAGTTCATTTGAAAAAAAAAAAN
NNNNNNNNNNNNNNNNNNNNNNNNNNNNNNNNNNNNNNNNNNNNNNNNNNNNNNNNNNNN
NNNNNNNNNNNNNNNNNNNNNNNNNNNNNNNNNNNNNNNNNNNNNNNNNNNNNNNNNCAA
CATCATATCTCGGAAAGAGTTCGAGTATTCTCAAAGTCGTGAACATATAAGTACATTATT
CAATTGTACTGCATCGCTTGCATAAAGATAAATATTATAGATTCATTCCGCTATGTTCTT
AGTGCAATAAATATTTCAAGGAATGACCAGAATATATACAGTCATTCCTTTCTCAAGTCT
GTATAGGCATACTCGAGAAAAGTAACAAATTAGCATGCTCGCACTGTTTGAAACATTGAG
ACATGGAAATTGTACTAAACGATGTACATGTTTTGAATCATTATGGAAAATTTTGAGATT
GTCGGAACATCTCAGGATAAAATACTGCGACTATAAACAGAGAATCTTGTTAAACACACA
AAAACCCTGATTGCCTAAAACCAACATATTGTTGATCGATATACTTGTTACATGTATAGG
CAGTGTATAATTACTATCCATGTAACACTTTTCTAGTGCACATGCATACACGAGAGTAAA
ATTACATTTAAAAATAAAAAAA
>ci|000053499|proj|Sample_C_D|2
GCTGATAATTAATTTATTAAAGCATGATATCCATTTTTGACATGGAAAAATAACAGAAGA
AAAAACATTTTTCTTTTTAAAACTGTATTTCACATGATAGTATTTTTTGTCGTTATCACA
AAAAGCTGATAGTGTTATGTTTCTATAATAAACAAAAATCTTCAAGGGTACCCTGTATAC
AAATTCCATAGAAAGCAATTAGATGATCCAATCGGAATCATATATTTGTAAAACATACCA
CACTTCAGTTATATATTATCTGGTAAAAAATGAGATTATTTACATATTTATCTATGGAAA
AAGCTTATTTTTCATGCAATGCTGTCATTTAATGAGACACAAACTAAATCACATCAGGTG
CCTTGTTGTATCAAACAAGGGTTATGTGTACAGTGAAACCTGTCTAATTTGACATTTTGC
AGGGCACATTATATTGGCCAGATTGACCTATCTAATCTGACATTCTGTCAGGCCATATAT
CATGGTCAGATAAACCTGTTTAATCAGTCAACATGCATGACCCAAATTATTGGTCATACC
ATATCAACCTGTCTTATCTGACACCCTGCTGGGTCAGATTAGACAGGATGTAAGAATACA
CAGGTTTCAGATTAAGACAGTATGTCAAGGATACTCAGGGGTTGTATAAGACAGGATATT
AGGATGTCAGAATACTCAGGTGTCAGATTAGACAGGATGTCAGAATACTCAGGTTTCAGA
TTAAGACAGTATGTCAAGGATACTCAGGGGTTGTATAAGACAGGATATTAGATTAATCTG
GGTCGTACTGTTGTATTAAAAACATTTTACTGTATAAGTATATATAAATGATTTGTGAGA
GAAAAATGAGCAAGCAATATTAACATGCTTAATGACCTTTTCAAAATGATAAATATGCTA
GGTTTTCTTAAATAGTTGAAGCTATTGCACATAAAAAAAAATAAAGAATAGCCAAAATAA
AACCTCTTTTTCTCCTTGAATGTATATAAATAAATTAGTACAGTATCTGTAGGTGTATAT
GTAAAAGAATAGCCAAAATAAAACACCTCTTTTTCTCCTTGAATGTATATAAATAAATTA
GTACAGTATCTGTAGGTGTATATGTACAATGTTGTTTTATGTGAGGATAATTTTGGCATG
CTTGCCCAATATAAACATCTACTACAAACCTAGGCTAAAGATATACTAAATATCTATCTA
TAGTAATCTGATTAAAATCATACCATTTCTGAAGTTGTATATTTGCTCTCAGCTGAAGAA
ATCAGGATTAAGAATAAAAACATTTCCAAATATTTGATGTTTTTTGCTTTTAAATGTCCA
CTGTAAAAGACATATTTACTGTAACAAGAAAACGAAAAAGGTCTGATTTCAATCAGATTG
TCACCAAAAAATCAAACACATTCATCCACTCCCTAATAAATAATTGAAAGTCACGTGAAG
CAAGCTATAAAGGATTCAAAATTACTTTAGAAATGTTCAGTTTTAATCAAACTTTTTAAG
AATGTAAACTACGCATTTGTCCAAATGATGGAACTCGACAGGAATGTACCATGACATAAA
ACGTAGAAATCATGCTGAAATTGACGACTTTAATCCAGTCAGATTCATGACAAAAATACT
CCTTAAAAAACAAAAACGAGTTGTAAAATCTTAATTAATAAATAAAACTGTAGTACATTC
TTCTGTAACTACATATTTACTCCGAAATAAACACAAATGAAAACAACATCGGTTAAAGCG
AAAATACTTCAATGTTTTATCTCACTATCTCACAAACAATTCGTTATCGTCACTTCTTTG
AAATAATGATTACAAACAATTAGAGGCAGAATCTACCAATTAATGTGGTCATACCTAATG
AGTGTTTTATAAAACACAAAGCTTTGATGAATAATAACATTAAAAGAAATATCTAAATTC
AATGTAAATGTATGACTCATTAAAATGTTACCACTTGAGACAACGGTGGATTTGAAGCAT
TGTACACAACTACTGTTCTGGTCATTGCTGAACCTCTATCATACAGTCACTGTATTATCA
CACTTCTTCTTAAGATTCAATCAATATTCCTGTGGTAGTGGTACACCTCATCAAACACGA
TAATGTAAACCTACAGTTCTAGACAGCCTTCTAAGATAAGGTTCTATGATTGACTCTTCC
AATACCGGTATGTGATTTGTCAATATGGGAAAATCTCTCTATTTTGTCAAATGATTATTA
AGAATCTTGTAAAGGAAAATATCTTCTTTCAAAATTAATTGTCTAGATATTATTGAATTT
TACCAGTGATAATTTTCTTCATTTCATTTTCTTAAGATATTATTTTATGATGAAGGCTGG
ACATGAAAATTGCCCAGCCTTATGGAGGATCTTGTGACCTCTGTGACTTTTGACAAGATT
GGCCACAGCAACTGTTGAACTCAGTGAATGAATCCGGACAAGGATATATAAAGTGTGGCC
CGTGACAGGGGTACGGACGTAATCTATGGTGTAAATATTTTGGCTTTAAATCTCACAAAA
AAAATCAGCTAAGGTTTGATTAATGACATCAAAATATTCTCCAGTTTATCACAGGTTAAA
TACCGCAGTCAAGAAACAGAAACTACAGTAGTATCGACAGTCTACACTATCGGACCTAGA
ATCATCATATTCAATAAAACTCTTGATATGTAACTAACCTAACCTCCCATCAGACAAACA
CAAGGATAACTTAATACTCATTAATAATCTCTCTACTCCAAACCACTCAGTAACAAACAT
TCCACAGTCTGTACAAATAAACCAAATGTATAAAAATACAAATCATGGAATAGATGAATA
AATAATGGTTGCTCAAAAATGCAAAAAAAGCTAACTACAGTAACTTAAATATTAATAGAC
AAATGGACTTGCGGGGCTGACCAAGTACATGGACTTCGTAATAATAAATAAAAATCAAAT
TTACATATTACATTGTAAACATAAA
>ci|000053592|proj|Sample_C_D|2
GCCTTTTTGAGTCATTTTTAGTAAAAATATTTCAATATTTGTCGTAGAAAACATTTATAC
AGAATATCCAATTCTAATTAAGATATATATGTATTTAAGTATAATGTACATGTATCTTGT
CGCATATTGTACATAGTTAACCAATATCCACCATCAAACCGATAACAACAAGCTAAAACT
ATCACATACATTTGTAATGCATAAATGTAAAATTGCGAAACATTTGCTGGCCAGGATGGA
AGTGCGCGTTGTTGTCTTACTGTAAGAGTACACCGGAGTACCCAGACAAAACCCAGTGGT
AGAGCAGGTGACCCTATGTACTTTCATGTCCGATCGTGGAATCGAACTCCGACCGCCTAG
GTGAAAGACAAGTGTGTTACCACAGTGCCACTCGCATGTACAACATGTGAGCTCGTTATG
CTTTTGATATTACAGAAGATATCTTCGCTTTTATTCAAAAACAAAATTGTATTAAAGACA
TATAAATAATCAACACGTGAAATATTAGTAATTAGTATATAATTACATTGCATCATACAG
CGGTTTACTCGTTGGACTCTCCGGTGAACTGCCTTACCGCTGCATTACAGACAATCGTAG
CGTCGTTCACCGACAAATTTTAATTCCAATATATTTCTGTATTTGTCCTGATTAGTCTGA
TTAACGCCCACCTACCCGGCAGTACAGCTGTCACGGTCTATATTCTGGACGTTTCCTGCT
CTTTTCCACGAGTATTTCAAACACTCTCTTGGAAAGTGTACACCGATTATGTATATGAAC
ACATCGTCATTTTAGCACCGGAAATTGCAATCATGGCAATTTGTTTTCCTTGTAGTCAAA
ATCAATCTTTCCAAGAATCCGAATTTTTCAAGTTTCCGGATATGAGAGAAGAAATGACGC
GATATTGAATCTATACGAACAGAAAACGGAAACATATATCTTGATGAAGGGACAATCGTA
ACATCTCGGGGATATTTCCAGCAATCTTCGGAATTCGCCGGAAAACTTTCTCGAGATGTT
GCGATTGGATGAAGGGACATGCTTTTGTTCGATATTTGGTATCAGTAGTTCACATGTGTT

>ci|000053620|proj|Sample_C_D|2
ATGCATACTATGCAATCTTGGCTTAATACCCACTTAAAAGCAGCAGACCAGGGGCCTCAA
CAGTCACATGAGTTTGATCGTTGTTTTATCACATAAACATAAGTTCTCTAGTACATATGA
GCTAATAAAGCAACTGTGAATTTATCGACATAATCAACACACATATTACTTTCCAGCTTC
AAACTGTTATAAAAAACTAGTAAACTGACTTATTCAGTATACTCAAAGTTGAGTATTATA
TTTAAGCATTTTTTTCAGTCAATTTGACCATTTTGTCCCAGCCCAAAGGTCCTATGAAAA
CATGTTTGAAGNNNNNNNNNNNNNNNTGGCCCAGCCCAAAGGTCCTATGAAAACATGTTT
GAAGGCCTTTTTAGTACATGGCAACTGGCTGCTGCTTCTATTAATATTTTCAGCAAAACA
GTCAACAATAAAGATGCATTACAAGTGAATTAAACACTGACCACGGCTTGATTGAGTGAC
CTACCAGGTTATGTTAAAATTTCCCAGGTAAAAAATATCATTAGTCTAATGAATTTATAC
TGTTGAAAGGGTTTGGTTTGATTCACCAATGACTAGTACGAGGTAGATTTATAGCAAATT
TATCACCTTGGATCATCCCATGATAATGCACAATTTGCTTGAATCTTTTAAGTATTGACA
AACAGAAGATGGGAATGAAAAAGATGATTAGTTTACGATATATATTATTCTTACAATTCT
ATTGCCAAAACAATAAAAATATAACTTGATAAAATCATTTGGTAACCCAAAGGAGGATAT
ATATTAAAGTAAAACATCTTTAAGGCACAATGAAAAAGAATATATGCCATCAGGATTCTA
AGTCAGCACTAAATATCTGGGTCCAGTTGCCCTAAGTGCTGTTACCAGACATCAAAAGCT
TCAAATATAATGCATGTCCATGGCTAATGAAATTTAAATTGTGGTGGCCTCTAGTTTCAG
CTAGCTAAAAACAATTAAATTTTAAAATTTCAGAGGTATTGGCCCATTTAATTGAAATTA
ATTCATAAACTTGTAACAACTGGTCCCTAAGCAGTCTACATAAAATAATTTCCATATAAA
CCCGTACATAAATCCCTACAACATACAAATAAATAACCAAATGGCCACGAGGTTCTGTCA
CTCATGATGTTCTCTAATCTGGACTTAAGAACATGTCTTTTTGACAGATCAACATTGTAC
TCTAAACTAGTGACATGACCAGCACAACTTACCAGCATTCAGGGACTAAGATCAATTAAA
CTGTAGTTTTTTTGTTTCTGTTTTTAAC
>ci|000053652|proj|Sample_C_D|2
AGGAAATAAGTCTATAATACATATAGTAGAGCCGAGTGTTATTGTAGTAAGTCCATGGGG
GGGGGGGGCATTCTTTCTATAGAGCCGTCTGGCATGGGCAGGGCATTTTTCATTTAATAC
TCCTTCCTATTACACAATCCAAATTAGAATGTAATTAGTATTAAAATAATACTATAAACT
TTTCCAGTTTATGGTGCAGTTCCATTATTCAGACACAATTGACAATTATCCAAGGAGATG
TACAACCAGAATTTAGTGATGAGGGCGTGAAGTATTTCCATGTAAACCTGTCGCCATAAC
GATGCTTTATTTACAAAGAGTTCTGCTTTTTATTTCCCTGTTATCTATCACTCAATTGCA
CTAAAGCTAACACGTGCCCCACAACCGAAAACATCCAGAATACATTTCTTCACCTCCATC
ATTATTACTGTACAAACAAATAAGTGAACTTCTTCAATTTTGCAGAATCATGATTTTAAA
TAGTATGCTAGAAATGGTTCCAAATAAGTCCTTCCCAATCATGTTCTACAAATCTCTTAC
ACGAGGGAGGGGGCTTATTTTAGGATAAATATGATAATTTAATGATTCCTTAATGACCTG
TGCTGGTATTAGGAAGTGTAATGTAAACTTTGAATTTACCTTTATTATACATTATACAAC
AAAAAGTATCATGAAGTGTGTTCTCAAAGCCACTGTAAGCCATGTCAAATATACATTTTA
TCAAGAGATCCCAGAAAGACCTTGGTGCCCACAATCAAATGACATTTATTGGATCTCTGT
AAGACGGATATTTTCTTTATTTTTCCTCTTAATCATTTGAAAACAAGAAGAACCTATGTA
ATGTATCAGAGAAAAGGGAAAAACATCCCTCTCTTCATGAGAAATGGCTGTCTTCATGAG
AAATGGCTGCAACAAGTATTGTTAAAGGATGGGTTGGCGACCAGATACTGGACAAAGAGC
CATTTGATTAGGCCATCATCTCATGATGGTGGGCTAATAACTTAAAATTCAATGAAACAA
AATGTATAACTTCCCATTCCCATGATGCTGTTCATAAATGCACTTGGTTTATGAGTAATA
ACACAAATGAAACGATGTATTACAAAACTAAATTAAATATTTTTTGTTTCATTTCAAAAC
TGAGTGTATTTCAGTATATCCTCACACAAACCAAAAATAAAATTTATTCAAAGCATGAAG
GACGGACAACTCATCTGTATAGATGTGTAATATACTCATAGAACTGATTTGATTGGTAAT
GATTATACACCACACTGATTCAGCATTGATTAAGTTTCAGGGATGATCCCATTCAATTTT
CAAATGACAAAATCTGCTCAAATGTGAATTATCAACAAAAATAAATAAAGACAACAATGA
TGACTATGTTAAATTGTACACTGTTACATATCGCAGCAAATGTTAATGACTTTGTTCAAC
AAGGATATTAAATTAATTCCACAGTGCAGAGTTTGATTTCGGTAATGATTATACACCACA
CTGATTCAGCATCGATTAAGTTTCAGGGATGATCCCATTCAATTTTCAAATGACAAAATA
TGCTCAAATGTGAATTATCAACAAAAATAAATAAAGACAACAATGATGACTACGTTAAAT
TGTACAGACTGTTACATATCGCAGTAAATGTTAATGACTTTGTTCAACAAGGATATTAAA
TTAATTCCACAGTGCAGAGTTTGATTTATATAAACGAAACAGACAGCAGTCAGAGTGTTA
TTTTTCTAGATAATTTAAATAAGTTGCGAGTGATTCATGTGATATATGACTGCATGCAAA
GACCGACACAAATACTGTACAGTTAAAATAAAACAATGTGTGAAGAGGCGACTTCTATGG
CTTTACAATCCATTGGCTTAAACCCGAGGTATATACTTAAATATCACTCCTTCAGAAGTC
TTGTTGAGGCTAGTGTCAACTTGAAACTTCAGACTATAGCAGATCTGAATCTAATACAGT
AAAACAAGCTTAAAATGAGTTTCAAATGACCAGAGGAAACAATTTGTTACACGCAATATT
CGTGATAGGTTTTCAAATTTATGAGGTTAAGTAAAATTCAGATTTTAATATACTTCGTGA
TGAGAAGAAACTTATCAAGCCTGCTTGTCTTAAGAAAGTTTTCCTGTACAAAGGAGAGAC
AATTTAAGTTAAAAGTATGTAAGTACCTGGTATGTAAAACCCAACCAGTCCGACAATCAG
GGCTTTGTACCAGTATAGATTTCAAATGCCAGGTAAAAATCTGTCATATCAACAACATGG
CTATAACAATTGTTCACAGTATTATCACATCAGAGATCTCGTCAAAGTCCTCCAATAATT
AAAACACATGGAAACAAAAGTTTCAAACATATTTCTTATGCTTCCATGGAGTAGATATAC
ACTTGTGCTAAATTCTGTTCCTAAAAACAGCCGTCATCATTTCAACCTCTGAGCCGGTTG
TAATTTTGCAAGCTTTGCATTGTCCTTCTTCACGATTTGGGTCAACTTGGTTTTGTAAGA
GAATATATCGCCGTCCCATTTTGTAACCGTCTGTTTCTCGCATATCCATATTTCCTCAAC
AACCTGTGATATCAGCCGGAAGTCGTGGCTAACTAACATGAGTCCGCCATCAAAGTCATT
GATGGCCTCGGCCAAGGCATCGATGGTCTCGATGTCCAAATGGTTAGTAGGTTCGTCCAA
CATCAACAGATGAGGATTCTGCCAGGCAAGCCACGCAAATATCACGCGACATCTCTGTCC
ATCAGACAGGTTTCTGATGGGGCATACTTGTTGCATCCCTGATAGACCATAACGACCGAT
AATTTTTCTCATTTCCTCACGCTCCTTGATATCAGGGTAGCATTTCAACATCCAGTCCAG
GGCAGACATGTCCAAGTCTAGCTGTTCTTGCAAGTGCTGATGATAGCGTCCTATCTTCAA
ATGTGAGTGTCGTCGAATGAGCCCGTCTGTTGGTATTAATTCGCCAGCGATCAACTTGAG
GAGTGTAGATTTTCCTGCTCCATTCGGTCCGACCAAAGCTACCCGTGTATCCAGATCAAT
CCCAAAGTCGAGGTTTTTGTAGATTTCCGGCTTGTCATCTGCGTATTTGAAGCTGACATG
TTGTACCATAATGATTGGTGGTGGAATCTTACCACAGCTTGGGAAGTAGAATGCCATTGT
CTTGTCTGCACCAACTCTCTCTGTTAGACCACCATCCACCATTTTCTTCAATGTCTTCTC
CTTACTTTGGGCCTGCCTGGCCAGTTTTGCACTACCATGTCCAAACCTTGCAATGTAATT
CTTCATATGAGATATCTGATCCTGTTCCCATTTATATCGTTTCTGTTGATTTTCCTCCAA
CTCAAACCTTGTCTGGACGTAGGTGTCGTAGTTACCTCCATAGTACTTGAGTTTCTGTTG
GTGGAAGTGTATGATGTTGTTACAAACACCGTTCATGAAATCCTGAGAGTGGGATATCAC
CATAAGTATTCTTTTGTATTGTTGAAGTTCTTCTTCTAGCCAGACACAGGCCTGGAGATC
GAGATGATTTGTTGGTTCGTCGAGTAGGAGCAGAGAGGGTTTAATATATAGAGCCCTGGC
CAGAGCTATCCTCATCCGCCATCCTCCCGAGAAATTCTTCACTTTAGTATATTGCATCTC
TTTTGTAAATCCAAGACCATGGAGCAGATAACCAGCGCGAGTCTCAGCTTTGTCAGCATC
CATTTCCTCCAAACGGTCGTACACATCCATCAACCGTTCGTGGGCCTCTTCTGTGTCCAC
ACTGGCTAGGGTCTCTGCCTCATGTTCCAGAGCCAAACGTTCTTTGTCTACCTCAATCAC
ACACTGAAGGGCTGTCTTTTCACTAGGCGGCATCTCACGACTCAGATGGAAAATGTCCAC
ATGATCAGGTACGGGTACTTCTCGACANNNNNNNNNNNNNNNNNNNNNNNAAATGTCCAC
ATGATCAGGTACGGGTACTTCTCGACACTCCAGTGCAAACAACAAGGAAGATTTTCCACA
TCCATTTAGGCCAATCAATCCATATCGCCGTCCAACGTTAAGTTCTAAGCGTGTGTCAAC
AATAAGTTCAGCTCCATGGAAGGTGAGGGATAAGTTGTGTATATGGACATCACGACTGTC
AGGGTGAGAAGCTAACACTCCCGTCACGGATCTGTGTTTGGCTTTTAAATCCATATCCAT
CATCTCTTTTGTTACCTCATGAACACCATTTGTTGCACCATTTGTCTGGACTCCGTTTGT
TTGTGGTTCGTTTTCTCCATCTTCTCCATTTTCAACCCCATTTTCTGTTGGCTTCTTCTT
TCCCCGTTTTGCAGCCTCTTTCTTCTTTTGATCTCTCTTCTTTTTGGCGTCTGAAGGCAT
GTTTATTCTTGTGTAGTCAAATCTAAGTCAATATTCAACAGAATTTCTCAATGGATGACG
GTAGCGCCAAAACACATGCCTTCTTTCCCTGTC
>ci|000053774|proj|Sample_C_D|2
GAAGGTATATACCATCATATGCATGTCAAAATTTGAAGGGTACATAAAAATCTAAACAGC
AGTTAACAGGAACACTGTTTTATCGTCTGGCATCACATCTCATGTTGGTCCATCAATTTT
TGCTTCACAACCATCAGTAGTAGCAGCAGAGTTACTTCCCTTAGATGAGAAATTGTGAAA
ATGTGTTTCCTACATCAATTTATCATAATTGATTGATGGTACGATTGACATACAGGGATG
GCAAGACAATTGATAGGCCTATTATTAGTATCAGTTAAGGATCTGTGGAGAAATCTTCTA
CATAACATTTTAATCTTTTACTAAACTAGGTACATATATTCCACCTGCAAATTACATAGT
GATTTTTGTTTGTTCAAAGGCTTTGTGGAAGTGATAGCAACAAATCCTTATACATCAAAC
ACAGTTTTCTATGACAGCAATCTCAAAACTTTGAAACCTTAGTTTTGAAGGTCACAACTA
ATTTCTAGAATAAAAATTGGAATGGATTTAAAGTGTTATCTACCACAAACATAAATATCT
TTGAAAAATGTGTTTTTGGTGATATCAATATACATTTACTCAAATTGCTTAATGCTGGCT
TTAAACATGCAGTGAGTTTTCATCGATTTTCAGAAATCCTAGGAATTGATTCACTCAGAA
TATGACAAGAATTTTATTTAAATATTCTGGCAATAAAAGTGGTAAAGTTCATACAAATTC
AGATGTGGTAATAGAGAGAGAAGAATCTCATTTGTTATTTCCAGTAGTAATGTATGACAG
AAATGTCCCATTAAGTCTCATGCGATGTGTACTTCCTGGAATTTTTACATCAACACACTC
GGTCTATAGATGCAACAATTATTTGTATTTTCTTGACCCCAAAGACCTTCACTTTTTCTT
ATTTTCGCCTTTGAAAACCACCTTTGTCCTTCATCTACATTCTTGGAAACAGATTTTACA
GAAGACAAGTGTATCTTGACTGGCTGTTTGGTCCAAACTTGGAGTAAGTCTCCTACTTAT
TGACCCCTTATCAAGGACAGAGATCCCTGGCACAGACTAATAATGGGAAACTGCCACCAT
GGTTTTACACCTTCACACAATAATTTGTAATTTTACATTCTAATGGTGTCAAATTGCTTA
ATGCTGGCTTTAAACATGCAGTGAGTTTTCATCGATTTCAGAAATCCTAGGAATTGATTC
ACTCAGAATATGACAGGAATTATATTTAAATATTCTGGCAATAAAAGTGGTAAAGTTCAT
ACAAATTCGGATGTGGTAATAGAGAGAGAAGAATCTCATTTGATCTTTTTGTTATTTCCA
CTAGTAATGTATGACAGAACTGTCCCAGTAAGTCTAATTCGGTGTGTACTTCCTGGAATT
TTTACATCAACACACTCGGTCTATAGACGCCACAATTATTTGTATTTTCTTGACAACAAA
GACTTTCACTTTCTCTTATTTTTGCCTTCGAAAACCACCTTTGTCCTTCATCTACATTCT
TGGAAACAGATTTTACAGAAGACAGGTGTATCTTGACTAGCTGTTTGGTCCAAACTGGGA
GTAAGTCTCCTAGTTATTTGACCCCTTATCAAAGACAGAGATCCCTGGCACGGACTAATA
ATGAGAAACTGCCACCATGGTTTTACACCTTCACACAATAATTTGTAATTTTACGTTCTA
ATGGTGCGGGCAGATAATCTTGCTATTATTTTAAAAACATTATAAACAATGTTTCACTCA
AGATGGCCGTTTTCAGGCCACTCCATTCTGTCCTTTCTCTATAATCTCGCGCAGCCTTTG
CATGCGTTTGTCCAGCTGGTTGGGGTCTCCTCCTGGGTGGCTCCGGTGGTACAGCTGGAT
AAGTTGACAGTACTCGGTATAAGTAAATTGGGCTCCCTTCTCAGCTATGGCCGTCAGGAT
GTCGTCTGGGTTAAGGTAGAGGAGTTCATAGTATTGGCGAGCCATGTCCAGGTCAGTTTC
TCGGGACATGGAAATGTTGGTCAAATTTTGTTGGATCGCCCGAGCCATGTCCAGGTCAGT
TTCTCGGGACATGGAAATGTTGGTCAAATTTTGTTGGATCGCAAACAAATTTCTACACAT
CTTTTTTATGCCGTTCTCATTGATCTTGGGTAAAAACTGTATGCTGTTCATCAATATTGA
AGCCACCAAGAACCCAAGCCCTTCAAATATATACTTAAATTTATTGGGCTGCAGGCTCTG
TGACAACATTTCCTCCATAGCGGTAAGATCTTTGTTCAACTTCAACACATTGGAGTCAGG
GTCAAGGTCATCTATCGGTCCTGCATAGTTGGACTTTCTGGCGACCAATTCCAGGTAGTA
GAAGCAATGAACTCTGACCTCTAAGTGTAACAGAAGCAGACAGATTTCAGCTAGATCCTG
GAAATCTTTCTCCAATGTGTTTAGTGACTCTAAAGCTTTGTGAGACACTGGAGGATATTT
TGATGATTTCTGTGAACCCTGCCTGTCAGATTTGGACGACAGTGATTGGGCGAATTGTCC
CAGTCTACCTGTGAACCACTCTAGACTTTGATGATAGTTGGCGATGGTCCTCATCTGTGT
AGAGTCGGTGATGATCTCCTGCTGGGGAATCATAGAGTCTGATGAGGATAGGTTGCTGAT
GAGGATGTTGACCTCCTTAGAGTTGAGTGTCCTCATCTCCTCCTCTGAACACATCGCCTG
GTTCAAATCCTGGCCCTCCATTGGCTGGAGTACCTGCCAGCTTGGCAAAGATCTGAGAAA
CCTGCTGATGTCTTCGTCCTTAGCCCACATTGCACTGATCATGCGCTTCTCGTCTGTGTC
ATTCTGAACCATACCCCTGTATGCTGTGTGACAAGTGTCTCTGTAGTCCTTTAGAATATT
ACAGATCATGTTGAGAAACTGGTCAGCATATGTTGGCAGATCTTGCATCAACTCCTGCAA
GTCCTGTATGTTCTTATCAACAATTACTGTACTTGTAAGTAGGGGGCGAGAAACACCCAG
GTCTCTCTGTGTCTTGTGATCAACAACATGTCGTAGAGAATCAAAACCTATGGTGGCAGC
TTCAATGCTGTTCTTGATGGAGTAGTGGACCTGGCCGAGGAAGATATCCTGGACAAAGTC
TGTGACGAAGGCCTGAAGACTTGAGGACCCATCCATACACGCAATAGCATCTTCTACCTC
CCTGATGAAATCTTGTAATGGCTTGAAGATGGCTGTGATGTTGTAGACGCTTGGCTTACA
CACCATCTGGTGCTTATCCAGCCCCATCTCCGCTAACATGCTGGCATTAAACATGTCACT
TGTATCAAAGGCTCGACTATCCTCAACATAACTGTTGGTGCTCATCGCATGGATGGATGC
ATCAAAGCGGAACAAGGCTGGCTTTTTAGGTTTGTTTGGTCGTTTCTTTGAGAAGTATTG
GCTGATATCAGTACTTGGTTCATCAAAGCTGCTGGGGGCGCGTTGTCGTGAAGCAGCGGT
GTTCTGTACATCAAGGTATTCACGGAGCAGTAACTCAATCACAGCTTGTATTTTGGACCA
TACATCTGTCATATCATACATCTGTTCACCGCGGATCAGGACGCCAGATTTAATAACTCG
ATTGAGGTTCCGTAAGACCATTTTATGCATATGTGCGACCAATCTGAATTGTTGAAACAC
TATCACTAGTAACTCCAACAGAAACCTTGGCTGGTTATTATTGGCTAGTAGCTCCCCCTG
TTGGCAAGAATTTTCCACCACCTGCTG
>ci|000054594|proj|Sample_C_D|2
GGAAAGGGGTTGACAAGGTGTAGTATCACACATGCATGTTGTAGGCTCCTCGATAGTCAT
CTTTTTAATTGTCACTGTAGTTGGATAGGCAGTGTCAATGCATTCGAGTTCAATTTCGAC
TTTCTTAACATCTTTAGATATGCAACATTTACATTCTTTGGGTATTCCTAATCCAGCTGG
GAAATGACTGCTATCACCGCATCCACCGGAACAGTAATTGTATGTGATTGGTACTTTCGT
TGTACAATTTGTATATGATTCGAGTGCGATGTTGTCCACTTTCTTAGTCATCTTATGCAT
TTTACATGTGTCTTTCTTGCATACAAAGCAGCAGCCATCATCATCTAAAACTTTTCCACT
TTCTTAGTCATCGTATGCATTTTACATGTGTCTTTCTTGCATACAAAGCAGCAGCCATCA
TCATCTAAAACTTTTATTTCACCCTCATAACACTGAACGTCTTGTTTACATTTGGAATTA
CATGTTACCATTCCAGCCTCACATCTGCATTCACTGCATTTGTCTAATGGATTGGCAAAC
ACAGAACCCTCCTCTACTATAGTGTTGTTGGCAAGTTTACATTTGTTACATTCGTGCTCC
TTCACACATACGCCATCTTCATTTCGTACATAGGTTACCTCACATTCACAAGCTGGAGGG
CCTGTACATTGATTGTTTGCATATCTATTTTCACATGACCTTTCACAGCCAGAGTAATTA
GTCCACGTCTCATGCATGTTTTCACACACACAGTCTTGTGGATAGCAATCAGCTGTTTCA
TTTAAGGGTGGGCAATCCTCGATTATTTCACTTGTGATTACTCTTGTTCTCGATTTGGTT
CCTGGTCCACAAGTAACACTACACGAGTTCCATTCTGTCCATTCTCCAACGGTGCAGTTA
GTCTCACAGCTCTGGGTATTGCATGCTTCCGTCTCTGTCAATTTCTGAGAACAGTACGCT
GCATCAGAAGGCTCAAGTAGAGTTCGTGTTCGCTCCTTGGTACCGCCACCACAATCCGAA
GAACATTCATTCCATGATGACCACTGAGTGACTGCACAGCATATGGATGAGTTGCATTCT
TCGGAATCCAATTCCTCGCCGACACAGGGATCGCCACATTTTGGAACTGGATTATTGCAC
AATCTACGTCGTTCTCTCGACCCAGTACATTGCATCGTTGTAGCGGAACATGCTCCCCAG
TTAAGCCATTCAGAAAACGCGCCATTAACTCCTTTTATGGGCTCATCGACTACAGTTCCG
TTAGTACATATTTTCTTTATACAGAGTTCGCTGTCTTCTTCAACAACATCACTATCGTTA
TAGACTTTACCGCCATACACACACTGACCGCATGGTGTTGGTAGGACGCATGGTTCGACT
TCTTGTGCGTCTTGACAATCTGGACCTCTGCCGTAGCGCACTGTGCTGTCACGTGTCCGT
TCCCCGTTTCCGCACATTTTGTTGTTGTAGCATTCAGACCATTCAGACCAAGGATTGTGG
TAACAACATTCTTCAATGTCTTTGCAAACCATTCCGTCTTTAGTACAGGTACATTCTTTA
CACAATTCTTCGTATTCCTTCGTCGTGTTTTGAATCATAGGTGTTCCATCATCATCAAAG
CACGGGCATTTCTCGAATTCTATACATTGTCCGTTGTGTTCAGTTGTACCATCGGCACAT
ATGCAAGCCATATTGTCACAGTCCTCGCTTTCGTCACACTTTGATGTTCGGTACGCTTTA
CATGTACTATTGCATGCGTAATCACAAACCGGTTTAAACTCCTTTCCGTCTTCACAAGGG
CAATTTGTGTTGTTTTTACTGCAAATTCTTTCTTCGCGGCAACTGATATCATTCGATTCA
CATCGGGTACGTGTCTGCGTGCCAGTGTCACAGTCAGGAGCGTTGCATATTGTCCAAGGT
GACCAGGGTTCGGGCGTAGTGGTGGTTACACAATCTCGCACATGGCAGGATTCCACTTCT
GTTTTCTCCTCTTCACAACTATACATTCCAGGGATCAGCTTCTTAGTCCTACTATGGGTA
CCAGTACCACATTCTTTGTTACAGTTTGTCCAATCCGACCAAGCAAAATACGAACAAGAA
CAAGGTTCAACCCTGTCATTACAGGCCCACTGGCCAACGGCAGCACATGTGCAATTCTGG
CAGTAGAAGTGAACGACCTCTCCTTCTTCTATGACATCTTGAGGAGACACCGGTACCTGA
ACGCCATTTTCGAGATAATATCCAATGGGTTCATTGTTGTCTACGTAGTCTTGATAGCCG
ATTTGTGATTGNNNNNNNNNNNNNNNNNNNNNNNNNNNNNNNNNNNNNNNNNNNNNNNNN
NNNNNNNNNNNNNNNNNNAACGATACTGTATTCACTTCACATTGTCCATGACCTACAGTA
GTTGTGGACATAGTTGTCGAAGTGGCAGAAGTCGTCATCTTTGTTGTTGTTGGTGTTATG
GTAATGGTTGTTGTTGGTACCGAAAACGTAGATGTGGCTGAGAATGTTGTTGAAGGCGTC
GTTACAGACGGAACTGTTGATGTAGCACTGACACTTGTGGTTGGTGTCCCGGTCGAGTAT
TCACTAGTGACTCCTGTTGAGACACTGATTGTAGTAGCAGATGTTGTAGTCTCCCCACGT
GTTGTAGTCATAACTGTTGGTGTTTCTGTTTCTGTTGGTACACTGATCGAAGTAGTTGGT
GTTGTAGTCTGAACAGGAGTCGTAGTCACAACTGTAGTCTCCCGGAGTCCAATGCAGCCT
TCTATCTCATTAATCTTAAATGTAGGATTATTTTCTCCTGCACCAGGCTTAACAACGATT
TCTAAGGTGTCGATACCTTTGATTTTGCCATCAAAATGAAGGGCCATGGTAACCGAATCA
TTTGAGAATCGGAGTGGAATTTTATTAATCCCGTCTATCACTTCAACGGATGCCCCAGAA
TATGACACAGATAGGGTGTATAGTGTAGCTCCGTTGAAATTAAATATAAGCGGGATGCTG
CCATCAGATGAATATGCAACCGCATTCATATCACCTGTAGTGAATACTGAGTCAACAACG
GATCCGTCTCTATCGGTTACCAATACATAGTCTTCGTAGTTTTCGTTTGTTACGGTCGGT
GTCAATATACAAGCTGTTGATTCAAAGCATGCTGTTATCTTAACCTCCGATATTTGCATT
TTTTCTGTCCCGTTCGATGCTTTTGTGAGCTTTATTTCGAATTCGTGGCCTTCTTCACCA
TTGAACTCGAATACCACATCGTCGTTATTACCCATCAACAGTTCTGTCTGTGGTTGTCCT
ACAATGTCTCCGGTTTCAGTTTTAAGTACAACTTCGGCAGAAATTATGTTATTAGCTTTG
AAAGAGAGACTGAAAATAGGGTTATTCTTTTCCGAGGTTTCAGCCAATCTTACGATAACA
GTCTCAACAGTGTCAGCAGGTAATTCTAATGTCCCTGTCACTGCCTTCTTAGCGTACATG
GTTGGCTGATCCAAAATTGCAATATCAATGTTCTGTTCGTTTTTGCCCATTTCAATAGAT
GTATGAACACAAGGTGTAGTTGTTGTGGGTGGATTCGATGAAGATGTACCTGTAGGATAC
GTGACCGTAGATATAGGAGCTGACGTAGTTTCCACAGAAGTTGTAGTCGTAGCTGTGGTT
GTCTCTATGCCCTCCATACAGCCAATGAACCCGTTGATGCTAAACATAGGTTGATCGCCA
GTAGGCGTGATAACAATGGTCAAGGTATCCATTTTTTTGAATATACCATCAAAATGAATA
TCCATTCCCGTCTTACTGCTCGGATTTAATGTACTATTATAAATTGTGTAGGACATGTAT
ATTAGTTCAAATGAGACTTCGCTATATGATACAGGCATAGTGAAAAGTGTTGCTCCATTC
AAACGTAATGTCAGAGTAATGTTTCCATCATTTCTTGGAAGTCCAGTCAAGTTACCGGAG
ACAAATATTTGCCCAGCATCATTTCCGTTGAAGTCGGTTACCGATACAAAGTCCTCAGCA
TTGTCGTTCGTCACGGTTGTTAATTCACAAGCTGTGGATTCGAAACATGCTGTTATTTTC
AATTTCGAAATCTCCATTTTCTCTGGTTGGTACGCTTCCTTGTATAACGTTATACGAAGT
TTGCTTCCCTTCACACCATTGAAATTCACTGTGACAGATTCATCTTTGAAACCTTGTAGG
TATTGTTTCTGTTCGCTTCCTGAACGGATTCCCGATGCAGTTTCTAATGCAACTACTGCA
CGATTAACGTAATCAGTATTGAAAGTAACACTAAACACTGGATTGTTCAATTCTTTGACT
TCGATGATATCTGCGATAACTGTCTCTTCTGTACCATCTTCCAGCGTAAGTGTTCCTGTA
ACTGCTGATCCGGCATATTTTGTGGGTTCCCCGACGACTGTAACCTTAATATTCTGCAGG
TTTTCTCTCATTTCAATAGATTTATGAGCACATGGAGTAGTTGTGGGTGGATTGGTAGGT
GGCGTACCGGTGACGGATGTGGTTGTTGATACTGAATATGTTGTTTTAGTTGGTATCGAT
GAACCAGACGTTATTGACGTGGTTCTAGAACTCGATACAGATGTTGTTGGCGCAGACGTT
GTACTGACTGATGTCTTCTCTGTTGTTGTCGAGGAACCAGACGGTGTTGACGTGGCACTA
GCTGTTGACACAGATGTCGTTGTTGTTGATGGTGCGGACGTTAAACTCACTGAAGCTGTC
GTTTCTGACGGTGTTGAGGAACCAGACGTTGCTGACGTGGTACTAGATCTTGATACAGAT
GTTGTTGTTGGTGCGGACGTT
>ci|000054606|proj|Sample_C_D|2
CATAATGTATTGATAACTGTTTTGAAACAAATATTTCAGTCTTGATGTCAAATATATTTT
CGAGAAATTGTACATTCTCAATTATTTCGATTTCTGAATAATTTTGATAAACTACTCGTT
ATTATTACTTCAAAGCCATGTTTATGCCTTCGGCGACTATTTAGTTTTGACAAGGTTGAC
AAGCACAGTTAGCAGGTTGAGAAAAGAAAGTTGTAGGATGCACCCCGTCCAGGATTTGGT
GTCCATCACGACATTCTGTGAGAGTGATCTCTCTGGAAATCAGGCTGGTTTCACTGCAGC
ATTTACAGATTTTGTCAAATCCTGGAAACTGAGAAACACTTGGAGTTACTCGTGAAACGC
ACATGCCATCACACTCATTGACTAGGACGTTAGCCACACAGACGGCATTGCGGGGACTTC
CAGCGAACTGTACGGTCAGCGAGCGGACGATGTTTATCTCGATTTCCTTTGTCTCGCAGT
TATCCACGAGAGAGTGTCCTCCTCGTAACAATAGAAATATCATTATTGTTGCTAGGGAAT
TATATACCATCTGGGCCATGGCGTTCAATTTGTCAGAAAATAACGACGTAGCAATCCTCC
CGCTTTCGTCCGTGACCTGTCTAATCTGTGGTGTTTACGAGAAAGAATTGCATATCTGCT
G
>ci|000054913|proj|Sample_C_D|2
TTTTTTAACAATATATTTGTTTATTTCTCATACAAAAGTCATATATCTTGCATAATTGAG
TATGAACATTAATGATTTTGATGGAAAGCTGCTTTTAGGAATAAGCAGTATTGTACAAGA
TCCCTAACTAGGGTTTTCCACAAGTGGAAACAAAACGGCTATATATATATATACGCTGGG
AGACATACCATACAGATAGTGCTTGTATTTTCAGGATAAAATATGGTTTTGTACTTGAAA
TAAATTTGTGAGGGATTATTTGAATCCGCGGCGAAATATGAGCACTATAGCTTATCGAGA
GTGGATTCTAGTAGTAACAGTCGGATATATACAACTTCTACACAATATACAAAAATACAT
CATTCACCATCTTCTTTAAATTAAAATAGGACAAATATTTATCCTAGATTTGTGAAGAAA
ATTAAAAATGCCAAGTAAGATAACGGCTTACCCAAAACTTTCTATACATGTTAAATACAC
AGTGAAATCCGAACACGGCCAGCAGGTACTGGCATGAACTCTGTGGAATCAGACCAATTT
AGTTCAAACCAGACTGATTTTAAGAAGAAAAATTGTGCCTGGATTAAAGAGATTATAAAC
TGCACTCAAAAGTATATCATTATTCAATCAGATTCAAAATATCTTTCAAAATTGGCATTT
TTTGTCTTTAAGTGAGGCAAGTTGGCATTATTATATTTAAAATTTGGGAGCTATATATAT
GTATACGCCCCAGAATTAACTCACTTCCGTTGTCAGAACATCAAGAATTCTCAAAAATAA
AAAACCTACGAGTTGGCAACAATTAGGGAGGTATACATATATATTATGTTTGAAGTAAAT
ACATTTTGTATACCTCACATAATCCAGATCATTTTTCCAGCTCGCTCTTACATTTTACTT
ATTAGAAATACTACAACATCATGGCCATTTAAAACCCAAGAGGCCAAATGGGCCTGCATC
ACTCTCCTGCTACAAAACGCTTTAACAATCATATTCATTTGACTAAACTTGTTGCCCTTA
ATTTCAGCATGTTGCTGGTCCACTATCGTGACTCTAAGGCCTCTTTGTTATTGAGAGGAA
ATTGTCTAAACTGAAAATGGAGGACAACAATTGAGCCACGGATGCTAAATGATGGCGGAT
GGTGATATTAGTCCATGGATGACAATTATTTCTGACAATAGTAAATTTGAAATGGAAATG
GTTCCGATACACTTTGTACCTGGTATTTATTGAGAAAAAAAAAAACTAGCAAAAAAAATA
CAGTACCC
>ci|000055086|proj|Sample_C_D|2
CGTAAAAAGAATTTTTCTGTGAACTAAAAAGAAATAACATAATATCTTACTGATTTAAGC
ACACGATCGTAAATATTACTGATACATTTTTTTTATTACTGCAGTCATTTATGGTTTACC
CGACCAGGGTAATTTTCGGTAGGCGAGTGGAAATAGTCTGTGAAGACGGAAGTCTTCATT
GAGGGATGTGAAGCATGCGTACTTTACATTGGAGGTTCCATCTGTTTAGTTAACAGTTCT
GTTGTTCATTCCTGACGTTTAGAACTCCCATGCTTGTTTCTTGTGGCTCTTAAATAAATA
TTACTGATGCATTTTTTTTGATTACTGCAGTCATTTATGGTTTACCCGACCAGGGTAAAA
TCTTCAGTTGAAAATTAATTTTCGGTAGGCGAGTGGAAATAGTCTGTGAAGACGGAAGTC
TTCATTGAGGGAGGTGAAGCATGCATACTTTACATTGGAGGTTCCATCTGTTTAGTAAAC
AGTTCTGTTGTTCATTCCTGACGTTTAGAACTCCCATGCTTGTTTCTTGTGGCTCTTAAC
CCCCACTCTGTCCTTGCCCTTGGCACGGACACGATGATCTTTGTCCTTGGCCTCAACTTT
TCCATTGTCCTTGACCCTTAGTATACATAGTACTATTCCACTGATAGTGCCGGCCACCAG
AAGTAATGTCACACCGCCTGCTACACCCACGGCCCACCACGGCAGATCTACTGAGAGTCC
CTGGAACGTGTCGGGTTGGGATGAAATAGAGTTCTTGATGGAATTACCTCCCTTCACATT
CACCAAAGTCGACGTTGTAGCTCCGGCTAAAGGAGGGTTAGAGTTTGATTTAGAGGTCTG
TCCAACAAGAGAGGAAGTATTTAGTATTGAAGACTGTCCGATAAGAGAGGCTGTCGGTTG
TTTACCAGACGTCGCCGCCATGATTTTCGCAGGCGCTGATGTTTTCACAGTAGATGTAGA
AGGAGGCACCATGGTTGACGATGTAGCAACAGTTGTTGGACATATGCTATAAGCATTCCA
TGCCCGAACCACCAGCAATGCTGAGTTTGAACTCTATTTGAAGGCACCTCCTCCCCATTT
GTCGTTAACATATATCAGGTACCCGTGGTTCCGTGGTGCATAAATCAGGTACCCGTGGTT
CCGTGGTGGCTGCCACAACTTTATACCGGAAGTGGAGTAGGAATAAACAAGACCTCCGTA
AGATCCAGTTGCCTGAGCGTTCTGTACAGCTCCGGTGGCGGGAAAGTAGAAGTTAGCATT
TGGTCCTTCCGTGGACTTAACCATAACGGAAAGTAGACCTTGATCTGTATTAAATGTCGG
CGACGTGAAGGCCATCTCTTTCACGACAGATGTTGCCTTACTTCCGATGACTTTAGTTTT
GCTGAAAAAATCACCACCATTGAAGTACTTCCACACCTTCACGAAAAGGGTCCCGGAATT
CTGGATTTCGAAGTACTTCCACACCTTCACGAAAATGGTCCCGGAATTCCTGGTTTCGTT
ATATTTTCGACCCCAACCGTCAGCGGAGCTATACAGACTTCCAGAATCAGCACTTGGCAT
CCAGACCCGGACATGACTCTCATTGTATGCATATAAAACACCGCCCCATGAGGTATTAAT
GGATGTCATTGCTGACGTCATCACATAACCTACTCCATCCGAAATCCAACCAGAACTTCC
ATGCCTGACTTGGACTGTCACATACTCTGGAACTGTTCCTAGTCCGTGAACAAGCTCCAC
AAATGACCTTGTCCCTTGACCTGTCTGTACAGGATGGGTTGTGGAAAAGTCGGGACACGG
GAAATCGCTCGGGGACCAAACCCGAACTCGGACTTTTGCCCTCTTCTCTTGCATATGAGT
GGGACCAGACCAAGTGTTGCCACCAGTGGGACCAAACACGCACTCGGACTTTTGCCCTCT
TCTCTTGCATATGAGTGGGACCAGACCAAGTGTTGCCACCAGTATAGATGACGGTCCCGT
TGGAGTATCCATCCCATCTCTTAGGTACATATACGGTCACCACTGCGTCGTCATACTTGT
AAATTACCCCTCCATAAGGGTCGTCTTCGTCGTCGTCGCGCTGTGCCGACCCAACACCCG
GAAATATAGACTGAGTATCAAATTCCGGTGTTACCTGTATGTCGACTTTTACAGGTGTGA
CACCGACCTCGTGCTCAAACTGTGCCTGTGACTGGGAAGTCTGTGCTTCCAGAATTGTTG
TACTGCTGGTGTAGGTTGGTTGTCTGAAGCATGATCCACAAGACACCGGCGTCCCTGCAC
AAGTATGAAGTAATTCAAATGTTATAACAACAATCAGAGGTGCGGACGTCATGACACCAG
TTCTCGTGTGTAGGCAATGTCACCACCCTTACTTCACTATGGGAGTATATTAGAGTGATA
CGTTATATACGTCCGCACTGTTTTTTTT
>ci|000055410|proj|Sample_C_D|2
AATATACATTTATTTGACAACAGCAATAACAAGAACAACACCATCTTCATAACATCATAC
AGAAATCAATAGGATAAGAGAAAACACACATAGAATCAGTAGTCAGTATAACCTGTAAAC
GCTGATTTGTTTGAGTAACAATTGTAACACCAATTCCACGAAAACGTTTTGTTATTCATT
AAATCGTCACTTCCAGATCCTGGAAAATAAAACAAAAGCCAGAATCGTTTGAGTTTTGTT
TCTGATGTCCTCCATCATTTCGTCTTTGGTGTTGTTTGGCGGGTGTGTGTATGACAACAT
CGTCTGAGTCTATTGAACTGTACTTTTGGTGGTCGCTCACACTCGAGGTTTTATTGGGTT
TTACTAATATAGTTTGGCTCAGGGTACAAGAGTCACATAAGTTTATCTCTGAGCACGCGT
CAGATGATTCACAATCGTCATCCCCCGTCAGAAGATCTTCGATTGTCTCGTGTAGGACCA
AAAGCTGTTTAGACAGAGCCAGGTCGTTGTCAATCACAGCAGCCATTTCCCTACGGAGCG
TTTCCATGGCGGTGTCCAGGACGGTATTATTGATGTTTCCTGGTCCGGATTGGTTGTCTG
GGATATGTTTCTTTAACCTTTCTCTTGTGGCCATTCTCTCGTGATAGAAGTGTACGTATT
GGTTCCACACTTGGTTGTTATCCTCACTCAACATACTGTCCATAGAAACAGACTTGGACA
TATACTGTTCTTCCATCTCAAACTTTGGGTATGACGTGCTTGATATATTTG
>ci|000055417|proj|Sample_C_D|2
CCGCATTTGATGGATCCGTTTTTTCCTTTTTGCCCAGTAGGTGCTTCCGTTGCTGAGGGT
GAATCTGTGGCTGTTCCACACATAGGCTTGCATAGTCCTGTTTTACTTGTTGATCCACAC
GGAGTATTCTCACCAGCGCAAACGGTAAGATCGGCATCGGGAATAGCCGTTGTAGAAATG
TTACATGTCCATTTGCATAATTTAGGTAGAGTACACGAGGTGCATGTAGGTTTAACAGCT
TTTGCCACACATGCGGCTTTGCATTTGCCCCCTGTCTCTGTTTTTGTGCCACAGGCCATG
TCGGAAGATGTACAACTTGTTCGATTGGCTACGATAAAGCATTTCAAACATAACTTTGTT
CAGTTTCAAAATAACATTTACAAACAATTCATTATAATTCCAAAATTTATTATGAGTAGA
ATATCTTAGGCTTTTTGTTTATGTTGTCAGTTGCAAATTTCAGTATTGTTCTTTAAAAGG
TAAGGTTCTGCTAACGTCGTGATGTAATATTTAGTGCACAATGGTTGAGGTTGAGTACGA
CCTCGTATGAGAGTGTAAATGTTATTTACTGCTGATGACTGATATAAAAATACCGACCAG
CTGTTTCTTTAGCACATTTCAATGATAAATTGATGCAAATTAATGTAATGATTAACTGGA
TAATTAATGTGGGGATTTTTTTGTTCCAATTAGTCTCTCCCAATTCCTCAATATTTATAT
ACAATCACAGTAACTATATTTTTCATTTATCCTATTAAATAGCATTAAGTTCACTTTAGT
GCAATTGAGGTTTTTAAACTTACACTTTGCGACTTGGGGTATTCAGTGCACACGTAGACT
TGCATTGTCCCTTTTGTCTTGTTGATCCACACGCAGTATCCTCAAGAGCGCAAACGGTAA
GATCGGCATCGGGTATTATAGCCCCTGCAGTATTGTTGCATGTCCATTTGCATACTTTAG
GTGATGTACACGCGGTGCATTTAGGCTGAACAGCGGTTGCCAAACATCGAGCTTTGCATT
TGCCACCTGGCTCGCTTGTTGTGCCACAGACCCTGTCGATAACTGTACAACTTGTTCGAT
TGCCGCCAACAATCGCTACGTTGTTCTTGTCGCATGACCATTGACAACTCTCAGTAGGTA
CTGTACAATGAGCGGGGGAACAGTCAGGATCAGCACACTGGACAAGCGCCAACGTTAAAC
CGAAAATGATGGACATCAAGTACATGTTGGC
>ci|000055440|proj|Sample_C_D|2
GGCTTCTTTTTCGCCACCACCCACAAAGCTATAGAGTTATCATCAGCACCAGATACGAAG
TTAGATTCATTAATTAAAGCCACACAATCTATTGATCCCTTATGGCCATGAAATACAAGC
TGTGACTCCTCAACGACCTTCCAGATCCTTACACTTCCATCACGTCCTCCACATGTGATC
GCTCGGTCACGACTCAGACTGTCTGCACACGTTATGCTGTCTTCATGGCCAAATAGTGTT
TCTATATATGTTCTNCAGATCCTTACAGTTCCATCACGTCCTCCACATGTGATCGCTCGG
TCACGGCTCAGACTGTCTGCACACGTTATGCTGTCTTCATGGCCAAATAGTGTTTCTATA
TATGTTCTATCATCCACATTCCAGATCTTCACAGAACGGTCATGTGAGGCACTAAAAAGT
TGGTGTGTTCCTTTCCTGAAGGCTAAACTAGAAATGGCATCCTTGTGGCCAGGGAAATAG
TGGATGTGTGTACAATCGTCAGGATTCCAAATATGAACTAATTTATTCCGACCACCAGAT
GCCAAATATTTCCCATCTGATGATATTGCTATACATAGGATATGGTCTGTATGTCCTACA
TGTAGCTTCTCTGTCCCTTTCCTCCCTCCCGGTATCACAGCAACCTTCTTCCTCTTCTGT
ATGTCCCACTTGATAATNNNNNNNNNNNNNNNNNNNNNNNNNNNCTCCCTCCCGGTATCA
CAGCAACCTTCTTCCTCTTCTGTATGTCCCACTTGATAATGGAGCAGTCCTTTGAGCCTG
TGAAGAGATATCTACTGTCAGGGGAGATAACCACACAGGTAACAGATAGCTGGTGACCTC
TCAGAACTGTAATATCCTCCGATGTGGGCACCATGTAATTATCAGCTACTTGTCTCTGAA
GTCTTCCAGTTTGTTCCAGAATATCTTGCTTTAATCTGTGAGACACAATGTCTCTGTTGA
TATCATCCTCATCTTCTCTTTTCTCAGCCTCTTCAGCTTCTATTTGTGCTAAATACTGTT
TGGCAAGTCGGAGCTTCTTTTCCTCTGCCGTTTCTTCATCCTCTGATGATGACTCATACT
CAACCTTACGATTGTTGTTTTCTACATCACTTCCAATATCAGAATCACTTTCTATTTCTT
CATCTTCTCGTTTTGTCCTTTTCTTAGACCCCGGATCATTGTTGTTCTGTGAATTTTTCC
T
>ci|000055679|proj|Sample_C_D|2
TACACATATAAACACGAACATGGTTAACTCTACTATACTTGTTCATTACAGTATTAATAA
ATTTTATTTATGCCACAAAGTTCCTTTGAATCACGAGCAAGGTCGTGAACCCATTAAACT
AGAGAAACAGATTTGGTAACTGCGTGGTGCATGGCAAATAAGGATTCGCATCGGGAAATA
GCCGATCGGTTCAACATCACAGTTAGTAGCGTCTCTAGGGCAAACGCATGTGTTATCGAC
GCTGTCATGGCTTTGTTGAAAGAATTCATCGCCTGGCCATTTGGTAATAACCGTACATTA
TTCCTTTATGTATTGATTATTTTGGTGCTGTTATATATTTTGTTTAAGGACCTTTCCATT
TGGACTTTACAGTATCATATACACTTTGACATATTCAGCTTAAAAATCTGCAACAAAACA
ACTCTTCTTTCCCCGAACCATCGTTGAGTGGAACAAGCTCCCAACAGCTGTTGTCTCCAG
CACTACAAAATGTTCATTCAAAACTGCTCTCTCCAACATTTTTTGTCCAAAATTAATATA
GATAGCCTCTTTTGTCCTCCTCCACTGATATTGTCTTCGGCTAGTTGAAGTTAATCAGGA
TCATCTGTGGGAAATATCGACGATGTAGACTGCTCTGTTCGATGTACAGCTATCAGTGTT
CGTAGAACGTACATGTACGACCATCGAAGTTTGACACTCAACAGGAAAACGTACCAGTCC
TTGGTGC
>ci|000055821|proj|Sample_C_D|2
CACAGAGAAATCGGTTTGATGACTTCCTCATCGGTTCACAGAGAAATCGGTTTGATGACT
TCCTCATCGGTTCACAGAGAAATCGGTTTGATGACTTCCTCATCAGTTCACAGAGAAATC
AGTTTGATGTCTTCCTCATCGGTTCACAGAGAAATCCAGCATGTGGATGCTGAGGTCGAG
AGCTACAAACAGTTTTGAAGTGTCATAAGCGATGGAGTACACTGGACTATCTCGTCTCCG
GCCAGGTGGGTGGTATATGCCAACAGGTTTTGACTTTCGTTTGTCCCAAAGCCGTGTCAT
ACTGCTGCGAGCCGTACCCGTGAACATGGCCATGTTGTTGTCCGACTGGATACAGTAGTT
TGCATAATCAAAGGGCTCCACCCAATTACATACGCAAGTATGAGTTCTCATGTCCCATAG
CCGTATAACTGTGTCGTAGCCACTTGTGAGAAGGAGGTTCGGGGACTCAAACTTCATGTC
AAACACTCCGGCACCTTTCTTATGCTGTGTTCCAAGGTTACAAAACTTAGTCAAACTCTC
CACATCCCAAACTATCAAAGGTGGTGTCTCATCTGTACTAGCGGCCGTGCCACCCACACA
CCATCTGCCATCTGGAGACACGGCCACTGACCACACTCGCTCATCTACTTCAATCACTTT
CACAACTCTGGATTTTGCTGCTAATTGGTCTGTGTCTGTGATTCGGATTGTGTTATCTGC
AGAGCCCGAGAAGATAAGGTTTTCCCTGACATCTACCTTATGTATGTGGTCATCATGGAC
TTTGTATGTGAATGTGGGTTTCTCTGATGTCTTGTTCCACCTAACTATACTACCATCGCT
ACAACCTGCTATGACAGACTCGCCCTGAAGTGTGAAGTGTGTTACATCATGTTTTACTCC
GCCAAGAGTATGAAGGTGGTGTTTGGGGCCTCGGTGTCGCCTGGTGCTGAAACATTTTAT
GTGCTGCTCAGAAGATACCCACAGTCCTGTCTCATCAAACCGCAGCCATGGCATCTGTTT
TACAGGATTCTGTGTAATCACTGTGCTCTGGAAAACTCCAGCTTCCCAATTATATGAGAG
ACGTATCTTTTCCTTATATGAACATTCAGTATGTTTTGACACAATTTTCTGTTTCTGATC
ACACCAGCTTGACTCTTGAATCAAAGTATTCTGTTCTCCATGTCTGGTCCACACAAAATC
CGCTTCCGCCAAGCTCCGCAGTCTTCGGCACGTGCGACATACTCTACCTAGAGATTGTAT
ATCCAGTTTCAGCAGGATAACGTACAATACATCGTCGGGCAGACAGTCGAGAGAGCTCCC
GTGCTCGTCTCGGTCTTCTTTTTCTTCACCTTTCGGTCTCAAACTTTTTCTCGTCATATT
TGATTTGTGGTGGATTCGACTCATCCTCAAAGCTTATATAGAATCCGATTGAGTAATCGT
TATAATAATAGCAGACAATATGCGAAAGTTGGCCTCTATCCAACATATTTAAATACGCTA
AAAGTATGTTCCAAAATTATACCACGATGTTACG
>ci|000055986|proj|Sample_C_D|2
ATGTTGTCTGTAGTCCCAGAATCCTGTGTATCTTGGGACGCTGGAGCTTCTGTGTTGTCA
GTTGACTCCTGTAAGTAGGTACAAATATCTATAAGGTTGTCAAACTCATCAAATTTTACT
TACTTGTAACTTGGAAAATTAACCAACAGTGTTATTGGTAAATAAACTGATGGCATGAAT
ACGAATAAAAGAAAATTTGTTAAAACTTGAGTAAGATCAGTCAACTATCTGCCTCTACAT
ATGTATGATCTTGATATTATTGATAATGTTTGTCCGAGATTTGTTATCCATGTGTAATTT
TATGTCGATTTGGCCTATTTAGGGGGTAACAACTGAACAGATTTTTTTATTCCGATCGCA
AGTGGGAAAAAAAACAAAAAAACACTCGGTTATCATGTTTACAAATGCTTTACACCTGTT
CTAATGAACTCAATGCCTCAAAAATAAAAACATATTCACAAGAAAAACCAGTTTT
>ci|000056016|proj|Sample_C_D|2
CATGAACAGAGACAATAAGCCTAGGCCTAGCCAACGAACAATATACTACATTCTACAACC
GACCCCCCATACCCGACAATACCTACGAAACTAAACCCATCCCGGCCCACTCCTAACGTT
ATATGCCTAACACCTAACTATAAATACCTGAGAAGAGAAAGTGACAGCACGCAGGAACTC
AATCCGTCAGACTGCCCAGTCTACAAGTAAAACCCTGAATTTATCACCCCATACGAAACT
AAACAACCAATCACAACACCGGACTGACAGAGGTACACGGGTAAGACGGACTCTCACGAG
AAAGCAAGAAACAACTACACGACAACAACATCAACACAGACAGGGCACGTGAATAGAGTA
CAGCAAGGGTCACAGTGACAGGTACACACACACAATACACAACATAGAGACAAGCTTAAC
TGGTTAGCTTACCCTGACAAAATACATACAGGAACCTCCCCCGCTACATACGTATAAAAT
GTATAAGCTAAAACATTTTAAAATGTAAAAACAGTTGAAAAAATAAATAA
>ci|000056253|proj|Sample_C_D|2
TAGAAGGAGACAGAGAAATCACATCATACGGGGTGACAGAGAAATAACACCCTAAAGGGG
GTGACAGAGAAATAACACCCTTGGGGATGGCCAAGAAATCATATCCTAGAGGGTGACAGA
GAAATCATACCTTTTGGGTGACAGAAAAATCACACCCTTGAGGATGGCCAAGAAATCCAA
GGGTGACAGAGAAATTGTATCCAAGAGGGTGACAGAGAAATCACACCTTTTGGGGTGACC
AAAAATCTTTGAACAGGTAAAACTGTAGACAAAACCACACAGTATCAGTCAACAATAAAA
ATAAATAACAACATACATAAATTTCTTAAATGCCATCTATACGTAGAATAACAACAACCT
GAAACATGTACAATTGCCAAAAAAATTAAATTGAACAAAACAAAAAATTGTTAATGATTT
TGCGTAACATGTACCAGCGTTGTGGCCCAGAAAAGTGTTTGGTTGTATACACAAACTGTA
ATATACATGTGTATTGCATAATTTTATATAGACAAATAGTATTGAAAGTATTGCATGATC
TAGACAAAGCATTCTGACCATACCTACAAATTGATAAGACTCAAATATTGACTATGTATA
TTACAGTTGAAAATACCGGACATCTCCTCAATGAAGTGAGCATATAATAGTATGATTTTC
TGTATAGGGCTGCACTATATTAAGAATTTTACCTGATTTAAATACATTTATCACATTTGT
TCTGTGATAAACCCAGAAGGCCATTACATCAACTTAATGACATAAAATAGCAGTCTGCTT
TATTGCAGGCAATCAAAAAGCTTCTGTTATCATTTTTACTGAATTGTAATAGACCTGGGT
GGATAGGTGGATAGACCCGAGTGGATAGGTGGATAAACCTGGGTGGGCCTAGTATTACAA
GGTATGGATTTATTATTAGCAAAATACAGTTTTGGTTTTTTTGTTTAATGTCTGATTAAC
AGCCAGGGTCATTTAAGGATGTGCTAGGTTTTTGAGGTGGAAAAAAAACTGGAGTACCTG
GAGAAAAACTACTGGCCTATGGTCAGTACCAGGCAACTGTCCCACATGGGTTTCAAACTC
GCAACCCAGAGGTGGAGGGCTAGTGTTAAAGTGTCCAAACACCTTAATCATACAGTAATA
CACCTAGAACATGAACTTTATTAATATCTCAAATTATTTGAGAGAAGTTTGAGCAAATAA
TATGACTGATTTCATAAATACATGTACTTGGATTTCCTGGAGCCATATATACTGGAAACC
TAATTCAAGTCTAATGTTAGGAAAGTGTTTCCCTTTGTGTTGATATATCACTACTATATA
TTTACATCAGATATAGATCACATCAAAGAGAAGTCAATCATAGCCAAGATACACTAAAAA
TAGTAACAGAACCTACAACAAAATGGTGAGATCTCAACCAAGCTAATTACACCATGAAAC
CTGGAAGTAACGACAGATTTTGTAGAAATATTGCGACGACGTTATGATTGATTATACAAG
TGTATAAATATATTCAGAAACACAAGATATCTGTATATGAAGTCTACTTCAAACGTATCA
TTCATCAAACAATCTATATCAACAGAATAACAACATAATATAAGATACTAACTAAATGTT
GAGAGTTCATGTAGGTATTAAAATGTACATCTATACGCTCTCTATATACATACATAAGAC
AGCTACTAACTTGTAAGCTGATGCTAGTTTAAAGTCGTGAATTATTTCATTTCACAAATT
ATTTAACTTTTGATTGTAAATAATAAACAGGACAAAGATTTGAAATCATAATTCACTGAC
ACTATATTAATGCTATTCATATTACTCAGACACCATTGGGTGTACAATACAATCCTTTGT
ATAACATCACACTTTTTTTTCTCGTCTTCACCTCTAAATCTGATTACCAGTTTGACAGAT
TTGAGAGGATTGATCATTAAAATCATTAAATGTTGTATATACCAGATCTGAATGGATAAA
TAAATTGAACTGGACAATAGGAATACAGGAATAAATAGAAAATATATACATGTATTGTAG
TCACTGATAAAAA
>ci|000056730|proj|Sample_C_D|2
TCTTCAAGATAAATAAAGCTACCTTAACTGGTTAACAAAAAGGATGCCATAATGCTGGCA
TGGCAAGTAACGTAACTGGGGAAAGCATTCAACCAGCGCATATCCCCACATCTCTCGACC
TGACTACTGACCCACATAGACCATCTCTCACATCCATATATATCATACGCATATACGTCT
TGAAAGAAATGTTTTTGTGTAGTTTTATTTTGACAACTTTTCAGTAAAATGTCGTTTCCC
TCCAAAGTGATGGATACATGCAAAATTACATTAAGAACAAAAGAAATCAATTACTCTGAC
ACTTATCTATGACTTATCATGAGATTGTGTTTCTAGTTAATAACATGCTATGGGAGATTT
TTTAACACAACTTGCAAAATTACATTAAGAACAAAAGAAAGCAATTACTCTGACACCTAT
CTATAACTTATCATGAGATTGTGTTTCTAGTTAATAACATGCTATGGGAGATTTTTTAAC
ACAACTTAACCCCAAACAACCAATATGTAATGTTCAAACATTGTACAAAAAAAATCTGTT
GTCTATTGAAAACCCTATAGCTAGCTGATTGATATACAATGTACATATTTGAAAGTTTTT
TGTAGTTTTATTTTGACAACTTTTTAGTAAAATGTCGTTTCCCTCCAAAGTGATGGATAC
ATGCAAAATTACATTAAGAACAATAGAAAACAATTACTCTGACACTTATCTATAACTTAT
CATGAGATTGTGTTTCTAGTTAATAACATGCTATGGGAGATTTTAAACACAACTTAACCC
CAAACAACCAATATGTAATGTTCAAACATTGTACAAAAAATGTCTGTTGTGAAATCATTT
TCTAAAATTTAGGAAAGAATATATGCATATTTGGAATAATCTAAAGAAATCTGTTGTCTA
TTGAAAACGTATATACGTCTTGAAAGAAATATTTTTTGTAGTTTTATTTTGACAACTTTT
TAGTAAAATGTCGCTTCCCTCCAAAGTGATGGATACATGCAAAATTACGTGAAGAACAAT
AGAAAACAATTACTCTGACACTTATCATGAGATTGTGTTTCTAGTTAATAACATGCTATG
GGAGATTTTTAACACAACTTAACCCCAAACAACCAATATGTAATGTTCAAACATTGTACA
AAAAATATCTGTTGTGAAATCATTTTCAAAAATTTAGGAAAGAATATATGCATATTTGGA
ATAATCTAAAGAAATCTGTTGTCTATTGAAAACCCTATAGCTAGCGGATTGATATACAAT
GAACATATTTGAAACTGAAGGCGATTAGAGAAAACATCATTCACTTTATCAAAAGTCTAG
ATAAAGCAACTTTTAAGAACCTGAAGCAACTTCATCATTGTTATAAGAAAATTTCTTTTG
CTTTGTTAAGATATTTACCACACAAATACTGATTGATATACAATGTACATATTTGAAACT
GAAGGAGATTAGAGAAAACATCATTCACTTTATCAAAAGTCTAGATAAAGCAACCTTTAA
GAATCTGAAGGAACTTCATCATTGTTATAAGAAAATTTCTTTTGCTTTGTTAAGATATTT
ACCACACAAATACAATAAACTGGCTAGTATATCCCAAAACATATTGTATAAAGGTTCCAT
TCTTCAATATCAATATATCTACTTGAATATATATTCCGTCCATTTTAACCATAAATTTGA
TATATAGTTAGGGTATATATAACAATGACTTTATTATCAACAAAGAAAGATTATACTGTA
TTAAACAATACTTACGTTAGTCTAACATTGACCCGTTTACTATACATTAGTTAGGTAATA
TCACAGGGACAATTTCCCCACCCATCATTAGTATAGACTGTGAACTAGGAAATAATACAT
AGTCCCTATAGATAATATGTAACAACAGATCATTATTAACCAGTTTACCATATATTTAAG
TATTACAAAACATTACATCCATCCTTATTTTAACAGAATATGGTCCTATGAAACAATACA
GGTAAGAAGATAAAGGAAGAATATAACTGGCCAAATAAGGTTGCTTTCAGGAGTTCTTAT
TTCCAATATTGTTGCTGTTGATATAAAAAAAAATCACAAAAAAATAGAATGCATCGACTT
GTTTCATAATGCTTCCTTTCTTGCTTCAACTTTTAGTAGAATTTCACAAGTTTTAAAATC
TTTACAGGAAAAGAGAACATAGTTTTATTTAAATACAATTTGTATAAATGAAAAGTGCTC
CTGTTTCACCAATATTCAATCAGTTTAGTTCATTCCTCACAACCTAGTCTTACAAAATAT
AGT
>ci|000056877|proj|Sample_C_D|2
TGACACAGGTTCAATGAAAGTAGATGAGTACAATGGATTATATATACATGTACTACAGAT
TATCACAGTCGGGTAATGTACCGAGACAGTCGCTCAAACACATCGGTGACAACATCACCA
TTACACACACTTCATCAACATGTCCTGTGCTAGAGATCAGACAAAGTGATATTTGAATAA
TTAAACATTAATTAAGAATTTAAAAAAATTATACATGTATATATATAAATAATTAATCAT
TTTTTCAGCTAGAAATATATATGTTTTTGATTAATGGAGTAAATGTTATCAGACAATAAA
AAGTGACGAAAAAACAAAGGGGAAATGATGGAACAACACATGGAGTAGACAACATTCATG
AGAGATGTGGATTTGTTGTTGATGGTTTTACAGGATGTCTCACCTGAAATTGTGGTGAAA
ATCAATACTGTATGATTAAGATATTGCGTCCAGTTATGAAAGCTTACTAAGTCTGACACA
TTGATACAGCGTTTGGAATGGTATACATTATGTACGCTGGTCCCTGTTTGTCACCTCCCA
CCCATGTTCTATATTGTGTAATAACATCCACCCCAGGTAAGTTAACTGTGTAACACTTTT
CACAAACAAGATATATTTTGCTGCCAAATTTTAGTGGAGTGAGAGTAACCTCCCTTGAAT
TAGATGTGATGTGTCCTACAATTGATGTAAATCAAGTGGAACAAACTGTGACCAATCAGA
AACTTGTTTTTATCCGACCATATTTTGGCCTTACAAAAGACTGACAACCACTGATTATAT
GTATCTGTACAGACATGTCTCGGACAATTAATGTTTTCTTTATCTATAAATGAATCGTTA
TATATGATGCAATTTAAATATCTGCACAAAGTCTCTTATACAGTATTCATAGCTCAAACA
TTTAATTAAACCTAATGTGGTGCTCTCCTGTCATACTGATTCCTTCGACACTATGCCACA
ATAAATTGTATTCAGGCTACATTAGTCAAATCCCTGTGGATGTTGTCCAATCACATTTTT
CCCTTTCACACTACTAGGGCATACCCCTGTGAATATTGTCCAATCAAAATTAATTTGTTC
ACACTAGGAATTGTCCAATCATATTAAAACTTTCATACCAGAACACATCCCCAATGTGGT
GCTCTCCTGTCATACTGATTCCTTCGACACTATGACACAATAAAATATCTTCAGGCTACA
TTAGTCAAATCCCTGTGGATGTTGTCCAATCACATTTGTCCCTTTCACACTACTAGGGCA
TACCCCTGTGGATGTTGTCCAATCATACTTATAACCCTTTCAAACTGGACCACGCCCATG
TGAATATTGTCCAATCACATTTAGTTTGTTCACACTAGGAATTGTCCAATCATATTAAAA
CTTTCATACCAGAACACATCCCAGTGAATATTGTTCAATCACATGAAGCCCTTTCACACT
AGGACACACCCTATAGATATTACAGAAACACATTGTGCATTTACATACACACATTTAATC
AGTGCCTACAAAGTAATGTTATCTTAATTATTTTCATATTTCACTTTCATAAATAATGGT
TTAGCATAAAGGGAAATATCTTGTTATTTTTTCTGAATGGAAAATAAATCATGTCGATGT
TGATAAAACCAATTCAGTCACATAAACAATATTTTCCATCAAATCAAAGCCGATTTGAAA
TTGATTTCATAGCAGAAAAAAATAGTTTTGATACAGCACTGTACAACCTTTTGCGTCCTG
TATTATGATATATAAATTCTATCAAACGGCAACAAACTACGGAAATAAAAACACTAAATA
AAAATCTGACAAAAGATCTTGTCATGATATATTCTCAATGTAAGCAAATCAAATACTCTC
CAATTAGATAATGATTTGAAATTGATTTCATAGCAGAAAAAAATAGTTTTGATACACACT
GTACAACCTTTTGTGTCCTGTATTATGATATATAAATTCTATCAAACGGAAACAAACTAC
GGAAATAAAAACACTAAATAACAATCTGACATAAATGATTTATGGAGGTGGTAATCCCCC
CTCATACGTATAAAATGATAAATCTGGTATAGAGTTAAACTTCAGATGGAGAATGATTGA
ATGGTTGTATCTGGTGAAGAGCTCGTTCAGAGTGATGTTTTTGATTGTAGAATTAGTATG
AATTCTTTGATTTGTAAATAAATCTGTCAAAAGATCTTGTCATGATATATTCTCAATGTA
AGCAAATCAAATACTCTCAAATTAGATAATTTATGTATAATGGTGTTAAAAACTCAGTCA
GTACTTATTCAGCTCTAATTCTATTAAAAAACAAAAAACAACCATGTCAGCAAAATACAT
GTACATGTCTCAGCCATTGAAATGATATACTGATCTCACAGTAACACAAGACTACAAGTT
TGTAGATTTGTATCAACATTAAATTTTCTAAATTCTCCTTAACGGAAAATCTTTGCAGAA
ATTCACAAATAAATAAATAGCCAACACATTAGCAGTTCCTACAATCCTGCTTGTCTATGA
CTTGGAAATATACCAATAACAGTAATTAAAATCTGAAAAACCAAAAAAGGAGGAAGCATA
AACAGACATATTGATCTCTTACAAAACTGTATAAATATTTACACACATTCAGACATTTAA
AGATATTACAATCAATCAAAACAAGAAAGGCACATGTTTCAGAAGGTTGCAGGTATATAA
ATCTGAACATTCAAGTTGGATTTAAGCAGAACTGACATGACAACATACTTTCCTGTAAAC
ATGTTACATTGGTGTAAGCACAAACATAAACAATAATAAAGCAAACATTTAAATTAGCTG
TTGTAACTAACAGATCCTCCAATCAAAATACTTCTGGTGGATTTACATACAAAAGGTTCT
TTTAATAAACAACATCTTCATCAGGTAAGTTAAGTCGCAGATTTCAATATTGTGATTACA
CCAATCACACTCTAAGATTTCAATATTGTGATTACACCAATCACACTCTAAGATTTCCAT
ATAAACAATAATATATGTTTAAACACATCCATTCTATTCGCATATAATTATACACATTTA
AAACACTTAACAACTAATAGACAGAAAAAGTTACGCTGCACGAAACAGGCAGTTAGAAAT
GTTTTAGAAAATACAACATACAGTCTTGAGGAATCAAAAAGACCCCATTTAAAACACTTA
ACAACTAATAGACAGAAAAAGTTACGCTGCACGGAACAGGCAGTTAGAAATGTTTTAGAA
AATACAACATACAGTCTTGAGGAATCAAAAAGACCCCTATCTAATTCTACAATCTTGGTT
AAACAACCTGCTACACCCTTCAATCTGCACCGTTTTATATACCCGTAGGTAAGTAATGAC
TACAAGGACACTAAGTGATGTGGAGGTAAAAGACTGTTGATAAACCTGTATACACAGTCC
TGTTAAATAGTAAATAATAGTTTTAGTGTACTGTAACCCGTCATCTATAAACCAGATTTA
ATGTACTGTAACCCGTCATCTATAAACCAACTTTAGGGTATTGTAACGTGTCACCTAAAA
ACCAGGTTTAGTGTATTGTAACGTGTCACCTATAAACCAG
>ci|000056925|proj|Sample_C_D|2
AAAATGCTTGGACACCAAAAAACGATCTTCCATTATCGTTTGAATGAAGTGCTCCTGTAG
ATATTGGATGCTCATCTACGCATGCATACTCAGAAGCGCCTTTATAAGGATAGCCTCCTG
TCGCCAGGTAGCCGCCATACGCCTTTGTCCAGCCGGTATAGCATGTTGTCCTAGCAGGTA
TCATCAGTGGAGAGACAAAGGAAGACCTACAGACCGCACAAGGAACGTCTTCGTCGCGAG
AATGTAGGCTGTGGATGATCATCTACACACGCGTACTCAGAAGCGCCTTTATAAGGATAG
CCTCCTGCCGCCAGGTACCCGCCATACGCCTTTGTCCAGCCGGTATAGCATGTTGTCCTA
GCAGGTATCATCAGTGTAGAGGCAAAAGAAGACCTACAGACCGCACAAGGAACGTCTTCG
TCGCGAGAATGTGACCAAAAAGGGGAATGTGAATTATGAGATTCGTACTCTGCCCCATAA
AGCTTTGCCGCGGCATAGTCAGGAACAACTGTCGTCTGAGGCCATTCTGGATCAGGCGGC
AGGCAAAGATAGTCAGCCGCTGCGCCACTGTCGTCATACCACGAACCTCCTGCATATCCT
AACAAAACAAGAGAGCACTAACGTCACTAATGAATGATTAATACCCTGTCAGGTCAGTAA
GATATCAAATGCCAATACATGTACAAGTACTTTGAATGCGGGTCGATTGGAGAACCAGTT
AAACAGTTTATAATAGATTGACATCACTTTCAACAAATTTCATTTCAATATGGAAATGGA
TTGAACAACATTGTTTGTATCAGTATTATTTCCAAATATGAAACAAGGAGAATGCAATAC
AGCTAATTATTATTCAAACTTGTTGGTTTTATTATTAAATAATTGAATTTTAATTTAAGA
ACATGAAATATGTAACGTTAAGACATTTCTTTTCCTCCATTATCAAATGTGTTTAAGTTC
ACTGGAAAAACTATTGGTTGCATCGAGCGAAACAGTTTCTATCGCCTTAAAAAGAAATTA
CCAACACCAATTCAGTAAATATCTTTCATATAAATAAGAAATAGAAACAATCTGATCTGT
GTCTATATGACAGGAAGGAACCGACATTTTGTTTATAAACACTTAATTAATCTTTTGACC
AATTAAAGAGATTCATATCACGTAATAACCTTTCATTAGTAGCTACCTTAGCCAACCTAA
GATAGTTCGTAAGTTTCTTGTTCTTTTATAGCTTAAGAGGTGGTAACACATGCACAAGCA
ACAGAACGCAAAACAATCGTGCCGTCCTTATCTCTGTTAAGCTATGATGTGACCTAGGGT
GTTTTTGGCGACACGTTTTGTTGATTCGGGAACAATATAGAACACGTTCCTGAAAGTTCA
CCCTATCACCAGGAACGTGACATGGACATGGCGTTAGGTAAACAGTGGGCGGTGAAAAAG
TTAAAAGTCGGCAGTACAAAATCTTGATCATTATCCAGTACACTCTTATTTGTTTATTTA
GACAACATCATAGCAATATCTCAAATTATGGTGCTTATTGAACACAATATGAAAAATATA
CAGACGTTCGGCAGAAAACAACATTGACACGGCGCCACCATCTATGTTTTTTCCATCATG
CTGTGGAGGTGATGTGAGATTATTATTCTTAGAACATGTTCTGTACTCTATTATCAATGT
TAGGGCGGTAAGAACATTATATAAACATGTTCGAGAACAGCCAAGAAGATATTGCTCTCG
CCAAAGACACCCCAAGTGAAAATGTACAGACGTTCGGCAGTTAAGAACATTGACACGGAA
CAACCATCTTTGTTTTTCCCATCTTGCTGTGGAGGTGATGTGAGATTCTTGTTTCTAGAA
CATGTTCTCTACTTTTTTCTCGATGTTAGGGAGATAGTAACATTGTTAACGTGATCGAGA
ACAGCCAGTAAGATTGTTTTCGCTCTCGCCAAAAGACATCCCAAGTGAAAACTTATTAAA
CCATTATATTCAAATATCATTGAGGAACGGCCCGCATTAGAGGCATTGCTGTTTTACAAT
CACTACCGTAGCAATTTATATTAATTAGACATATGAAGCTGTAAAAATGTTTATACATAT
TTTCTGATTGAATAAGATCTGCAAACATGCACACCAGAATACACGAGTTCCGTCAGATTT
GAAGGACAGTCAGGACGCCCCCAGCGGACAAACGTGGTTCCGTCAGATTTGAAGGACAGT
CAGGACGCCCCCAGCGGACAAACGT
>ci|000056955|proj|Sample_C_D|2
TATGGCAAAACATGACAAAAACATGACAAAACATGACAAAATCATGACAAAATAAAACAA
AAATGAAAAAACATGACAAAATCATGACAAAACATGACAAAATGACAAATAATGACAAAA
GCATGACATAAATGACAAAATGACAAATAATGACATGAAATCCAACCCTGCTAGCCATTT
ACATACTTTTCTTTAATCTCCAAATATTTTCACCCTGAAAAGATAAAATTTCTAGAATAT
ACAGTTAAAGAAAGGTATGTCACTTTTGCATTTGAAAACCAAGATACAGGGGAGAGAATT
GAAGACTCCGTTTAGTTTTTTTTTTTCTCTTCCAGAATGTCTCANNNNNNNNNNNNNNNN
NNNNNNNNNNNNNNNNNNNNNNNNNNNNNNNNNNNNNNNNNNNNNNCTATGTCGCACTAC
ATATATTTTAAGGTATACATGTATTATTCTAAGGCTGTCTTCAAACTGAAAATGGTACGT
ACGTATCTCGTTTGAAAGAAAGGGATCAGCTAGCTTATAAACTCAAATCTATAGAAACTA
AAGGATCCCTGTAGTGACAGATAAAAGTATCTTCTCGAAAACTTATCATGACATGAAACA
GACTCGCGGACAACAGAGAATCGGTCTCTACACTTAGTGTAAAATGTTCTGCCCATCTCA
ATCCATGATAATGATATTATAATGCACAAACAAATTTAACATAAATCGATCACTCGGAGC
TACTAATGAAAAACTCTCTTTAATATATTTACCACAGCCCGTTATAAACAATGGAAACAA
TAAAACCCATTTTCAGAAAGGGTTAGTGAACAACCACAAAATGACAAATATTGATGTAGT
AACACTTTAAATATCATACAGATAGCGGATACACAGTAACGGTATGTGGATCTGTGCTCA
GTCAACTACAACTGACCATATCGATCCGATATCTGGATCCATTCACACGGTAGCATTCAT
TAACTCTGTTAATGCATCAATACATAGACAAATACGTATGTGAATCCATTCGTTCTGTTT
ATTCAGGTAAACACTTTAAAACAAAGTATTAAACAAAGTAAAGCATCAACGTACCAATTT
TCAAATGGTATGCTACATTCATTCATGCTTTCAATCATTCATTAATATATATATGTTGAT
ATATGTAGTGATAAACAACGTTAGTGACCACATGGAGTGGGTAATCATAGGAAAGAATCA
AGTTCGACAACGAACTTTCTAGAAGCATTCACCTCCACAAATTCATCTTGTATGTAT
>ci|000056978|proj|Sample_C_D|2
CACTTTTTTAAATGGCATAGTTTTTTCTTATCGTTTTGTACCATAGGAAAGTGTACCATG
GTACAAAAAGTTGTGAAAATTCTAATTATTCTTGTGCGTTACAGAAAGATTGTACAATCG
CATGTTTATGTACAAATAGTCGTTATTAGCCGGAAACACTTTTTTCATTTCTTTCTGTAC
CTTCTTTGGTACAAAACGATATGAGAAAAAACTGTACCAACAGAACATTGGAATGTCGTT
ATCCAACACCATGACCATGCAGGGCTGACCCGAATAACAAAGGTTTGATAACACCGTCAC
AAGCCGCAAATTTCGTTGATTACTTCTAAGGACACAGACAGAGTCGAAACGATTATGTAA
GTGTTGGGAAGTATCTTGGGGTCAAATTATTTTGAATGAAACCTGTATAATAGCGTCATT
TCCATTCTCGATATTGTGAGTAACATTACCGCATTTCTCTAATGGTTTCATAAATTTTTG
CATAAATTATTTCTTGATGCATACAATTGGTTATCCCATTTCCCAAAACGGACCCGTTAG
CGTTTACAAGTTTCGTCGGAGTTTCCTTCACATGATTATGTAGATGAGACTGCATGGATA
CATTTGCAATGTAAGTACGGATAATTTGTCATTGAAAATTAACTTGAAATTTTTCCTTAA
AATGAAAAGTCATTTTAAAGTATTCGTTACATATTGTGTAGACCCATCATCAATAAACAT
TACGATGGGATCATCCAGTAGCCAAAGACATTACGGACAATTAATTGGCAGGCTATATAT
GTGATGACAACTTTAACAGGGAGTCATTTGTCATTCTTAATGTAACCTTTATGCCTGGCC
GTTTCAAATATTTCTGTACCATGGCTTTTTTAGGCCGCTATTTTTGGTACAGAAACAAAA
GCGACACATTTCAACTACTATGGTACAAAAATATGAAAAAAACTACCATTAAATATGGTT
TCAGTTTGTCGGTCATCGTACTTTCATCATGATGAAACGTAATTCAAACAATAATTGAAA
ATAATCTGGTATATGGAATTCACAATATATCTGATATGATACACATGTATGCTGAAATCA
ACCAGAATTCCTTTCTTAGCAAAATGATATACATGTACTGAAAAGTTACTAGATATTTTC
ATTTAGTTAGTCAATATTTATGTCAGAATAAATTTATGTATTTCTTAGGGCCTGTAAGTA
ATGACTGTCCGTCTGTCTGTCCGTCCGTCCATCAGTCCTCAAATTTTAGTCCTGGCTATA
ACATTGGTATTTACTGTCCAATTTACATGAATCGTGATCAAGATACTGAGTTTACAAAGA
TGCACTCTCNNNNNNNNNNNNNNNNNNNNNNNNNNNNNNNNNNNNNNNNNNNNNNNNNNN
NNNNNNNNTTTAAACAAGTCTCATATAAATAAAGAGTAATTTTAACATCCCTTTTAACAT
ACTATACTGCTTGGTACGGTGTATTTTGTACAGTTTCTCATAAAACTTATATTGCTATCG
TTTTAGACCTGATTTTCTGTTGTCTCCAGTGCCGTAGCTACCATTTTTGCTTGTATACCA
AAGAATCCACTTTTTTCAGTCTATAAAGTATATATATATTATTTTCGCCTATATACGTCA
CTGGTCTCCATCAATACCTAATGGAAGGATATAATCTGGAACTTACTGTTTATTGATCAC
ATCACAATAGTACATCTGCATATATGTATATGGGTCAAAGAAGTAATATAAACAGTATAA
TCCAGATGCATATATGTATAGATATTACATGGTTGTTTTTCACGAATAACATGCCAACTA
AATCAATAAGCTATTCTCTCCGTTAATTAACGTGAACTTCAAAAGTAAATGTAAAAGCAT
GCTTACATCATCCCTTAGGTATTGCTGATTAAATATCTAGTCTAGAGAATGTCTTCAAAA
TAAATTATGTTTTTATTCAATCGAAGTAGCTTTGCCTTATAATGAGAGCATCAACGTCAC
AACTGTTGTAAGCATGGCAATTTCTTTCTGTCATTTAGCAAGAAAGTCATCCATCCCTTA
GGTAGTGCTGATTAAATACCTAGTCTAGACATTGTCTTCAAAATAAAGTATGCTTTTATT
CAACCGAAATAGCATTGCCTTATAATGAGAACATCAACGTCACAACTGTTGTAAGCATGG
CAATTTCTTTCTGTCATTTAGCAAGAAAGTCATTTCCTACTGTAGAATAGGACATATGCG
TTTTTTAAGCACCACTCCTGAAAAATATCGCTTTCATCTATTCCATCGACGCTGGAGTCG
CTACAACAGAACCATTTCCCGCTGTTCAGATTCCTTACACAGGCAGTGTAATGTCCACCA
TGCATACTTCCACTATGTAGGACGACCCCGTAAAGCTCGTACTCCAACTCTCTCTTTTCT
ACACTAAGTTCTGAACTCAATTTCAGATTCTTTTCAAACAATACCAGGTGGTTCGTTTTT
CTGAGTTCCTTGTAAAGCCCTGCTGTCAGTTGCACCTCTTCAAAACGAGCTAGTTGCACC
ACCAAAACCTGTGGAGCTTTAGCAAACTGGAGGATACGAGTTGTGCTTTCGGTTTTTTGG
GGGATGTTGCAGGATCTGCATGGTAAAACGTTTCCTGAGAACTCCTCTCCTTTGAAAAAC
TGCTTCAGTCCCTCCTCAATCGTTTGCCAATCCTTTTGAACTGGTATCAAGATACTTTGG
AAGAGTTGATCATCGACTGTTTCTTCATGCTCG
>ci|000057082|proj|Sample_C_D|2
ACTGTACACTAAGGTCACAGTCTTATTTAAACAATGTGTGAATATCACAACACATTGTAT
GTGGAAATACAAGTCTGTCTTAATACTACAACACATTGTATGTGGAGATACAAGTCTTCT
CTACACTAAAATGTGCCTTTAACATAAAACAAAAACGCAAATATCCATTTGCCGTCTAGC
CCGCCGTTTAAATAGCGGTCGGCGTTTCATATCAGACATGAAAAAATAGTGATTATACAA
GTGATATAATGACCAAGATTGCCACTATAATAATACGATTACATTTTTTCAGGAGTAAAA
AATCCCCTTCATCGAGATCAACCTGCTCGCTCAGGAAAAACCGGATAAATTTCCGGAAAC
CTGCGTCCAATGGCAAGGGAGAGTTCAGACTAACTACTTCCCACTGCAAGTTATCCTCAG
GGGTAACATTGGAACCTATGTTAGATCCTCCTGTACAATACAGACACTGACCGTTATGAA
TCTACAATACAGCCAAAACAAAAAAAAACAAAAATGGTATGACCGCTCAGTACGGAACGA
CGGCTAGAAATGACCCCAACTCGCATTTACTGCGAAACGCAATAGCACATAGCACGTGCT
ACACTAGCTAGTACGTGTCGAACAAGACAAACTAGTCCCGCTTTACTACGAAACACAGGA
ATATTTTAGTCTTCTCTACACTAAAATGTGCCTTTAACATGAAACAAAAACGCAAATATC
CATTTGCCGTCTAGCCCGCCGTTTAAATAGAATTACAAAGAAAGGGTGTTGCACTGATAT
TGATACAAAATTACAAACCTAAGTTCTGAGTTACTTGTAACATTTTTGATAAAGAATCGG
CTACATAGCCATCTTTGCTTGATTCGCTCTTCCAGCGACCATGCCTTTTGAAACACTGTT
CATTCACATCGTTATTTGCTGCAACAGTAGCACCCCCTGCCCGTAGTGAATGTAAACCGA
ACTCTTTCCCGTCTGAAACTAATTTTAATCTCTTGATAATAGCTTTCGATTCGCTCTTCC
AGCGACCATGCCTTTTGCAACACCGTTCATTCACATCGTTATTTGCTGCAACAGTAGCAC
CCCCTGCCTGTAGTGAATGTAAACCGAACTCTTTCCCGTCTGAAACTAATTTTAATCTCT
TGATAATAGCTTTTCTCGCTCCTGAATAACTGATGGGCTTATTTTTGTGAATAAGCTTAC
AAATGGGCCCAGATCTGTATACCTGCTTAAACAAATATTCGTCGGACTTCAGATCAATCC
CCGCTCGTTNNNNNNNNNNNNNNNNNNNNNNNNNNNNNNNNNNTGGGGACAGGCTGATGT
ACTGCCCTTACTTATAAAAACTTTATTGCCTTGGTGGTACTGATCTGTCTTACGTTTTCT
TATAACAAGAAAGAAATAATCATGAAACATCTGAACATCTGAACAACGCAGATCACAAAG
TTCGCTAAAACTCAAAAAACCTGAAAAACAAATCAGCATCATTGTCAAATCTCTAACTAT
TAACAAGTCCTTTGTCTGAGAAAACATGGAACACAATGTAATTAAAATGTCAGTAGTGAC
CGGGGCCTTCTTACACACCGGTTTTTTCCTGAAAAATAAATCAGCATCATTGTCAAATCT
CTAACTATTAACAAGTCCTCTGTCTGAGAAAACATGGAACACAATGTAATTAAAATGTCA
GTAGTGACCGGCGTCTTCTTACACACCGGTTTTTTGGCGACGCGCTTTGATGCCTCCACT
AGACTGATGACGAAAGTGTTCGTAGTAGGATCGGTATGTCCACTGACATTGTGTGCCCAT
TTGATAGCATACATGGCCGTATTCAACACAGAATAAGTCGATCCTTTATCTAACAGATTG
CTCATGTACAGAGCAACATGTATAGGACTGGCAGGTAGGGCGGGAAATCCATGAGAAGAT
ATAAAAGTCTCCCATCTTCTGAACGCGCTGTTATATTTACAGTTAGTGTTTCACTTTTGC
TTAACAAAATACGCTCAGCCATCCTGGAGGATAGTCTGTCCAGAAACGATCCTTCCTTCA
CTCCGGAACCTCGGACAGCATTCTGGATCACTTGACGAAGTCCTAAGCCTGAAACCTCAT
CAGCAACCATGCTTGCTACCGCAGACTGACCCACGTTGGATACGCAATTACCCATCACAG
GGTTTCCCTCACATGGGGACAAAGACCCATTGTCCTCCAAGGCAACAGTGACAGGCGTGT
TATCTTTAATCTGGAATCCATCTCTACTCATATGTCTTTTTGCAGGTGGATCTCCTATCA
TAGCTTTGAACCTAGGATCCATTTCTTTAATCTGGAATCCATCTTCAGGTGCTTGCTACC
GTAGACAGACCCACGTTGGATGCGCAATTACCCATCACAGGGTTTCCCTCACATGGGGAC
AAAAACCCATTGTCCTCCAAGGCAACAGTGACAGGCGTGTTATCTTTAATCTGGACTCCA
TCTCTACTCATATGTCTTTTTGCAGCTGGATCTCCTATCATAGCTTTGAACCTAGGATCC
ATTTCTTTAATCTGGAATCCATCTTCAGTCTTACGTCTCTTAGCTGCTGGTTCTCCTGTA
AGTAAATAAATGGCATGATGTAATTATATACCATAATAATAATAATAAAGAGGCAGTTTC
ATTAATCAGCTGCGATACGATCGGGTACCACACTTCGATATAATGTGATACAAACGGGTA
CCAAACCTCTATATGCAAGATACCATTGGGTACCGCACTACAGCTCATTGTAATACTTTT
GGGTACCACACTTTCACAACCAGACCTCAATAAGCTGTGATACTATTGGGTACAATCTAT
GATGTATTGGTACCGCACTTTCATATCCAGGCAGCAATCAGGTGTGAAACGATTGGGTAC
CACATTTTCACAAACAAACATCAAACAGCTTTGAGGCCATTTGGTGCCAGTCATAGGCTA
AGATACCATTGGGTACCACACTTTCACAACCAGACACCAATCAGCTGTGATACCATTGGG
TACCACACTGTTACAACCAGACATCAATCAGCTGTGATACCATTTGGTACCAAACAGCTA
CAAGCAGACACTGAACAGCTCTGATACAATATTACAAAGACAGATCAGTCATCGCTTTAT
TATTGTCTTGCTGAAACTGAACATTTTATTTATACATTAGGAATTACAAACTCTAGAAAA
AATGAGGCAATGTGTAAAGCAATTAGAAATATAAGTTGAAAGTGGCTTGATAAATGCTGA
AGAGAGCATACAGTGTTACAAGCTATAATATGTACCATTGAATTGTTTATCATAACTAAG
TTTGTGTGATTTATTTATGATTTCATTCCTAAAACAAAACTATATTTAATAACAAGTAAA
AAAGATTACACTTCCCTTCGGACAGTAGCGCCTTTATCTTTTCTGATTTCTCCTGAACAA
CCTTGGCTGCATCAACATCAACTTTCATGAGTGCATGATGGAGTTTCTCAAAGGAACCTC
TCATAAGATCAATCTTTCCTTTTGCCCTCAGCTTCTCAAGTATTTGTACAATATTTTTTA
TGTCATCATCATGGATTTCATAAGGTAACAATGGGCCTAGTGCAATCAAAAGTTTCTCCC
AGGCCGATTTCCTATTTGGGTTGATCATTTCCCGGAGACGTAGTACCATATCAGAATATA
GACTTCTGATTTCATACTGCTGATCATCAGTTGGGGACGTACTACGTTTTTCGGCCATCC
TCTTTTCTATGGAGTTACTTGTATGTACAGCTCTTCTGGTGTTTTTATGAAATTCCCCGG
TAAGATGCAATGCATTGCTGACAAGATTGACTGGTTTGTCCTTACCATCTCAGTTGTCCT
CTCTGTAAGACAAACTAAAGTTACTCATTATGTCATCGGAATTCCCACCTGTTTACTTCC
TCTTTCGTTTTTGTCACAATTACCATTAATTTGTCAATATTCCTTTTCAATCATATAAAT
TTTCTAATTAACAGTCAAATGATGTGTTTGTTTCACAATCGGACAACAATCAAGGCATCA
ACGTGATTTAGAAAAATAGAAGAAATATAGCGAAATTAATTATAACTGTG
>ci|000057152|proj|Sample_C_D|2
GCAGAAGGTATAAAAATAGATGAAGGTACAAAAAATGTTGGATTATACAACAGGTCATAA
CTAGACTCGCTAGATATTATGCTTTAGACACTATATTATGCATAAATTCAAATTTCCTGA
AATAAACAAACATGACAACAGATTTGGACACAATTTTCGAAGAGTCTTTACATTATAATT
TAAATAATTTCGTTTTATTTTTAGTGATTCTAACCCAAAAATGGTATTGTTGTTGAAATG
TATAAAGATGAAATTGTTCTCATTTGCAAACTTGGCAATTTTGAAACGAATTTTTTTTTA
AATTTTTTTTTAACAAAATCTGTTCAGTAAATTTTGATCAAGTCTCAAAAAGAATACATT
CACAAAGTTGCAAGAAATTTGGTCATCGAATACAATACCTTGCAATAAATTCTTAGTTTT
TGGTTTTGTTTTGGTTTTTAAGACATCTGAGCATTTGTAGAAGGAAACATATTATAATTC
TTTCAGTTATAATCAATGTACACAAAAATCAGAGATGATAACATATATATCGGTATAAAA
ACCAAGTAGATGAGAAACAGAATATTAAAAAACTCTTCTGTATAATATGTATAATGAATA
CAGCAATACAATGTAAACTAGAAGTATAGTGTATATATAAAACTATTGAGAAACATGTAT
ATTGATTACAATAAATGAGATACAGCAAATGTCCTTCACAATGATTGTCAACCCCCATAT
ACATTTTGTATTACAAATATTATCTTTTTCTATTTCAAATTTCTTATTTTTACTAACACT
TTCAGGGTAGTTTAAATGCATAGTTTCAAGACAATTATCATTTTGTAGTAAAAAAACATA
TATTACAATTTTGTACATATTACTGATAAAGAAAAGACTAACCAGTATATCTATTTCCTT
GGTATTCATTTGAAAGGTGTAAAAGGCAAGCAACACAAAAGTGTATTTCAGCGCGATAGC
CATACTTCCTAGTCTCTAACACAGGTGGTATTAAAACAGACCAATCTGCTATATATATAT
TTGGACATTCTGTACACAGATCATTTTTATTTTGATATCAGTAGATTTTACAAATATATA
CAGGTAATTACATATAGATGTACAGCATATACATGTATAATAACAGACTGTCAAAATGTA
AGATAGAGTATGTGGCTGTAATATATCCACACTATAGCAAATTATAATGGGCTCCTCAGT
ATTACTTTAACTGAAATTTTGAAATGGATATTTACTATAAAATTGTTTCCAAAACCTATT
TATTTATTTATTTATTCTTATAAATTTTTATTTACTTTTTTCTTTTNNNNNNNNNNNNNN
NNNNNNNNNNNNNNNNNNNNTGAAAAACAAATATCAATAATTTCATAATGCTTACATAAA
TTGAATTGTAATATGTAAGAATTTTTCAAACAGCCTCAAATATAAACACCACTTAGGCTT
TTCTGCTTTAATTCATTAACCTGTCATTGTTTTGAGAGAAAAAATACGGAGTCCATGAAT
ATCAGTAAATCTGAAAACTTTACCCTTATTAAGCTGACACAATCATCTCGCACTCCCACT
AATATACATATAGCACTACATATCTGGTCCTCTGAGTTCAGTCATACAGTAAACTACATG
GAATATCATTATAATATCGGACACAATTTCTCCTAAAGTTTAGTATGGGGGTCGTGCTCC
ATGGCCGACATATCTACCACATTTTGTGAGGGGTATGGCTGAGCCGCCTCATGGGGCGGA
GGAGAGAAAGTGGACACACCACTCATTCCCCCTTTCTTATCAAAATTGTCATATGCTAAA
TTGTCAAATTCTCTGGAACGATCTTCAATGCTACCAGGTCCGGATGAGTAGTCATTTCTA
GGACTGCCGCTCATAGATTCCGGTTGTCGCTGACAATATTTGACAGCCAGAATGCATGCC
AAGACAGCGAATAAGCCAGCAAATTATATTTATAAAGATATATTTATCAGAATCCAATGG
GCTATCTTCTCATCAGCTCAGCAAACAGAACCTTGCGTAAAAAATAAGTTGTTTTTTGCA
GGGATTATATATTTTTTTGCATGAATGCTATATCCTAGTTGAGTAATTGCCCTTGATTAA
CCAGTGTGGTGTTGGTTATTTTCCCATATTAGTAAAGAGTAGGATAGACAGTTTCAGGTG
TTTCTGCCTGTTTTTCATTAAGTTGAGTAGGGTCAACTGAACCCTCTGTTAAATCAGAGC
GTGGGGCTACAGCCCCGTGCAGGTATGAGGTGTGAGGGTCCACTGATGTGGGCTTTGCAT
CGTAAGCAGGGTTTGGGTAAGCCTGCTTTTCTTCCTCTATACTGGATCTGGTTACTGTAG
AATAACTTTTGTCATCTGGTAAATATGAGTTGCGTTTCTTTTCTGACGGTTGTCGCTGAC
AATATTTGACAGCCAGAATGCATGCCAAGACAGCGAATAAGCCAGCAACAACACCCAACA
CAACCACAATCAACTGGGCCTCCTGACTGAGCACTGGTCCCTCTGTCGTTGTCTTAGGCA
GTGGGGCTGGTGTTGTCGGGCGTGGAGTTGTAGGGCGTGGAGTTGTCGGGCTTGGAGTGG
TTGGGCTTGGAGTGGTTGGTGTGGTAGTGGTTGGTGAAGGACTTGGGGTCACTACAGTTG
GTGGGGCTGCTGTAGCAGGCAACTCGCAAGTTGGTGGAGCGATTTTCATTGTCCAACCCA
TGTTGCTGAGACTGGCGTCACAGTAGAGGCAAACATCACCAGGCTTGTTAGTGTAGGATT
CATAGCATACATCATCGATCACACAACCAGTAGTAGTAGTTTGACAGCCAGTAGAGGTAC
AGCTGTAACAGGCACTGTCGAAGGCGACCACAGTGTAGTAGGGACTCGGGTTTATGCCAT
CGTTACTGACCGCCACCTGTACGGCCCACTTGAGACCGGACATCATGCTTGCTGGTACGG
GACAGTTGATCTGGGATGATGTAACAAACTCTGCAGCGACCACTTGAGAACTTCCTGGTA
CGACACTTACTGTCTGATCAACATTGAGAGCCTGGAAGTGGCAAGACTCCTGTTTCTGGT
TGCTGAAGTTGTTACCAAGAACAGTGATCACGGCACAGTCAGAGCTTCCAAGGGGACATA
ACCCATTATTCTCCACACTCGAAACAACAGGAGGTTGGTTCTCATCTATAGAACAGTCAT
CGCCAAGCCAGTTCTGGTAACACTGGCAAACACCTGCATTACAGTTTCCATGATTATTGC
AGTCATTGGGACAGACAGTATTAAGGATACTTCCAGCGAGTTGTACCAATGCGGGGTCTG
CAGAACTGAGCAGAAGTCTGGCTTCAGACTCGCAGTCTCCAACATACACAGCAAGAATGG
ACGTAGCACCCACTGTGGTATCAGTAGTCAGGATTTTGTTCATGCACTCCCCAACTGCTG
TGTCTACAGGTATTTCAAACCCAGGAATCTGCTGACAAAGGTTAACAACCTGCGCATTGG
CAACTTCCTGTTGGCAGTATGCTGTGGCTACATCAAATGTGATGTTTCTTGGGGGGTCCC
ATGTAGGAACAGTGATAGTGTCGTCGTATGTTGGGTCAATCTCAACATCATCAAATATTC
CTCCTGCCTGTCTCTTCTTCCTCTCACATCCACTGACAACAACGACGGCACCACTGATTA
GTGCTGGGGTGATGTCAGTACCTGATAAAGGAGAGGCACAAGTTTCCACGATGGTGTTTC
GGCTGATGCATGAGTCTGAATTTGTGGCACATGGACAGAAGCTGTACATTGGGAATTGTG
AGGTCGGCTCAAAAAATATCAGCTGTAGTTGAACTCCATTGCCTGTCAAAGGCTTCAGAT
GTTCCGAATGGAACACTTGTAACAGATTCTTGGATAGCAATAGCTCGTCCATTGGGTAGG
GTCAAGTCATTGGCAGTCATACCATCATAAACACCACATAAACCTTCAGTGTGACCCATG
TCAAATGGTGACGCATGGACGAGGACTTCTAGAGATGTTGTTCTGTCACGAATGGTCACC
GAAGTACCGCACGGGAATCGCACCGTGTATTTGTTCCCCCTGAAGTAAACTTCTGTATCA
GTATGTAAAGTTCCTGTTTGGTACAGCTGCTGAGTGTTAGCGTAATTTCCATTTTTATCT
CGGCAACGGTCAAGGATGAATACATCATCCTCAGATGTGACAACCACTGCACATGTTTCT
GTTCCAAACTTATTCAGACTCCTCTGCTTCATCACATATACCTTCTGAGGCAATGAGCTG
TGCTTGTACATTAAAAACAACCCTTGGAAGTAGTTTCCGTGGCTTAATCCATCAAATGAT
CGCACAGAATCCCCTGAGACCATACATGCACTGTACTGGTCGTTGTTGGAGACAACAATC
TGGTATTCTGCAATCTGCGCTTGTTTGACAACCACTCCGTTCACAAACTTGGATGCAGTC
AATTTAGCTGTGACATAGTGTGTGCCATCCTGAATAAGGTCAGCGATGGGAATGATGGGC
ACCACTTGAGGGGCTTGATAGTTAGCATCTGTGAAGGTCATACTACAGCTGGTGCTAGTA
GCGTCTTCAGCCTGGGCCACCAACACTTGGGGAATGGCAGTATTATCAGCACNNNNNNNN
CATACTGCAGGTGCTAGTAGCGTCTTCAGCCTGGGCCACCAACACTTGGGGAATGGCAGT
ATTATCAGCACATTTAGCAGTAGAGCTAGCATCTTCTGATAATGTCACTTGGACCTTGAT
GTAGCAGTCTGCTCCGCAGTTTGGTGCTTCATTCATCATCACCCAGAGGTTTGTCGTATT
CATGCTTCCTTCCTCTACTCTGATTGGACGGCTTTGGTCAGTCACATTGAAACTTGGCAT
CTTTACACAAGACTGGCCATAAGATCCCTCCATCTTTGCCAGTTCACCAGTCAAGTTAGC
CTGGATGAGGACGGAACAACCCTTCAATGCAGTGGTCATACAACCCTTAACATTCTCATA
CTCCGCGCAGAAGTTGGCCTGGTTAAGGGTCCCCAGGCATTGAACAGCCTCGTCCACTT
>ci|000057268|proj|Sample_C_D|2
CCGATTGATATCATATTTCATATGTATCAGAAAAATTTGTGTGTATGTGTTTTTTTAATA
TATTTACATTTCAACTCAAAGGGTAAAATTGTATAATAAGTCTATCACTACGGAGCGGAG
TACGTGTAAAAATTTCAGTAAGAAATATCCGTGACAAGGCACCACAAAACTCATCAATAC
TCGTCTGTCATAATACTTACACCGGGTCTTGCTTTTAAAAGTAATCTCAAAAATGAATAT
GTTGACAAATAAATAAATCTTATTGTTCATCTTTTTTCAAACATGAGGCATCCTGCCATT
CTTGTTTCTTTAGAGAGATGGAGAGAAGATATGCTTTTATGAAGATATTTCTTTCCTCTG
CTCTCTGTTTCTCTACAGAAAAGATCTTTTCACAGATAACAACACTCCTCTTCTCCCTCT
TTAGACAGAGAAGTTGCTATCATTCATATACAAACACAATATTTTAGAATTTCAAATCAG
CTGGCAAGTTAAAATTTTGTTAAAATTGGGGCAATTATAAATCAAAAGAGCTGATTTTGA
AAATATATACAATAAATGCCTTTAAAAACATAAAGAACTTGGTGTTAGTTTGACCTTGAC
AGATACGATAATAAGAGATAAAATTTCACAGGAACAAGTATTCATAAAAATGGACCACCG
CTCACAGAATGATAAAGAACCCAGTGAATGATAATAACAAAACACAGTTCTATTTCACAT
TCTGTGAGTGAAAATATGATATGTATCATACAACAAGCTGGATTAAAGCCTGAAATTTTA
AATTATACAGATATAATATTTCCAAATTAATCACAACATTATTTGTAGATGATTAACTTC
CTATCACGAAGGAGGAAGGGGTTAAAATTTATCATGATTTTAAACTGATCAATTTATCGC
GAAGGTTTAATTGATCAGAGTTATTGGCAAAACACATGTGGTGAGAAGACATTGACATAA
CATCATTAAGCGATGTAACAGTGACGTAACTAACAGTCAATGTAGAGCAATGATCGTTGA
TTGCATATTGTTAGAGATGTTGTTAGATGATGACATCCACATTCACTGATAACATCTTAA
AGCACACAGAAAATCTAATGTGAAATAAGTT
>ci|000057484|proj|Sample_C_D|2
CAATTTAATTGTATCATACCCAATCCTTTTGAACTGGTATCAAGATACTTTGGAAGAGTT
GATCATCGACGGTTTCTTCATGGTCGCATGGTCTATAGACGAATTTACTGACGAGGCGGC
TTTCAAACAGGACTGCAGGGCACGGATCTTGTTCGGTCAGCTTTTGATCCTTTCTCTTCG
AGGCGTCTTGTCTTCTGTATAGATTTCCATCTCTTCTCTTTTCACCTGCTGGCATATCTC
CTCCAGTGGTTTCGTTCTCTTCGTCTTCCATCCTCAACGCATTCAAAATGGTCATAATAA
ATGAATGACAATCATTCTCTTCGTATCTTCGAAACGACCTGTCAATCATAAAAATTCTCT
GCATAAGCTGGTCAATCAACATCCAGTCAATGATAAATTGTCTATCACCTCCAAGATTCA
CGTTTTTAAGGAGATTATTGAGAAGGTTATCCACATGAAGCTTTGGGCTGTGTTGACAGT
ACTTGTCCAAAAGGTCCTTGAAAAAGGGTGTTTGGCCGAGAACTTGTAATATACAGCTGG
CATAGCATGTTAAGCCAACATTTGGAATTCCAGAAATTTCTTTTGGATCTGGAAGTACTG
CTGTCGTCTGTGTATGGTCCATTCTGGATGGTCGGCATTTAGCAACCATGCAGTGTATGA
GGCTATCTCGTTCAGTCTGTTGCGCCGATTTACATTCAACACACAATTTGTGTTTACAAT
CCTGGAAAATGTGACGAATTACAGTCCTCATATCTTTTTGTGCTCTACAATCAGGATTAT
CGCAGACAGGTTCAATTACATGTTTTAAGAGGTATTTCTCCAGTTCATCAACGGGGATTT
TCCCTTTGCACCTTTTGCAATCAATAACGGCACTCCCATTGGCAACTGCAAGTCGCTTTT
TCAAGCACTGTTCACACATTGAATGATTGCAATCCCGAAATTCTACAAAAGGCCTTTTCA
AACATGTGGTTTCGTTGTTGCAA
>ci|000057719|proj|Sample_C_D|2
GTTTCCATGGAAACCAGAGATATCTGATTACATTATGTATATCAATTTCAATAACATGCC
AAATATATTTGTAGCAACTTAAATTGTTTTTAAACAAACAAATAATTCCCAATTTCCTGT
ATATTAAGTTAAAGGTAATATTAAATAAAGAATGTGACAGTCATACAAATAGTCGAATAT
GACATGGACATGAGTGAATTATTCCATTTACCAGATAAAAAATGTTACTAATATTCATAA
CAAAAAATCTTCCAGGCTCTTAACACAAGCTCATGTACATGTACTGTCAACTCTGTCTCA
TCAACTTGTGTTACCATGGGGCAGTGGTGGCCGAGTGGTTAAGATATTCCAACGCTTTAT
CACCAGCCCTCTGGGTTGCGAGTTCAAAACCTACTTGGGGCAGTTGCCAGGTACTGACCG
TAGGCCGGTGGTTTTTCTCCGGTAACTCTTGTGGAAGGAAACCAAAGTACCCAGTGAAAA
CTCACCTGATTGGGCAGATGGCATATATTTTTTCATGTCTTTAGTCTGAGTGAATGGTGA
GTGTGTTATGAGACAACAGCACAACTGCGTAATCAACTCGTTAGCTGCTAAAAATGTACA
TACAGTGGACCCTCGATAATCCGAACACCTTTGTTCCCATGCAGTCCAAACCGTCCGGAA
TACGAGTTTTCACGGAAAAGTCAATAACCTGTACTTGTCAAATAATATCCATGATATGAA
CAGTAAAGACTTCTTAAAGTAATGTGTTATCTATGTGTTGTCCCTTTAAACTTCTAAACG
CTTGCACTGCATTCAAATATGAAAATTAATATATAAACCAAAGTGTCTCTGTCACAGAAT
AGTTGACATATTTCATGTACATGTACTGTCAACTCTGTCTCATCAACTTGTGTTACCATG
GGGCAGTGGTGGCCGAGTGGTTAAGATATTCCAACGCTTTATCACCAGCCCTCTGGGTTG
CGAGTTCAAAACCTAC
>ci|000057798|proj|Sample_C_D|2
ATAGTATCTCCGTCATTTGACCTACTACGTATTATGTACTGCCATTGGTTGCATGCTCTG
ATTATTTTAAATTTGACGTCACAACTTCGTGGCGTTAGCCTTTTAACTGCCAAACTTGAA
GTACTTAACGTCGAAACTGTCGATATTGTAAATGTCAAGACAGTCTGAGAAGTTATGCAT
TAATGAATATATATTTGGAACAAATCTTGGTGAGATGTTGAACAAAATATCTCATTAAAT
GTCTTATGAAAATGATGGCAACTTTGACGTCACAACTTCGTGGCGTTAGCCTTTTAACTG
CCAAACTTGAAGTACTTAACGTTGAAACTGTCGATATTGTAAATTTCAAGACAGTCTGAG
AAGTTATGCATTAATGAATATATATTTGGGACAAATCTTGGTGAGATGTTGAACAAAATA
TCTCATTAAATGTCTTATGAAAATGATGGCAATCGTCACGATTACCATTTTGGCTCTTTA
GAATTTCAATTCAATCAATTGTTTTTTTAAATGTGTCATACATTACATACGAGTATGGAA
TAGAATCTTTTCATCGTTTATATAAAAAAAATCATCAAATGGTCTGTTATCTAGTGAATT
CGCATGTGTAATATTGTTTGTGTAATCTGGTGTAATCTACCCTGGAGTATTTTCCATTGG
CTGCGTCAGTCAAATTGATCGTGACGTCATAATGTGAGCGATGACGTCATGAATATAATT
ATACATAGCGCAACAAAATGGCTGCCTCCGTTTGATGTTGTCCTCTACATATTGACTTCA
AAAATGCATTTTTTTTTAATTCAATATGATATCTTATGCAGCTCGTCTCGATGTATAAAA
GAAACGACAGTTGATGGTATCTTAAAGTGACGTTTTGTCTAAAACAAAAATTGTTGAAGT
TTTCAGTAATCAAATGATGAAACTACTACAATGGACATTTCTAATCTGAAAATCATGTTA
GACATATATAAGGAAGGAGAGGGTATGTCTTGTCCATATAGTATTACAATATAAATACGA
GCTCTCACACTCACTTGACTTTATAAAAGGAAACTCTTGGTTATATCATTACTATTGTTT
TAGAGTATCTCATAGTAAAAGAAATCCTTACTTTAACGGTTATTCAAAATATCAAACCAT
TTAAATGTTTCGGGCTTAACTTGCAAACGAATGTATTACTCTTATATCGCTTGACAATCA
TTTTAAGTTTAGATTCTATATTGTCAATTATACTACAGATTGGTCACCGGCCCCGAAAGT
TTTGTAAATAATTGTCCTGTTGAACATTAATATCAGATTATCTCCCGCTACTTATACCTA
AACAAAGACATATCCTAGAAAACAAAGTTAGCGTTTCATCTCTATTAATATTTGTTTTAT
ATTCCAGACACAGGGGTTAGTCTTATTATACCAGTGTTATGATATTATGCTCAACAATGC
TCACTATTTATGTAGTGAACGCTAGCGGCCATCTTCGTTATATTTCTCAGTTATTTTAAG
CTAACTTTCCCAAATCAACTACTTATTTTATAAGCATATAGATTACTTAATATCAGGCGA
TATTACTTATTTTATAAGCATATAGATTACTTAATATCAGGCGATATCATATGAACATCG
CCAAATAGCTATGGTCATTTGTAATGTAACTTGCGTATGTTTAATCAAAACATCAAAAGC
AGAAGTTAATTATCTAGTTTACCAACAATCTGAAGATGTTTAGAATGTCACACCGTCATG
AAGCCACGTTTAATAGCACTATCGTTTATTGTCAAGTGGAAGGAAGTGGGTGGATGTAAC
AAAAGTGGGCTATCGACAATGTTAAGCCAGTAGAAGGAGAAACTTCAGCTTACACATGGA
AACATGTGTTGTTCTGAATAGCAGAAATATCAGCGGTTTCTAACGTTCTCACGATTTTGC
TCAACATTACCATTACATACAACTTCATAGCATACTGAAAATGTTACACATATGCTACAT
ATATATGACACTACATTGTACATGTACT
>ci|000057945|proj|Sample_C_D|2
ATTAACAATGATATCTACAGGCTGTGACAGTTGCCATACAAACAGTAGAAAAAGCACACA
CACACACACACAGAAATGATTTGGCACAATATACAACGTAGCACTAGGTGCTGTAATGGA
GCAATACTGATGAGGTGACATGTATGTATGATAACAAGCGTATACAATATATAAACAGAT
CAGATCCCATTTCCCGTTATAAGTTACAGCTCTGGAATACAGAGACACAAATAACAATTA
AAATCAAATTTGGATATATTCATGTTCTATATAACATATATGTCAATCAAATCCTATGAT
AATTATAGATACCGTGTGTTTTTTGTCTTTCGTTCCACGAGCTCCAAATTTTCTTAAATA
TAGATACGAATCTGTTTAAAAGGAATAAGTTAGAAATACAAAGCGTTTGTAGAGAATTGA
GACCTAATATTTATATTTATATATACATGTACAGCGATATGTGTCAATCAAATCCTATGA
TAATTATAGATACCGTGTGTTTTTTGTCTTTCGTTCCATGAGCTCCAAATTTTCTTAAAT
ATAGATACGAATCTGTTTAAAAGGAATAAGTTAGAAATACGAAGCGTTTGTAGAGAATTG
AGACCTAATATTTATATTTATATATACATGTACAGCGATATGTTTGATCACCGGCTGATT
GTGTCAACAACTGGAAGACAGACAGTAGTCGTTAGTGACTGAACCAGGTAAGTGTTAAAG
TATTCGTTAAAAACAATTTAACGAACACGTAGTCAGATCATATATATACAGTATATATCT
CGAGTTATAAATTACACCCGATGTGATTATCCTACTCTTTATATAATGTTGAAATTGAAA
ACGCCGTCATATTGTAAACGTATCTCTCTCTCTTAATCGACTCGTTCATCTTCCTAACAA
CCAGATATAATTTGTCAATCCACCAGATGATACTATTGTAGCAGATATAAATTAAGCAAA
CTATGGCAAGACTAACACAACTAAAACATAATACGTGCGTTACATTATTAATAGTACATA
CATATTGCAGTGACAACCGACTTAAACGTCCAAAATTGCTTTCAAACTCCGAGACATCCA
TCTATACATTATCAGATTATTATTAAAACATGTATTTTTCTATAATGTACTATTTTTTGT
TTTCCCCTTTTCTGCCGATTACAAATATTATGCATGCACAACAACGACTGATTTTGATTT
AATGAACATATGACTATATTACAACATACAAGGATTTCTTAATGATGTGTTCAATACCAG
TATCTACGGCTGGTAACGACGACAGTCACTTATTGTAGAGTCAACACAACCAGGAAATGT
ATTATGAGGTTGTGTGGGAATATGGTGTGACACGTGATTTATGTGGGAATATGGTGTGTT
ACACGTGATTTA
>ci|000058055|proj|Sample_C_D|2
TGATAAGAATCTATATGATATTTCTTTTCAAAGTATCCAAACTTATACAGTATGTTGTAT
GTAGTGTAACAAGTTGATGTTTCAGAAGATAGCAACATTTCAGATAAGTTCCCCCTTTGA
GGTCCCACCACTCAGTCTCCATGAGTCTAATCAGCCTTATTTATGTTAATAAATATGCTT
CAGACCAAACTCGGTTAAAACCCGATTTGGAATATAGAAGTAACGTTATGAAAGGAAACG
TATACGGACGATGTAAGATGACAGCGACTTAAAAAGGATCAATGCGACCGTACACAATGT
ATTCAGAACAAGATCAACTACCTATCCTCCAATACATAAATCAATTTGAATATTGGACAA
TATACACCCTACCCATGCTAAAACGAAATGCATGACTATATCTAGTGAAAACAATGCATA
ATTAATTATTGGAAAGTACAATTTCATGTCAACAAAATGTCAACAAAATTGAAAGAAATT
GGTTGAAATCTGAGGGTGAGAATCTACGGAGATAAACATATAAGGGCAATCACTTTTACA
AAAATAGTTGAACCTAAACGACTCTCAGAAAAAAAAATATATATATAAAACATAATTTGT
ATCATGGTTAGTTGCATTGGATCTTTTAAATAAACTAAGGAAGGACAATCTCTGGCCAAG
ATTCAAATTAAGATGCCTCTCAGGAAAACACAACTACAATGTATATGTTAAATATAGTAC
AATATCAATACAAAGAACATAATAGAATTCTAAAAATGAGAATGAAAAAAGCAGGCCAGC
TTTCTTCCCCATAATTTACTCTAAATTATGCATAGTTTAGGACACTAAAGTCATATCTTA
ATTTTATGTGTTTTATATTGATATAATGCTTAGGGCTAACCTCTTGTAAAAGATAGATAT
AGAAATATCGCAGTCTCGGTATCAGATTTTTGAAGTTTATTACTCAACAAAGCCTCGTGC
TAAAATCTTATTTTTGGGACAGATATTTCTTTGTCTATCAAGCCGGGGTGAGATAAACGT
TATCTAAAATCCTTTGATACGATACACCTCATCTATGTCAGTGATTTTTAAAGCACTGTG
TAAATGACGGGGTTCTCATAACACAAACTAAAATAACAATTACGTTTGTCACAGATATAT
ATATACAAATGTATTAACAGGAGGCCCATGGGTCGTAACGGAAACCTGATTTGTGAAATA
TTTTTAATTATTTTGTCCCTTTTTAGCTCCGCCCATCAGCCCTGGGGTGAATCAGTGCCA
TCTTACCAATATTAATAATTCTAAGATTGTTATGATTCCTATGGTAGTTAAACAAATTAT
GTCATGTCATACTGATAATTCTAGCTAAGTTTGTATTATTTCGATAATTGTATTTTCCCT
ATATAAACTATTGCTAAGTTCTTCTTAATCTTACATCTTTATTTATATATATCTGCCTAG
GGGGTACGTGAGCCCCGATGGTCATCAAATTTACAATTTTGGTAAAGCATGTTAAGAGCC
TTTCATTTATGAAGAGTATTGGATTCTATCTTATATGAGTCTTGAGAAATTCTTTCAAAG
TACCGTCAATTTGACCCCCTTTTTCCCGCCCTCAGGTCCCTGGGGTGGGGGAGCATATAT
TTTTCATAGTTTTGATTGACCTTTGGCAATGAAATTGGTTCAGGGGTTTCTGAGAAGTCA
AAAAGGTAAATTGTTTACTGATGGTTGACGCACGACGGTCGACGATGAACTAAAGGCGAT
AAAGAATAGGTCAGTTGCTCTCTAGAATGATCAATGTTGTTAAGTAGTCATATATGTAGT
TAATCTGCTGATTATTGTTATATTCTTCAGTGGTTGGAAATATTTTACACCTGTCATAGA
TTCAAATACTGCCATATACACCCAATGATCTTATTTCAGCAGGTGTGACATCTTTTCATC
TCTATCCTGCTATGGAATGGTCTCTGAATTTATTGGTTAAGACCGACGTCGAATTCGTTC
CCCTCCTCTTTCGTCTTCCTCTGAGCTAGTGTCATCATCCGAGTAAAACCCAGAGTGTCT
GTTTGTGATCGGCAATCGTCCGACCGGGTCCTTGGTCATTTGATAGTTGTCCATATGGGA
CGCCATTTCAACCTTCACACTTGCCACGTACTGCTTGTCCAACATTACAATTTTATTGTA
AAGCGGACCAACACTTTTCGCATACTGGCTATCAATCTGTTTGACACTTTTCATTAGACA
GGAATAAGGTTGAAAGCGGCGTTTGCGAATTGTTTTGGTCTTTAATATATTCATAATGTC
TGCAATATCTTCTGCCTTTTCCAAAGCAGACAGTGGGATTGCTGTCATGGCTTTGATGAT
GTTCAAGAACGCTCCCCATGTATGTTTTTCTGGTGATAGTTGTGTCTCAAAATATCTAAC
TAGATGTCTTCGAAGTTCTCGCACCACTTCTTTCAATGTTTCCCTATTTCTGATTCCTTC
GTAATCAAATCCATTCATGATATCGTCCAAGCACGGAGTCGTCATCTGAACGCTTGCATG
TCCGATACCATAATCAACATAGAGTCCATCATCTCCCAACTGATCAAGTACGTGCTCAGT
GAATTGCTGATCCATATATCCATGCACACTGCTTCTTCGTTTCTGTTTATATTGAATAAT
AATGTTTCGCGTGCGTTTGTTGATAAATTCGTGACCAGTTCACCTTTAATCGCGATGTTA
GCCGTACT
>ci|000058655|proj|Sample_C_D|2
CTAGTACAAGGTATTGCCTTAATTTAAATTAAATTCGTTTTGGTTTGAAGGGAAATAGTA
CCATTTACAATCATTTACTTTTCTAGCTGAAAATTTTCTCTAGAGGATTGTCAGTTTTTT
TACAAAAATATATAAAAATAACTGACAATTCACTGGCTTTTAGAAACTCTTGATCGATGA
TTTTCATTTTTTAAACATCAAATTGCAGAAAGAGAAACTTATGTCTGATATAGTTGATAA
AATGTAACAATGGCTAATATCCTTGTTGATTGGATCCCTTCATATGTTCACAGTATGATG
TTATGTTGTGAAGACAGGTTTGCCTGCCAAACCAAGATCAGCACCCTGTCAAGATCTGNN
NNNNNNNNNNNNNNNNNNNNNNNNNNNNNNNNNNNNNNNNNNNNNNNNNCATTTAGCACT
TAGCAATTATATTGCAATTGTTAGAGTTTGACTTTCCTCGTCTCAGCTGTCCGACTCCCC
TACTTGTGGTATTACGCGAGGATAAAGCCCTAGTAAATTCCTTGGTATGTAGCCTTCCTT
TTTGACCATCCTGGACCACCACCAGTCTTTTTCTTTTTCGTCGCCCTTTCTCAAGATCAC
AATTTCGTCCCCAATATCGAAGCTCAGTTCATCGCTGTTTACAGCCTCGTAACTAAAAAC
TGCCCACGTAACTCCATTGTTCATGATCCCCAGTTTCTCCTGAATACTGTATAGATATTC
AGAACAGCCATCGAAGCCGTCCTCTTCCTCCTCGCACTTCTCGGCAGCAGTCTCTTGATC
ACTGATGGTCGTGGCGAAGATACAGGCCCCATGCTCCACCAGAAACTTCACCATGGGCAG
ATTGTTACACGAGGCTGCACAGTGGAGAGGCGTCCAGCCGTCGCTGTCAGGCGAGTTGAC
GTCACATCCAAACTCCACCAGGAATTTAACGATGGCGTAATGGCCTGCACAGATAGCATT
GTGNNNNNNNNNNNNNNNNNNNNNNNNNNNNNNNNNNNNNNNNATCCAAACTCCACCAGG
AATTTAACGATGGCGTAATGGCCTGCACAGATAGCATTGTGTAGGGCAGTGATCCCCTCG
TCGTTCGGCTCGCTCACGTCATGTACCTGACTGGCACACCTCTTCACCAGCTCCAGCTCC
CCCTCCAGTGAGGAGTCCAGTAGGAGGGCCAGAGGATCAAAGCTCACACGGTTCCCGGAC
TTTTTAGAGTTACGACTCTTCAAGTTCGTCTTTTTCTTCAACACAGTTTGATCCGAAGTA
ACAACCTGTACACTGACGGGACTAGAAGATTTACTTCCATCCGAGCCGTCCCCCGTTTTC
ACCTTGTCTGAAACGTCGATCAGGTTACCCATTCCATCCACAGGGACGTCCTCGGGGACC
TGGTCCTGGAAGGACGTGGCTTGAGTGTCATAGCCCCCTATGTGAAGTCCCTCCCCCGTC
TCCTGGGGCGTGTGGCCCGACTGGTTCTTGTAACGATCCACATACTTGTGAAGTAATTTC
GTGATGTCTTCGTTGTCGCTGTCGGAGTGTCGTCGGCGAAGGTTTACGTGTTTATGCGTG
TGTCGATTGTGACTGGCCTTGTCAGAAGCAATGTCGGGGTACTGTGGAGAAGTCGGAGAT
GAACTAGATTTACCTCCCTTTGGTGAGTTGGCTGGTGGTGACAGTGATTCGGAGGCTGAC
GGTGGTGACTGAGCACTGTTTGGTTTATTTGAGTCTGTGTGAGATTTATCCTCATTACCT
TTGTTTGTTTTCCCACCATCCTTTTTAGAAATATTTGTATACATCATCTGTATATTTTGT
TGGTATTTTTTTAAGGCCTCTGGACCAAGCTTGCCCATGTAGGTGTTGGCTATCACGTTT
TTGGAAGCATATTTATATTTGGGCTGCTGTTTAGAACCGTTCCCGGAATCACTATTGAGG
GAGGAATCTGATCCATTATTACTGTTCGTGTCCTTCATGGAATCTGTTTGATCACAAGAA
CGTACATTCTGCTGCACATGGGGGTAAGGAGGGGGAGCCCCTTGATGCTTATTTGGGGGC
ACAGAACCCCCTGGATAGGGTGGTGGGTGTTTATTTGGCCCCCTATGATGTGAATTGTTG
TTATTATTATTAGTGATATGATTTGTTCCATTTAGCACAGGATTCTGTTTCTCCGAATGA
TTTGTAGATTGGTGGTCGGAAGGGTAAGCACTGTTTTCCTTCAGAGAACTGTCACTAGAA
GCTGGCGAGCTTTGACCACTGCCCCCAGTCCGTACGTCCTCTGCGATGGTAATAGTAGGG
CCACCCTGTTGGTCCCCTGGGCCCCTGTTAAGGACAGACGTACTGTAGGTTGTCCCAAAC
GGCCTTGGCGTAAGATATGTTAAATTTGTTGTACCTGCCCGAGCAGGGATTGGGGGCGGA
TGTTTTCCTTGCCTTGTTGAATACTGAGGTTGTGATGCCGGAGTGTGTCCTGAATCCTTG
TAAACATGTTCCGATGGGACATGCCCATTCTCTTTTGGCACAGTTTTTGAATCATTTTTT
ATCGTCGTTGTCCTAGACTCTGCGGGTCCTTTCATGTCTGTGTTATTGTTGTTAGGTTCA
CGCACATTTTCGACACCTTTAAGAGGTTTTTTCGAGTTTTCATCAGACAAATTCATCACA
AACTTTGAACTCACAGGTAACGACTGATATTTAGGATCCATTTTATGAAAAGTAGAATCA
ACATTTCCGTTGAGTCTGTCTTTTGGCACGATTTGTACATAGGGTTCCACAGCGGCCACA
TTGTTCCGCGTTGCTTTGTTCCCCGATTTGTTATCCGATTGTTGATTAGATTGTTTTTTC
TGCTGATCGGCTTGCTGGGCACGTTTCTTTTTCAGTCTCTGTTGTAACTCCAATATTCGG
TTGTCCATTTTTGATATTTCATCCTTTCGTTGTTTTAACATGTCCCTGTGATTTTTCAAT
TTGCTGTTTTGTTCTTCGTTAAGTTTATTCCTCATCATGAGTTCCTTTTTCAGTTTGTCC
AGTTCGAGTTTGGCGGCACTTTGACCAGCTGTCTTGCTGACAGATTCCTTGTCGTGTTGG
ACCTTTTCTAGTTGTCGAGTCAGCTCCTCCACTTTGGCTACAGCCATGACCAGTTCTTTC
TCCTTCTCACTGAACAGGGATTTTACACTCTCCAACTCGGAATTGATTGATCCATTCGTG
TTTTTATATTTTTCAGCCTCTCCACGCAGAGCTCGCAGCTTTTTCAACTTCATTTCTTGG
TTTTCGACCTTTTCCCGCAGTTTCTTGAGTCTGTCGTTTTCAGCGGCCATGTGCTGGTGA
CGAGCCTCCTGTTGTTTGAGGTACTTGAGGCGTTGTTCCTTGGCGACCAGGACCTGTTGT
TGGTGCTCAATCTGCTGTTGTTGACGCGACGCCATTTCCTGGAGCTCGCTCAACGTCAGG
TCAACGCCTCCCGGCAACTTTCTCATGAATCTGTGTATGTTTAA
>ci|000058672|proj|Sample_C_D|2
GACATCACTTTTACTATTAATACACATCTTCTAATAATTTGATGACACAGGTGTAATAGA
ATACACGAAGAAAAGGCCAACTAAAATGTGATAAACATAATTACAGGGTATTATTTGAGT
TTATAAGTACATACACTTACAACACAACATGTAAGAAAATTATTTATGACATTACCGTTG
CTACATACACTGTCAGCGCTTTATTTTGTTTAAGATCCTATTAACAGTCAGGGTCATTTA
AGGACGTGCCTGGTTTTGGAGGTGGGGAAATGCTGGAGCACCCTGAGAAAAACCACCGAC
CTATGGTCAGTACCAGACAACTACCCAATGTTGGTTAAAAGGCCAACTAAAATGTGATAA
ACAAAATTACCGGGTATTATTTGAGTTTATAAGTATATACACTTACAACACAACATGTAA
GAAAATTATTTGTGGCATTACCGTTGCTACATACACTGTCAGCGCTTTATTTTGTTTAAG
ATCCTATTAACAGCCAGGGTCATTTAAGGACGTGCCTGGTTTTGGTGGTGGGGGAAATGC
CGGAGCACCCTGAGAAAAACCACCGACCTATGGTCAGTACCAGACAACTACCCAATGTTG
GTTTCGAACTTGCAACCTAGAGGGGGAGGACTAGTGATAAAGTGTTGGGACACCTTAACC
ACTCAGCCATTGCAGCCCCCATTGTCAGTGCAACAATGATAACATTTGATTGTCCAATAT
TATTTACTACTAAGTGTAAACAAACTTATAACACGAGTCACTTGTAAATTTGATCATGGT
ACTGTACACTTCACAATTCAGTGTATAGATACATATACTGGTGGTCCTTTATCTGATGAA
GGAACAGCTAGAGCGTAGTTATCAAAAACATCATACAAAGATTTTCTTACTGGTTTTGCT
TTATGAAATGATTTCTACAAAAATATCAATTTTCATAATTTTCTTGTCACTAGGAACAGG
CAGAATAGAGGTAATCTTCACAATGGAGACTTGATTATAGCTCACCTCTGCCAAACAATT
CAGTGAAGTCCGTATTGCATATAACATGAAAATATTCAACAGCACAGAATAAAGTAAACT
ACAGATTTCTTCAGATCAATACAAGGAAAGANNNNNNNNNNNNNNNNNCAGAATAAAGTA
AACTACAGATTTCTTCAGATCAATACAAGGAAAGATGTTAATTAAATCATATAAAACAAT
TTCTAAAACATCTCACATGACTTTCACACAATATACATAATAAATTACTGGCAGAACAGA
ACATATCTTATCTATACAATCATGATTTTGCAGAGATTGATTCAAAGCATATTTTATGAA
CCTCTGGTATTGCTTCACTTTCACATAAGTCTTCACTTTTAACAGGAATATTGCACATAT
TATGACAAGAACAAACATAATCTATGCCTTACAAATGCATTCATACACAATTATAAGTTT
TTGCCATTTTCTCAGCATTAACACAATAAAATTATGCCATTCCATGAACTGTTGTTCCCA
TTAAATTGGTGATTCAATTTCCATAAAATTGCATTCATTTTTGAAACGCCTCTGCATTAT
AGTCTAAACACCCTGCTTCTGTTATGATGACATCCACACACTGTATCTCCCTGTAACCTC
AACAAACTGTATCTACCATGGTATCCTCGACAACACACTGTATCTACCATGGTATCCTCG
ACAACACACTGTATCTACCATGGTATCCTCGACAACACACTGTATCTACCATGGTATCCT
CGACAACAC
>ci|000058903|proj|Sample_C_D|2
TTTATGATGGATACGGAACAGATAATGAAAATGAAAAGCAGACATATTGATAACTGCCAT
ACAGTTCAAATCAAACAGTTGATGCTCAACGATATTCCACTTTTTTCCTGTTCTGTTGCA
TTGTAGCAAAGAAATGACAACAAAATATCAAATAGTCCATATGTAGGAGTGAGGAGAATT
CTAAACTTATCACACAGATCAGGAATCGTCATCTGCCTCCAGGTTGATATTATTGCCAAA
CTTCGCATAAAGTTCCACTTTTAAGTCCTGTAGGATTTGTTTGTGGACCTCAGACTGAGC
ATCAATAATTGTAGCAGAGAAATGACAACAAAATATTAAATAGTCCATATGTAGGAGTGA
GGAGAATTCTAAACTTGTCACACAGATCAGGAATCGTCATCTGCCTCCAGGTTGATATTA
TTGCCAAACTTGGCATAAAGTTCCACTTTTAAGTCCTGTAGGATTTGTTTGTAGCAGAGA
AATGACAACACAATATTAAATAGTCCATATGTAGGTGTGAGGAGAATTCTAAACTTGTCA
CACAGATCAGGAATCGTCATCTGCCTCTAGGTTGATATTATTGCCAAACTTGGCATAAAG
TTCCACTTTTAAGTCCTGTAGGATTTGTTTGTGGACCTCAGACTGAGCATCAATGTCCTT
CATCTCTTCCTGGACCCGTTCCTTGCCCTTCTCTAACATCTCAGCTGTAGTCTCAGCATT
TAGACTCACAAACACCTCTCCTATCTGGTAGGGAATGGCATCGTCACCGTCCTCCAGCAT
CAGAATCTCATCAGCAGCATCTTCCAGGTTCTGCAACTCTTTCTTTTTATTGTCTTGTTC
ATCCCTCAGGTCCTATAGGCGTGCATTATTACGAGCAAATTTGTTGATTTTCTGCTGGTC
CTGGTATGTTACCTGTG
>ci|000059132|proj|Sample_C_D|2
CACTGTAAGAATATGGATTTAAGTCGTGGTACAACAATACATATTATCACTGTAAGATAA
AGAAGATAAGCCGGGGCACACCAATATATATTTAAACTGCTGTAATATAAGGGTGTTATA
TTTCGACTATTCACCTGTAAATAGTTTTTACTGTTGACTTGGGAGGAACATCCGCACGCG
CCAAAACACTAAAATGATTACGATGAAGCGTCTTTCTGATCGTGATTTGTATACAGTATC
TCTAACAACGCCTTCCGATTGTTGCTGGTTCGAAGTCAGAAAGATTCGAAGAAATCTCCG
ATCCGGGTTTGTTGTATCTTATCAAAAACAGAGATTCGGCTAACACAAAGAATGCCATAA
AATAGCACGTAAGAATGGTTACAGCGAATGCAAAGTAAAATCAACTTTGAAGTTCGAAAA
TGAGCCAAAGCAGGATTTAACAGTTTATCCATCAAAAACAGCACTGAAATTATGGTTTTA
ATGATTAGCCATGATATACTCATTGATTAAATGTTAAAAATATATTAATGCATTTTATTG
ACAATGACGAGTGTGCTATGGCTTCAATATATTAAAATACATATAAGTTCCTTTCATACC
TCTTCATCAATTTACTGCAATATTGTCTTATGTCATGTTCGAAGAAATCTCCGATCCGAG
TTTGTTGTATCTTATCAAAAACAGAGATTCGGCTAACACAAAGAATGCCATAAAATAGCA
TGTAAGAATGGTTACAGCGAATGCAAAGGAAAGTCAACTTTGAAGTTCGAAAATGAGCCA
AAGTCGGATTTAACAGTTTATCCATCAAAAACAGCACTGACATTATGGTTTTAATGATTA
GCTATGATATATTCATTGATTAAATGTTTAAAATATATTAATGCATTTTATTGACAATGA
AGAGTGTGCTATGGCTTCAATATATTTAAATACATATAAGTTCCTTTCATACCTCTTCAT
CAATTTACTGCAATATTGTCTTATGTCATGTGCTGTCTGCCTCTACAGCAGATTGTGGTA
AACTATTCCATATGGGTGATGCAAATATTAATGTAATAGCAATTTTCACAATGTGTTGAA
TTTTCAATACACTTCAATTAAAGTAAATATTTGCTTGCAGGATTTACCTTTGAGAGTGAG
TTCATGGGTTATATGACACTTCATTCATTTGGATATTTATCTAACCATCAAGGGTAAGTT
AGTGATCTGTATCGTATTGAGGTATTTCGATTCATATATTTCAAAGAAATATATACTCGT
GATCAAACTGTCAATACATGTATTGCGAAGCATTTTTATATGATTTCACTGACAATGGTC
ATAGATATGTACCTTTCTCAAAGCATTTAATCGTCGGTAAGCCATGATCCAATGACATGT
ATATAAAAACAGTCTGTATATGTAGAACCACTCTGTAGGTCCCAATACTGGTTTTTTTTT
TTTATATAAAACGGGGGAGAAGGTCGATGTATTTTATTTGAATATTAATTTGTGAATAAA
ATGGTACATTGTTGATGTCGCGTTCTTTTTCATAGTAATAAGTTTGAAACGATAAACACG
TAACTATACATTTATTGGTGATCGGCCGATTACTGGATCGTGCAAAAAATACCAGTCAGT
GTTAACAAAGCGGTCATTTTCAGAGTCTGTTTCACTATGATTTAATTCTTTAAAAGGCTT
CAACTGACATGGTTTAATTCCATCTTCTTGTAATCATCGCCAAAGTCATCAACCCCAAAA
CTCATGTCAAGATCGCATTCAGACATGCCTGTCTTCCTACTGCTCACACTGCTGGCTATA
CTGCTTGCCGCCATTTCAGTTACTCCATTAAACCTGTGACGTCATAGACTGAAGAGTTCC
AAATCAGCGTGACTGACCGATACGCTGATTAGCAGTCGATCGACAGGTGCAAATCGCGTA
CTTCGATGTGCGATATCTCGGCACTCGGCCAACCGATTTTGATGCGGTTT
>ci|000059174|proj|Sample_C_D|2
CGTCTATGATCGTCTACACCCAGTCGTCTATGATCGTCTACACCCAGTCGTCTATGATCG
TCTACATACACCAACCAACACATGGATCCACTGTGAACAGTCCAGACAGTAAACTTATAC
AGAAATATGTATTCAGTCAGACGGTTTCACTTGTAAATTAGATTGAATCATGTCATTTAA
ATCCAGTTTTAATGACAGTTTTCACAGCTTCTTTCATTAAAGCGGAATGTAAAAGAAATA
TATGGCTTCTAAAGACTTCATTTATTTATACATAACAACGTGCTTCTTAGGTGTGTACAT
TCGGCGGTGTGCGAAAATTCTTTGAAAACGTAGTTTGTCAGCGTTAATTTCAATAAGTGA
CGTGGCAAATTGTCGTCAACACGCCTAAAAAGGTAAAACTTAACGACATTGTGACAAATG
TATGTATTTTGTGCACGTTGTTTGTATCACCCGGTGCGGCTGAATAATTTCAAACATATC
TACACAGGCAAGCGTGACAATTCACATGAGTTACATACATACCAAAACAGTGCTTAATCA
ATAGATTCATGATATAATTCTAGGTATATTTATCAAGGACACATGTATAAGGAATTAATA
TAAACTCCATGTGCTTGTTTCCCCCCATCCCATATGAAATATATGTATGTGTTTTGAGTA
TTGAATAAGATATTGTTTGGACTAAGGATACATGTCACATGACATATTTTGTTTGACTTT
TATTGAAATTGAATATCACTCTTTCTTACCCAGGGCAAATCAATTGAGTTAGATTTATCT
CCCTTTGTAAGTCTTAATCATATGTATCGATTAAAAACGGACATTTAATTTTTTATACAG
GATAAGACTTTTTAGTTTTAGAAAAAAAAGAGAGCAAAAAAAAAAAAAA
>ci|000059567|proj|Sample_C_D|2
AAATTGATAGATCAATGGTGTATTTAGAAGCCATGGCATTTAATCACTCCAGTAAACCAT
ACCGGTAGCCGTCTTTGATGATCTCCGCCGCCATTGAAATCAGCGGTTGGTAAGTAAATA
TTACGGAACAGTAAAACAAGCGGATCAATTTTAAACTCAAACTATTAGCGATGTCTTCAC
TCATATTCAAAGTGTCACGTTTCAAACTTATACATAAATATCCATNNNNNNNNNNNNNNN
NNNNNNNNNNNNNNNNNNNNNNNNNNNNNNNNNNNNNNNNNNNNNNNNNNNNNNNNAGCG
ATGTCTTCACTCATATTCAAAGTGTCACGTTTCAAACTTATACATAAATATCCATGTAAA
TCAGTTATTTGTCATTCAATCATGCATCTCCAACTGATCGGCATTCCGTATTTCATATGC
ACATACATTGTAACGTAAACACGTGTCGTTAGCAGAAAAACCGTTAACATAAGTGTGCAT
TGTTTCGAAGTTTTTCTGTTAGTCCCTTGAACTTCTAAACATCGAAGTTTGACTGTATTT
ATCAAAGAATTTGCAGAAAGAGAAAACAAATCCTGGGA
>ci|000059789|proj|Sample_C_D|2
ATTGCAATCACTTGAACTGAACAGTTCAACTTCATTCTTATGAAACTAAAACAAACTTCG
TTAAACAAAATCTTTTCTTAATAATTTGAAGTATATGTATAAGCTTCATCCCTCTGAATG
AACTTTGTTCCATCAACAATTTGTAGTTCTGAATATTAGATTAATTCCATGTCAGAAACC
CATCGTTTTAAATTTTTAGAGTTATTTCCCTTGTCTGATTTCCGGTCAGTTTTCTGTGAA
TATGACGGCACAGCAGAAGACGTAGAGGGTCCAGGTGTATCACATCTAGATATGGATTCT
GTTTGAACGTTTATCTGTGATTCTGACTCCTTAGAATATCCTTTTTTTATTTCTACACAT
TTGTCCTCGAACAACATGGCTGCCATGGCCACCTTCCGGTTTCGGTAGTCCTCAGCACCA
GACATGTCTCCTGGGTTGTCAAGTATACCCAATCCGTTTTAACTTATCCATGATTACGTT
CGTGTCTGAATCAAGGATTCCAGGTAGCCAGTGTATTGCGCCACACAATGGTACTGTGGC
TGGCACAAGCCCTGTACAGCGATCAGCTAGC
>ci|000059852|proj|Sample_C_D|2
TAATTTCATTACTGATGTTTTCTGTCATTTTTACTGTGACATGCCTGTCGCATGATTGTC
AATTTTAATTTGCTGGAATAATAAGTTAAAACTGAGGAACTTGTTTAGTGTTGAGACATT
TTTGAACCACACTTAGCTGTTGTGGGGATATGGAGAATCTGGGACATAACAATTAAATAT
TAGACAAATATTAGACAAAAATTTCCATCATTCCATTTATGCAAAAAAAATTATGGGAAA
AATTTGGAGCTGGAATAATAAGTTAAAACTGAGGAACTTTTTTTAGTGTTGAGACATTTT
TGAACCACACTTAGCTGTTGTGGGGATATGGAGAATCTGGGACCTAACAATGAAATATTA
GACAAAAATTTCCATCATTCCATTTATGCAAAAAAAATTATGGGAAAAATTTGGTCAAGA
TCTTCATGTATAAGTAACAAAACAGACTAAAACGTCGGGTCTTATTCGATAATATTTCAT
CCTCAATATATATATAACTGAAGTTTTATATAGTTTAGTAGTGTTTGCAAAAATCTTAAG
GGGGTAACACATTCCAGAGGTAGAAATTACAACCATATTTATCTACAAATATGCCCCTGT
CCACAAATAAGCCCCTGTTCATGAATAAGCCCCCTTATTCATTTCAGTAGAACCACCACA
CAAAAGATAGTGTTAAGAAATGAGCCATTCCCAAACATTAATACTTAAATTTTACACTTG
GGGAGGGGGCTTATTTGAGGATGAATGCGGTAATTCTCAGCGATGGGGATCTTGAATTAG
AGACAGCTGTTGTATCGTAATTTTTGAAACATGTAAAACATTCTGGAATTCTCAGTTTAA
ACATCATGATAAAATTGAGAAAAAAAA
>ci|000059957|proj|Sample_C_D|2
AGCCAAAGTCAAACTAAGTATTAATTCCTACCCGCCCTAACATAGAAAACAGTGTACGGA
AATTACTAAAAGGGCATTTAATTTCAAAGGATTTTGCTGAAGTGAACACTAAATTGCAAG
CTATTGATTATGATTCTTACCAAATTTCAAAATCAATCAAGGAAAGAGATAGGAGTATTA
TCATGGCAAACTTTATATATTAATATATCTATAACTCCCGGAAAAGTTGATTTAAGAAAA
TAAATTGCAAGCACGCTGAGCTATGGGCATTTAATTTCAAAGGATTTTGCTGAAGTGAAC
ACTAAATTGCAAGCTATTGATTAAGATTCTTACCAAATTTCAAAATCAATCGATGAGAGA
GATAGGAGTATTATCATGGCAAACTTTATATAAATATATCTATAACTCCCGGAAAAGTTG
ATTTAAGAAAATAAATTGCAAGCACGCTGAGCTACCTTAGAAATTGATAATGTGTACCAA
GTGTAATTACAAACATTGAAAAGCACACATTTCACCCTGATTCCAGTATACCCTCCTACC
CCATAAACTTCATTAGAAGGGCATTAAAATGTTTCAAAAAAATAATATAGTACATGTATA
TGGATAACCAACACCTAAAATTTTATTTCAACTTGACATGGATATAAAATTTAAAATTTC
ACAAAATTGTTATATTCTCTGGAAAATATAGCCAGTAAAAATACATATCCTGGCAAACTG
CATATAAAAAGTACATGTATAAGACATGCAGATTACATCTGAGACAAGACTTTCCTATGA
AAAAATAACGTATTACATGTA
>ci|000060540|proj|Sample_C_D|2
TCAATTACCTCTAAACCATACGACATGATCAAATATCAATTACCTCTGAACCATAAGACA
AGGTCATGATCAAATATCAATTACCTCTGAACCATAGGACAAGGTCATGATAAAATATCA
ACTACCTCTGAACCATATGACAAGGTCAATGATTGGTTAACAGACCATTCATTTACTGAC
CTAATCCAAGCAATACTTCTACCCCTGGAATCAGGACTAATTCGTCTCTATTACACCTGT
ATCAATAAGATTTTATAACAAACACTCCACAAATCATTTGCAATAACAAAGAATGAAAAA
GGATTTTTAACATATTTTGTACCAAGAATGTTTATAAGTTTGTATTTTATATTGATGTAT
TTTATGAATAAATAACTTTCCAAATATGATAGGAGATGCAGCAAAAAAGACATAGCCGTT
TAAATTGTATTGTACTTGTTTTTATTATTCCATAACACAGAAGCTGAGGGCT
>ci|000060634|proj|Sample_C_D|2
CTGTCCTGTTGTACCATTTCCATCAGTAGTGTCTGTCCTGTTGTACCATTACCCTCAGAA
GTATCTGTCCAGTTGTACCATTACCTTCAGTAGTGTTTGTCCTGTTGTACCATTACCCTC
AGTAGTATCTGTTAGGGATGGGTATTGCCACCTTTTTCAATATTGCGATATATTGCAATA
TTTGACCTGATATTGCAATATATTGCGATATATTGCAGAAATTATTTGCTAGCCTGAATA
TAAAAACAGAAGACAAGGGTATGTAGCAATAACTTTAATAGACTTCCACAAGTCATTAAA
CAAAACAAAACAAGGGTAAACATAGCATATTATGCTTTGAAAAAAATAAATTTTGAGATC
ACAGGTAAGTACAAAATGGACTAGATTCTAAAAAAAAACCTAACAAATCTCGGTTTGTTT
ATAAATCACAACTGACCAATGTCCATAGAATCATACTTTTGTAGTATCACACAAGTATGT
ATACATATTTATTTACTTATGGCCTACATCATCATAAGTAAGTCCACTGATGTATATTGT
TTATTTTAAAATGAGTAAAGTGACTAACTGTGCCAACACAAGTAGAATTTACAACTGGCA
GTTTTTTTTAAGAAATATCAGCATGTCAACAGTGCTTGCTTTTAGATTTGCCCTTTGGCT
TGAAACTATATCCCCAGCAGTACTAAATACCCTTTCTGAGGGAACACTTGTACTTGGGAT
ACATAGTAGTTGTTTTGCAGCACAAGAGAGAAGAGGAAACAGATTCTGATTTTCCTTCCA
CCATTGCAGTGGGCTACTTTCAAGGGTTGGAGAAGGCAGATCTTTATATTTCTGCACTTC
AATTTCAGCCCTTTGTAATGGACTTTTTACATTTTCCACTTTGGTGACAAACACATCTCC
AAGTAAATCATTTAAAAATGATTCTTGTTTTGCCTTTTTGGGGGTTGATGGTATATCGAT
GGTGGAAGGAACAGATTCAACTGCTGACTGATTTTCCTGTTTAGGTAAAGAGGGTAAAGG
GGGAAGAGTGTCTACATGTCTTTCACCTTGAATTTCAACATTAGGGACTATAGACTCTGA
AAGTGCCCCTGGCTCTTTTTTTATCATCATATTCAGACACTGAGGGTTCAGGGAAGCAAG
ATCTTTCACAAGATCATTGTAAACAGTGAATCTTCTTTCTTCCTCAAGATAAGGCAGTGC
CTTAAACCTGGGATCAAGCACAGTGGCTTTCATTAACAAGCTGTTTGCAGATGGATGAGC
TTTCTCATCATACCTATTTTCTAGGTCACCAACTATAGCTGCCTTTAAAGAGACAATGGC
AGTAGTTTCCCCAGTCACTGATGTTTTATAGACACTTACAAGTTTGTGGTGAAGGGGCAG
AATTATTGAAATTGTTGGACTTTTTTCATTGCACAGCATGGTGGTAGCCTGTTTTAGTGG
TTTCATTGCCTCCA
>ci|000060910|proj|Sample_C_D|2
AAAGTACAAGTCCATATTAATGACCTTTGTACAGCTTCCAGAAACAATGTATTAATGATG
TACCTATTAATACTCTTATCACCATCCAGAGTTATTGCCCTTGTCAACTTAGCCTCCTTC
ATTCTCTTACTGTCTTGTGAATGCAAAACTATAAAGTCGCGTAACACGAAAACAGCATCA
ATTTATTTCAATTTTCTCTGAATATTTAGTTATACCTTGTACTTCATGTATCACATCAAG
ATACCAAGATAATCCGACAACGAACAATATAAGATAAAAAACAATATAAAGTGCTGCCAT
TTAGTAAGCACCATTTAATTCATGTCTTATTGTAGCTTTTGCTGATCCTAACATATTTTT
TTCTGAATTGACATGTACATATTGTAGTAGATATTACCATCAGGGGAGATAATTTACCAG
CATTTTTTTTTTCTATTTGAGATTCACAACTGACAGCCACTTTTTTATTCCGCATACAAA
CATAAAAAAATTAATCATGATAAGATGTAATTTAACAATATACTAAGGGAAAGTATGAAT
ATTTTTGGACGAACAATATAAGGTGATGCCAAAAAATAATCAGATAAAGAACAATATATA
AAAGTGCTGCCATTTAGTAAGCACCATTTAATGCAATATCTTATTGTTGCTTTTGCTGAT
CCTAACATATTTTTTTCTGAATTGACATGTACATATTGTAGAAGATATTACCATCATGGA
AGATAATTTACCAGCATTTTTTTTTCTATTTGAGATTCACAAATGACAGCCACTTTTTTA
TTCTGCATGCAAACACCAAAATGAATCATGATAAGATATAATTTAACAATATACTAAGGG
AAAGTATGAATATTTTTGAGATTCATGTTTCAGTAAAGTAGCATAAAGCCTTAAGTGGGT
TTTACACACATCGTAAACTAAGCTTATTTCATATTCTTTAACACTTAACAAGCAATATGC
TGCATCATCAAAAATTCACTGAGTTTTTTTTTTGTTAAATTTGATACTTTCACATTGTGA
TATGATCACTTTGGGTATGAAAAAAAAAA
>ci|000060994|proj|Sample_C_D|2
TTTCATAGCGCGTGCCGTTTGCTCTTAATACGTAAATATATTCAAGTATCAATGTCATTT
GACATGGCCTTTTGTTGTTTTCGACTTTTAACTTATCACTTAATTGTTTTCGACTTTTAA
CTTATCACGGAATTTTATCCTTATAATACTGGATTTTACATGACTTATATGAACCTGTCA
AATTGTGTCATGATTGTTTGTTTCATATTTCATTAATCTAATGAGTGTTATCAATTATTT
AACTAAAGGCTACTGGAAGGTTTCTATAGAATCAGCTGGTCACGCGTTGTTTCAAGCCAC
GATAATTGAGACAAAATCTGTAATGTTGAGTTAATACACAACACGATATGGAAAAAATCT
ATTCTGTTTATAAGCAAAAGCAGTTCATTCAAATAAACGATACCATACTGAACTTTATTC
TTTGATAAAATCCAGAGAACGACATATAAGTCCTTAAATACATTCATGTGTATCTTTTGG
AGACAAAATAACATAAGCAAAAGCGGTTCATTCAAATAAACGATACCATACTGAACTAAC
GACATATAAGTCCTTAAATACATTCATGTGCATCTTTTGGAGACAAAATAACTGTTAATC
GAGTATATAATTTTTATATGGTAGGAAAATTAACAAGCATATATACAATGTACATATTAT
CCATAAAACACTGTCTCTTAATTATTCCATA
>ci|000060996|proj|Sample_C_D|2
GCACAAACGGTTTCCAGGATAGAATCGTGTTCACAAAACCTCCATTTCCGGTAGCGCATG
CGAATATCACCCAGCTTATGCATGCTCCCCACAAGGACCTTGAAGTTGAATTGTAAAGGG
CGGCTACTCCAACACTGACAGGGTCTCCGTTCGCAGAATCGTAAATACCATAAACGACTA
GACAAGCGACAACGCTTGCTACTACCCAAATGAAGAAATTGACATACTTGTTTATTTTCA
CATTCAGTCCTTTTTCGTGTAGTATGTATCCAGTGACTAATCCGACGATGTACGGCCCCA
TACGACAGTAGGGTTTGATGTAGTATTTCGTCATATAGTCGCCAGATGCAGCCACGTCAA
CAAAAGTGATGGGAAGATCATATGTAGCTGATATGATAGCAGTAGCCACAGTCACGCCAA
GNNNNNNNNNNNNNNNNNNNNNNNNNNNNNNNNNNNNNNNNNNNNNNNNNNNNNNNNNNN
NNNNNNNNNNNNNNNNNNTCCTATCTTTTTGAAGAAGTACAGAGGAACCAACATCAGAGG
GCTCAGTATGTAGAACTGCATATCGTTTGCTAGATACCATGCTACTCCCAGGCACATTTT
TTCGGAATGAACGAAATTGTTCACATATAAAAGGCTTGTCCACCATGTGGTTGAGCATGA
ATCAATCTCAAATCCATCCTTTGGCCATTCTGGTCCATCACCAAGGTAGCGAGATAGTGT
TGCATTGATCATCAATATCAACATGTAGGCGGGCGTGAGTCTCCAGAACCGATGAAAGTA
GAACAAAAACCAGTTAATTCGACCCTTTTCCTTCTTCATCTCCTTCATAAACACAAACGC
CACAAGTAACCCGCTCATAGTAAAGAAAGTATCGACTGCCATCAGGCCATTGATTATAGC
CATAAACGTCCAACGGGATACTACAGTTCTGGATATAGGCCATGGAGAAGGAGTAAGTAT
GTCCAAGAATTACCCAGGACATGCTCAGGAACCGAAGGCCATTAACAGATCCTAGAGCAC
CGCCTTGTTCTGCATTTAACAGCTTTCTCCCATTGGTCCACACAGAGAAAGACAGCAACA
GTTTCACCAGTATCCCATCGACACGTTCTGGTTGTTTTTCTTTCGGTGACGGAGATGGTG
GTTATTCCACCGGAGCTGTCGGGTAGATCTTAGGGATCGGGTCTTCTACTGCTGTTTTCT
TGTATTCTTCGGAGTCGATCGTGTAGATAATAGAGGGAAATTCGCCCTGTTTATTTCCTT
CAGTGACTTCAGGTATCGGGGCGTGTACGTCATGAATCGTCCTCGGCTTATCTTGACTTT
TTTTCTGCAGNNNNNNNNNNNNNNNNNNNNNNNNNNNNNNNNNNNNNNNNNNNNCAGAGC
CGCAAACAAACCACATATACTCAATGCAACGATAGCTTTTGTGTCGTACGTGGTGTCCGT
GTAACTGCATGATGTTTTGGAAGCATATATCGGCGTATCCCCGGCCGGAATTGACGACAA
CATTGCATTGACTAATACTAATATATCAGACTCGCCACATGTATCCGGAACGCATAAACC
TTCTTTCATAGTCAGAGGAAATCCCTGCATTGATGCTGGCACGCTGACCAAACAATACCG
AGTTGCAAACTCCTCTGGTGTAATACTAAGGCACTGGTCATACCTGCCGGGGAAGAACAC
GTTCCCTTCCAGGATTCCAGCTCGAAGCTTTCCCATACTGTCTAACATTTGAATAGCAGT
CATTGATCCTTGTGTAACTGACGTCATCATTATCCCCAGATCCCGGAGGCAGAGTGAAGA
AACACCTAATGATGTTAGCATGGCAGCTGGATCAAAGGTCATATTACTCAGGTTTGCTGA
TTCAAGAAATGTTTGAAGATCAGCGGGACCAGTGCCGAGAACTTCGGCGATGATGGCAGC
GGGATCTTCACCCACGGTTAACGTCAAATTTTCGAGAACATTTTCCAGAATTGGTCTAGT
CACTTCTGTTAATCCAGCTCCCATTCCGGCTAGGAGACCCTCGACAGCAGGTGATGTCAT
GGTAGAATCGTCAATTGTAGAAAGAAACTGAAGGAACTTGAGCATATTGTATAACATATC
TAAATCCTTATCATCCCCTCCAAAAAATGACGTGTTTCTAGATTGTGCAAATTCAAGAAA
TTGAAATATTGCGTTGAAATCGATCTGATCAACAATGTTTGATGTTTTATTCAGAAATGA
AAACGCTTCCTGCAAGGGAGCAGAGAAATTCATACCAGAGGAAATCGATGTGGCGAAATT
CATGATTCCTTTTGTGTAGATATCCTGGGGTAAGTTATTTCCCGTGGTATTGCCCTGGCT
AAAGTACTGACCATTTGTAAGTGTAACTGTGACGGCCAGAACCAAAGCGATCATCGGGAA
ATTGCAAGGGAGCAGAGAAGTTCATACCAGAGGAAATCGATGTGGCGAAGTTCATGATTC
CTTTTGTGTAGATATCCTGGGGTAAGTTATTTCCCGTGGTATTACCCTGGCTAAAGTACT
GGCCATTTGTAAGTGTAACTGTGACGGCCAGAACCAAAGCGATCATCGGGAAA
>ci|000061045|proj|Sample_C_D|2
TAACTGACGGTAATTACAGACCACCATACCTTGTGAACACAATTAATTCTTTATATATTT
CACATGCTATTTTAACATATCCATAATAGAGTTCTGCAATTAAAGCATATATGCATAATC
TGTAACAATTTGTTGAAAAATGTTCTTCCGCAAACATTGACATAAACGTGATTTAAAATG
TTATACTCATTCTAACAATGATAATCACATTGTTTATATAAATCGGGAAATTTGATAGAA
TGCTAAAGTCTAAATCTGGAAAAACACAAACCAAATGTACAATGATAAGACAGTGACGTC
ACTAAGCAGGTGAAACTAGTATAAATGGTTAGAAGTCCTGATGAAAGCAATACTTATTGG
ATGTGATCATCAATGATGTATATCTCAACATTAACCTAGCTTTTGTGATAGTTGTAGCAG
CTAAATATCTGAACGAGCAATCAGTTTGACTCCGGAATATCTGCTTAGTTAATCATTCTG
TCTACAGGTATATCAGGGAGAGCGTCCCGATACCTAATTAGTTCCGCTCATTGGCGCAGA
TTTACAAGCAATATTGATCTACCTTATAATTAATGAAACAATACCGGATGAATTCCTTTA
CCACTCTACAAGTTAATCATTCTGTCTACAGGTATATCAGGGAGAGTGTCCCGATACCTA
ATTAGTTCCGCTCATTGGCGCAGATTTACACGCAATATTGATCTACCTTATAATTAATGA
AACAATACCGGATGAATTCCTTTACCACTCTACAAATACTTTTCAATCTGACCATGCGGG
AAATTCTCCGTACAGAAACAAAGCAATATCTAGTGCCTAACCATTGCCGTGTTGTTATTT
CACATACTAGATTTAATTGATAGATTATAGTCACGGGAGTAATTATCATGTTATAAACTA
ATGCAAGCCGAAACCAAAGATCAAAAACAGCTGTAATAATATTGGTTCGTGAAACGAGAC
TGTGTTCTATAATTGTTTTGTGTTGACTAGAAAAAGATCTCTATTCAATATATCGGATAA
TATTGGTTCGTGAAACGAGTCTGTTCTATAATTGTTTTGTGTTGACTAGAAAAAGATCTC
TATTCAATATATCGGAGTAGGATTGATTACAAATGTCCATTTATTTTTGAAATAATTGTG
GATGTCTGAAAATGTTAAATATCAAAGCTTACAGACAGAGGTGTAAAAGGATTCACTATA
ACAGAATCAATTTGTACGTGATCGGACCGTCTGTTCAATATCAGGGACTTGGTAGAATAC
AGGCGGATATAATTATGTCTCTAATTATGTGTGTATGTGATATAGTTATAATGTGTAACA
TCCCTATATCACATACAACAGTCACGTTGTAGTTTTATGATTATTAAAACGTTTGACGAT
GGAAAGACTATCCGNNNNNNNNNNNNNNNNNNNNNNNNNNNNNNNNNNNNNNNNNNNNNN
NNNNNNNNNNNNNNNNNNNNNNNNNNNNNNNNNNNNNNNNNNNNNNNNNNNNNNNNNTGG
AAAGACTATCCGGGCCCTATTTAAATATGAAATTAACGATTTACAAATTTGTGAATATCA
GGTTTTAATACCGAGGCGTTTCGTCCTTCTTTGAGACTTTTCATGGGCGGAAAGTGTGGA
AATTTAGCAATCAATACAAATCTGAACTAATGCATAACTGTCGAAGGGGCGGGG
>ci|000061087|proj|Sample_C_D|2
CTTAGGATGCACAACTCCCTTGTAGAAACATCCTTTGCGTGGTGCTGGAGTAGGGTTTAT
TCCAGGCGTAGGGTTGACTCCTGGGGCTGGGGTAGGCATATTAGTCGGTACCGGAGCTAG
ACCAGTGATCTCCCCTGGTTTAGGGGTCATGGGGTTAGGGATGAACCCAGGTGTGGGTGT
GGGACCAGATGTTGGAATCACCGGACAGCTAGGCTCCTTACAGCAAGAGGGATCACTAGG
ACTTGGTACTAAGGTGCAGGCAGCTGGGACACTGGGATATCTCGAACACCTCTCTTGACA
TCTATAGTAACCGGTGGCAGCACTCTCACAGCGACATTTAGCATTACAGCCGTCATACCA
AGTCTGTCCCTGTTGGTAGTTCTGGCCCTTGTATTGGCAAACACTAGGTTGGGGAGCTGG
AGTTGGGTTGGGGTTCGGTGTTGCATTAGGGTTCGGATTTGGTGTTGCATTTGGGTTTGG
ATTTGGCGTTAGATTAGGGTTTGGATTTGGTGTGGGCTGTCCATTCGGATTTGGATTCGG
GTTAGGCGTTGGCCCTGGGGTGGGGACTGCATTTGGACAGTACACTTTCTGGCAGCATTG
GTCAGCAGGGTCCTTAACCAAGGTACAGGTTGATGGTATGTTAGGAATCTTTGGACATCT
CTCGGTACACTGGTAATGACCTGTGCTGCCATCTGTACAGATACATTGGTAAGTACATCC
GTCATCCCAAGTCTGGCCTGGCTGATAAACCTTCCCATTGTAAAGACAAGCATCAGATTT
TCCTGTTGTTCCGGGATTGTTGATCCCTGGTTGGGGCAGGTTGGAGCCCTCAATGGTTCC
CTTGGGACCTGTAACCACCATCAGAGGGTTGGTGGCATTAGGGTTGATGCACTGGGGTAC
TTGGCAACACTGGTCTTTGGGATCAGTTACCAGGGTACAGCCTGCCTTCAATGAGGGATA
GGTGGGGCACCTGTCATCACAGGTAATCTGTCTACTCATGGCGTCCTCACATTTACATGT
CCTGCAACAGCCGTCCTGCCAAGTCTGGCCCTGCTTGAATGGAATGCCATTGAACACACA
GAATGCTGNNNNNNNNNNNNNNNNNNNNNNNNNNNNNNNNCCGTCCTGCCAAGTCTGGCC
CTGCTTGAATGGAATGCCATTGAACACACAGAATGCTGGTGTAGGGGTTGGGTTAGGGTT
GGGTGTTGGGGATTGTCCTGGAATGGGGACTGGGGTTGTTCCTGGTACAGGTGAACAATC
AGCCTTCTTACAGCATGGGTTGTTCATATCCATAACTAAGCGGCAGCCACTCGGCAGGTT
AGGGTATTTTGGACACACTGTAGTACACCTGTATTTTCCAGTCATACCATCCTCACAGAT
ACAATCGTAGTCACAGCCGTCCCTCCAGCGCTGTCCCGTCTGGTACATGGCACCCTTGTA
CACGCATACCTTTGGTGTAGGACCGGGTGTACTGCCTACCCCTGGTACAGGGACAGCTGT
GGCCCCAGGTACGGGGATGGCGGTCAACATGTACGGTGGATAGGTGCCACCAGGGTAAGG
TGTAGGGTATGGGTAGGGGTTGGGCGTTGGGTTGACGTTGGGGTTAGGGTTCGGGTTAGG
AGTAGGATTTAGGTTTGGATTGGGGTTCGGGNNNNNNNNNNNNNNNNNNNNNNNNNNNNN
NNNNNNNNNNNNNNNNNNNNNNNNNNNNNNNNNNNNNNNNNNNNNNNNNNNNNNNNNNNN
ATTAGGGTTAGGGTTGGGTTGAGGAGTTGGCTGAGCAGTGGGGTAAGGATTATTTCCGGT
AATTGTGCCGACGATTCCAGTTGGGTTAACGTTGGGGTTTGGCTGGCCACATTGTGGAAC
CTTGCAGCATATGGGATCACTTGGATCAGGAACCATAACACAGCTTGGGGATATGTTGTT
GTACTGGGGACATCTGTCGGTGCATGTATAATGTCCAGTGACTCCGTCAGAACAGACACA
GGTACGGGCGCATCCATCGTCCCACTTCTGACCCTGGGTGTACGATTTTCCATTCATCAC
ACATACATTTTTGGGAAGTGGTGGTTTCACTGAGGGGGCCGGTGTGTTCACTCCTGGTGT
TGGTTGAGTGAGGAAAGGTGGGACATGTGTGCTGACTGGTGGATAAAATGTTGGCTGGAG
AGCAGGTGTATAGCCAGGCTTTAGAGTTGGTGTAAGGTTGGGGCAAGATGGAGTTCTGCA
GCACTGGTCATTGGGATCAGACACTAACACACAGTAAGCTGGGATCTGTACGAATCGTGG
ACACCTCTCAGTACATTTGTATTGACCACTGATCTGGTCAAGACATTCACATCTGTAGGT
ACAGCCATCATCCCAAGTTTGTCCAGTAGTGTACTGTACACCCTTGTATTCACACACACC
GGAAGGATTCTGTGGATTTTGTGGCTTTCCAATGATGACACCAGTTTGCCCGGTTGGTAC
TGGTGATGGGAATGGAGTCGCGACCGGGGTAAATCCTGGGGTAGGAATGACAACACATCG
TGGAATCTGGCAACAGGCATCCTTTGGATCCGTGACTGACCACTGATCTGGTCAAGACAT
TCACATCTGTAGGTACAGCCATCATCCCAAGTCTGTCCAGTAGTGTACTGTACACCTTTG
TATTCACACATACCGGAAGGATTCTGTGGATTTTGTGGCTTTCCAATGATGACACCAGTT
TGACCGGTTGGTACTGGTGATGGGAATGGAGTCGCGACCGGGGTCAATCCTGGACCAATG
TTAGGAGCCTGTGTATTTGGTGGTGGCTCTAAGGTAGTACCAGTTGGTGGCACCAATGTG
GGGTTTGGATTGGGGTTTACATTGGGGTTTGGATTAGGGTTCGGGGTTGGTCCTGGGGTA
GGAATGACAACACATCGTGGAATCTGGCAACAGGCATCCTTTGGATCCGTGACCAATGTA
CAACCTTGTTGAGCTGGATATATTGGACACCTGTCAAAGCAAGAGTAGTAGTTTTTGGAA
GCATCATCACATCGACATCTCTTAGTACAGCCGACATCCCAAGACTGGCTCTGAGTGTAG
GGCACACCATTGTACACACAGTAGGCTATTGGTCCTGGTTCCATTGAGGTTCCTACATTT
GGTCCTGGCTCAATTGTACTGCCAAAGCCAGGTGTAGGGTGGGGGGCGGGTGTGGGTCCA
CCAATCGGCCCAGGAGTCGGGATGTTATTGAAGTCACACAAAGGCTTCTGACAGCAGATG
TTCATTGGGTCCTGTACTAAACGGCAGTATGGAGGCAATCTCGGGTAAACTGGGCACTTC
TCGGTACATTCGTAATGTCCAGTCTTGCTGTCGACACAAACACAGGTATACTTGCATCCG
TCGACCCATCTCTGGCCCTGGTGGTACTCTGTCCCCTTGTACACACAGACCTCTTTGGGT
GCAGGAGTGGGTTGTAGGTTGGGGTTTGGAGTCTGTCCTGGTAAAGGGGTAGGGTTGGGT
GACGGTGTAGGGGTTCCGTAGCCGTTGATGATTCCAACTGGAACACCTGTGATGAGTTGT
GGGGAATCTGTGGGTCCTGGTGTAGGGAAGCCGTTCACTCCAGGGGTAGGGATACACTGA
GGAACCTTACAACACTGAGGGTCATTAGGGTCAGACACCAAAGTACATCCCGATGGAATA
CTGTCATACTTTCGGCACCTGTCGTAACACCTGTAAAAACCTGTAGTGGCATCGTCACAG
ACGCACGTCCTGTCACATCCATTGGTATACCACTGTTGACCCTGGGTGTACTGGCGACCA
TTCATGATACATACATTCTTTGGTGTCGGCTGTGGTGATGGGTTGGGGTTTGGTGTCATG
CCTGGTGAGGGATTAAGTCCAGGAGTTGTCTGTCCAATCTGTGGACCAAGGGTAGGGTTG
GGGTTAGGGTTAGGGTTGGGAGTCACACCAGGTGTTATACCTGGACTTGGGGTTGGGTTG
CACACAGCTACTCTACAGCATTGGTCAGCTGGATCAAGGGCTAGCCGGCAGTTACTGGGC
AGATTAGGGTAGATCTGACACCTCTGAGAACACCTGTATTTGCCAGTGGATGCCTCTGTA
CACACACAGTTGTAGTCACAGCCATCCTGCCAAGTCTGTCCTTGTTGGTAACTGACACCC
TTGTAGAAACACACTGGTGGACCTGTGGGCTGGGGCATGTTGGGCCCAGGGGTAGGGGTC
ACCCCCTGACCGTTGATCACGTTGGTGACAGAAGGAATCATGGGGTTGGGACTTGGATTA
GGATTGGGATTAGGATTAGGTGTAGGGTTGGGGTTAGGGTTGGGGTTAGGGGTAGCTCCT
GGTCCCAGGGTTGGTCCAACACCTGGCGTCGGAGCATTAGTCGACTGAGCAACAGGTTTA
CAGTCAGGGATTCGGCAGCAGCTGTCTCTNNNNNNNNNNNNNNNNNNNNNNNNNNNNNNN
NNNNNNNNNNNNNNNNNNNNNNNNNNNNNNNNNNNNGGCAGCAGCTGTCTCTAGGATCGG
TAATGAGGACACAACCGTCTGGTAAGGTGTTGTACCGTGGACACCTGTCGCTACACCTGT
AGAATCCCTTGGCGCCGTCTTCACACACACATTTGAGGTCACAACCATCATCCCAGGTCG
CGCCTTGCTTAAATGGTACGCCGTTGTACAAACAGGTATCTGGGGCATTGGGAGAAGGAG
TTGGACCAACTTGTGGGACCTGGCCTGGGTTGGGCACTGGTGTGTTGAGAGGGTTTGGAG
ACAGTGTAACGGTTCCTGTAACATTATTAACTGTACCGGTGAATTCACAGTAAGGCTTCT
TACAGCAAGGCTGGATGGCATCTGCCACCAGACGGCACTGAGCAGGCAAGGCTGGGTAAC
GCGGGCAGAGTTCAGTACACCGGTATCTGCCGTTCATGGCATCCACACACTCACAGTTGT
AGTCACAGCCATCCTGCCATTTCTGACCCTGAGTGTACTGCTGGTTCTTGTATTGACAGT
ATGTTGGAGCTGGGTTTGGGGATACTCCTGGGGCTAAAGTCGGGCTTCCTCCAGGGGAAA
GGGTAGGATGTTACACTTTGGAACTTTACAGCAAAGAGGATCCTTGGGGTCTTGTATTAG
TGTGCAATCGGGCTTCCTCCAGGGGAAAGGGTAGGCTGTTGCCCAGGGGCAGGGGTTGGT
ACTTGTGTAACAGACCCTCCAGTGATGACTCCGGGAGGAGGAGTTGGGATAGGAATATAT
CCTGTTGCATTGTTGTACTGGGGTGGGATGTTACACTTTGGAACTTTACAGCAAAGAGGA
TCCTTGGGGTCTTGTATTAGTGTGCAACCAGCCGGCTGCTGGTACTGAGGACATCTTCGG
CTACATCGGTAAACTCCAGCTGGTGCATTTTCACAGCTGCAGATATACTCACAGTCATCA
TACCAGGTTTGTCCCTGAGTATAGCTCTTTCCCTTGTACTCACAGACATCTTTAGGGAGA
GCTGGGGATGGGTTGGGACCTGGTGTGGGTTTGTACCCTGGGTATGGAGTTGGCGCAATA
GACTGGCCTGGTACAGGTGCCAAAGTGGTGACTTGACCGTTTATCTGACCAGCAGAAGGG
TTAAAGGTACATTCAGGCTTAGAGCAGCAAGGGTTGGCTGGGTCCTTCTGTAAGTAACAC
TGAGGAGGAAGTGTTCCGTACTTGGGGCATTTCTCAGTACACCTGTAGTTGCCTGTGCTG
GCATCTATACACTGACAAGTTAGATCACAAGCATCATCCCATGTCTGGCCTTGGCTGTAC
TTTGAACCTTTGTACTCACAGTAGTTCAGAGGTTTTGGTGCGGGCGTGGCAACTGGGTTG
GGGCCAATGTTGGGCCTTGGAGTGGGAGTGTTCGCTGAGCCTATGAAGATGCCAGGGGGA
GCTAGTGTTGGAATCATGTCTGGTCGAATAGTACCGGTGATGTTCTGTAGAGAGGCTGGG
ATGTCGCACTTGGGTTCCCGACAACAGCTGTCAGTGGGGCTCACCACCATGTGACACTCG
GCTGGGAGGTTGTTAGCATATGATGCACACCTGGTGTCACAGACGTACAGACCCTTGGAT
GAGTCATCACATCGGCATCGCTTGTCACAGCCGTCATCCCATGTCTGATCCTGGTAGTAC
TTAACACCCTTATATATGCAGTAGTTCAGCATTGGTGATGGGGTGGGTTGACCAGGCTGT
CCAGGTACTCCTGGGGTTGGAGCGTTGGTAATACCAGGGAATGGGGCTGGAGTGAGAGTG
CCAGTGATTTCTCCAAGGGAGCCGCCAAATTGGCAATCTGGAATCTTACAACATGGCTGA
CGGTAGTCTGTCACCAATTTACATGGGTAGGGGATGCTACCATAACGTGGACACCTGTCA
TTACAAGTATAGAGGCCTCGTGTGGCATCTTGACAGTTACAGCTGTATTCACATCCATCT
AACCATGTTTGGCCTTGAAGATATTGTTGTCCCTTGTACAGACAGAAGCCTATGTTAGGA
TTGGTCTGGTCTGGACTCTGGCCCTGGAAGGAACCTGGAGGTAGGGATGGTACAACACCC
TGACCTGTCTGGGAGCTGGACGTAGTCTGGAAGTTACAGTAAGGTACCTCACAACAGGCA
GGGTCCTGGGCATCCTTCACCATTGTGCAAGATGCAGGTACATTTTTGTATTCTGGACAC
CTGTTTGTACACCTGAAGAATCCATGTTCTGCATCATCACAGGTACATTTGTACTGACAA
CCATCATACCATAACTGTCCCTGTGCATACTGCTTGCCATTGTAGATACAGACCTTTGGC
CTGGGAGTGGTAGGAATTGGGGTGGTTGTAATCGGTCGGGGTGTCTGGGGGATAGTGATG
GGTGCGGCAGAGCCATTGAATGAGTTGACAGTTGGTGTGAAGTCACAGTAAGGCACTGTA
CAGCAAGAATCCTGAGGATCAGGAACCAGGCGGCAGAAGTTGGCAGGTAGATTGGGATAC
TTTCGGCACCTTTCGGTACACCTCCACTTGCCAATGGAGGCATCTTCACACACACAGTTG
TAAGAACAGCCATCCTGCCATGTCTGACCCTGGTTGTGTTGCTGGCCCTTATATAAGCAG
TAACCAATGCCAGGCCTTGAGGTGACAGAGGGCGCTGTTGGAGCCACTACATTACTGGTG
TAGATGTGTACGTAGTGTATGGTGTTATAGGTATTGTTGTACAAGTCGGTGACACTAGGG
GGCTCCACTATACCGTGGCCAATGTTACCCTGCTGGAAGGATGGAATAAGTGGCGTGGAT
GGGTCATTACAGACCGGCTTCTGGCAGCATGAATCATCAGGATCCAGGGACATATGACAG
CCAATTGGCAGGTTCTGGTAAGTTGGACACCTCTGAGTACAACTGTAGTAGCCAGTTTTG
GAGTCTGTACACTGGCAGGAGTAGTCACATCCGTCTTCCCATTTTTGGCCCTGAATGTAC
ATGTTTCCCTTATATAGACAGCCACTCAGAGTAGGAGCCGTGAATCCAGTGCCTCCTGTT
CCAGGCTGGGGTTTGCCACCAGAGGGCAGTGTCGGGGCAATCTGCGGTTTGCTGGGGTTT
TGTATGGAGATCATACCACCATTACCAATGGTATTGAGGTTATTGGTGGAGGTAAGGAAA
GAACCTGTGTCACATTGCACTGTGGAACAACACTCGCCAGCTTTCTTTGTTTCGTAGCAT
CCTTGTGGAAGATTGTTATAAGTTGGACAGGTATTGACACATCTGTAGTAGCCATATGCA
GCATTTTCACACACGCACTGCGTGTCACAACTGGCCATCCAACCTTGACCTTGGTGGTAG
ATACGTCCTTGGTACAGGCAGGTGTCATTAGGTCCGGGAGTTGGCTTCACATTACAAAGG
TTGCAGTGTTTTCTGCAGTTATCTGAAGCCCAACCTGGGAAGTTGGTACATACAGTCGCT
TCATAACGGTCACAGTTGGCCAGGGCGTTGACACAGGCAGGTGGCTGCGTTGGGGTGAGT
CCAACTCCAAGGCCACTGACAGATCCAGTTCCAGTAAAACTTCCCTGTTGTGTGCTGAAC
TCGCAGACAGGTTTGGAGCAGCATTCACCAGCTTTCTTTTCAAGATGGCAGTAAGGTGGT
AAACTGTTGTAAGATGGGCACCGATCTTGACATTGGATAAGCCCTGTGGAACCTGATGTA
CAAGTGCAGCGATACTGGCAGCCATCGTCCCATGACTGTCCCCCGAAGTATTGCTTCCCC
TTGTAGGCGCACACAGACATTCCAAATGAGTTTGTTGCTGGTGCAGTGACTTCAAAATTG
TTGATGTTCGAGTTGAAATTGCAGACAGGCTGCTGGCAACATTCTGATGGACTTCTTACC
AGGGTACATTGTGGAGGGAGGTTATAATACAGGGGGCATCTGTTGTAACAGCGGTAGCGA
CCACTATTTCCATCTTCACAGACACATTCGTAGTCACAACCATCGGTCCATTTCTCTCCA
TGCTTGTAGGATGTACCCTTGTAGCTACATTGCCCATAGAATCCTACGGCACTTGTTGCT
GGACCACAGAAGCCGCAGAATTTCCTACAATTGTCTTCAGCCCAACCCTTGTAGGTAGGC
TTCAAGCACACATCGGTTCCGTAACTTGGACAGTTGGTGAGGAGATCCACACAAGGTGGT
GGAGCAGTGGTATACAGGGGTTGACATAATCCGCAGTATCGAGCACAATTGTCCTTGGCC
CAGGGTGCATAAGTCGAACAAACTTGTTGTCCATATTGTTTACAGTTGCCAAGGAGATCA
GCACAGGGATCAGGACCAATTGTTCCACCTGGTGAGCTTGTCACTCGTGGAGCAGCTGTA
GCAGATACTTGACAAGCCTTGTTGATAATTTGAGAGGAAATAGAGTTGAGCTGATCAAAG
CTGTTCACTGTGAAAGTATTTTGGCTGTCTGGGTCATCTGCAATGCTGTGGAGTTCATTC
ACATCAACACCCGAACCAACACCAACAGCTAACATACCAATGTTAGCAAGGCGAGCCTGA
TCTGAGGCAGCAGATGTCAGAGAAGAGCTGCTGGATCGGCCGTCAGTGATTACGACAGCA
ATCCTTGGTACGTTACTACGAGCGCCGCTGTTTTGTGAGAACATCTGATTGGTCATGTAC
TTGATGGCATCGCCGGTATTGGTGCCTCCTTGCATGTATTTCATGTTGTCAATCCCAGTC
ATAACACCTCCACGCGATGTATAGGTGTCCAAAGGAAATTCCATTGATGGATAGTTGCTG
AACTGCATCAGACCTACATGTACTGCATTAGGACCAATGTTCAATTGACCAGTGATTCCC
TTCAGGAAGTCCTTAAGCTTGAGGAAGTTACTGGCTCCGATACTGCCAGAACTGTCTACT
AGGAATACAAGGTCTGCACGCTGCAAGCACTGGGCTGTGTTTGCTGACAGTGCTGGAGTC
TCTCTTGTAATGGCATGGTAAAGTGGGTAGGATAAATCCCCCAGAGAGTCGAAGTTCTGA
GCAGTGAAACTGTACTCATTTGACGGAGTGCTGGCTGCGGTGGAAAGCTGGGGTAGATGT
GCACCGCTTCCCACTCCAACTGAGTACAGCTTCATCCCTGCGTTCTTGGCACGCTGGGCC
TCCTGCTGGAAGGCTTGGGAATTGCTAGGAGGAGAGCTCATCACCATCACTCCAACATGA
GGCACACCTTGACGTGCACCATGAAGTGAACTGAAGCTCTCATCCGTGAGGAACTTTAGA
CCCTCTGTGGCATACGGCCGACCAGGCTGATACTGGATGTTGTCTATGGCACCAAGTATT
TGATTCTTGGTCTGGTACCTATCCAAGTAAAACTGGTTGTGAGCCGTTGTGCCATAGGTC
ACAATGCTTATTTGTATACAACCCGGAGAAGTGTCGTAGTCACTGATGGTAGACTTAATG
AAATCTAGTTCTTTAGGTTGTGAGCCGTTGTGCCATAGGTCACAATGCTTATTCGTATAC
AACCCGGAGAAGTGTCATAGTCACTGATGGTAGACTTAATGAAATCTAGTTCTTTACGGA
AGTTTTCCGCCCCTACCCCCTGTGATGAGTCTACCATAAATGTTATGTCCTGTTGTACGC
ATCCTTGCGTCCCCAGGACGGCGAAAACCGCCAGAAGAACACCGATACTTCGGATCATCT
TAAGGCGAGTCGA
>ci|000061984|proj|Sample_C_D|2
AGAACACCGGTGGTTCGACAGGGTCCTTAGTATGAGATATTCAACGTCATGGTACATCAC
CGGCCCGACCAGCACAAGCGCTCAGACGTCTTGTCTTGTTGACCTTATGGGTTCCAGTCG
TAAGGGTGTGGTTGGGGGACCAGTCTATAAGGGGATCTCGGTGACATGCCAAGGATCCAC
CTTCATCGCCTGTCTGTGACTATCCATAAACAACACCTCGTCCGAACTTATATTGTTCCT
TGATTTCTCCACTAACACACAGTTATAGTCGTTTTCACGGTTGTAACGTTTGTTCGATAA
TTTGCAAATCATCTTTCCAAGGTTTTTTGAATTGTTGACCTATAAACAACAAAAGAACCA
TTTATTACACAATGCAACTTTACCTTACAAGATTCAATCACCAAATCTCCACATTAAATC
ATACACACGAACCAACAAGACCCTAGAAACACTGACTTATCCAAGAAGAACGAAATAGTT
GTAGGATGGAGTTGTCATCATTTCTACAGTAAACCATGTATAAATATGTGACTTTAATAA
CTTTGATAAACTGAAGTTTATATTTGAGGTTGTTAAAGTGCTAGTTAGGGAAGAATCTTA
CCCTTGCATTTGTTTGGCACACTCATAACCACCAATGGTTGTTCTTCCTTCTTTCACTGC
CTGTTGTAAGGCTTCTTTGAATGCAAAACCTGTTTTCGCCATATTTCTTGTCTGCTCTGT
ATTCTCGTTAATTTCTGTTAATGTCATCCTTTTTCTTCGTTTTTTCAATATTTTACCAAA
TTCTGGTTGCTTTTGACAATTAAAATCCACGTTTTGGAAAGAGCCGGTAACGTTTCCGTG
CTGGCTTACTAAGCGAGGATGAGTAATGTGTCAGCAA
>ci|000062123|proj|Sample_C_D|2
TCTCTATACTAAAATGAGCAGCAGAATATGTCGTCACACACGCACATGCAAAATGGTTTC
TTTGAAAACTGAAGATCAAAACCAAGCATCAGAAGTCCAAAGTCGATCAGACGTTCCGGT
TACTGCCTCGAAGGAAAGGAGAGGGTAAGTGTTGGTTCACGTTCTTATTAGATGTTTATT
ACATCCTTTACTTATGGATTGTTGGTGTTAATGAGTAGATTTGGCGGAAATTAATAAAAA
TATGTGCATAAAGGATAATAAAGTTTAAATCTACAAACAAAACCTAGAGAGGTTTTTATA
ATGCGTTATCTTTGAAGTAAAACTTCACTAACCATGTCGATAGGATAAACCCTAAAATGC
TTCAAATCAAGGACACAGCTGACACCTCAACGTCAGCTAAGCTGTATGGTAAAAGTGATG
ATTTCTGCTTCCATTGGCAATGTTGTTGACAATGCAACGCTAATTTGAAATCCTGGGACT
GGTTCCCAATATCACATTTGCAGTGACAGATGTTGGCTGCTGACCAATCTCGGGTTTCTA
AAGATGCGAGGTGATGAGGAACATAAAAGATTTACGGTCAACATCATCATCTTATCATTT
TTATTAAGTATTTTACGAGTATTTTCTTGTGCTGTGAAGCTAGAAGTGCATATTCAGTTG
TCTTCGTACCTCGCTTTTGAGAACTTGACATTATCTGGGTTTAAACTCAGATTTTCTTGA
CTAGTGTAACCTANNNNNNNNNNNNNNNNNNNNNNNNNNNNNNNNNNNNNNNNNNNNNNN
NNNNNNNNNNNNNGTAACCTATGAAGAAGACACTTTCTCTTCCAGAACATTTGGTCTACA
ACTTACAGTTTCATTAAAAAATCATAATTACCTTATTCATCCTCGACAGAATATAACGGA
ATACACATGTGGTGTGTTCACTGTGTCGTTACGTGCTAGCTAATTTGGAGGAGTGTATGC
ATAGAAGTTTTTGACAATTGAAATAATAAATACTTGAATATGACACTTTATATAAAAAAA
ATATCACCGTCGGAATGTCGAAACTTCTATTACTACCGTGTCTTGCATAGACACTGCCAT
AATTACCTTATTCATCCTCGACACAGAATATAACGGAATACACATGTGGTGTGTTCACTG
TGTCGCTACGTGCTAGCTTATTTGGAGGAGTGTATGCATAGAAGTTTTTGACAATTGAAA
TAATAAATACCTGAACATGACACTTTATATAAAAAAAATCTCCGGCGGAATGTCGACACT
TCTATTACTACCGTGTCTTGCATAGACACTGTATCAATGAAAANNNNNNNNNNNNNNNNN
NNNNNNNNNNNNNNNNNNNNNNNNNNNNNNNNNNNNNNNNNNNNNNNNNNNNNNNNNNNN
NNNNNNNNNNNNNNNNNNNNNNNNNNNNNNNNNNNNNNNNNNNNNNNNNNNNNNNNNNNN
NNNNNNNAGAGCAGTCATATACCAGTCCTTATTCTAAACTCTCTTCTCGGCGACACATTG
ATAAGTACATGGTTTAAATGTCGCTCCTAAATCGCCTTTTATGGGTGGGATATCATTTGG
GTCAATCGCTTTAAACTGGATCCGTTGAACCATGGAAGTTAGGAAGAGAAACAGTTCTGA
CCTGGCGAGAGCCTCACCCATACACACACGGCGACCGAAATCGCTTTAAACTCGATCCGT
TGAACCATGGAGGTTAGGAAGAGAAACAGTTCTGACCTGGCGAGAGCCTCACCCATACAC
ACACGGCGACCGAAAAAGAATGGTATAACATGTTCCGTTCCGTGAACTTTGCCATCACTG
TCAATGAATCTTGATGGGTTAAATTTACCCGGATCCGGGAAAAGAACAGGATCAGTGTGG
ACAGAGCCGATGTTTGGAATCAACATGGTTCCTTGAGGAATTATATATCCTTTGAAATTT
ACGTCAGTGCTTGTTGCATGTGGCACACCGAGCGGAGCGATATTTCCACACCTGAGAATT
TCTGTGATTGTGGCCTCAATATACGGCATTTGTGGTCGGTCCGACAGGGATGGGAAACGA
CCCTCTCCTACCACCCTCGTAACCTCCTCGTGACAACGTTCCTGTACATCCGGGTTGTGA
AGGAAGAACAAAATGGCCCAAAGAAGAGTTGTTGTTGTAGTCTCCATTCCAGCAATAAAC
ATGTCTGCTATTGAATTCATTAGCTGAGACACTGTGAAGGAAGTGCCCTGTCCTTCTTTA
TTCTTTATCTCCTTTAAATAAACGTCGATGAAGTCTTTAATGTTTTCCTTGTCGTAGTCC
TTCGCATGGGCGTCAATCAATTTGTAAAGATACTTCTCGACTTTTTTGGCATTTTGAAGG
ACTTTTTTACAACCGAACTGATCCCCTGGGAGAAACCGGAGAAAAGGCATGAGGTTGAGA
ATCCCGGCGGGTCCGATAAGAGACAAGTTTTCTTTTACCATGTCTACCAGTTCTATAAAT
ACAGGATCGCCATGCTCGAACCTCTTACCGAATATAATAGCACATATAATGTTTGCAACA
CTGGTCTGGATACAAGAATCGGGATTCATGGCTTGTCCTTGTTTCTCGTCAAGAACATTC
AGAAATACTTCAACTTCTTCCATTATTTTTCCCTCTATACTTTTCTTGCCGAAGCCAAAA
TCCCTCATTCCTCCGATAGCGAATGTTCTGTGTGTCTTCCATTCCGGTCCAGATCTGCTG
GCAATTCCTTCGCCTTTTGTTATCACCCTGAATGCAAATAGGTCAGGTCTGTCAGACGTG
ACGTCACCACGCTTGACGAAGAGTTCCCGGAGTGTGTCGTAACCACTGACCGCCACCATT
GTGATGGACCCCACATGAAGAGTAACCAGGTCCCCATACTTTCCACGCAGTTTACGAAAA
GTTTCTATCTGGTCATTAGATGCCAAATTAAGTATGTTTCCTAGTAGTGGGAGTGGTGTA
GGCCCCGGGGGCAGGGATTTCAATCTCTTGTGCCTGTCCCACAGGTAATATGCCACACTT
AGAACGAAAAGTGTCCATACTAGTCCACTTGAGCCAGTTAAAGGTTCCAGTGTAATATCA
AACATTGTTACGTCTCAATGAGTCCAGATGTTTATACACACGTATACCGGTCTACGCTAG
CTATATATACCGCTATCAACGGGTCACAAAGCACAAGCGTTGATATTATGAAATAATGTA
ACTATTGCAACATTAAGTTATCGTGTTGCTTTGACATACTGATCAGGATTACGTCGCCCA
TATCTTATGGTATATCAATCCTGCGTGTCAGAATGCACATTTAATGTCCCATACACAACA
CTAGGGACAATAGCTCTAGCTTCAGTGAGGTATTACTATAGTAAATCTCCTGAGAACCTT
CGTTCCC
>ci|000062127|proj|Sample_C_D|2
ATATATCTGACATTTCCTTCCTTCAACGTTCTTACAGGCTCGGTACCAAGCCAGTGAGAC
ATTTTGCAACATGTGTCTGTGTTCTGCGTTTACTGTCAAACATGTACCTTGCGCACATTT
GTATATCTCTACTTTCTGACGGAGCCCAAACTACAGCTACCAGTATGCTTTGTATGTGGA
AAGCATAAATACAGGACACTATTTCAAGGCTTCTCTTGGGTTTTATGTGTTGGGCTGGTA
GTATAATTGATCCTGATTTGAGCACAGTTCATTTAAATGATGTTTCAGAATAGCCATGTC
GTTTTATCTACCTCCTGGGGAATCGTGTTTCAGGCACGCCTGACTTCTGTTGTGCAAGAC
GACGCCCCGAACGCCAATCTCCAAAATGACGCTTGTGGTATCAGTGAGGAGAATTTTTTT
GAAGCAACTGGTAGTGTCGGAATAATATGAATGAGTGATATCCGAGGCAGACGTCCGCGA
ATGAGTGATATCCGAGGCAGACGTCCGCGAAGCACCTCAGTCTAAGGAAACACTACTTAT
CTAATCGTACATATATCATTGTGATAACCATGTAGTATAGGCCAAAGCAAAATAGCAAGT
GATGGTCTGTGCGTCTGTAGAGGGAAGGTCACCATCATCAATAACACACTGCTGTCTGTT
GTCAATATTTATAAATCTCTCATATCCTGTTCTTGTGTTCTGCGTTTACTGTCAAACATG
TACCTTGCGCACATTTGTATATCTCTACTTTCTGAAGGAGCCCAAAATACAGCTACCGGT
ATGCTTTGTATGTGGAAAGCATACATACAGGACACTATTTCAAGGCTTCTCTTTGGTTTT
ATGTGTTGGGCTGGTAGTAT
>ci|000062585|proj|Sample_C_D|2
ATAACTGCTGTTATGGTTTTAGTTCCGTTAATATAACTGTTGTTATGGCTTTAGTTCCTG
TCAATACGATTGCTGATCTGTTGAAATGGTTTTAGTTTCGTCAATATAACTGGAAAGGAC
ACGCTGGTTTTTCTCTGTTTTAATCACATGGCTGACGTCGTTTTGGATGTTTTGGTATTG
TCAAGAGTTGCCACCGGTCCACCTTAACTGTTGATCTATTGAAATGATTTTAGTTCCGTC
AATATAACTGGATAGGACACGCTGGTTTTTCTCTGTTTTGATCACATGGCTGACGTCGTT
TTGGATGTTTTGGTATTGTCAAGACTTGCCACCGGTCCACCTCGCCATTACGGAGTACTT
GAAATATCTTGATTGATATTTCGCGAGACGGTGCTAATTTCATTCCCTGAATGGACAGCG
GCCCGTTGTTTACACTTATCTGAGCATTTTTCAAACATGCTCACACATAGACTTCCAATG
AATCCAATAAAGACTACCAGCAGGACTAATCCGAACAAAGATCCGAACACAATCCCTGTG
ATGGCTCCACGTGACAAGCCGCCAGACCCTTTGCTGTACGTAAGATAATACTCCCACTTA
CAACATGACGTTGTAGTGTAGTCACAGCAAACATCACTGCAGTAGTGATAATAATATGCC
CCATATATACTGTCAATGGCTTTACACTCGTCGGTGCTTGCAGGCGTGAGCAGATAAAAT
GCACAGGCAATGAACACACACCACAAGAAGCCCATCGTTAAAACTGGTTACTGGTGTGTA
TGTGTTTGTCGGTGATAGTTACGAGCTGTCTTTCGTTGG
>ci|000062797|proj|Sample_C_D|2
TTTTTTTTCTTTCAAGTTTTTAATAGAGCACAAACAGTATAATCACAGCATGTAACAGTC
ATAGAAATCACAATGATATCTACTAATAATTCAACAGTGTATTGGTCCACAAAACTTCAT
TTACCCACAACAAACTCCTCAAATATTTTCTACAATTTCCATCTTTTAAAAACACCATTG
CAACGAAGATGAATTGATGACAATATAACCCAGAGGCAGATCTGGGAGGTAAGGAAGAAA
ATTGGGGACCTATACTTTCAAAAATTCTGGATCTAATAACAATCAATTTAGTAACATTCA
AAATATTTCAGACTAATATGTGCATTTCATCCTGGATTTCTTGGACCATTTTAATAATCT
AAAAGCAAATTTAAAGTTATTGTTCCAAATGACACTTTTAACTTGGTTAAAAACCAATCA
CAAAGTCTGGAATCTCTGGATTTACAATATGGGTACATGTATTTCCAAGAGAAATAGAAT
ATTGAACTGGTATGGTGGTAAACTGACTAAAAAATAAATAAATAAATTTGTGACATATAG
GTGTGTATATACAAAGGGAGATAACTATGTCTTCCATGTTCATACATAACATACAGGTGA
ACACTTAATTATAACTTATCATAGCTATTGACGTAGTAAGCATTGGTAAATATTGAAAAT
TGCAATTGTATTTGATGAATATTTTAGTGAAAGGTGCTGATTACTTTTCATATATTGTAC
AATAACTTATCTATACATATACAGCTACATACATTGTACTATCTAAAGGATATCTTGGGA
TTCAGCTTACAGGACAATGAAATACCAAGTATGAAAATTCTGTAAGAATTCTTTTGATAA
ATAGTTGTCAGGAAAATATGATTTAAAGCTAATATTAGTTAACATCCCTGGGTAGGTAAT
TTATTACTGTGCTGCTTTACATACTTAAGAGTGTCACTGTAAGCTAGTCAGAAGTTAGTG
TTACATCAGTTATGTGGTTTGAAAATAATGAAGATGATACTATGTGGAACTAGATTAATG
AAAATGATATTTTCATGGGTATCTGACATTATGAATGCAGATTTTGACAAAGGTTTTTTT
AACAAAAGGACATACAAAAAATATACTGAACAATTTTTGTTCTTCTTAAGACAAAAATAC
TAGTATGGAAGAAATTGAAAAGAAAATATTGCAATGCAACATGATAATGATGTGACATGA
TTGAATTGTCAACATGACAATGTATTGTTGCCAGCACATGCTATCTTTCATATACTATCG
GGTTTGACAGAGAAATCGACCCTAGGGGGTGACAGAGAAATC
>ci|000062888|proj|Sample_C_D|2
TGAACTCGCCCATCACACGTGATATCTAACCACGCCCATCACACGTGATATATAATCACG
TCCATCTCACGCGATATCTAGCCACGTCTATCACACGTGATATATAATCACGTCCATCAC
ACGTGAAATCTAACCACGCCCATCTCACGCGATATCTAATCTCGTCCATCTCACATGATA
TTTTGACTCGCCCATCACACGTGATATCTAACGACGCCCATCACACGTGATATCTAATCT
CGTCCATCTCACGCGATATCTAGCCACGTCCATCACACGTGATATATAACCACGCCCATC
ACACGTGATATCTTGCCACGTCTATCAGGAGATATCCAGTCACGTCCATCGGCCATCACA
CGTATCTGATTATTTCCTTGAAGTGTTGACCCTCGCGTAGGACTCTGTCATCACGTCCAT
CTGTTCTAAACAACGTCTGTCACATGTTGATCTTAGCCACGCCCACCTGATATGGCAGCA
CGCCACCTCCATTACAGTCTATTGTTCTAAACAACGTCTGTCAAACGTTAATATAAGCCA
CGCCCACCAGATATGACAGCACGCCACCTCCATCATAGTCTATGTGAATCATGCCACGTC
AAACAGGAGATATCCAGTCACGCCAATCGGCCATCACACGTATCTGATAATTCCCTTGAT
GTGTTGAACCTCGCGTAGGACTCTGTCATCACGTCCATCTGTGTTCTAAACAACGTCTGT
CACATGTTGATCTTAGCCACGCCCACCAGATATGACAGCACGCGACTTCCGTCAGTCTGT
TGTTCTAAACAACGTCTGTCACACGTTTATCTTAGCCACGCCCAACAGATATGCCAGCAC
GCGACTTCCGTCAGTCTGTTGTTCTAAACAACGTCTGTCACACGTTTATCTTAGCCCATC
ACAGTCTATTGTTCTAAACAACGTCTGTCACATGTTGATCTTAGCCACGCCCACCAGATA
TGACAGCACGCCACCTCCATCACAGTCTATTGTTCTAAACAACGTCTGTCACACGTTGAT
CTTAGCCACGCCCACCAGATATGACATCACGCCACCTCCATCACAGTATATTGTTCTAAA
GAGTAAATGTCAAACGTTGATATAAGCCACGCCCACCAGATATGACATCACGCCACCTCC
ATCACAGTATATTGTTCTAAAGAGTA
>ci|000063336|proj|Sample_C_D|2
GAAATTTTGCATGTTACTTTATTCATTTTATCACAACAAAATACTATGGAATTTGAAATT
GATTTGAATAACAATTCATTTCACATGGGTTCAATTCCATATGGGGACAAAACCAAGTTT
ACAATGTCAGTATCAAGTGTGTCCACCACTTGCATCCATGCAAGCTTGGCACCGACGTTT
CAGGGAGCGAACTAACGTGCCGAAGAATTGTTGGGGAATATGGTTCACACTCTGATCAAG
TCTTGGCCTAGTTGATTTAACGTTAGTGGCTGATTAGGCAGTTGACGTAGACGATGTTCT
ATCGCGTCCCACAATGCTCGATTGGTGCCAAATCTGGCGAAACGGCCGGCCACGGAAGAA
CATAGATGTTCTGTTGGTTTAAGTAGTGGATAACAACATGCAACATGCGGACGTGAATTG
TCTTGCTGTAACGTCACTCAACGTTGTTGGGCACGAATGAAGGGCACAAAATGTTGTGCA
ATGATTACATCTCTGTATTGAATTTCAATAATATTATACCTTGGACTAACACAAGAGGGG
TTCTGCCATTGGCAGTGATCCCTCCCCAAGTCATGACACTGCCACCGCCAACAGAACGTC
GTCCTACGACGCAGGTATTTCGAAATCATTCTCCAACACGACGATACATCCTGCTACGGC
CGTCACTGCTATCCAAGTGAAATCGTGACTCATCTGTGAATAAAATATCCGTCCATTGGC
GTTGGG
>ci|000063715|proj|Sample_C_D|2
TAAGAAACCATGCGGGGAATATCAGATGAACAAGTTATTATGTTATCAAAGGAAAAGATC
GAAGCAGGAGCGAAATCCAGGTCACGTTTACAACGTTAGTATGACGTCACACAATGTCCG
TGTTCTCACCAAGTATGCACAAGATGTGAGCCGCTATACATTCCTTTGTAAGCCTGATAC
CAAAAGGAAAATATCTCTTCATGATTGCACAACTTGTAATCCCGTGAAAGGTCAAAGAGG
TGGAAACAACTGTAGACATACATGTCCTACCTGTGATTTAACATTGTGCGTACCTGGCTG
ATTTGATAATTACCATTCTCACAAAGACTGCCAAGGCATGCTTCATAATTACAGTGTAAG
TAATATACTAAAGTCATTATAAACAAAATTTCTGTTTACCTTTATCACTATCTTACCTGC
TTACCTGAGCGTTTGATATACAATAACAATTATGGATAGATTCATTCACATTTGGCATTT
TATTTTAAGGCGTGACATAGACTTTCAAAGACGTCATAACGAATAAACAGTTATTTTCAA
AATCATACCTTTAATTAAAAAATGATTCTCAACCCCAAAAAAGAATAATTTTAACTTTAA
GTTAACATGCTTGTTTCCAATACATTTGTGTTCATCGTGAATGAAATAGTAAATAATAAA
ATTTCTTATTTTATTGTTTGCATAATTTTCTTTTCTTAAAGTAATTTTTCCTTTCTACAC
AGGTAACTATCCGTATTCACTGTCATCAAAATTTACATAGACATAAAGAAGATCAAACAA
GGAATTGTTCCACATATTTTTTTCCATCGAGACGACAAATAAAACAAGCTTATTTACATA
TAGAACAACATAATTATTCAACTAATGAGTCATTATTTAAAAAAAAAATACTGCAATGAG
TATGCATATAGTAATACAGAACTAATTGATTGTGGAATATTAAATTTGATACTACATTTT
ATAACTATTTCGGCCAGGACTCGGCAGTGGTTTTAGAGGCCAAAAGTTTGCAAGTTTGAA
AAAGAAGGCCTAAACATATTTTTTGGCATAGCCGTAGGATTTTCTTTTTGCCCCGGATAT
GACCCGAAAGGTTGCGTTACTGGTCAAGATGAAGTATGTGATTGGTCAATGTAGCGGTAA
ATGCAGATAT
>ci|000063723|proj|Sample_C_D|2
AAAATATGTACCTTAGACACAAGCCAGAGTTTTATATGTACAAGTTATTACATGTATAGA
CATGTCGGTACATTATAATTATTTGTATCGGTCTCAGCACCGGAAGTTGGAAGTCGGAAT
AAAACGAAAACGCTGACAATCTGTTTGTCCTCCTCTTTTCAGATCATCCAATACATTTCC
CCGACCGCTCGATCCCGGTAACAGTAGCTTGTCAAAAAGCATATCCGTAGTGAACGCCTT
CGTAGTGTTGAACGTAACGGGGACCTCGAGCGTCTTGAAGCAGCAAATGTTTGTTTCGTT
TCTCAACTCGTTTCTCATTGAGATAGATTAAGTTTTTGTTTTGTTTTTTGTTTGCACAGT
GAGTATGCTATTTAGAAACTGATCATCCATGATCTATCAAGTTTTCTTCTCTAAGTCTTA
ATGATGTCGTAAATATTTTTAGTGTTGTCAATTTTGGCCACATCTAATCCTTCATAGTTG
CGAGTGTCATCCGTGATACTATTTGTCTGCATTCCATAAGATACTGGCGGCTGGGAAGAC
AATTTAAGCTTCCTTGATATCCTTAGAAAAAGCAAAATTAATCCAACGTTGCAGCAAATG
GAAATTCCTAGAAGAGTTCCCAGAATAGCGTAACCAGTGACGTGTTCGGTATTTGTGAAC
ATCGCTCGTGGAATTGCGTCTGTTTGGTTTTGGGAGACTTCACAATGACCAGTTTCCTTT
TTACATACACTGTTCTTGCAGTTATCAGAGCAGGGAAGATCGCAGCGAGTACCATAAAAA
CCAATATCACATTCTATGCATTTCCCAGCTTGCATGCTGCAAAGGTTATTTTCACAGTTA
GTAGGACATGCCTGATTGCAGACACTGCCGTGAAATCCTGAATCACATTCTCCACAATGA
CCACTGTCCTTGTTGCATACGTTTGATTTGCAGTTAGCAGGACAAGACTGATCACACTGA
TTACCAAAGAATCCAGCGTCACATTGTATACAGTTCCCAGTCGATTTGTCACATGTGTCA
GTACTACAGCCAGTCGGACA
>ci|000064680|proj|Sample_C_D|2
CCTTGATGATTTTTTATTTTCTTCTTCACATTTCTTAAATTTTCATTTCTTTTACCTGTT
TTTGTTTACAGATAGTAATGATGGCTTTTTCCTAGATCTTAATACACCCTGAAACACAAA
CACTTTCGAGGTATTCCCATACTTGACCATTGTATGATGTTTTGAAAAGAATCTATTGAC
AAATGAAGTCACTGAAAATAAAGGCACCGGCAAAGATTTTCTATAAATAGTAACAGTGAC
CTTGTCCTTGACCTATGTACCCTGAAACACGTACTCGTTTGAGGCCTTCTTTTATAGGAC
CAGTATATGAAGAATGCATTATAAAATAAAACTAAATCGGGAAACAGTTGGAATATGTTT
ATTAAAACAGCATCAATTCAATCTTTTGTTACCAGAACAAAATTCTGTACAGATTCATCA
AATTCAGACATAACATATGGATTTGAATCACTATGATACGGCCAGAATAAGAACCCAGAA
CTAGTATCAGAAACACCTTACCATATTGCCTGTTGTACAATATCGGGCAATAGATCCTTT
ATTCTCTTTCTGTATTTCTCTTTAAAGGTATCAGAGATGGAATCTAGATCACATGACTGA
CAAGGCCGATTGGTTGTCATGGAAACTGGAATAAATTCAATACTCCATTTTGACCAAAAT
GTACAAAAGTGTAACTGTGATAGTTAGGGAAATAATCTTCCCATTTTTTATTATAAAAGA
TCAGATTCAAAGCCGAGTTGTCATTCAATAAAAT
>ci|000064748|proj|Sample_C_D|2
TATAAATGTGAACTGATATCAAATAGCAATGGAGAAGGTAAACCATTGACGTATATTAAT
AAAATGTTGTTCAGTGTTAAAGTGTGGTTTTGTTTTGTATTCTTACACATTTATGTTTTA
AGAACAAAGAACACTTAACTCGCTTAAGAATGTTTTTAATTTATTGATATATATATATAT
AGCAACAACCATCAATTTGTTGAAGGACTTCAATGGAATACCCTGGATTTCAAAACATCG
AATGCAGATTTTCAGAAATTCCTTAAATGCAGGAAGCAACTTTGCACCTCGAAGCATATC
TTAACTTTAAAGTGTTAGGTTAATAAAATCCCTCTAAATTACCTCAGATCTTTAAGGTGT
TCTATTTATTGAACTCTGAGATTCAGAGAATGTTGTTATGAGTTAATACTCCAGTGTAAA
GATTTCTACATTCTACAACGAGAGGTTAAAGGATGTTTCGTTAACTAGAATTTTGCTAAT
AATGAGAATCTGCACTGCCAGGAGTTTGTGATCTCAATATCTTAATTTTTAATGAGT
>ci|000064868|proj|Sample_C_D|2
GGTTACAACCGTTTGACACCTCGTCCTTACCGAGTGTAACATCGGGAAGTGGTTGTCAAT
TTAATACGAGAACGTGTATAATATTAATGTCAAATGTTTTGTTCAAAATAAGTAAGTGTC
CGATAGCTTTGCTCTTCAAAATAAAGACACACTCGCACAAAAAACAAATATATATACACC
CTATACATAAATAACAACACTCTGAACAGNNNNNNNNNNNNNNNNNNNNNNNNNNNNNNN
NNNNNNNNNNNNNNNNNNNNNNNACAAATATACATGTATATACACCCTATACATAAATAA
CAACACTCTGAACAGGTTATTCAATTTTGAGTCGTTTGATAAGAATCTATATGATATTTC
TTTTCAAAGTATCCAAACTTATACAGTATGTTGTATGTAGTGTAACAAGTTGATGTTTCA
GAAGATAGCAACATTTCAGATAAGTTCCCCCTTTGAGGTCCCACCACTCAGTCTCCATGA
GTCTAATCAGCCTTATTTATGTTAATAAATATGCTTCAGACCAAACTCGGTTNNNNNNNN
NNNNNNNNNNNNNNNACGATGTAAGATGACAGTGACTTAAAAAGGATCAATGCGACCGTA
CACAATGTATTCAGAACAAGATCAACTACCTATCCTCCAATACATAAATCAATTTGAATA
TTGGACAATATACACCCTACCCATGCTAAAACGAAATGCATGACTATATCTAGTGAAAAC
AATGCATAATTAATTATTGGAAAGTACAATTTCATGTCAACACAATGTCAACAAAATTGA
AAGAAATTGGTTGAAATCTGAGGGTGAGAATCTACGGAG
>ci|000065430|proj|Sample_C_D|2
GCTTGCATGGATACCTTCGAACAAACACACGGGAAATTAGATAGGACGTTTCGGGAAGTT
AAACCTTTTATGCTTCATCGACGATACCTGTCATAACAATCTAGGTAAAATTCGGATTAT
AATTTCGTTAACATGGTGATATCAATTCTCTGTATTAGGTGTTTACAAGTCAAAATATGC
CATGATCGTTTGTATTGCCTTTAAGGCTCAATTTTACTTTAAACAAAATCACGGAATAAC
TTCTAAATATGAATATCATACATAGGTAGCTTTTGGTCTTATACAATCATTTTTATCTGT
ACGGATATTAATCTGTATGAGCAATATACATATACCAAAATATTTAAGAGCAAAATAACA
AAATTAATTAAGAGTTATATTTTGTAAATGTGGTTTTCAGATAAGAACAGATGCAAAACA
ATCACAAACAATCGATATTGGATACACACAAAATTCAGTTCCAGTGGCATAAATGACAAC
GACAATTTAAGGAAGGTTTTAGTTCCATTCAATATAACTGTGGATATGGTTTTACTTCCA
GTCCATACAGCTGTGGATATGGTTTTAGTTCTCGTCAATATAACTGTTGTTATGGTTTTA
GTTCCGTCAATATGACTGTTGCTATGGTTTTAGTTCCTGTCAATATAACTGTTGTTATGG
TTTTAGTTCCTGTCGATATAACTGTTGTTAT
>ci|000066087|proj|Sample_C_D|2
GTTTCTCAGAACTCCAGTGACCGTTTGGGCTAATGGACCTCTTGCTAGCATGGTGAATTT
TAATTTGGAGATTGGCATTGCCCCTCAGGATCAGTTAAGTTTACAAGAAAAATAATTCTT
TGGAAATTTGTAGTTATTTTCAGTAGGAAATAGTTCAAACTTTATCGTGATGATTACCTA
GACAGTTCCAATGGTACATATAATCGATACAATGGTAATTCAGAGCCGGGCCCATCACCA
GCATTCTGATCTGCCAGAGGGTTAATGTCAGTGAGAGGCAATAACCAAAAGGAGTTGAGC
TGGCTTAAGTTTTTACAAAGACCAAGATATGCTTGAAAATTTTTATAGTGAAAGTCTTGA
GATGCTTTGTTGTTAGGTCACCTGAAACAAAAGTCTCGGTTGACCTATTGTGATCGCCTT
TTGTCCGGGTGTGCGTCTCAAACAATTTACATTTTCAACTTCTTTTCAATTAGCAACGGG
TCCAGAGACCTGA
>ci|000066899|proj|Sample_C_D|2
TCTGCAATTATGCTATTTAAACAAAGCTAGCGGGTTCAAAGAAAATAATTGCCTTTTCTT
AAACAAATACAAAAAATGAGAGGTTTTTGTGTTTTTGTACCATAATCGTGTCTTATTTTG
TCAATAATCTAATGTGCTTCATTAACACTAAACTGTAAAATGAATGCAAAAAAATGTATA
ACTTTCCACTTTGCATCACAAAGTAAAAAAAGATTAACAATCAGCAGACGTCTAAATTTC
TGTCGCATTTTGTTCAGATGCCCGTTTGCTTCCGAGATTGACCCAACCATGATGATATGT
TTGATTAAATGGATTCCGACATTCTGACGTAATTGAAAAATGATATTACTAAACTAGCTA
ATCCACTCTAAGTGTACCGATGATTAGCAAAAACTTCTTCCGTTTATGTATTTCGATATG
TGTAATGTAGATGTATTCTGTGAAATGAGGAATCGTTTGGGATTACTTTAGATATATTGC
AGCCATCGTTAC
>ci|000067649|proj|Sample_C_D|2
TTTTTGAAAATATTTTCTTATTTTATTCAAAGAACAACAACTTTAGTGTTGTACAATGAT
AACCTACTTCTGTACAAGACAGCATTTCTTATAAATATAAATATGTGATGTGTGCTAGGC
ACATTCAGCAGTCTAGACTAAACTTACTTCTGAAATACATATTTGAAATTTCAAAAATAA
TTGTCAATATAGCATTGATTCTTGTAACAATTTATGCTGATTTTTATCACGAGATTATAA
TCCATTGATGCTGAATGGTTCCAATAGAAACAACTATTTATGTCAAGGTGCGACAAATAT
GTGCAATCTCAAATGATTGCATGTGTTCACTTTGAATGAAAAAGTGTTGAACATGAACAG
ATTATCATCACATTTTTTCAAATAATTACTTATTAAACAAAACATGCTATAAAATCTTTC
ACACATCCAATGCACACTTAACATTCATGAATGAAATTCTTTCGGACATTGTCGCTCGGT
ATGAGGAGTAGATGTACAGGTTTATGTAATCAAACATACTTATAATGAGATAACCTCTCC
CTAAGTCGGTTATGTAATTTTTTTTCCGTGAATGACTAATACTTGTGATATTTTCACATT
CATAGATAAGGAAATAGCTTTCTAAATATATCTCGATATCATCCCTAGCAATGTGTTAGT
GTAGCACCGAAACAGGCAGCCGGCTTAAAATAAATAAATTTGTGACTATGCAAAAAATAT
TCCAAAAATATACATACAGACGGCACACAGTTCACTAACAATGGCTAATTATCAAAAAGA
CCGTTACTACATGAATTACAAAAATAACATTTAAAATCCTTCAACAAAAATGCCCTGCGA
ATTCATCCATGATTAATCAAAACACGATAATTAACAACTTATAGAATATTCTCTTCACAA
ATATCTTGAAGAGTTTGTGAAGATATTTTGAGTTTCTCATACATTTGACAATTCAATGTC
TTAATCGGTGTTTTCTTTAAATCTAATAAGTAAATAAGATGCGTGTTCAGCTGTCCAGAA
TCCGATAGAAACTGAATCATTTTTCACAACCCTTCTTTTAGAAATGAAGACATTAAAATA
TGATGCATGATCATGAACTTTTAATTAATTTGAGAGATTTTTTTCAGTTTTAATATACGG
CTAAATCACAATAAGCTTTAGTGCTATAAAGTTGGGAAGCAGACATGGCTACATGTATAT
TTCTTTTTTTTTTAAATCAAGAAGAAAGAGCTGAAGATAGGTTACCAAAGAGATACATTG
TATAGCAGATAAGCACGAAAAAAATAAACTTCAACCAAGGCGTTTGAGATGATAGATTTG
AAACAGGAATTAGGTATCTTCGAAATCAAGGAGATCCGCTCTCTATAAACAGATTTTATG
TGCAAGGACGGAGTATAATACCAGAACCCTTGGATTTAGACGGTGGAATTAAGTTGAATG
TTATATAATGACTAGATAAGCTATCAAGGCTAATACAATATGACGTTAGAATGGTCAATA
TTTCAGATAAAGAGGCCCTCTAAGTTCAAGTAAGTTAACTTTAACCCGTATTTGGTATTA
CTATAACGAAATATGTTCCGTAAAAACTTTACGGTGATGCTGTTTCCAGGATTAGCACAA
ACAGAAAGAAAGAAGTGCTTCAAAAAATTATTGCTACAGTACAAATTCAAATGTAGATGG
GAGAGAACGCAACGTCAAAGAAAAACTCAAAATAATACATGAAACTCTTTTTCACAACAA
ATAATATGTTAAGTGACAATGGTTACCTTAAATAACAAAATATAATGACTGCTTACTACA
CTTAAACGTTTTATATACTAACTTTAAAGGTTATTAATTAAATAATTTATAAAGCTGTAA
GCATGCTATACAAAACTCTGGTAAAAGCAATATGGGGAATATTAAATGCCTGCCTACCAA
TAATTTTGCAGTAATGTATTTTTGGGCCTAATCAAAGCCACAAACAGTTCATGATCGCTT
CTCTAATATGGACTCCGCATTGAAATTCAGTTGTCTTTTTTCTTGAAACAGCTATAAGAT
TATGCCCTTCTGAAGTAAGCTGCTCAAATTGACAGGATTTGAAAACAACAATTTTTGTCA
AAAGCAGATTAGAAATCAAATCAACTTGAAATTAAATTACAATGAGTAACTGTTTGTAAA
AGAAACCGATCATATATTGTCAAAAACCCATCCAGCTAACGATTATGAAATCACATTGCA
TCCCCAACTCTGGAGAGCTGGGACCCAAGTTCACTTCCGGTCCAGAAAAATAACCATCCA
TCCCACAGGGGCTTGATACTATAATACATATATATATGGACCATCATTTGAAAAATCGTG
CCAAGCCCCTGTGATCCATCCGAGTTCTAAAAGACAAATAAAATAAATGTCTTCCTCGAA
TTTTGTCTGTAACAAATTATTCTGGAATAACGAGACAACTCTACAAGAATTAGGACCCAT
TCATCTGTCATGGCATTCTATGACGTCATGTCTCCGCAGTGCGCAGAACTGACGCACGGT
CATCAATAAATCGATTCAATTATAATGACCGTCGTCTACTGGAATGGTGCCATATTATGC
CTGGCAACGATCAGTTACCGTGGCAACCTCATCGACTGGGGTGTCGATTTCATATCAGTC
AAAGTATTATAAATACCCTTTTTAGGATTTTAACGTTTATTGTTCACCGTGTTTTCTTAT
GTTTTGAACTTAATCTCATGGTGAATGTGTTACTGTCGCTTGTATCCGAAATAAAACCGA
GTTTACTGATGGTGACGTATACTTCCTGTCCTGCGCTCAAGTGCACCAAAGAGTCGTACA
CGATATCGCTTCGGATTGCATTGACCGGAACTCCATTTGTGGAGCATGTCCGCTGCTGTG
TGTTTTTTACATTTACACAATGGTGAAAACGGATTTCTTTTCCGGTTTCCTTATCGACAT
TGCGGGTATCGAACACCAGTGTAGATGTATACGTATAGTAACCATCCATCGGAACCTTGA
AGGAACCATTGTTGTAGGTGATTCCTTGTTGAATGTGTTTACCCTGGGGTGGCCTCCACA
GAACCACGTGACCTTTACCGTTTTCAACATAATCTTCATCCACAACCATCCTTATGGCCA
CTAGCGGATGGGTGTGGTCAATCGAAGGAGTCTCATTTGTTGGAATCTGAGATTTTGGTG
TTGTAACGATTTGCACATGGGAATGGTTCGTGGAAATATCATCCCCGTCACTGTCATCTG
AAGATTCCAGATATTTTGATAAATAAATCGCTCCGAATATCACACCAAATAGAATAAGTG
TCCCTCCGATGATAGTTAATCCAATTTTACATTTTGACCAATAACACTTGTTTCTCGTCC
GTTTTTTTCGTCTGTTTCCTTCACCACTACCATCTGAGGAATCTAAAAACTGTTTTTGTT
CCTGTATACTATCTTGTTCAATATCCATCACATGATAGGAACTTCTTTTAGAGTCTTTGG
AATTATCCTCATAACTATCATAGCCACTAGACTGAGGAATGCTGATGGTCAAGGCAGACT
CTTTTCTCAGTCTGTCCAGTCTGTTTTTCTCGGCCGTATTGATATTGGCCTCATCGGTAT
TTACATTCTCATCCAATTCGTCGATTCGGACAGGTTTATGAAAACTGTCTTGAAATGATG
ATGGAAATGCAAACCCATGTGGTCCAATAGAATTAGAATCCGGCCAGCTTGGAGTAGGCA
TTGTTGTGGTTTTGAGTCCAACTTATCGTGCAGTGAGAGAAATACCTAGCCCGTTCAGGT
AAAATTTACAAATAACACATGTAGATCATCACATGTGTAAGCGTGTATGATGTACGCCGA
TTCGGTCCAGTTACATGTAGGCTGGCATCAGACACAAACCTGTTATACAGTTTTACACTG
ACAACCTTGTTATATAACATTGATCTTCTGTGTTTCCCGAACAGTAGAACAACTAACGAT
TCGTGTATTTACCTAGCTTTAACGGTACATGTACTCATGAGGACAGACAGAGATGG
>ci|000068868|proj|Sample_C_D|2
TTGTGAATAGCGACAACGCGCCTTGTGAAAAGCGACAACGCGCCTTGTGAATAGCGACAA
CGCTCCTTGTGAATAGCGACAACGCTCCTTGTGCATAGTGACAACCCGCCATATGAATAG
CGACAATGCGCCTTGTGAATAGCGACAACGCGCCTTGCGAAGACGAGGGAAGCCCGCCAA
CGCAACAAGAGTACATTGCAATTGCGGCAGAGCGACGTAATTGTGTAATTTTGTCGCACG
GCGCACTGTTGTTCTTAGTATGGCGCACTGTCGTTCTTAGTATGGCGCATTGTCGATCTT
AATATGGCGCACTGTCGTTCTTAGTATGGCAAACTGTCGCTGTTCGCTTGACGGGGACGC
CAATTCGACAGAACGTCATGGCCGACATGAAACACCATAGCTGTGGGATTACTTACGATA
GCCTGTGCTTGTTGAATCGCTGATACATATACAGTCGCTATGGGTACAACTTAATTGCNN
NNNNNNNNNNNNNNNNNNNNNNNNNNNNNNNNNNNNNNNNNNNNNNNNNNNNNNNNNNNN
NNNNNNNNNNNGAACCGAAGCAGTTAGTTGTTCTACAGTCGGAAATCGTGCGACAATGTT
CAGATACAAGGAAACCTTGGGACAAAGATGTAAAGAAACATGATTAAAACACAATATTGT
ATCCAATGTTCAGATGTATATGTTATGGCATTATACACCATCTCGTACCCAATACTCCGG
TATAGACCATACACCATCTCGTACCCAATACACAGGTATAGACCATACACCATCTCGTAC
CCAATACCAAGGTATAGACCATACACCATCTCGTACCCAATAC
>ci|000068978|proj|Sample_C_D|2
TTGCAGGAAGATGGTAGCTGGCAGATAGCCTCCCTGGCTTCCCTCTGGAATTCCAACATG
GCTTTGAAGTGCTGACCCACTTCATCTGAACAGCTCGAAGTCAGGGAAGTGATGTTTGAC
ATCAGGTATGGCAAATGACTGCAGAACGCTGCATTGTTGGTTTCCATCACCTGTCCTACA
GCAGACATTGTCATCCACAAAGCAGGAAGTACCTGGCAGGACTCCGCCTCATTCAAGAAA
ACGCAGGTTGTATCTTCCCGACACATGACCTTAGAGATTTCGTACACCTGCCACATGTTT
TGTCCTACAAAGGTGGCCTGTGCAGTTGACAGGTAACCCCAACTTTCTGCATGCATTTCA
GCACCCATGCACTCAAATGATTCACGAATAGCTGCACATTGTAGAACCTTGGCCTTGGCG
TGGTTGGTTTGGTAGTCCTCGTTCATGCCTCCAGTTATCATATTCCACATGTAGGTCATA
CCATCCATGAGATAATTATCGGCAGCTGTCCCCATATCCATATTTGGCATCATTGACGAG
TTGGCATTACCTGATAGTGCATCCCTAATTTCACTGGACATATTCGCTAAATTCATCTCG
ACCCTCCTGTTGATTTCTGATAGTCCAACCATGTATGGGTGGTCCATGAAATGACTGGTC
ACTTCGCTGGCGATCTTGCCTCGGATGCGTGCCATATGAGCCATCATCACATCTCCAGTG
ATTACACCGATGGTGTTGTAAAAGAACTTCTGAATGCAGACTGCAAGGTCACCTTCACAA
ACAAGATGTCGGTTTGGTGTTGCATGTTTGACAGCCTCCATCATTGTTGTCTTTCCGAAC
ACAGAGCAGTGCTGTAGCTTTTCCTTCAGACAAATTTCAGTCATTTCGCGAGCCAGACAG
ATGTGTTGATCCTGCATCTCCTTCATATCAGAAAAGTAGGTCAAGACATCAATGCAGTGC
CTTGCCTCATCCATACGACAGTGTTTCGATTCATAACATGGAACTATGACAACCTGGGGA
CACAACTCGTACGTCTTTTTCACAGCCGTCCGCACTACAGCTTCGACAGGTATCATGGTA
GAACTATCACACCCACTGGCCATCTTCTCGACACACAGCATGGCTTTAGTGTACTCCTTA
TGCATACTGTTACAATCCAACATTGGGCTGTACAGGTGCATCATGACATGGGCCACACAT
TC
>ci|000070473|proj|Sample_C_D|2
TCGTTATGGTGGGTGACCTTGTTATATCCTGAATGTGAGATGACGTTCACAGCTCTGTGA
ACCTGACTGGTGTAAATGTGGTTCCGATCATGTATCCCAGTAGCGACTGTCCAATGTGAC
GTACCGGTATCCTCGAAGCAGTGTGTGGCCGTGAGCACCCATTGGTTGCTNNNNNNNNNN
NNNNNNNNNNNNNNNNNNNNNNNNNNNNNNNNNNNNNNNNNNNNNNNNNNNNNNNNNNNN
NNNNNNNNNNNNNNNNNNNNNNNNNNNNNNNNNNNNNNNNNNNNNNNNNNNNNNNNATAC
TCCCCAGGGGTAGCAATGGTACCTCCCACAATCTTCGTGTGCGCTACGGAACTCGTGCCA
CATTTACCTGCCGAACTACTTCCGGAACCTGATAACGAGGCTGGTGTACCGGATGAGATT
TGGGGACTTGATGTTTGACCATGTGACCCGGAACTGCCATGTATACCAGAGGTAACGTAT
GTTGGATAACAACATCCCTGCATAAATCCACAGAAGCTTACTGTGAAGGAATCTCCGAGG
GGACAGTAAACCGTCTGAGCATAGAGGCTGACGCAAATTCCATGGAGAGTGGCCACACAC
GCCGTTGTTGCCACTGACGGA
>ci|000070792|proj|Sample_C_D|2
GCTTCATGTATTCCTCAAGTTTTGTCTGTGGGAAGTAGGCGTGGCACTCCACCTGATTCG
TTACTGGCATAACGCGCGCGACTTTTCGGACTCTCTCTAACTGTGCGGCGTTGAAGTTTG
ATATGCCAATACTTTTGGTTTTTCCCTGGTCGACGAGTTTTTCCATTTCTTTCCAGNNNN
NNNNNNNNNNNNNNNNNNNNNNNNNNNNNNNNNNNNNNNNNNNNNNNNNNNNNNNNNNNN
NNNNNNNNNNNNNNNNNNNNNNNNNNNNNNNNNNNNNNNNNNTGGCAAGCTTCGTACAGA
TGAAAATGTCTTCCCTCTTCAGTTTGCCGGCATTGAAGTACTCGTCTAGGACTTCGCCTA
TTGCTTCTTCGTTCAGATAGTTGTATGCCGTTTCGATGAGGCGGTACCCAGCGTCCAGAG
CCGTCCGAACGGCCGTCTTTACTTCTTCTG
>ci|000071258|proj|Sample_C_D|2
TATATAACAGTGACTCACAATGCCCCGATATATAACAGTGACTCACAATACCCCGATATA
TAACAGTGACCCACAATGCCCCGATATATAACAGTGACTCGCAATACCCCGATATATAAC
TCTGACTCACAATACCCCGATATATAACAGTGACTCACAGCACCCCGATATATAACACTG
ACTCACAATACCCCGATATATAACACTGACTCGCAATACCCCGATATATAACTCTTACTC
ACAGCACCCCGATATATAACTCTTACTCACAGCACCCCGATATTAACTCTGACTCACAAT
ACCCCGATATATAACAGTGACTCGCAATACCCCGATATATAACAGTGACTCACAATACCC
TGATATATAACAGTGACTCACAACACCCCGATATATAACAGTGACTCACAATACCCCGAT
ATATAACACTGACTCACAACACCCCGATATATAACAGTGACTCACAATACCCCGTTATAT
AACAGTGACTCACAACACCCCGATATATAACAGTGACTCACCGTAACCCGATATATAACA
GTGACTCACCGTAACCCGATATATAACAGTGACTCACCGTAACCCAATATACAACAGTGA
CTCACAATACCCCGATATATAACAGTGACTCACCGTAACCCGATATATAACAGTGACTCA
CTGTAACCCGATATATCACACTGACTCACAATAACCCGATATATAACAGTGACTCACAAT
AACCCGATATATAACAGTGACTCACAATACCCTGATATATAACAGTGACTCACCGTAACC
CGATATATAACAGTGACTCACTGTTATATATCAGGGTATTGTGAGTCACTGTTATATACC
GGGTTAGAGTGAATCAGTGTGATATATCGGGTTACAGTGAGTCACTGTTAT
>ci|000071433|proj|Sample_C_D|2
GTTTAAACATTATTTTATTCAACAAGACACAATAACATTACATATACAGAAAATAACAAA
TGGGATGGGAAAACAAGCTTAAAGCTTATATTATTTCCTTTCCCAATCACACAGAAAAGC
AAATACATCTTCGGAACTAGGACACCTTAATTTTGATAACTAAGAACAAAATAATATTTC
ACATAGTTATATAAATATACATGAGTTGTAACAAAAATGATAAAAAAAGAAACCGAAAAA
AGAAAATTTCCTTGAGTAACCATAGAGTTTTGAAGGAAATTTAGTTTGGCCTGCTTTCTA
CACATCGTACATCTATGTGTATATATTAACAATCAAATATATAATTTATTTATTAACATT
GGTAGATTACTTAGACTTAAACATACATATTACTACATATACAACAACACCCGCGTGTAC
CTTTACATACAAAATACTTTCGATGCCTGGGAAGCCCGAGGTGTCCAGGGGTTGGGGAGA
GCCCTACCAGCGAGGTGAAATCATTTTCGTTATATATGTATCATACGTATACATTTATGC
TGAACACGTTTCAGTTTCTTCCTAGTCAAGGTTAGACGAAATTAGTGAACTAATGATATG
TATTTCGAGGCGAATTTAACAAAATATTTTTTTTTATGCAAGGACACGCAAACATCAAAT
ACTTTTACCGAGGCGGCCATGTTAACGTTAATTGTTTGAAATATAACCATTTTGGATGAT
AGCGCGGAACGTCTGATCCTGAAATTCAGCAAATAAATTATCTTTATTATAATAATTGAC
ACTAGCAGGTCAGTAAAAATCTATAAAAAGTCATCATCTGATTGGGAAATGTCCACGACT
CGGGAGTTTCCTTCCCTCAGACAGGTCAAAACAATACCCCAGATAGGAGGTTAACTCAGG
TTTATGTCACAAGCGGTCAAAGAAGTAATGTTGTCATAATTTGTAATAGGCAACTATTAC
CGCTTGTTTAGCCAATTTCAGTACCAACTCCTTATATTACATACACTATGTATATACATT
TTGTATATGCATGTAGCTTAGAAATTGAAATATATCTTAACGTAACACAAATACAGAACA
AAAAGTAGAATTGCCAACTCCAACATAATATAAAACAGGACGCGACGGTCATCAGGGATG
TCCTGATAGGAACGCAACTTATGTCGATGTTTGTTTGAATCGCATACAGCACAATTCCCT
CTACGTGTAGTAATGCTCAATGTTAAATGAGATCTAGGTTGGTATACATTCCATGCAGAT
CCACAAATCATTCTCACCAATTGACAGTACATAATATAAACCATCCATCTTTTACAGACA
GACTGTGTAGGGGTGTTAAGTATCTTGTAAATTTTATGTTCTCGGCGATGGAAAACTTCC
AGGATTGTTTTATCACTACCACACTTAAATAAATGGCACATGTCTCTGTGAAAATCAGAA
CAGTCTTGTCTTTGCGATCGATATCGGCGCATTTCTTCGTGAATTTCTACACGACGTGAT
GGGTTTCTATTAAAAGATGATTCACATGACAATGAGTCTATGGTTTTATCAAAGTCTCGC
GTTTTTGTTTCTAGTAAAGAAGGGATGTTTTTCCGACGAAGGTTTTTCACCGACTCCTTG
ATTCCTTGGATATCATGATGAATATGACCTTGGAGTCGACATGCGTTGCACATTACGCGC
TTGCACGTGTGACACATATAGCTTGCACCTTCTTCTGAGTGTATCGGACATGTTTGTTTG
GCTCTACTTAGTTGGATGACATCCCGTAGAAATGGGAGAGAATTCATATCGTCAATGTGT
AACACCTGGTGACTACACTCGATCCAGGTAATGTTTGAGCAGTTTGAGCAATGTTTGCAT
AGGTTTAGTTTGCACGTTAGACATACATATATGCCACCGTCTTCCTGACAAACTGCACAA
ACACGAGCTCGCCCAGCAGACCTCAGTGTATCAAGTACATCATTTACACTAAAGTTCCTT
GACAGATTATGTATGTCTCCCTTTTTAAGAAAATACGATTCCTGACACAATGGGCATTTT
CCCAACTTAAGTTGTAATCGTTGGTAGTCTTGCAGGATGCACTCAAAACAGAATGTGTGG
CCACAGCTAAGAACTCTTGGATCTTTTAATACATCTAAACAAATGGCACACACCAGTTTG
TTCTTTATGTCTTCAATGACATCCCCGGCAGCCATCTTGTAAGGTCGTGTGGCCAGTTAC
CTGCACCCATCAGCAAACATAAGTACCAAAATTATTTGGCATTCTTTGCGGCAGTGGATT
AGTTCCTGGCGTGGTATGT
>ci|000071556|proj|Sample_C_D|2
CTCAAACCGCCATAGAATGGATTGTCTTGGCCAAACACTTCATAGGCAAGTGATACAACT
GCCCAGAGGTCTGATTTACTGTAATCCAACTTAACATTACGTCCGGGCTCTGTACAGGAT
ATCTCTGGTGGCATCAAGGCTCCGTTTCCGCCTTTGTTAATTTCATCAGTAGGATACGGA
AGATGTAATCCGTTCTCACTATCAGCTAAACAGCATCCGAAGTCACTGATCACAAGGTGG
GGGGTAGTGTCATTGTTACAGTCCAGTAAAATGTNNNNNNNNNNNNNNNNNNNNNNNNNN
NNNNNNNNNNNNNNNNNNNNNNNNNNNNNNNNNNNNNNNNNNNNNNNNNNNNNNNNNNNN
NNNNNNNNNNNNNNNNNNNNNAGAGGAGAAGACACCTGGTATGGGCAGATAACTCCTCCA
GCTCTAAAAACTGTCACAGAGTCTGATCATACTTTTTCATCACAATGAACATGGTCTGGT
TACGACCCAGGCCTTGAGGGTTTAGTCTTTTGGAGAGAGCGGCCGGGTAGTTATCCAACG
CACCAGGCAGGTCAGGTAAAGGGTCGACAA
>ci|000071635|proj|Sample_C_D|2
CCCAAAAAGTTTATGATGTAATGACTTAAAGTTACAACACAGAATAATACTAGCAACAAA
AATAAAAACATTGAGAATAATACAAACAATAAGCAAAATACAATTGGAAAAATACAAACA
ATAAGAAAAATGCAAGCAATGAGAAAAATGCAAACAATGAGAAAAAAGCTTAGTACTGTA
TAATCAACACAATCAGGGTTTTTGATAATGATATCACGATTTATGTTTTAGCACATAAAG
ATAGGTACAAAATTACAAAATATATTGATATACATGTAACTCCATTCACATACACATTTT
TAGGTGTATTATCACTTTAGATAAATTTCCGTTTTCCGTGTAACATTGATATCATTATCA
AAATTAGATAGAAACCGCTGCGCAACTCATTGAACAATTGAATTCTTAGTATCACTTATA
TTTAGAATATGAAAATATTAATTCCATCTCATAATTAAAACCCTTCGAAAATTTTCAATT
GAATAGAAAGAGGATGGTAGTTTCCGCTTAGGGTCATACTGGTATGTAGTTTCCTGTTTT
AATCGAGATCAATCAAATGACCACCTATATATATATATATATTATATGTACATGTATATA
TATATAACTCAGTACGACATTTATCATATCCATACTAATTCCATACCTTCCAGAAAAATC
ATAACCGGGAATGCATTCATAATGATATACAGTGTATACACCATCCACCCCAACAACTGT
ACTCGTTCATTTTCACTGACATGGCTTATAAGCATTTAGAAAAATTCAAACTCATTTGTA
ATGAGTTTGTACTGAGCAAATCCAACCATTTATACTCGTTTTTCAGTAACAGGATAAAAA
TAATCTNNNNNNNNNNNNNNNNNNNNNNNNNNNNNNNNCGGGTTTGTACTGAGCAAATCC
AACCATTTATACTCGTTTTTCAGTAACAGGATAAAAATAATCTTATTATCTTTCACTGGT
ATATTTACATGTCTTCATATCATCGTAATTTTATGGTGTCAGAAATAAGATCTTCATACG
AAAACCTTCCCTTCAAACTGACTGGCAAAGAAAATACTTAAGGAACATGGTAAACAACCA
TACACTTAAACTATCAAATATCTACGTCGATGGACATGCAAAATGTCATGTAGGGCTTGA
TACTGATTTCCCTATCCTGTATACTACAAATACCACTTTCACCGAGGACAGCTGACACCA
TTTATACTTACAAGGAAGTATAGCACTGAATTATACATCTGTACATGTAATTACACATCT
GTACATGTATTTGTAATTTGAAAACTCATGATGAACGGGTAAACCGTAACACGGAGGTTT
TTAGTTTACTCCCACAGATTGCTGGTTTTTTTTATAATGTCATATTTTAGTGTTATTAAA
AAACTAAGTTACTGTTTCCTAATCAAACC
>ci|000072073|proj|Sample_C_D|2
CAAGATCTTTAGAGGAAGAGTGTTCTTCGGCCGGCCCTGATTTGATAAAGTCAGTTTTAC
TGTTGTGATATGACGTGGAGTGTGCCTGGACCGCTTCTGATTTGATTGCGTCCGTTGTAC
TGTTGTGACGTCCCGTCGGATTTGGGGTTTTGGCTGTTTCATTCTTACATTCCTCATCGT
TCTCATCACGAATACTGTTGTGACGTCCCGTCGGATTTGGGGTTTTGGCTGTTTCATTCT
TACATTNNNNNNNNNNNNNNNNNNNNNNNNNNNNNNNNNNNNAATAAATTTTCGGCGGTC
AGAGGTTTTTCTGGAAGATTATTGATACAGTCATAAAGTTTCGATAACATTAATGAGTGT
CTCACAGAACTGGTTGACATATTGCCTAAAATCAAAACTTATCACTAACCTTTGATGCCG
AAAATTCTTTTTCAAGCAGAGTTATATGTACACTATTAATCCTTCTTTTGTTATGTTTAC
TCTTTGTGTATTATTGCTAGGTAACGATTATAAATATATAGTGATACCTGGTAAAATACA
TCCTAATACTTATATTAGTAAACCTCTTTTACTTTCCCAGTATACCTTTATGTTTTCTCA
ACACAG
>ci|000072177|proj|Sample_C_D|2
AGCATGGTTGCAACTTTATTGCCTCGTATGGTACATGCACACTATTAGCCTTCACAAACA
TACATCAACTTTCTCCTCAGAAAGCACTTAATATTATAAATATGCTTACTATGAACATAT
TAATTTCATACAAACCATAAGACAAGGTCATGATCAAATATCAATTACCTCTGAACCATA
TGACAAGGTCATGATCAATTATCTCTGAACCATATGACAAGGTCATGATCAATTATCTCT
GAACCATACGACAAGGTCATGATCAATTATCTCTGAACCATACGACAAGGTCAATTATCA
ATTACCTCTGAACCATACAACAAGGTCAAATATCAACTAGAATTGTCGCCAGGATAGCTG
ACTAATACCCCTGCAATCTGCACGAGTCAATGGTGAATTGGAACTGTTAATTAGAGGCTA
ACTAAGATAACCCAGTAATAAAGTGACCAGTTGCCATAGCAA
>ci|000072995|proj|Sample_C_D|2
GTAATACCGCCCAGGTACAGGTATATACCGGGATCAGTAATACCGCCCAGGTATATATCG
GGATCAGTAATACCGCCCAGGTACAGGTATATACCGGGATCAGTAATACCGCCCAGGTAT
GTACCGGGATCAGTAATACCGCCCAGGTATGTACCGGGATCAGTAATACCGCCCAGGTAC
GTACCGGGATCAGTAATACCGCCCAGGTATATACCGGGATCAGTATTATATCTGGATGGT
ACTGCAGTTTACTTGTATGATAGTCACAAAATATACCAAATGAATTATTACTCAAATGAT
ATTTACATTTGGTGGATTATTTTTATTACATGGTGCTAAAAATCAAGATATCTCCATAGC
AAAGATTTAAAATGTGTTAAATAATGAAATGCTGATGTTTCTTAGCCACATCCTGTCTTC
AACAAATCCTTAATCATTGTGGAGGACAATGTTCCATGTGGGATGACATCGTCATAGGAT
TGTAGGATCGACATGAGAACCTTGATCACTGACAAGTCAAATAATCACTGTATTGCATCA
CTCATATGTATTATGAACACTTGTATGGATGTCTGTGTGTAGAATCAGCTCCGGCCTGTA
ATGTGGTGATCAGGTTCCCAGGCCACCGGTGGGATCTCCATCCTCAACCTTCTTGATGAC
CTTATTGACAAAGTCTGTGGTATGTCCTGCTACCATAACAGTGAGGTGTTTTTTGATGAG
GGTATCGAGCTGGGAGGATAGGTTTCCCTCCTCCTCTTTCTTGTCGAGGACGAGACGTAC
ACGAGACTTGATATCCTCCATCACTGTCATCAGTTGTTTATGTTCCAACTCCAGTCCGTA
AAGCTTCACCTTGTATGCCTCATGTTGAGCTTTCTTCTTTAAACGACAGGCTCTTGATGC
CAGTTTGTTTTTCTCCTTCTTTGACTTGTTCCGAGTTGAAACAGGCATATCACACAGCGG
AGCAAAAGCATTGATCTGTTTATTGATCTTTTTCAACTGTAGTCCAATTGTCCCTAGTTT
TTTGGGGTTCGGCTCCACATTGTTTCCATCGCCCTTGCGAGCCTTTCCCCCATGTCGTAT
TGACTTACAAAGTCCAAGCTTTCTGCCTTTTTCAACATCAAACACAGGATCCTCAAAGTC
AAGCAACACATGAGGGTTTTTGGGCTCAAGGTCAAAGTTCATACGTGTGCCTTTTGGCCC
CTTTGATTGGATGTTGTACTGCCAGAAATACTGGTCTTTCTTACTTGANNNNNNNNNNNN
NNNNNNNNNNNNNNNNNNNNNNNNNNNNNNNNNNNNNNNNNNNNNNNNNNNNNNNNNNNN
NNNNNNNNNNNNNNNNNNNNNNNNNNNNNNNNNACTGTCTCCATCATCTACTGAGGCCAT
CGATCCAACGGAGTCAATACTCTCTCTCTTTATTTTGGACCGTGTAGGAAGGTTACACTC
ATCATCATGAATGAACTGTCGTATTTCCTCCCATTTTTGGTCTACGTCACTGGGGTCAAA
TGTCTCAGACAGGGGACTTCGCCTTTTGCCAAGCGCAGATGTGGAGGGAGTGATCGAAGA
AATATGTGGAGGAGATTGACCTCTCTTGTTTCCTATCAATGCTTTTAACACTTGGTTACT
ACACTTGTCCCCACAAACACCACCTGTGGTACGAATATTGGACAGGGGAGCTAACTCACT
TTTCATGTCTGTTGAACTGGACACTGTTTCAGATATTTGCCTTATTGGCACACTGGGTTT
ATTGCTCATGCTTGAAGTGGAGAGTGTTCGTCTGTTTAAGTAGGTGTCTGTTGTCGATGG
TGACGACATTCCTCCGATTGGCCATGCAATAGTTGATGCTGTAGACATTCCGACCGGAGC
CCAAGCAGATGACAGTGTACCAGAAGCTGTTGATTGTGGTTCTGTCTTTTCTGAATGACT
TCTCATTGATGCCCAACTTTTCAAAAAGTCCTCTGTCAAAGATTTTTGCATTGTTGATGT
TGAACTTTGACCTCTAACCTCAGATGAGGTACAATTTGGTGCGAGATTCACAATATCATC
CAACAATGGCTGAAAGTTCAACTCTGCCAATGTTGGATCCTCGAACACATCGTCACACTT
ACTAAGCTGTGACTGTAGATTTTTGTTCTGTCCTTCAGAGTCTTGTGAGGTAGCAGGTGT
CCCTTTTACTAACAAATTATCACACACAAGAGGAATATCCTGGGAGGTTTCATATGTATC
CTCTAGATCAAAGTCATCGGAGAAAAACATATTGTTGGCATTCGTACAGTTGGGTACATT
GAGTGAGCTCTGCATATCTGCTTTCTCCTGTTCATACATGTACAAAGAATTAGGACTGGA
TGCAAAAATTGAAGCATCAAATGAGCCAAGCTCACCTCCTGCGAGGGAGTGTTCACCAAG
TGTCTGACTAGAGGGCAGGTTGTCACCATAGAAACTGGAATCCATTTTTCTTTGTTCTGG
CCTGCTTCTGGCCTGCATAGGTCCAACAGTCATCTGCCGCGTCGGTAGGGGCAGTTGGGA
TGACAGAATGCCCTGTTGCCTGGCCCAGCTAATTGGAGGGCGCTGCAAAGGGCCAAGGTT
TCCTAACGACTGGTATATCTTTGATTGAGGCAGAGATGCTTCCTGCTGTGGTGCACTTTC
TGAAACGGACACGATTGCCTTCCCTGCCTCTTCCCTAGCGATATTATCCCAAGTATCCAC
TTCTTCACTTTGAAAAATGTCCCAAATCACGGAAAAAATCCTCAATGTTTACATCAGTTG
CAATCCAACATGGAGTTTGTTTTGGTTCTGTGGAAAGTACGGGAAATGTCTCGTGATTCT
GACGTCAA
>ci|000073214|proj|Sample_C_D|2
CTGGACGGATTCACTATGTTCTATTTTTAGCCACCAATGCCATTCACGACACAAATCGCC
AATATCGCTTTCGTTTCTTATTCACGTGTAATCTACGCCACAAAGACATTAGGGTCCTAG
ATTACTAGGTTGGGACCCTAACATAGGAAACACATTCTTTGTATGGATAAACTATCTTTT
TATCTGCGACAATGTAAATGTTTACTCACATGAAACATTTACATTCAATAGTTTTTATCG
TTGATGTAGGAACTTCAAGTAATCTAAGCCACAAAGACATTAAGGTCCTAGGTTACTAGG
TCCTAACATAGGAAACACATTCTTTGTATGGATAAACTATCTTTTTATCTGCGACAATGT
TTACTCACATGAAACATTTACATTCAATAGTTTTTATGGTTGATGTAGGAACTTCAACAA
AAATCTTCGTTTTGGATTTTTGTCGTCAAAGNNNNNNNNNNNNNNNNNNNNNNNNNNNNN
NNNNNNNNNNNNNNNNNNNNNNNNNNNNGAACTTCAACAAAAATCTTCGTTTTGGATTTT
TGTCGTCAAAGCAGAGACGTATATACCTGATATATAAGTCTCTGGTCAAAGCAAATAAAA
AAAATCCTACAAAGGTGGTTTCTAAACCGTAACTACTCTCTCTCTCTCTCTCTCTCTCTC
TCTCTCTACAAAACTTCATAAATGGCGATCTCGAACGGATAAAGATTATACTTTAATACA
AATCCATCGTTCTCGTGGCGAGAAAAAAAACGCAATGCCAATGGCTAAATTCAGTAACAG
TACTATAATCAGTTGTAATATGTATGATTTGTTACTTAAGCTTCAGGCAAATTAAAACGT
AAAGATTCCTGAATTTTACATTGGACCATCCTGTAAATATCACACAGATATCCCACGTGC
TTTTGAATTGTCCGTCGAAAAGGAAGGAATTAATTTATAAGCGCTATAAGACACCTCATC
AATGCATTTTCAAAGCATTATACGAATGACACCATGGATATTGA
>ci|000074094|proj|Sample_C_D|2
TTATATTTCAAAATAAAGGCGTCATAGAAAAGTTAGTCATACTTCAGCAAAAAAAACATT
AATATTATGGTTACCGAGTCCACGCTACTGTCGAAAAAAAGTTAAGAATTATTTTGACAC
TGTCCAGAATATGTTCTTATCCGCACTGAAGGGAACTAACAGCATCACTTCCGGTTTGTG
ACTGTTGGCGATAATGTTCCGGTAACACAACAATGGAGTTATCTCCCATCCGAAATCGAT
GGCAGTGGTTTCCGCAAACAAGTTGAATTACTGATTTGTAGGACGGCGGGGGCGTTGCTG
AGCCTGTTTTCTGATTGGTTGACAGAATGTTGTTTATTCGTCCCATGACTAGAGCGGGTG
GAGTGGAGAGGGGATGGCGCCAATTGGCTTCGCAACTACTTTTACATGTGTGTCTAAGAA
AGAACTTGAAAACGGCTTCCTGGCCGCAGTCATCCGGCCCAAAAGTACCTTTCGTCGTGT
GAATCCTAGGAGCAGTTAACTGAAACTTGCCATTTGTGTGGACGCCTTTTAAGCCAGTGA
TTATCATTTTACCACGTGACTCGTGGTAGCTGTAATGACAAAACGCTTCCAACTGCTCAG
GGCACATATCTTGAATAGTACCGTTTTCATCAATAAATGATTGGAAACAGCCATCGATGT
AACTTTCGAATATAGCGAGCTCGTTTTTCCTCAGCTTCCGGTGATGGCCGTCTGACATCT
TGAATTGTTTATTAAATGTTGATACCGTTTCCATCGTGGTCATAAAACATTGGGGGAAAA
TAATGTTTTTAAAGTCTGCAGCAAAATTCTCTCCAATGGCTGCACTCCTGACGTAAGTTA
CCGCTCTCTGGTTCCATATACCGACTGCTGCTTTGTCATTGTTATTGCGATAAAACTTAA
CAGCAGCTTTGATTGGATCAGCTCCAATTGGATTAACCAATGACATAAGGCCTTTAAAAA
CAACCATGGTTCCTCCTGTAGCTTTCGGTGAAAAACTGAAGTTTGCAAACCGCTCATCTG
ATGATGCTTTAGAGGAATAAGTCTCGTTACTGAGTTTAATCAATGTCGTCATTCTGGTGA
TTAACAGCGACAGTCTTGAAATCGATAAATTAAAACTAATATGTTCTTCTTTCTAGTGTG
ATTGAGTTGAGTCT
>ci|000074438|proj|Sample_C_D|2
AGAACTATATATATTTTATATTATATTTCCATTATTTTCAACTTTTCTTTCACAAAATAT
TGGAATTATGTATTGAAAACAATGACTTTCATACGATGACCGACAAAATTCTGGCAAAAT
GAAATGAAAAATCTTCAACACTTTTTTAAATGGCATAGTTTTTTCTTATCGTTTTGTACC
ATAGGAAAGTGTACCATGGTACAAAAAGTTGTGAAAATTCTAATTATTCTTGTGCGTTAC
AGAAAGATTGTACAATCGCATGTTTATGTACAAATAGTCGTTATTAGCCGGAAACACTTT
TTTCATTTCTTTCTGTACCTTCTTTGGTACAAAACGATATGAGAAAAAACTGTACCAACA
GAACATTGGAATGTCGTTATCCAACACCATGACCATGCAGGGCTGACCCGAATAACAAAG
GTTTGATAACACCGTCACAAGCCGCAAATTTCGTTGATTACTTCTAAGGACACAGACAGA
GTCGAAACGATTATGTAAGTGTTGGGAAGTATCTTGGGGTCAAATTATTTTGAATGAAAC
CTGTATAATAGCGTCATTTCCATTCTCGATATTGTGAGTAACATTACCGCATTTCTCTAA
TGGTTTCATAAATTTTTGCATAAATTATTTCTTGATGCATACAATTGGTTATCCCATTTC
CCAAAACGGACCCGTTAGCGTTTACAAGTTTCGTCGGAGTTTCCTTCACATGATTATGTA
GATGAGACTGCATGGATACATTTGCAATGTAAGTACGGATAATTTGTCATTGAAAATTAA
CTTGAAATTTTTCCTTAAAATGAAAAGTCATTTTAAAGTATTCGTTACATATTGTGTAGA
CCCATCATCAATAAACATTACGATGGGATCATCCAGTAGCCAAAGACATTACGGACAATT
AATTGGCAGGCTATATATGTGATGACAACTTTAACAGGGAGTCATTTGTCATTCTTAATG
TAACCTTTATGCCTGGCCGTTTCAAATATTTCTGTACCATGGCTTTTTTAGGCCGCTATT
TTTGGTACAGAAACAAAAGCGACACATTTCAACTACTATGGTACAAAAATATGAAAAAAA
CTACCATTAAATATGGTTTCAGTTTGTCGGTCATCGTACTTTCATCATGATGAAACGTAA
TTCAAACAATAATTGAAAATAATCTGGTATATGGAATTCACAATATATCTGATATGATAC
ACATGTATGCTGAAATCAACCAGAATTCCTTTCTTAGCAAAATGATATACATGTACTGAA
AAGTTACTAGATATTTTCATTTAGTTAGTCAATATTTATGTCAGAATAAATTTATGTATT
TCTTAGGGCCTGTAAGTAATGACTGTCCGTCTGTCTGTCCGTCCGTCCATCAGTCCTCAA
ATTTTAGTCCTGGCTATAACATTGGTATTTACTGTCCAATTTACATGAATCGTGATCAAG
ATACTGAGTTTACAAAGATGCACTCTCTCGTACAAATCAAGGCCAAGGTCATCAGGTTCA
AAGGTCAAAGTAAAAGTTTCCATCTTTGCAATGATGGACCTTTTGTTATGACACTTGGAC
GCAGTGTTGGTTGGATTTTAAACAAGTCTCATATAAATAAAGAGTAATTTTAACATCCCT
TTTAACATACTATACTGCTTAATACGATGTATTTTGTACAGTTTCTCATAAAACTTATAT
TGCTATCGTTTTAGACCTGATTTTCTGTTGTCTCCAGTGCCGTAGCTACCATTTTTGCTT
GTATACCAAAGAATCCACTTTTTTCAGTCTATAAAGTATATATATATTATTTTCGCCTAT
ATACGTCACTGGTCTCCATCAATACCTAATGGAAGGATATAATCTGGAACTTACTGTTTA
TTGATCACATCACAATAGTACATCTGCATATATGTATATGGGTCAAAGAAGTAATATAAA
CAGTATAATCCAGATGCATATATGTATAGATATTACATGGTTGTTTTTCACGAATAACAT
GCCAACTAAATCAATAAGCTATTCTCTCCGTTAATTAACGTGAACTTCAAAAGTAAATGT
AAAAGCATGCTTACATCATCCCTTAGGTATTGCTGATTAAATATCTAGTCTAGAGAATGT
CTTCAAAATAAATTATGTTTTTATTCAATCGAAGTAGCTTTGCCTTATAATGAGAGCATC
AACGTCACAACTGTTGTAAGCATGGCAATTTCTTTCTGTCATTTAGCAAGAAAGTCATTT
[truncated: 549,929 more chars]
