# Supplementary material for: Transcriptional Response in the Digestive Gland of the King Scallop (Pecten maximus) After the Injection of Domoic Acid
Source: Toxins (Basel). 2021 May 7;13(5):339. doi: 10.3390/toxins13050339 (PMC8150855; doi:10.3390/toxins13050339)
Supplement: Supplementary file 1 [file toxins-13-00339-s001.zip › File S3_Glutamate_receptors.xlsx]

## Sheet: Hoja1
Conti_ID	Description	Type	baseMean	log2 FC	FC	pvalue	padj	pFam	Tags	Length	#Hits	e-Value	sim mean	#GO	GO IDs	GO Names	Enzyme Codes	Enzyme Names	InterPro IDs	InterPro GO IDs	InterPro GO Names
ci|000016850|proj|Sample_C_D|2	XP_033740949.1 metabotropic glutamate receptor 1-like [Pecten maximus]	METABOTROPIC	42.982	1.55502	2.93838	0.0112692	0.278384	PF00003.17:7tm_3//PF01094.23:ANF_receptor//PF07562.9:NCD3G//PF13458.1:Peripla_BP_6	[INTERPRO, BLASTED, MAPPED, ANNOTATED]	5712	20	0	62.08	54	P:GO:0000185; P:GO:0000186; P:GO:0000187; P:GO:0002029; P:GO:0006355; P:GO:0006448; P:GO:0007186; P:GO:0007196; P:GO:0007205; P:GO:0007206; P:GO:0007612; P:GO:0007626; P:GO:0014048; P:GO:0035584; P:GO:0040013; P:GO:0048015; P:GO:0048170; P:GO:0050808; P:GO:0051482; P:GO:0051899; P:GO:0051930; P:GO:0051932; P:GO:0051966; P:GO:0060078; P:GO:0061098; P:GO:0071257; P:GO:0090647; P:GO:0099553; P:GO:00…	P:activation of MAPKKK activity; P:activation of MAPKK activity; P:activation of MAPK activity; P:desensitization of G protein-coupled receptor signaling pathway; P:regulation of transcription, DNA-templated; P:regulation of translational elongation; P:G protein-coupled receptor signaling pathway; P:adenylate cyclase-inhibiting G protein-coupled glutamate receptor signaling pathway; P:protein kin…			IPR000162 (PRINTS); IPR000337 (PRINTS); IPR011500 (PFAM); G3DSA:3.40.50.2300 (GENE3D); IPR017978 (PFAM); G3DSA:2.10.50.10 (GENE3D); IPR001828 (PFAM); mobidb-lite (MOBIDB_LITE); mobidb-lite (MOBIDB_LITE); mobidb-lite (MOBIDB_LITE); PTHR24060:SF29 (PANTHER); PTHR24060:SF29 (PANTHER); PTHR24060 (PANTHER); IPR017979 (PROSITE_PATTERNS); IPR017979 (PROSITE_PATTERNS); TRANSMEMBRANE (PHOBIUS); CYTOPLASMI…	P:GO:0007186; F:GO:0004930; C:GO:0016021	P:G protein-coupled receptor signaling pathway; F:G protein-coupled receptor activity; C:integral component of membrane
ci|000042484|proj|Sample_C_D|2	XP_033740949.1 metabotropic glutamate receptor 1-like [Pecten maximus]	METABOTROPIC	39.8941	0.388294	1.30884	0.545595	0.937031	PF00003.17:7tm_3//PF01094.23:ANF_receptor//PF07562.9:NCD3G//PF15215.1:FDC-SP	[INTERPRO, BLASTED, MAPPED, ANNOTATED]	4300	20	0	60.77	54	P:GO:0000185; P:GO:0000186; P:GO:0000187; P:GO:0002029; P:GO:0006355; P:GO:0006448; P:GO:0007186; P:GO:0007196; P:GO:0007205; P:GO:0007206; P:GO:0007612; P:GO:0007626; P:GO:0014048; P:GO:0035584; P:GO:0040013; P:GO:0048015; P:GO:0048170; P:GO:0050808; P:GO:0051482; P:GO:0051899; P:GO:0051930; P:GO:0051932; P:GO:0051966; P:GO:0060078; P:GO:0061098; P:GO:0071257; P:GO:0090647; P:GO:0099553; P:GO:00…	P:activation of MAPKKK activity; P:activation of MAPKK activity; P:activation of MAPK activity; P:desensitization of G protein-coupled receptor signaling pathway; P:regulation of transcription, DNA-templated; P:regulation of translational elongation; P:G protein-coupled receptor signaling pathway; P:adenylate cyclase-inhibiting G protein-coupled glutamate receptor signaling pathway; P:protein kin…			mobidb-lite (MOBIDB_LITE); mobidb-lite (MOBIDB_LITE); mobidb-lite (MOBIDB_LITE); PTHR24060 (PANTHER); PTHR24060:SF30 (PANTHER); NON_CYTOPLASMIC_DOMAIN (PHOBIUS); SIGNAL_PEPTIDE (PHOBIUS); SIGNAL_PEPTIDE_N_REGION (PHOBIUS); SIGNAL_PEPTIDE_C_REGION (PHOBIUS); SIGNAL_PEPTIDE_H_REGION (PHOBIUS); IPR017978 (PROSITE_PROFILES); TMhelix (TMHMM); TMhelix (TMHMM)	P:GO:0007186; F:GO:0004930; C:GO:0016021	P:G protein-coupled receptor signaling pathway; F:G protein-coupled receptor activity; C:integral component of membrane
ci|000199286|proj|Sample_C_D|2	XP_033740949.1 metabotropic glutamate receptor 1-like [Pecten maximus]	METABOTROPIC	89.5784	1.35952	2.566	0.0122587	0.28836	PF00003.17:7tm_3//PF01094.23:ANF_receptor//PF07562.9:NCD3G//PF13458.1:Peripla_BP_6//PF15215.1:FDC-SP	[INTERPRO, BLASTED, MAPPED, ANNOTATED]	4684	20	0	65.35	54	P:GO:0000185; P:GO:0000186; P:GO:0000187; P:GO:0002029; P:GO:0006355; P:GO:0006448; P:GO:0007186; P:GO:0007196; P:GO:0007205; P:GO:0007206; P:GO:0007612; P:GO:0007626; P:GO:0014048; P:GO:0035584; P:GO:0040013; P:GO:0048015; P:GO:0048170; P:GO:0050808; P:GO:0051482; P:GO:0051899; P:GO:0051930; P:GO:0051932; P:GO:0051966; P:GO:0060078; P:GO:0061098; P:GO:0071257; P:GO:0090647; P:GO:0099553; P:GO:00…	P:activation of MAPKKK activity; P:activation of MAPKK activity; P:activation of MAPK activity; P:desensitization of G protein-coupled receptor signaling pathway; P:regulation of transcription, DNA-templated; P:regulation of translational elongation; P:G protein-coupled receptor signaling pathway; P:adenylate cyclase-inhibiting G protein-coupled glutamate receptor signaling pathway; P:protein kin…			IPR000337 (PRINTS); IPR000162 (PRINTS); G3DSA:3.40.50.2300 (GENE3D); IPR017978 (PFAM); IPR011500 (PFAM); IPR001828 (PFAM); mobidb-lite (MOBIDB_LITE); mobidb-lite (MOBIDB_LITE); PTHR24060:SF29 (PANTHER); PTHR24060 (PANTHER); IPR017979 (PROSITE_PATTERNS); IPR017979 (PROSITE_PATTERNS); CYTOPLASMIC_DOMAIN (PHOBIUS); SIGNAL_PEPTIDE_H_REGION (PHOBIUS); NON_CYTOPLASMIC_DOMAIN (PHOBIUS); NON_CYTOPLASMIC_…	P:GO:0007186; F:GO:0004930; C:GO:0016021	P:G protein-coupled receptor signaling pathway; F:G protein-coupled receptor activity; C:integral component of membrane
ci|000235714|proj|Sample_C_D|2	XP_033740949.1 metabotropic glutamate receptor 1-like [Pecten maximus]	METABOTROPIC	1.80582	0.655545	1.57521	NA	NA	PF01094.23:ANF_receptor//PF07562.9:NCD3G	[INTERPRO, BLASTED, MAPPED, ANNOTATED]	641	20	3.37176e-117	66.02	51	P:GO:0000185; P:GO:0000186; P:GO:0000187; P:GO:0002029; P:GO:0006355; P:GO:0006448; P:GO:0007196; P:GO:0007205; P:GO:0007206; P:GO:0007612; P:GO:0007626; P:GO:0014048; P:GO:0035584; P:GO:0040013; P:GO:0048015; P:GO:0048170; P:GO:0050808; P:GO:0051482; P:GO:0051899; P:GO:0051930; P:GO:0051932; P:GO:0051966; P:GO:0060078; P:GO:0061098; P:GO:0071257; P:GO:0090647; P:GO:0099553; P:GO:0099565; P:GO:00…	P:activation of MAPKKK activity; P:activation of MAPKK activity; P:activation of MAPK activity; P:desensitization of G protein-coupled receptor signaling pathway; P:regulation of transcription, DNA-templated; P:regulation of translational elongation; P:adenylate cyclase-inhibiting G protein-coupled glutamate receptor signaling pathway; P:protein kinase C-activating G protein-coupled receptor sign…			G3DSA:3.40.50.2300 (GENE3D); IPR001828 (PFAM); PTHR24060 (PANTHER); PTHR24060:SF139 (PANTHER); IPR028082 (SUPERFAMILY)	no GO terms	no GO terms
ci|000005744|proj|Sample_C_D|2	XP_033744387.1 glutamate receptor-like [Pecten maximus]	IONOTROPIC	278.438	0.588969	1.50417	0.142048	0.714364	PF00060.21:Lig_chan//PF00497.15:SBP_bac_3//PF10613.4:Lig_chan-Glu_bd	[INTERPRO, BLASTED, MAPPED, ANNOTATED]	3359	20	0	55.72	34	P:GO:0006412; P:GO:0006811; P:GO:0016057; P:GO:0035235; P:GO:0035249; P:GO:0035335; P:GO:0035725; P:GO:0051301; P:GO:0060025; P:GO:0071484; P:GO:0071632; P:GO:0071805; P:GO:1902751; F:GO:0003735; F:GO:0004725; F:GO:0004970; F:GO:0005234; F:GO:0015277; F:GO:0016740; F:GO:0019843; F:GO:0022839; C:GO:0005840; C:GO:0005886; C:GO:0016020	P:translation; P:ion transport; P:regulation of membrane potential in photoreceptor cell; P:ionotropic glutamate receptor signaling pathway; P:synaptic transmission, glutamatergic; P:peptidyl-tyrosine dephosphorylation; P:sodium ion transmembrane transport; P:cell division; P:regulation of synaptic activity; P:cellular response to light intensity; P:optomotor response; P:potassium ion transmembra…	EC:3.1.3.48; EC:3.1.3; EC:3.1; EC:2; EC:3; EC:7	Protein-tyrosine-phosphatase; Acting on ester bonds; Acting on ester bonds; Transferases; Hydrolases; Translocases	Coil (COILS); IPR001508 (PRINTS); IPR019594 (SMART); IPR001320 (SMART); IPR019594 (PFAM); IPR001320 (PFAM); G3DSA:3.40.190.10 (GENE3D); G3DSA:1.10.287.70 (GENE3D); G3DSA:3.40.190.10 (GENE3D); mobidb-lite (MOBIDB_LITE); PTHR18966 (PANTHER); SIGNAL_PEPTIDE (PHOBIUS); TRANSMEMBRANE (PHOBIUS); TRANSMEMBRANE (PHOBIUS); CYTOPLASMIC_DOMAIN (PHOBIUS); SIGNAL_PEPTIDE_C_REGION (PHOBIUS); CYTOPLASMIC_DOMAIN…	P:GO:0006811; F:GO:0004970; F:GO:0005216; F:GO:0005234; F:GO:0038023; C:GO:0016020	P:ion transport; F:ionotropic glutamate receptor activity; F:ion channel activity; F:extracellularly glutamate-gated ion channel activity; F:signaling receptor activity; C:membrane
ci|000012480|proj|Sample_C_D|2	XP_033744387.1 glutamate receptor-like [Pecten maximus]	IONOTROPIC	118.982	0.648458	1.56749	0.188101	0.765438	PF00060.21:Lig_chan//PF00497.15:SBP_bac_3	[INTERPRO, BLASTED, MAPPED, ANNOTATED]	3058	20	0	54.03	26	P:GO:0006412; P:GO:0006811; P:GO:0035235; P:GO:0035335; P:GO:0035725; P:GO:0051301; P:GO:0071805; P:GO:1902751; F:GO:0003735; F:GO:0004725; F:GO:0004970; F:GO:0004971; F:GO:0015277; F:GO:0019843; F:GO:0022839; C:GO:0005840; C:GO:0016020; C:GO:0032281	P:translation; P:ion transport; P:ionotropic glutamate receptor signaling pathway; P:peptidyl-tyrosine dephosphorylation; P:sodium ion transmembrane transport; P:cell division; P:potassium ion transmembrane transport; P:positive regulation of cell cycle G2/M phase transition; F:structural constituent of ribosome; F:protein tyrosine phosphatase activity; F:ionotropic glutamate receptor activity; F…	EC:3.1; EC:3.1.3.48; EC:3; EC:7; EC:3.1.3	Acting on ester bonds; Protein-tyrosine-phosphatase; Hydrolases; Translocases; Acting on ester bonds	Coil (COILS); IPR001508 (PRINTS); IPR001320 (SMART); G3DSA:3.40.190.10 (GENE3D); IPR001320 (PFAM); IPR001638 (PFAM); G3DSA:1.10.287.70 (GENE3D); mobidb-lite (MOBIDB_LITE); PTHR18966 (PANTHER); NON_CYTOPLASMIC_DOMAIN (PHOBIUS); TRANSMEMBRANE (PHOBIUS); TRANSMEMBRANE (PHOBIUS); CYTOPLASMIC_DOMAIN (PHOBIUS); CYTOPLASMIC_DOMAIN (PHOBIUS); SSF53850 (SUPERFAMILY); TMhelix (TMHMM); TMhelix (TMHMM)	P:GO:0006811; F:GO:0004970; F:GO:0005216; F:GO:0038023; C:GO:0016020	P:ion transport; F:ionotropic glutamate receptor activity; F:ion channel activity; F:signaling receptor activity; C:membrane
ci|000178783|proj|Sample_C_D|2	XP_033744387.1 glutamate receptor-like [Pecten maximus]	IONOTROPIC	19.4945	1.77737	3.42801	0.00210009	0.122619	PF00060.21:Lig_chan//PF00497.15:SBP_bac_3//PF10613.4:Lig_chan-Glu_bd	[INTERPRO, BLASTED, MAPPED, ANNOTATED]	2247	20	0	55.87	34	P:GO:0006412; P:GO:0006811; P:GO:0016057; P:GO:0035235; P:GO:0035249; P:GO:0035335; P:GO:0035725; P:GO:0051301; P:GO:0060025; P:GO:0071484; P:GO:0071632; P:GO:0071805; P:GO:1902751; F:GO:0003735; F:GO:0004725; F:GO:0004970; F:GO:0005234; F:GO:0015277; F:GO:0016740; F:GO:0019843; F:GO:0022839; C:GO:0005840; C:GO:0005886; C:GO:0016020	P:translation; P:ion transport; P:regulation of membrane potential in photoreceptor cell; P:ionotropic glutamate receptor signaling pathway; P:synaptic transmission, glutamatergic; P:peptidyl-tyrosine dephosphorylation; P:sodium ion transmembrane transport; P:cell division; P:regulation of synaptic activity; P:cellular response to light intensity; P:optomotor response; P:potassium ion transmembra…	EC:3.1.3.48; EC:3.1.3; EC:3.1; EC:2; EC:3; EC:7	Protein-tyrosine-phosphatase; Acting on ester bonds; Acting on ester bonds; Transferases; Hydrolases; Translocases	Coil (COILS); Coil (COILS); IPR001508 (PRINTS); IPR019594 (SMART); IPR001320 (SMART); IPR019594 (PFAM); IPR001320 (PFAM); G3DSA:3.40.190.10 (GENE3D); G3DSA:3.40.190.10 (GENE3D); G3DSA:1.10.287.70 (GENE3D); PTHR18966 (PANTHER); TRANSMEMBRANE (PHOBIUS); SIGNAL_PEPTIDE_C_REGION (PHOBIUS); SIGNAL_PEPTIDE_N_REGION (PHOBIUS); NON_CYTOPLASMIC_DOMAIN (PHOBIUS); TRANSMEMBRANE (PHOBIUS); NON_CYTOPLASMIC_DO…	P:GO:0006811; F:GO:0004970; F:GO:0005216; F:GO:0005234; F:GO:0038023; C:GO:0016020	P:ion transport; F:ionotropic glutamate receptor activity; F:ion channel activity; F:extracellularly glutamate-gated ion channel activity; F:signaling receptor activity; C:membrane
ci|000194581|proj|Sample_C_D|2	XP_033744387.1 glutamate receptor-like [Pecten maximus]	IONOTROPIC	8.45912	0.727199	1.65542	0.297804	0.845285	PF00060.21:Lig_chan//PF00497.15:SBP_bac_3//PF10613.4:Lig_chan-Glu_bd	[INTERPRO, BLASTED, MAPPED, ANNOTATED]	2545	20	0	59.77	28	P:GO:0006412; P:GO:0006811; P:GO:0033554; P:GO:0035235; P:GO:0035335; P:GO:0035725; P:GO:0051301; P:GO:0071805; P:GO:1902751; F:GO:0003735; F:GO:0004725; F:GO:0004970; F:GO:0004971; F:GO:0015277; F:GO:0019843; F:GO:0022839; C:GO:0005840; C:GO:0016020; C:GO:0032281	P:translation; P:ion transport; P:cellular response to stress; P:ionotropic glutamate receptor signaling pathway; P:peptidyl-tyrosine dephosphorylation; P:sodium ion transmembrane transport; P:cell division; P:potassium ion transmembrane transport; P:positive regulation of cell cycle G2/M phase transition; F:structural constituent of ribosome; F:protein tyrosine phosphatase activity; F:ionotropic…	EC:3.1; EC:3.1.3.48; EC:3; EC:7; EC:3.1.3	Acting on ester bonds; Protein-tyrosine-phosphatase; Hydrolases; Translocases; Acting on ester bonds	Coil (COILS); IPR001508 (PRINTS); IPR001320 (SMART); G3DSA:3.40.190.10 (GENE3D); IPR001320 (PFAM); IPR001638 (PFAM); G3DSA:1.10.287.70 (GENE3D); mobidb-lite (MOBIDB_LITE); PTHR18966 (PANTHER); TRANSMEMBRANE (PHOBIUS); TRANSMEMBRANE (PHOBIUS); CYTOPLASMIC_DOMAIN (PHOBIUS); CYTOPLASMIC_DOMAIN (PHOBIUS); NON_CYTOPLASMIC_DOMAIN (PHOBIUS); SSF53850 (SUPERFAMILY); TMhelix (TMHMM); TMhelix (TMHMM)	P:GO:0006811; F:GO:0004970; F:GO:0005216; F:GO:0038023; C:GO:0016020	P:ion transport; F:ionotropic glutamate receptor activity; F:ion channel activity; F:signaling receptor activity; C:membrane
ci|000000691|proj|Sample_C_D|2	XP_033760483.1 glutamate receptor 3-like [Pecten maximus]	IONOTROPIC	1338.3	0.312456	1.24182	0.582486	0.944886	PF00060.21:Lig_chan//PF00497.15:SBP_bac_3//PF10613.4:Lig_chan-Glu_bd	[INTERPRO, BLASTED, MAPPED, ANNOTATED]	2077	20	0	57.86	39	P:GO:0006357; P:GO:0007196; P:GO:0007274; P:GO:0019722; P:GO:0030510; P:GO:0035235; P:GO:0035556; P:GO:0035725; P:GO:0042391; P:GO:0043179; P:GO:0046854; P:GO:0051967; P:GO:0060025; P:GO:0070588; P:GO:0071805; F:GO:0000285; F:GO:0001640; F:GO:0001664; F:GO:0004970; F:GO:0005234; F:GO:0005524; F:GO:0015277; F:GO:0016787; F:GO:0022839; F:GO:0022849; C:GO:0008328; C:GO:0010008; C:GO:0032839; C:GO:00…	P:regulation of transcription by RNA polymerase II; P:adenylate cyclase-inhibiting G protein-coupled glutamate receptor signaling pathway; P:neuromuscular synaptic transmission; P:calcium-mediated signaling; P:regulation of BMP signaling pathway; P:ionotropic glutamate receptor signaling pathway; P:intracellular signal transduction; P:sodium ion transmembrane transport; P:regulation of membrane p…	EC:2.7.1; EC:2.7.1.150; EC:2.7; EC:2; EC:3; EC:7	Transferring phosphorus-containing groups; 1-phosphatidylinositol-3-phosphate 5-kinase; Transferring phosphorus-containing groups; Transferases; Hydrolases; Translocases	IPR001320 (SMART); IPR019594 (SMART); G3DSA:3.40.190.10 (GENE3D); IPR001320 (PFAM); IPR019594 (PFAM); G3DSA:3.40.190.10 (GENE3D); PTHR18966 (PANTHER); CYTOPLASMIC_DOMAIN (PHOBIUS); TRANSMEMBRANE (PHOBIUS); TRANSMEMBRANE (PHOBIUS); CYTOPLASMIC_DOMAIN (PHOBIUS); NON_CYTOPLASMIC_DOMAIN (PHOBIUS); TRANSMEMBRANE (PHOBIUS); NON_CYTOPLASMIC_DOMAIN (PHOBIUS); SSF53850 (SUPERFAMILY); TMhelix (TMHMM); TMhe…	F:GO:0004970; F:GO:0005234; C:GO:0016020	F:ionotropic glutamate receptor activity; F:extracellularly glutamate-gated ion channel activity; C:membrane
ci|000077591|proj|Sample_C_D|2	XP_033760483.1 glutamate receptor 3-like [Pecten maximus]	IONOTROPIC	4943.14	-0.00922359	-1.00641	0.983903	0.998454	PF00060.21:Lig_chan//PF00497.15:SBP_bac_3//PF10613.4:Lig_chan-Glu_bd	[INTERPRO, BLASTED, MAPPED, ANNOTATED]	1715	20	0	58.58	11	P:GO:0006807; P:GO:0033554; P:GO:0035556; P:GO:0044260; P:GO:0046854; F:GO:0000285; F:GO:0004386; F:GO:0004970; F:GO:0005234; F:GO:0005524; C:GO:0010008	P:nitrogen compound metabolic process; P:cellular response to stress; P:intracellular signal transduction; P:cellular macromolecule metabolic process; P:phosphatidylinositol phosphorylation; F:1-phosphatidylinositol-3-phosphate 5-kinase activity; F:helicase activity; F:ionotropic glutamate receptor activity; F:extracellularly glutamate-gated ion channel activity; F:ATP binding; C:endosome membrane	EC:2.7.1; EC:2.7.1.150; EC:3.6.1; EC:2.7; EC:2; EC:3.6; EC:3; EC:7; EC:3.6.1.15	Transferring phosphorus-containing groups; 1-phosphatidylinositol-3-phosphate 5-kinase; Acting on acid anhydrides; Transferring phosphorus-containing groups; Transferases; Acting on acid anhydrides; Hydrolases; Translocases; Nucleoside-triphosphate phosphatase	IPR019594 (SMART); IPR001320 (SMART); IPR001320 (PFAM); G3DSA:1.10.287.70 (GENE3D); G3DSA:3.40.190.10 (GENE3D); G3DSA:3.40.190.10 (GENE3D); IPR019594 (PFAM); PTHR18966 (PANTHER); NON_CYTOPLASMIC_DOMAIN (PHOBIUS); CYTOPLASMIC_DOMAIN (PHOBIUS); TRANSMEMBRANE (PHOBIUS); NON_CYTOPLASMIC_DOMAIN (PHOBIUS); SIGNAL_PEPTIDE_C_REGION (PHOBIUS); SIGNAL_PEPTIDE_N_REGION (PHOBIUS); TRANSMEMBRANE (PHOBIUS); SI…	F:GO:0004970; F:GO:0005234; C:GO:0016020	F:ionotropic glutamate receptor activity; F:extracellularly glutamate-gated ion channel activity; C:membrane
ci|000108874|proj|Sample_C_D|2	XP_033760483.1 glutamate receptor 3-like [Pecten maximus]	IONOTROPIC	21.8891	-0.262084	-1.19921	0.711282	0.967575	PF00060.21:Lig_chan	[INTERPRO, BLASTED, MAPPED, ANNOTATED]	450	8	1.52368e-39	71.48	5	P:GO:0035556; P:GO:0046854; F:GO:0000285; F:GO:0005524; C:GO:0010008	P:intracellular signal transduction; P:phosphatidylinositol phosphorylation; F:1-phosphatidylinositol-3-phosphate 5-kinase activity; F:ATP binding; C:endosome membrane	EC:2.7.1; EC:2.7.1.150; EC:2.7; EC:2	Transferring phosphorus-containing groups; 1-phosphatidylinositol-3-phosphate 5-kinase; Transferring phosphorus-containing groups; Transferases	SIGNAL_PEPTIDE_N_REGION (PHOBIUS); NON_CYTOPLASMIC_DOMAIN (PHOBIUS); SIGNAL_PEPTIDE (PHOBIUS); SIGNAL_PEPTIDE_C_REGION (PHOBIUS); SIGNAL_PEPTIDE_H_REGION (PHOBIUS); TMhelix (TMHMM)	no GO terms	no GO terms
ci|000219160|proj|Sample_C_D|2	XP_033760483.1 glutamate receptor 3-like [Pecten maximus]	IONOTROPIC	67.2942	-0.399843	-1.31936	0.545371	0.937031	PF00060.21:Lig_chan	[INTERPRO, BLASTED, MAPPED, ANNOTATED]	1110	20	3.08908e-101	59.91	26	P:GO:0006974; P:GO:0035235; P:GO:0035556; P:GO:0035725; P:GO:0044260; P:GO:0046854; P:GO:0071805; P:GO:0090304; F:GO:0000285; F:GO:0004386; F:GO:0004970; F:GO:0004971; F:GO:0005524; F:GO:0015277; F:GO:0022839; C:GO:0010008; C:GO:0032281	P:cellular response to DNA damage stimulus; P:ionotropic glutamate receptor signaling pathway; P:intracellular signal transduction; P:sodium ion transmembrane transport; P:cellular macromolecule metabolic process; P:phosphatidylinositol phosphorylation; P:potassium ion transmembrane transport; P:nucleic acid metabolic process; F:1-phosphatidylinositol-3-phosphate 5-kinase activity; F:helicase act…	EC:2.7.1; EC:3.6.1.15; EC:2.7.1.150; EC:3.6.1; EC:2.7; EC:2; EC:3.6; EC:3; EC:7	Transferring phosphorus-containing groups; Nucleoside-triphosphate phosphatase; 1-phosphatidylinositol-3-phosphate 5-kinase; Acting on acid anhydrides; Transferring phosphorus-containing groups; Transferases; Acting on acid anhydrides; Hydrolases; Translocases	G3DSA:1.10.287.70 (GENE3D); G3DSA:3.40.190.10 (GENE3D); IPR001320 (PFAM); PTHR18966 (PANTHER); PTHR18966:SF270 (PANTHER); TRANSMEMBRANE (PHOBIUS); NON_CYTOPLASMIC_DOMAIN (PHOBIUS); TRANSMEMBRANE (PHOBIUS); TRANSMEMBRANE (PHOBIUS); NON_CYTOPLASMIC_DOMAIN (PHOBIUS); CYTOPLASMIC_DOMAIN (PHOBIUS); CYTOPLASMIC_DOMAIN (PHOBIUS); SSF53850 (SUPERFAMILY); TMhelix (TMHMM); TMhelix (TMHMM); TMhelix (TMHMM)	F:GO:0004970; C:GO:0016020	F:ionotropic glutamate receptor activity; C:membrane
ci|000054856|proj|Sample_C_D|2	XP_033760586.1 glutamate receptor U1-like [Pecten maximus]	IONOTROPIC	166.851	-0.137396	-1.09992	0.732806	0.970378	PF00060.21:Lig_chan//PF00497.15:SBP_bac_3//PF10613.4:Lig_chan-Glu_bd	[INTERPRO, BLASTED, MAPPED, ANNOTATED]	2470	20	0	56.58	30	P:GO:0000725; P:GO:0016310; P:GO:0032508; P:GO:0035235; P:GO:0035725; P:GO:0050794; P:GO:0071805; F:GO:0003677; F:GO:0004970; F:GO:0004971; F:GO:0005234; F:GO:0005524; F:GO:0015277; F:GO:0016301; F:GO:0016773; F:GO:0022839; F:GO:0043138; C:GO:0005634; C:GO:0016020; C:GO:0032281	P:recombinational repair; P:phosphorylation; P:DNA duplex unwinding; P:ionotropic glutamate receptor signaling pathway; P:sodium ion transmembrane transport; P:regulation of cellular process; P:potassium ion transmembrane transport; F:DNA binding; F:ionotropic glutamate receptor activity; F:AMPA glutamate receptor activity; F:extracellularly glutamate-gated ion channel activity; F:ATP binding; F:…	EC:2.7.1; EC:3.6.1.15; EC:3.6.1; EC:3.6.4.12; EC:2.7; EC:2; EC:3.6; EC:3; EC:7	Transferring phosphorus-containing groups; Nucleoside-triphosphate phosphatase; Acting on acid anhydrides; DNA helicase; Transferring phosphorus-containing groups; Transferases; Acting on acid anhydrides; Hydrolases; Translocases	IPR001320 (SMART); IPR019594 (SMART); IPR019594 (PFAM); G3DSA:3.40.190.10 (GENE3D); IPR001320 (PFAM); G3DSA:1.10.287.70 (GENE3D); G3DSA:3.40.190.10 (GENE3D); PTHR18966 (PANTHER); NON_CYTOPLASMIC_DOMAIN (PHOBIUS); NON_CYTOPLASMIC_DOMAIN (PHOBIUS); CYTOPLASMIC_DOMAIN (PHOBIUS); NON_CYTOPLASMIC_DOMAIN (PHOBIUS); TRANSMEMBRANE (PHOBIUS); CYTOPLASMIC_DOMAIN (PHOBIUS); SIGNAL_PEPTIDE_H_REGION (PHOBIUS)…	F:GO:0004970; F:GO:0005234; C:GO:0016020	F:ionotropic glutamate receptor activity; F:extracellularly glutamate-gated ion channel activity; C:membrane
ci|000106439|proj|Sample_C_D|2	XP_033760586.1 glutamate receptor U1-like [Pecten maximus]	IONOTROPIC	6.36396	-0.532926	-1.44686	0.453468	0.911765	PF00060.21:Lig_chan//PF00497.15:SBP_bac_3//PF10613.4:Lig_chan-Glu_bd	[INTERPRO, BLASTED, MAPPED, ANNOTATED]	1575	20	0	55.25	30	P:GO:0000725; P:GO:0006796; P:GO:0032508; P:GO:0035235; P:GO:0035725; P:GO:0050794; P:GO:0071805; F:GO:0003677; F:GO:0004970; F:GO:0004971; F:GO:0005234; F:GO:0005524; F:GO:0015277; F:GO:0016301; F:GO:0016773; F:GO:0022839; F:GO:0043138; C:GO:0005634; C:GO:0016020; C:GO:0032281	P:recombinational repair; P:phosphate-containing compound metabolic process; P:DNA duplex unwinding; P:ionotropic glutamate receptor signaling pathway; P:sodium ion transmembrane transport; P:regulation of cellular process; P:potassium ion transmembrane transport; F:DNA binding; F:ionotropic glutamate receptor activity; F:AMPA glutamate receptor activity; F:extracellularly glutamate-gated ion cha…	EC:2.7.1; EC:3.6.1.15; EC:3.6.1; EC:3.6.4.12; EC:2.7; EC:2; EC:3.6; EC:3; EC:7	Transferring phosphorus-containing groups; Nucleoside-triphosphate phosphatase; Acting on acid anhydrides; DNA helicase; Transferring phosphorus-containing groups; Transferases; Acting on acid anhydrides; Hydrolases; Translocases	IPR001320 (SMART); IPR019594 (SMART); G3DSA:1.10.287.70 (GENE3D); IPR001320 (PFAM); G3DSA:3.40.190.10 (GENE3D); IPR019594 (PFAM); G3DSA:3.40.190.10 (GENE3D); PTHR18966 (PANTHER); PTHR18966:SF270 (PANTHER); NON_CYTOPLASMIC_DOMAIN (PHOBIUS); TRANSMEMBRANE (PHOBIUS); TRANSMEMBRANE (PHOBIUS); CYTOPLASMIC_DOMAIN (PHOBIUS); CYTOPLASMIC_DOMAIN (PHOBIUS); CYTOPLASMIC_DOMAIN (PHOBIUS); TRANSMEMBRANE (PHOB…	F:GO:0004970; F:GO:0005234; C:GO:0016020	F:ionotropic glutamate receptor activity; F:extracellularly glutamate-gated ion channel activity; C:membrane
ci|000013492|proj|Sample_C_D|2	XP_033763623.1 metabotropic glutamate receptor 7-like isoform X3 [Pecten maximus]	METABOTROPIC	257.559	0.0591244	1.04183	0.850722	0.985134	PF00003.17:7tm_3//PF07562.9:NCD3G	[INTERPRO, BLASTED, MAPPED, ANNOTATED]	3172	20	0	66.4	4	P:GO:0007186; F:GO:0004930; F:GO:0005515; C:GO:0016021	P:G protein-coupled receptor signaling pathway; F:G protein-coupled receptor activity; F:protein binding; C:integral component of membrane			IPR017978 (PFAM); IPR011500 (PFAM); mobidb-lite (MOBIDB_LITE); PTHR24060 (PANTHER); PTHR24060:SF23 (PANTHER); IPR017979 (PROSITE_PATTERNS); TRANSMEMBRANE (PHOBIUS); CYTOPLASMIC_DOMAIN (PHOBIUS); TRANSMEMBRANE (PHOBIUS); TRANSMEMBRANE (PHOBIUS); CYTOPLASMIC_DOMAIN (PHOBIUS); NON_CYTOPLASMIC_DOMAIN (PHOBIUS); NON_CYTOPLASMIC_DOMAIN (PHOBIUS); CYTOPLASMIC_DOMAIN (PHOBIUS); TRANSMEMBRANE (PHOBIUS); T…	P:GO:0007186; F:GO:0004930; C:GO:0016021	P:G protein-coupled receptor signaling pathway; F:G protein-coupled receptor activity; C:integral component of membrane
ci|000015386|proj|Sample_C_D|2	XP_033763623.1 metabotropic glutamate receptor 7-like isoform X3 [Pecten maximus]	METABOTROPIC	4.1531	0.0919308	1.0658	0.89594	NA	PF01094.23:ANF_receptor//PF07562.9:NCD3G	[INTERPRO, BLASTED, MAPPED, ANNOTATED]	979	20	5.93284e-170	64.15	2	F:GO:0005515; C:GO:0016021	F:protein binding; C:integral component of membrane			G3DSA:3.40.50.2300 (GENE3D); G3DSA:3.40.50.2300 (GENE3D); IPR001828 (PFAM); PTHR24060 (PANTHER); PTHR24060:SF23 (PANTHER); IPR028082 (SUPERFAMILY)	no GO terms	no GO terms
ci|000028888|proj|Sample_C_D|2	XP_033763623.1 metabotropic glutamate receptor 7-like isoform X3 [Pecten maximus]	METABOTROPIC	39.126	0.225567	1.16924	0.546728	0.937031	PF01094.23:ANF_receptor	[INTERPRO, BLASTED, MAPPED, ANNOTATED]	1390	20	0	67.83	4	P:GO:0007186; F:GO:0004930; F:GO:0005515; C:GO:0016021	P:G protein-coupled receptor signaling pathway; F:G protein-coupled receptor activity; F:protein binding; C:integral component of membrane			IPR000337 (PRINTS); G3DSA:3.40.50.2300 (GENE3D); IPR001828 (PFAM); PTHR24060 (PANTHER); SIGNAL_PEPTIDE_N_REGION (PHOBIUS); NON_CYTOPLASMIC_DOMAIN (PHOBIUS); SIGNAL_PEPTIDE_H_REGION (PHOBIUS); SIGNAL_PEPTIDE (PHOBIUS); SIGNAL_PEPTIDE_C_REGION (PHOBIUS); SignalP-noTM (SIGNALP_EUK); IPR028082 (SUPERFAMILY)	P:GO:0007186; F:GO:0004930; C:GO:0016021	P:G protein-coupled receptor signaling pathway; F:G protein-coupled receptor activity; C:integral component of membrane
ci|000048793|proj|Sample_C_D|2	XP_033763623.1 metabotropic glutamate receptor 7-like isoform X3 [Pecten maximus]	METABOTROPIC	126.195	0.215244	1.1609	0.515827	0.928205	PF00003.17:7tm_3//PF01094.23:ANF_receptor//PF07562.9:NCD3G	[INTERPRO, BLASTED, MAPPED, ANNOTATED]	4373	20	0	66.2	15	P:GO:0007186; P:GO:0007196; P:GO:0007200; P:GO:0008343; P:GO:0017085; P:GO:0051966; F:GO:0004930; F:GO:0005515; F:GO:0008066; C:GO:0005887; C:GO:0016021; C:GO:0030425; C:GO:0042734	P:G protein-coupled receptor signaling pathway; P:adenylate cyclase-inhibiting G protein-coupled glutamate receptor signaling pathway; P:phospholipase C-activating G protein-coupled receptor signaling pathway; P:adult feeding behavior; P:response to insecticide; P:regulation of synaptic transmission, glutamatergic; F:G protein-coupled receptor activity; F:protein binding; F:glutamate receptor act…			IPR000337 (PRINTS); IPR000162 (PRINTS); G3DSA:3.40.50.2300 (GENE3D); IPR001828 (PFAM); IPR017978 (PFAM); IPR011500 (PFAM); mobidb-lite (MOBIDB_LITE); PTHR24060:SF23 (PANTHER); PTHR24060 (PANTHER); IPR017979 (PROSITE_PATTERNS); NON_CYTOPLASMIC_DOMAIN (PHOBIUS); TRANSMEMBRANE (PHOBIUS); CYTOPLASMIC_DOMAIN (PHOBIUS); TRANSMEMBRANE (PHOBIUS); CYTOPLASMIC_DOMAIN (PHOBIUS); TRANSMEMBRANE (PHOBIUS); NON…	P:GO:0007186; F:GO:0004930; C:GO:0016021	P:G protein-coupled receptor signaling pathway; F:G protein-coupled receptor activity; C:integral component of membrane
ci|000191381|proj|Sample_C_D|2	XP_033763623.1 metabotropic glutamate receptor 7-like isoform X3 [Pecten maximus]	METABOTROPIC	15.0903	0.431235	1.34839	0.544154	0.936675	PF01094.23:ANF_receptor//PF07562.9:NCD3G	[INTERPRO, BLASTED, MAPPED, ANNOTATED]	777	20	3.17452e-154	55.44	15	P:GO:0007186; P:GO:0007196; P:GO:0007200; P:GO:0008343; P:GO:0017085; P:GO:0051966; F:GO:0004930; F:GO:0005515; F:GO:0008066; C:GO:0005887; C:GO:0016021; C:GO:0030425; C:GO:0042734	P:G protein-coupled receptor signaling pathway; P:adenylate cyclase-inhibiting G protein-coupled glutamate receptor signaling pathway; P:phospholipase C-activating G protein-coupled receptor signaling pathway; P:adult feeding behavior; P:response to insecticide; P:regulation of synaptic transmission, glutamatergic; F:G protein-coupled receptor activity; F:protein binding; F:glutamate receptor act…			IPR011500 (PFAM); G3DSA:3.40.50.2300 (GENE3D); IPR001828 (PFAM); PTHR24060:SF23 (PANTHER); PTHR24060 (PANTHER); PTHR24060 (PANTHER); IPR017979 (PROSITE_PATTERNS); IPR028082 (SUPERFAMILY)	P:GO:0007186; F:GO:0004930; C:GO:0016021	P:G protein-coupled receptor signaling pathway; F:G protein-coupled receptor activity; C:integral component of membrane
