# Supplementary material for: Transcriptional Response in the Digestive Gland of the King Scallop (Pecten maximus) After the Injection of Domoic Acid
Source: Toxins (Basel). 2021 May 7;13(5):339. doi: 10.3390/toxins13050339 (PMC8150855; doi:10.3390/toxins13050339)
Supplement: Supplementary file 1 [file toxins-13-00339-s001.zip › File S4_annotation.xlsx]

## Sheet: Gene_Express
Conti_ID	Description	baseMean	log2FC	FC	pvalue	padj	pFam	Tags	Length	#Hits	e-Value	sim mean	#GO	GO IDs	GO Names	Enzyme Codes	Enzyme Names	InterPro IDs	InterPro GO IDs	InterPro GO Names
ci|000000001|proj|Sample_C_D|2	XP_033738585.1 single-stranded DNA-binding protein 3-like isoform X5 [Pecten maximus]	322.569	0.0994995	1.0714	0.577632	0.943884	PF04503.8:SSDP	[INTERPRO, BLASTED, MAPPED, ANNOTATED]	4102	20	9.1202e-129	92.32	7	P:GO:0051603; F:GO:0003697; F:GO:0004197; F:GO:0005515; F:GO:0008168; C:GO:0005615; C:GO:0005764	P:proteolysis involved in cellular protein catabolic process; F:single-stranded DNA binding; F:cysteine-type endopeptidase activity; F:protein binding; F:methyltransferase activity; C:extracellular space; C:lysosome	EC:3.4.22; EC:3.4.22.1; EC:3.4.99; EC:3.4.22.41; EC:3.4.22.40; EC:3.4.22.34; EC:3.4.22.8; EC:3.4.22.28; EC:2.1; EC:3.4.22.16; EC:3.4.22.27; EC:3.4.22.38; EC:3.4.22.15; EC:3.4.22.14; EC:3.4; EC:2; EC:3; EC:2.1.1	Acting on peptide bonds (peptidases); Cathepsin B; Acting on peptide bonds (peptidases); Cathepsin F; Bleomycin hydrolase; Legumain; Clostripain; Picornain 3C; Transferring one-carbon groups; Cathepsin H; Cathepsin S; Cathepsin K; Cathepsin L; Actinidain; Acting on peptide bonds (peptidases); Transferases; Hydrolases; Transferring one-carbon groups	IPR008116 (PRINTS); IPR006594 (SMART); PF04503 (PFAM); mobidb-lite (MOBIDB_LITE); mobidb-lite (MOBIDB_LITE); mobidb-lite (MOBIDB_LITE); PTHR12610:SF23 (PANTHER); PTHR12610 (PANTHER); IPR006594 (PROSITE_PROFILES)	F:GO:0003697; F:GO:0005515	F:single-stranded DNA binding; F:protein binding
ci|000000002|proj|Sample_C_D|2	XP_033748079.1 dual specificity mitogen-activated protein kinase kinase 4-like [Pecten maximus]	93.0917	-0.698168	-1.62244	0.159386	0.737057	PF00069.20:Pkinase//PF07387.6:Seadorna_VP7//PF07714.12:Pkinase_Tyr//PF14531.1:Kinase-like	[INTERPRO, BLASTED, MAPPED, ANNOTATED]	5744	20	1.83875e-96	84.2	18	P:GO:0006468; P:GO:0007257; P:GO:0007346; P:GO:0008582; P:GO:0042981; P:GO:0048082; P:GO:0048691; P:GO:1903616; F:GO:0004672; F:GO:0004674; F:GO:0004708; F:GO:0005524; F:GO:0016887; F:GO:0031435; C:GO:0005737; C:GO:0030424	P:protein phosphorylation; P:activation of JUN kinase activity; P:regulation of mitotic cell cycle; P:regulation of synaptic growth at neuromuscular junction; P:regulation of apoptotic process; P:regulation of adult chitin-containing cuticle pigmentation; P:positive regulation of axon extension involved in regeneration; P:MAPK cascade involved in axon regeneration; F:protein kinase activity; F:pr…	EC:2.7.1; EC:2.7.12.1; EC:2.7.12.2; EC:3.6.1.15; EC:2.7.11; EC:3.6.1; EC:2.7; EC:3.6; EC:2; EC:3	Transferring phosphorus-containing groups; Dual-specificity kinase; Mitogen-activated protein kinase kinase; Nucleoside-triphosphate phosphatase; Transferring phosphorus-containing groups; Acting on acid anhydrides; Transferring phosphorus-containing groups; Acting on acid anhydrides; Transferases; Hydrolases	IPR000719 (SMART); IPR000719 (PFAM); G3DSA:1.10.510.10 (GENE3D); PTHR24361 (PANTHER); PTHR24361:SF387 (PANTHER); IPR000719 (PROSITE_PROFILES); IPR011009 (SUPERFAMILY); TMhelix (TMHMM)	P:GO:0006468; F:GO:0004672; F:GO:0005524	P:protein phosphorylation; F:protein kinase activity; F:ATP binding
ci|000000003|proj|Sample_C_D|2	XP_033728413.1 actin-related protein 3-A isoform X1 [Pecten maximus]	18.8544	-0.800852	-1.74213	0.211355	0.788988	PF00022.14:Actin//PF04670.7:Gtr1_RagA//PF06723.8:MreB_Mbl	[INTERPRO, BLASTED, MAPPED, ANNOTATED]	5532	20	0	91.49	27	P:GO:0006886; P:GO:0007369; P:GO:0007413; P:GO:0007520; P:GO:0010592; P:GO:0010631; P:GO:0016331; P:GO:0022416; P:GO:0030037; P:GO:0030589; P:GO:0030713; P:GO:0032989; P:GO:0034314; P:GO:0045747; P:GO:0045887; P:GO:0051491; P:GO:0072553; P:GO:0097320; F:GO:0005200; F:GO:0005524; C:GO:0005737; C:GO:0005884; C:GO:0005885; C:GO:0030027	P:intracellular protein transport; P:gastrulation; P:axonal fasciculation; P:myoblast fusion; P:positive regulation of lamellipodium assembly; P:epithelial cell migration; P:morphogenesis of embryonic epithelium; P:chaeta development; P:actin filament reorganization involved in cell cycle; P:pseudocleavage involved in syncytial blastoderm formation; P:ovarian follicle cell stalk formation; P:cell…			IPR004000 (SMART); IPR004000 (PFAM); G3DSA:3.30.420.40 (GENE3D); G3DSA:3.90.640.10 (GENE3D); G3DSA:3.30.420.40 (GENE3D); G3DSA:3.30.420.40 (GENE3D); G3DSA:3.30.420.40 (GENE3D); IPR004000 (PANTHER); IPR015623 (PTHR11937:PANTHER); IPR020902 (PROSITE_PATTERNS); cd00012 (CDD); SSF53067 (SUPERFAMILY); SSF53067 (SUPERFAMILY)	P:GO:0007015; P:GO:0034314; F:GO:0005524; C:GO:0005885	P:actin filament organization; P:Arp2/3 complex-mediated actin nucleation; F:ATP binding; C:Arp2/3 protein complex
ci|000000004|proj|Sample_C_D|2	---NA---	428.15	0.0298373	1.0209	0.909192	0.99307		[INTERPRO, NO-BLAST]	1817									no IPS match	no IPS match	no IPS match
ci|000000005|proj|Sample_C_D|2	proline-rich extensin-like protein EPR1 [Mizuhopecten yessoensis]	204.704	-0.282748	-1.21651	0.202556	0.781492		[INTERPRO, BLASTED]	1767	1	0.000319288	51.49						Coil (COILS); TRANSMEMBRANE (PHOBIUS); NON_CYTOPLASMIC_DOMAIN (PHOBIUS); CYTOPLASMIC_DOMAIN (PHOBIUS); SignalP-noTM (SIGNALP_EUK); TMhelix (TMHMM); TMhelix (TMHMM)	no GO terms	no GO terms
ci|000000006|proj|Sample_C_D|2	XP_033757453.1 aldo-keto reductase family 1 member B1-like [Pecten maximus]	16.6048	1.08022	2.11436	NA	NA		[INTERPRO, BLASTED]	3273	1	0.0001183	100						CYTOPLASMIC_DOMAIN (PHOBIUS); CYTOPLASMIC_DOMAIN (PHOBIUS); TRANSMEMBRANE (PHOBIUS); TRANSMEMBRANE (PHOBIUS); NON_CYTOPLASMIC_DOMAIN (PHOBIUS); TMhelix (TMHMM); TMhelix (TMHMM)	no GO terms	no GO terms
ci|000000007|proj|Sample_C_D|2	---NA---	73.2037	-0.214089	-1.15997	0.479543	0.919532		[INTERPRO, NO-BLAST]	2217									no IPS match	no IPS match	no IPS match
ci|000000008|proj|Sample_C_D|2	---NA---	99.2014	0.35795	1.2816	0.379614	0.883453		[INTERPRO, NO-BLAST]	610									no IPS match	no IPS match	no IPS match
ci|000000009|proj|Sample_C_D|2	XP_033734098.1 glutaminyl-peptide cyclotransferase-like [Pecten maximus]	383.106	-0.448778	-1.36488	0.212427	0.790323	PF04389.12:Peptidase_M28	[INTERPRO, BLASTED, MAPPED, ANNOTATED]	4974	18	0	64.95	8	P:GO:0017186; P:GO:0043312; F:GO:0008270; F:GO:0016603; C:GO:0005576; C:GO:0035580; C:GO:1904724; C:GO:1904813	P:peptidyl-pyroglutamic acid biosynthetic process, using glutaminyl-peptide cyclotransferase; P:neutrophil degranulation; F:zinc ion binding; F:glutaminyl-peptide cyclotransferase activity; C:extracellular region; C:specific granule lumen; C:tertiary granule lumen; C:ficolin-1-rich granule lumen	EC:2.3; EC:2.3.2.5; EC:2; EC:2.3.2	Acyltransferases; Glutaminyl-peptide cyclotransferase; Transferases; Acyltransferases	G3DSA:3.40.630.10 (GENE3D); IPR007484 (PFAM); PTHR12283 (PANTHER); SIGNAL_PEPTIDE_N_REGION (PHOBIUS); SIGNAL_PEPTIDE_H_REGION (PHOBIUS); SIGNAL_PEPTIDE_C_REGION (PHOBIUS); NON_CYTOPLASMIC_DOMAIN (PHOBIUS); SIGNAL_PEPTIDE (PHOBIUS); SignalP-noTM (SIGNALP_EUK); SSF53187 (SUPERFAMILY)	no GO terms	no GO terms
ci|000000011|proj|Sample_C_D|2	XP_033741283.1 uncharacterized protein LOC117328057 [Pecten maximus]	171.308	-0.560738	-1.47502	0.135246	0.704821		[INTERPRO, BLASTED, MAPPED, ANNOTATED]	2097	3	4.61318e-81	85.96	3	P:GO:0098662; F:GO:0015299; C:GO:0016020	P:inorganic cation transmembrane transport; F:solute:proton antiporter activity; C:membrane	EC:7	Translocases	TRANSMEMBRANE (PHOBIUS); NON_CYTOPLASMIC_DOMAIN (PHOBIUS); CYTOPLASMIC_DOMAIN (PHOBIUS); TMhelix (TMHMM)	no GO terms	no GO terms
ci|000000012|proj|Sample_C_D|2	---NA---	18.0873	0.70218	1.62696	0.262239	0.822456		[INTERPRO, NO-BLAST]	1844									no IPS match	no IPS match	no IPS match
ci|000000013|proj|Sample_C_D|2	---NA---	327.498	-0.691349	-1.61479	0.328909	0.861442		[INTERPRO, NO-BLAST]	1469									no IPS match	no IPS match	no IPS match
ci|000000014|proj|Sample_C_D|2	---NA---	43.0232	-1.04745	-2.06688	0.0714374	0.585411		[INTERPRO, NO-BLAST]	3681									SIGNAL_PEPTIDE (PHOBIUS); TRANSMEMBRANE (PHOBIUS); SIGNAL_PEPTIDE_C_REGION (PHOBIUS); CYTOPLASMIC_DOMAIN (PHOBIUS); NON_CYTOPLASMIC_DOMAIN (PHOBIUS); SIGNAL_PEPTIDE_H_REGION (PHOBIUS); SIGNAL_PEPTIDE_N_REGION (PHOBIUS); TMhelix (TMHMM); TMhelix (TMHMM)	no GO terms	no GO terms
ci|000000015|proj|Sample_C_D|2	XP_033739823.1 mediator of RNA polymerase II transcription subunit 14-like [Pecten maximus]	73.6533	-0.11164	-1.08046	0.794382	0.978011		[INTERPRO, BLASTED, MAPPED, ANNOTATED]	3748	15	0	76.59	10	P:GO:0006367; P:GO:0019827; P:GO:0030521; P:GO:0045944; F:GO:0030374; F:GO:0038023; F:GO:0042809; C:GO:0016591; C:GO:0016592; C:GO:0070847	P:transcription initiation from RNA polymerase II promoter; P:stem cell population maintenance; P:androgen receptor signaling pathway; P:positive regulation of transcription by RNA polymerase II; F:nuclear receptor coactivator activity; F:signaling receptor activity; F:vitamin D receptor binding; C:RNA polymerase II, holoenzyme; C:mediator complex; C:core mediator complex			mobidb-lite (MOBIDB_LITE); PTHR12809 (PANTHER)	no GO terms	no GO terms
ci|000000016|proj|Sample_C_D|2	---NA---	47.6929	0.350942	1.27539	0.26057	0.821957		[INTERPRO, NO-BLAST]	1700									no IPS match	no IPS match	no IPS match
ci|000000017|proj|Sample_C_D|2	---NA---	84.0128	0.410529	1.32917	0.107123	0.659132		[INTERPRO, NO-BLAST]	998									no IPS match	no IPS match	no IPS match
ci|000000018|proj|Sample_C_D|2	---NA---	439.346	-0.190737	-1.14135	0.441291	0.907655		[INTERPRO, NO-BLAST]	874									TRANSMEMBRANE (PHOBIUS); CYTOPLASMIC_DOMAIN (PHOBIUS); NON_CYTOPLASMIC_DOMAIN (PHOBIUS)	no GO terms	no GO terms
ci|000000019|proj|Sample_C_D|2	XP_033763672.1 kazrin-like isoform X1 [Pecten maximus]	40.7506	-0.11001	-1.07924	0.809604	0.980295	PF00536.25:SAM_1//PF02198.11:SAM_PNT//PF07647.12:SAM_2	[INTERPRO, BLASTED, MAPPED, ANNOTATED]	2480	20	0	92.23	9	P:GO:0007412; P:GO:0045886; F:GO:0004032; F:GO:0005515; F:GO:0042803; C:GO:0005829; C:GO:0032991	P:axon target recognition; P:negative regulation of synaptic growth at neuromuscular junction; F:alditol:NADP+ 1-oxidoreductase activity; F:protein binding; F:protein homodimerization activity; C:cytosol; C:protein-containing complex	EC:1.1.1.21; EC:1.1; EC:1; EC:1.1.1; EC:1.1.1.2	Aldose reductase; Acting on the CH-OH group of donors; Oxidoreductases; Acting on the CH-OH group of donors; Alcohol dehydrogenase (NADP(+))	Coil (COILS); Coil (COILS); Coil (COILS); Coil (COILS); Coil (COILS); IPR001660 (SMART); G3DSA:1.20.5.340 (GENE3D); IPR001660 (PFAM); G3DSA:1.10.150.50 (GENE3D); G3DSA:1.20.1170.10 (GENE3D); G3DSA:1.10.150.50 (GENE3D); G3DSA:1.10.150.50 (GENE3D); IPR001660 (PFAM); mobidb-lite (MOBIDB_LITE); IPR001660 (PROSITE_PROFILES); IPR001660 (PROSITE_PROFILES); IPR001660 (PROSITE_PROFILES); cd09570 (CDD); IP…	F:GO:0005515	F:protein binding
ci|000000020|proj|Sample_C_D|2	231912P11369.2 RecName: Full=LINE-1 retrotransposable element ORF2 protein; Short=ORF2p; AltName: Full=Long interspersed element-1; Short=L1; AltName: Full=Retrovirus-related Pol polyprotein LINE-1; Includes: RecName: Full=Reverse transcriptase; Includes: RecName: Full=Endonuclease [Mus musculus]	447.758	0.821757	1.76756	0.234421	0.805216	PF00078.22:RVT_1	[INTERPRO, BLASTED, MAPPED, ANNOTATED]	3520	20	4.77692e-40	52.75	73	P:GO:0001523; P:GO:0006497; P:GO:0006649; P:GO:0006898; P:GO:0007040; P:GO:0007189; P:GO:0007601; P:GO:0007603; P:GO:0007613; P:GO:0008203; P:GO:0010745; P:GO:0010875; P:GO:0010887; P:GO:0016197; P:GO:0018149; P:GO:0019216; P:GO:0032367; P:GO:0032489; P:GO:0032611; P:GO:0034504; P:GO:0034616; P:GO:0038027; P:GO:0042632; P:GO:0042985; P:GO:0043062; P:GO:0043691; P:GO:0045332; P:GO:0045494; P:GO:00…	P:retinoid metabolic process; P:protein lipidation; P:phospholipid transfer to membrane; P:receptor-mediated endocytosis; P:lysosome organization; P:adenylate cyclase-activating G protein-coupled receptor signaling pathway; P:visual perception; P:phototransduction, visible light; P:memory; P:cholesterol metabolic process; P:negative regulation of macrophage derived foam cell differentiation; P:po…	EC:7.6.2.1; EC:7; EC:7.2.2	P-type phospholipid transporter; Translocases; Catalysing the translocation of inorganic cations	IPR000477 (PFAM); G3DSA:3.30.70.270 (GENE3D); PTHR44484 (PANTHER); TRANSMEMBRANE (PHOBIUS); CYTOPLASMIC_DOMAIN (PHOBIUS); NON_CYTOPLASMIC_DOMAIN (PHOBIUS); IPR000477 (PROSITE_PROFILES); SSF56672 (SUPERFAMILY)	no GO terms	no GO terms
ci|000000022|proj|Sample_C_D|2	XP_033761039.1 methanethiol oxidase-like isoform X2 [Pecten maximus]	13417.9	-0.0598325	-1.04234	0.817143	0.981063	PF05694.6:SBP56	[INTERPRO, BLASTED, MAPPED, ANNOTATED]	2099	20	0	84.71	8	P:GO:0007264; P:GO:0050873; F:GO:0005085; F:GO:0008430; C:GO:0001650	P:small GTPase mediated signal transduction; P:brown fat cell differentiation; F:guanyl-nucleotide exchange factor activity; F:selenium binding; C:fibrillar center			IPR008826 (PFAM); IPR011042 (G3DSA:2.120.10.GENE3D); IPR008826 (PANTHER); PTHR23300:SF0 (PANTHER); SSF75011 (SUPERFAMILY)	F:GO:0008430	F:selenium binding
ci|000000023|proj|Sample_C_D|2	---NA---	252.824	-0.27196	-1.20745	0.62088	0.951723		[INTERPRO, NO-BLAST]	3698									TRANSMEMBRANE (PHOBIUS); CYTOPLASMIC_DOMAIN (PHOBIUS); NON_CYTOPLASMIC_DOMAIN (PHOBIUS); TMhelix (TMHMM)	no GO terms	no GO terms
ci|000000024|proj|Sample_C_D|2	XP_033743096.1 lysosomal Pro-X carboxypeptidase-like [Pecten maximus]	131.515	-0.0853538	-1.06095	0.785327	0.977184	PF00326.16:Peptidase_S9//PF05576.6:Peptidase_S37//PF05577.7:Peptidase_S28//PF12697.2:Abhydrolase_6	[INTERPRO, BLASTED, MAPPED, ANNOTATED]	4346	20	0	62.79	29	P:GO:0002155; P:GO:0002353; P:GO:0003085; P:GO:0006508; P:GO:0007597; P:GO:0042593; P:GO:0043312; P:GO:0043535; P:GO:0055085; P:GO:0060055; P:GO:0097009; P:GO:2000377; F:GO:0004185; F:GO:0005524; F:GO:0008236; F:GO:0008239; F:GO:0016887; F:GO:0042626; C:GO:0005886; C:GO:0016021; C:GO:0035577; C:GO:0045178; C:GO:0101003	P:regulation of thyroid hormone mediated signaling pathway; P:plasma kallikrein-kinin cascade; P:negative regulation of systemic arterial blood pressure; P:proteolysis; P:blood coagulation, intrinsic pathway; P:glucose homeostasis; P:neutrophil degranulation; P:regulation of blood vessel endothelial cell migration; P:transmembrane transport; P:angiogenesis involved in wound healing; P:energy home…	EC:3.4.21; EC:3.4.17.11; EC:3.4; EC:3.6; EC:3.4.14.1; EC:3.4.16; EC:3.4.14.5; EC:3.4.16.2; EC:3.4.14.4; EC:7.2.2; EC:3.4.14.2; EC:3.6.1.15; EC:3.4.16.6; EC:3.4.16.5; EC:3.6.1; EC:3; EC:7; EC:3.4.14.11	Acting on peptide bonds (peptidases); Glutamate carboxypeptidase; Acting on peptide bonds (peptidases); Acting on acid anhydrides; Dipeptidyl-peptidase I; Acting on peptide bonds (peptidases); Dipeptidyl-peptidase IV; Lysosomal Pro-Xaa carboxypeptidase; Dipeptidyl-peptidase III; Catalysing the translocation of inorganic cations; Dipeptidyl-peptidase II; Nucleoside-triphosphate phosphatase; Carbox…	IPR029058 (G3DSA:3.40.50.GENE3D); IPR008758 (PFAM); PTHR11010 (PANTHER); PTHR11010:SF38 (PANTHER); SIGNAL_PEPTIDE_H_REGION (PHOBIUS); NON_CYTOPLASMIC_DOMAIN (PHOBIUS); SIGNAL_PEPTIDE (PHOBIUS); SIGNAL_PEPTIDE_N_REGION (PHOBIUS); SIGNAL_PEPTIDE_C_REGION (PHOBIUS); SignalP-noTM (SIGNALP_EUK); IPR029058 (SUPERFAMILY); TMhelix (TMHMM)	P:GO:0006508; F:GO:0008236	P:proteolysis; F:serine-type peptidase activity
ci|000000025|proj|Sample_C_D|2	---NA---	112.26	-0.0395876	-1.02782	0.873806	0.989019		[INTERPRO, NO-BLAST]	2254									no IPS match	no IPS match	no IPS match
ci|000000026|proj|Sample_C_D|2	---NA---	14.3101	0.10151	1.0729	0.82102	0.981626		[INTERPRO, NO-BLAST]	1425									Coil (COILS); CYTOPLASMIC_DOMAIN (PHOBIUS); NON_CYTOPLASMIC_DOMAIN (PHOBIUS); TRANSMEMBRANE (PHOBIUS); TMhelix (TMHMM)	no GO terms	no GO terms
ci|000000027|proj|Sample_C_D|2	XP_033727969.1 histone-lysine N-methyltransferase SETD2-like [Pecten maximus]	238.283	0.136562	1.09928	0.504755	0.926423	PF00397.21:WW//PF08236.6:SRI	[INTERPRO, BLASTED, MAPPED, ANNOTATED]	2175	16	1.23611e-111	80.17	53	P:GO:0000122; P:GO:0001525; P:GO:0001763; P:GO:0001843; P:GO:0002168; P:GO:0006298; P:GO:0006355; P:GO:0006368; P:GO:0010569; P:GO:0010793; P:GO:0018026; P:GO:0030900; P:GO:0032007; P:GO:0032465; P:GO:0032727; P:GO:0034198; P:GO:0034340; P:GO:0034728; P:GO:0034968; P:GO:0035076; P:GO:0035220; P:GO:0035441; P:GO:0035987; P:GO:0038202; P:GO:0040027; P:GO:0048332; P:GO:0048701; P:GO:0048864; P:GO:00…	P:negative regulation of transcription by RNA polymerase II; P:angiogenesis; P:morphogenesis of a branching structure; P:neural tube closure; P:instar larval development; P:mismatch repair; P:regulation of transcription, DNA-templated; P:transcription elongation from RNA polymerase II promoter; P:regulation of double-strand break repair via homologous recombination; P:regulation of mRNA export fr…	EC:2.1; EC:2.1.1.43; EC:2; EC:2.1.1	Transferring one-carbon groups; Transferring one-carbon groups; Transferases; Transferring one-carbon groups	IPR001202 (SMART); IPR001202 (PFAM); G3DSA:2.20.70.10 (GENE3D); G3DSA:2.20.70.10 (GENE3D); IPR013257 (PFAM); mobidb-lite (MOBIDB_LITE); IPR001202 (PROSITE_PATTERNS); IPR001202 (PROSITE_PROFILES); IPR001202 (CDD); IPR036020 (SUPERFAMILY)	P:GO:0006355; P:GO:0034968; F:GO:0005515; F:GO:0018024; C:GO:0005694	P:regulation of transcription, DNA-templated; P:histone lysine methylation; F:protein binding; F:histone-lysine N-methyltransferase activity; C:chromosome
ci|000000028|proj|Sample_C_D|2	XP_033728072.1 uncharacterized protein LOC117317375 [Pecten maximus]	78.8974	-0.0887137	-1.06342	0.846906	0.984936	PF03302.8:VSP//PF07562.9:NCD3G//PF07699.8:GCC2_GCC3	[INTERPRO, BLASTED, MAPPED]	2211	20	1.50513e-80	57.65	38	P:GO:0006470; P:GO:0006520; P:GO:0006807; P:GO:0016032; P:GO:0019062; P:GO:0019064; P:GO:0019065; P:GO:0039654; P:GO:0039663; P:GO:0042594; P:GO:0043604; P:GO:0043605; P:GO:0044255; P:GO:0046718; P:GO:0055114; P:GO:0075509; P:GO:0075512; F:GO:0004722; F:GO:0005212; F:GO:0016491; F:GO:0016740; F:GO:0016787; F:GO:0016811; F:GO:0046789; F:GO:0046872; F:GO:0051536; F:GO:0106306; F:GO:0106307; C:GO:00…	P:protein dephosphorylation; P:cellular amino acid metabolic process; P:nitrogen compound metabolic process; P:viral process; P:virion attachment to host cell; P:fusion of virus membrane with host plasma membrane; P:receptor-mediated endocytosis of virus by host cell; P:fusion of virus membrane with host endosome membrane; P:membrane fusion involved in viral entry into host cell; P:response to st…			no IPS match	no IPS match	no IPS match
ci|000000029|proj|Sample_C_D|2	XP_033742410.1 heat shock 70 kDa protein 12A-like isoform X1 [Pecten maximus]	494.061	-0.14631	-1.10674	0.265905	0.825139	PF00012.15:HSP70	[INTERPRO, BLASTED, MAPPED, ANNOTATED]	4558	20	0	74.68	22	P:GO:0006508; P:GO:0007411; P:GO:0007412; P:GO:0007422; P:GO:0007480; P:GO:0009372; P:GO:0009405; P:GO:0016319; P:GO:0031532; P:GO:0035025; P:GO:0045887; P:GO:0050770; P:GO:0051209; P:GO:0071772; F:GO:0005085; F:GO:0005509; F:GO:0008233; F:GO:0016740; C:GO:0016021; C:GO:0030426; C:GO:0030659; C:GO:0031234	P:proteolysis; P:axon guidance; P:axon target recognition; P:peripheral nervous system development; P:imaginal disc-derived leg morphogenesis; P:quorum sensing; P:pathogenesis; P:mushroom body development; P:actin cytoskeleton reorganization; P:positive regulation of Rho protein signal transduction; P:positive regulation of synaptic growth at neuromuscular junction; P:regulation of axonogenesis; …	EC:3.4; EC:2; EC:3	Acting on peptide bonds (peptidases); Transferases; Hydrolases	IPR013126 (PFAM); G3DSA:3.30.420.40 (GENE3D); G3DSA:3.30.420.40 (GENE3D); PTHR14187 (PANTHER); PTHR14187:SF75 (PANTHER); cd10229 (CDD); SSF53067 (SUPERFAMILY); SSF53067 (SUPERFAMILY)	no GO terms	no GO terms
ci|000000030|proj|Sample_C_D|2	---NA---	489.391	-0.128651	-1.09327	0.792385	0.977903		[INTERPRO, NO-BLAST]	706									NON_CYTOPLASMIC_DOMAIN (PHOBIUS); CYTOPLASMIC_DOMAIN (PHOBIUS); TRANSMEMBRANE (PHOBIUS); TMhelix (TMHMM)	no GO terms	no GO terms
ci|000000031|proj|Sample_C_D|2	---NA---	116.48	0.296542	1.2282	0.184304	0.762746		[INTERPRO, NO-BLAST]	1368									no IPS match	no IPS match	no IPS match
ci|000000032|proj|Sample_C_D|2	XP_033733057.1 oxalate:formate antiporter-like isoform X2 [Pecten maximus]	79.3982	0.743425	1.67415	0.00117062	0.0896285	PF07690.11:MFS_1//PF11700.3:ATG22//PF13347.1:MFS_2	[INTERPRO, BLASTED, MAPPED, ANNOTATED]	2147	11	0	82.64	2	P:GO:0055085; C:GO:0016021	P:transmembrane transport; C:integral component of membrane			IPR011701 (PFAM); G3DSA:1.20.1250.20 (GENE3D); PTHR11360:SF3 (PANTHER); PTHR11360 (PANTHER); TRANSMEMBRANE (PHOBIUS); TRANSMEMBRANE (PHOBIUS); CYTOPLASMIC_DOMAIN (PHOBIUS); NON_CYTOPLASMIC_DOMAIN (PHOBIUS); NON_CYTOPLASMIC_DOMAIN (PHOBIUS); TRANSMEMBRANE (PHOBIUS); NON_CYTOPLASMIC_DOMAIN (PHOBIUS); TRANSMEMBRANE (PHOBIUS); TRANSMEMBRANE (PHOBIUS); NON_CYTOPLASMIC_DOMAIN (PHOBIUS); NON_CYTOPLASMIC…	P:GO:0055085; C:GO:0016021	P:transmembrane transport; C:integral component of membrane
ci|000000033|proj|Sample_C_D|2	---NA---	33.9361	-0.505058	-1.41918	0.387452	0.887261		[INTERPRO, NO-BLAST]	2582									CYTOPLASMIC_DOMAIN (PHOBIUS); NON_CYTOPLASMIC_DOMAIN (PHOBIUS); TRANSMEMBRANE (PHOBIUS)	no GO terms	no GO terms
ci|000000034|proj|Sample_C_D|2	---NA---	10.1641	0.16482	1.12103	0.810978	0.980528		[INTERPRO, NO-BLAST]	1527									no IPS match	no IPS match	no IPS match
ci|000000035|proj|Sample_C_D|2	---NA---	56.9472	-0.449599	-1.36566	0.339673	0.867421		[INTERPRO, NO-BLAST]	4050									no IPS match	no IPS match	no IPS match
ci|000000037|proj|Sample_C_D|2	XP_033742706.1 LOW QUALITY PROTEIN: mothers against decapentaplegic homolog 5-like [Pecten maximus]	73.8889	-0.310198	-1.23988	0.606784	0.948867	PF03165.11:MH1//PF03166.9:MH2//PF10401.4:IRF-3	[INTERPRO, BLASTED, MAPPED, ANNOTATED]	5306	20	0	79.07	36	P:GO:0001745; P:GO:0006355; P:GO:0007179; P:GO:0007391; P:GO:0007424; P:GO:0007480; P:GO:0007488; P:GO:0007507; P:GO:0008586; P:GO:0010629; P:GO:0030707; P:GO:0030718; P:GO:0035019; P:GO:0035290; P:GO:0042078; P:GO:0045595; P:GO:0045705; P:GO:0045887; P:GO:0045944; P:GO:0048100; P:GO:0060799; P:GO:0061353; P:GO:2000134; F:GO:0000978; F:GO:0000981; F:GO:0001085; F:GO:0001102; F:GO:0003700; F:GO:00…	P:compound eye morphogenesis; P:regulation of transcription, DNA-templated; P:transforming growth factor beta receptor signaling pathway; P:dorsal closure; P:open tracheal system development; P:imaginal disc-derived leg morphogenesis; P:histoblast morphogenesis; P:heart development; P:imaginal disc-derived wing vein morphogenesis; P:negative regulation of gene expression; P:ovarian follicle cell …			Coil (COILS); IPR003619 (SMART); IPR001132 (SMART); IPR003619 (PFAM); IPR001132 (PFAM); IPR017855 (G3DSA:2.60.200.GENE3D); IPR036578 (G3DSA:3.90.520.GENE3D); PTHR13703:SF23 (PANTHER); IPR013790 (PANTHER); IPR013019 (PROSITE_PROFILES); IPR001132 (PROSITE_PROFILES); cd10497 (CDD); cd10490 (CDD); IPR036578 (SUPERFAMILY); IPR008984 (SUPERFAMILY)	P:GO:0006355; P:GO:0007179; F:GO:0003700; F:GO:0005515; C:GO:0005622; C:GO:0005667	P:regulation of transcription, DNA-templated; P:transforming growth factor beta receptor signaling pathway; F:DNA-binding transcription factor activity; F:protein binding; C:intracellular anatomical structure; C:transcription regulator complex
ci|000000038|proj|Sample_C_D|2	---NA---	72.3861	-0.574504	-1.48916	0.191141	0.769493		[INTERPRO, NO-BLAST]	1563									CYTOPLASMIC_DOMAIN (PHOBIUS); NON_CYTOPLASMIC_DOMAIN (PHOBIUS); TRANSMEMBRANE (PHOBIUS)	no GO terms	no GO terms
ci|000000039|proj|Sample_C_D|2	---NA---	40.2437	-0.764172	-1.69839	0.0841905	0.61317		[INTERPRO, NO-BLAST]	1937									no IPS match	no IPS match	no IPS match
ci|000000043|proj|Sample_C_D|2	XP_033753096.1 ice nucleation protein-like [Pecten maximus]	30.5216	-0.382556	-1.30365	0.395893	0.890495		[INTERPRO, BLASTED]	2105	1	3.5148e-05	76.47						NON_CYTOPLASMIC_DOMAIN (PHOBIUS); TRANSMEMBRANE (PHOBIUS); CYTOPLASMIC_DOMAIN (PHOBIUS); NON_CYTOPLASMIC_DOMAIN (PHOBIUS); TRANSMEMBRANE (PHOBIUS)	no GO terms	no GO terms
ci|000000044|proj|Sample_C_D|2	XP_033761906.1 RISC-loading complex subunit tarbp2-like [Pecten maximus]	167.805	0.059945	1.04243	0.812249	0.980593	PF00035.20:dsrm//PF14709.1:DND1_DSRM	[INTERPRO, BLASTED, MAPPED, ANNOTATED]	2779	20	0	58.9	53	P:GO:0006469; P:GO:0006955; P:GO:0007286; P:GO:0007338; P:GO:0007417; P:GO:0008284; P:GO:0008285; P:GO:0009047; P:GO:0010586; P:GO:0030422; P:GO:0030423; P:GO:0030718; P:GO:0031054; P:GO:0034599; P:GO:0035087; P:GO:0035264; P:GO:0035280; P:GO:0042060; P:GO:0042473; P:GO:0042474; P:GO:0043085; P:GO:0043403; P:GO:0043901; P:GO:0043902; P:GO:0045070; P:GO:0045727; P:GO:0046782; P:GO:0048132; P:GO:00…	P:negative regulation of protein kinase activity; P:immune response; P:spermatid development; P:single fertilization; P:central nervous system development; P:positive regulation of cell population proliferation; P:negative regulation of cell population proliferation; P:dosage compensation by hyperactivation of X chromosome; P:miRNA metabolic process; P:production of siRNA involved in RNA interfer…	EC:5.2.1.8	Peptidylprolyl isomerase	IPR014720 (SMART); G3DSA:3.30.160.20 (GENE3D); IPR014720 (PFAM); IPR032478 (PFAM); G3DSA:3.30.160.20 (GENE3D); mobidb-lite (MOBIDB_LITE); PTHR10910 (PANTHER); IPR033363 (PTHR10910:PANTHER); IPR014720 (PROSITE_PROFILES); IPR014720 (PROSITE_PROFILES); IPR014720 (PROSITE_PROFILES); cd00048 (CDD); cd00048 (CDD); SSF54768 (SUPERFAMILY); SSF54768 (SUPERFAMILY); SSF54768 (SUPERFAMILY)	P:GO:0030422; F:GO:0003725; F:GO:0008047	P:production of siRNA involved in RNA interference; F:double-stranded RNA binding; F:enzyme activator activity
ci|000000045|proj|Sample_C_D|2	XP_033732385.1 uncharacterized protein LOC117321882 [Pecten maximus]	87.3887	0.0346744	1.02433	0.921195	0.994367	PF01082.15:Cu2_monooxygen//PF03712.10:Cu2_monoox_C	[INTERPRO, BLASTED, MAPPED, ANNOTATED]	1471	20	0	64.04	2	F:GO:0005507; F:GO:0016715	F:copper ion binding; F:oxidoreductase activity, acting on paired donors, with incorporation or reduction of molecular oxygen, reduced ascorbate as one donor, and incorporation of one atom of oxygen	EC:1; EC:1.14; EC:1.14.17	Oxidoreductases; Acting on paired donors, with incorporation or reduction of molecular oxygen. The oxygen incorporated need not be derived from O(2); Acting on paired donors, with incorporation or reduction of molecular oxygen. The oxygen incorporated need not be derived from O(2)	IPR000323 (PFAM); IPR014784 (G3DSA:2.60.120.GENE3D); IPR036939 (G3DSA:2.60.120.GENE3D); IPR024548 (PFAM); PTHR10157 (PANTHER); PTHR10157:SF23 (PANTHER); CYTOPLASMIC_DOMAIN (PHOBIUS); NON_CYTOPLASMIC_DOMAIN (PHOBIUS); TRANSMEMBRANE (PHOBIUS); IPR008977 (SUPERFAMILY); IPR008977 (SUPERFAMILY)	P:GO:0055114; F:GO:0003824; F:GO:0004497; F:GO:0005507; F:GO:0016715	P:obsolete oxidation-reduction process; F:catalytic activity; F:monooxygenase activity; F:copper ion binding; F:oxidoreductase activity, acting on paired donors, with incorporation or reduction of molecular oxygen, reduced ascorbate as one donor, and incorporation of one atom of oxygen
ci|000000047|proj|Sample_C_D|2	---NA---	60.6872	-0.304244	-1.23477	0.645904	0.957028		[INTERPRO, NO-BLAST]	2602									Coil (COILS); Coil (COILS)	no GO terms	no GO terms
ci|000000048|proj|Sample_C_D|2	---NA---	30.5712	-0.305626	-1.23595	0.503545	0.926378		[INTERPRO, NO-BLAST]	2301									TMhelix (TMHMM)	no GO terms	no GO terms
ci|000000049|proj|Sample_C_D|2	---NA---	23.773	-0.175299	-1.1292	0.679355	0.962876		[INTERPRO, NO-BLAST]	2853									CYTOPLASMIC_DOMAIN (PHOBIUS); TRANSMEMBRANE (PHOBIUS); NON_CYTOPLASMIC_DOMAIN (PHOBIUS); NON_CYTOPLASMIC_DOMAIN (PHOBIUS); TRANSMEMBRANE (PHOBIUS); CYTOPLASMIC_DOMAIN (PHOBIUS); TRANSMEMBRANE (PHOBIUS); TMhelix (TMHMM); TMhelix (TMHMM); TMhelix (TMHMM)	no GO terms	no GO terms
ci|000000050|proj|Sample_C_D|2	XP_033762005.1 calpain-7-like [Pecten maximus]	68.1507	-0.67318	-1.59458	0.000930624	0.0794959	PF00648.16:Peptidase_C2//PF01067.17:Calpain_III	[INTERPRO, BLASTED, MAPPED, ANNOTATED]	3889	20	0	58.76	15	P:GO:0006004; P:GO:0006508; P:GO:0010634; P:GO:0016139; P:GO:0097264; F:GO:0004198; F:GO:0004560; F:GO:0090541; C:GO:0005634; C:GO:0005764	P:fucose metabolic process; P:proteolysis; P:positive regulation of epithelial cell migration; P:glycoside catabolic process; P:self proteolysis; F:calcium-dependent cysteine-type endopeptidase activity; F:alpha-L-fucosidase activity; F:MIT domain binding; C:nucleus; C:lysosome	EC:3.4.22; EC:3.4.22.1; EC:3.4.22.41; EC:3.4.22.40; EC:3.2.1; EC:3.4.22.8; EC:3.4.22.16; EC:3.4.22.38; EC:3.2; EC:3.4.22.15; EC:3.4.22.14; EC:3.4; EC:3.4.99; EC:3.2.1.51; EC:3.4.22.34; EC:3.4.22.28; EC:3.4.22.27; EC:3	Acting on peptide bonds (peptidases); Cathepsin B; Cathepsin F; Bleomycin hydrolase; Glycosylases; Clostripain; Cathepsin H; Cathepsin K; Glycosylases; Cathepsin L; Actinidain; Acting on peptide bonds (peptidases); Acting on peptide bonds (peptidases); Alpha-L-fucosidase; Legumain; Picornain 3C; Cathepsin S; Hydrolases	IPR022684 (PRINTS); IPR022683 (SMART); IPR001300 (SMART); IPR022682 (PFAM); G3DSA:2.60.120.380 (GENE3D); IPR001300 (PFAM); G3DSA:3.90.70.10 (GENE3D); PTHR10183:SF22 (PANTHER); PTHR10183 (PANTHER); IPR001300 (PROSITE_PROFILES); IPR001300 (CDD); IPR036213 (SUPERFAMILY); IPR036213 (SUPERFAMILY); SSF54001 (SUPERFAMILY)	P:GO:0006508; F:GO:0004198; C:GO:0005622	P:proteolysis; F:calcium-dependent cysteine-type endopeptidase activity; C:intracellular anatomical structure
ci|000000053|proj|Sample_C_D|2	---NA---	42.9201	-0.197785	-1.14694	0.593041	0.946134		[INTERPRO, NO-BLAST]	1775									SIGNAL_PEPTIDE_N_REGION (PHOBIUS); NON_CYTOPLASMIC_DOMAIN (PHOBIUS); SIGNAL_PEPTIDE_C_REGION (PHOBIUS); SIGNAL_PEPTIDE_H_REGION (PHOBIUS); SIGNAL_PEPTIDE (PHOBIUS)	no GO terms	no GO terms
ci|000000056|proj|Sample_C_D|2	XP_033743557.1 eukaryotic translation initiation factor 5B-like [Pecten maximus]	283.926	0.400151	1.31965	0.205379	0.784215		[INTERPRO, BLASTED, MAPPED]	3833	20	2.85236e-158	63.63	26	P:GO:0006260; P:GO:0006754; P:GO:0006811; P:GO:0008360; P:GO:0009252; P:GO:0009263; P:GO:0015986; P:GO:0055114; P:GO:0071555; F:GO:0000166; F:GO:0003677; F:GO:0004748; F:GO:0005524; F:GO:0008716; F:GO:0016491; F:GO:0016874; F:GO:0046872; F:GO:0046933; F:GO:0046982; C:GO:0000786; C:GO:0005634; C:GO:0005694; C:GO:0009579; C:GO:0016020; C:GO:0042651; C:GO:0045261	P:DNA replication; P:ATP biosynthetic process; P:ion transport; P:regulation of cell shape; P:peptidoglycan biosynthetic process; P:deoxyribonucleotide biosynthetic process; P:ATP synthesis coupled proton transport; P:obsolete oxidation-reduction process; P:cell wall organization; F:nucleotide binding; F:DNA binding; F:ribonucleoside-diphosphate reductase activity, thioredoxin disulfide as accept…			IPR031981 (PFAM); mobidb-lite (MOBIDB_LITE); mobidb-lite (MOBIDB_LITE)	no GO terms	no GO terms
ci|000000058|proj|Sample_C_D|2	---NA---	175.183	-0.769328	-1.70448	0.0346862	0.452973		[INTERPRO, NO-BLAST]	2116									no IPS match	no IPS match	no IPS match
ci|000000059|proj|Sample_C_D|2	---NA---	114.57	-0.579869	-1.49471	0.272342	0.830802		[INTERPRO, NO-BLAST]	1940									no IPS match	no IPS match	no IPS match
ci|000000060|proj|Sample_C_D|2	---NA---	112.656	0.0644732	1.0457	0.775567	0.976436		[INTERPRO, NO-BLAST]	1022									CYTOPLASMIC_DOMAIN (PHOBIUS); TRANSMEMBRANE (PHOBIUS); NON_CYTOPLASMIC_DOMAIN (PHOBIUS); TMhelix (TMHMM)	no GO terms	no GO terms
ci|000000061|proj|Sample_C_D|2	---NA---	79.9662	-0.102287	-1.07347	0.666186	0.961151		[INTERPRO, NO-BLAST]	2975									Coil (COILS); NON_CYTOPLASMIC_DOMAIN (PHOBIUS); CYTOPLASMIC_DOMAIN (PHOBIUS); TRANSMEMBRANE (PHOBIUS); CYTOPLASMIC_DOMAIN (PHOBIUS); TRANSMEMBRANE (PHOBIUS); NON_CYTOPLASMIC_DOMAIN (PHOBIUS); TRANSMEMBRANE (PHOBIUS); CYTOPLASMIC_DOMAIN (PHOBIUS); TRANSMEMBRANE (PHOBIUS); TMhelix (TMHMM); TMhelix (TMHMM); TMhelix (TMHMM)	no GO terms	no GO terms
ci|000000062|proj|Sample_C_D|2	XP_033733700.1 LOW QUALITY PROTEIN: symplekin-like [Pecten maximus]	186.789	-0.0364954	-1.02562	0.878171	0.989037	PF11935.3:DUF3453//PF12295.3:Symplekin_C	[INTERPRO, BLASTED, ANNOTATED]	5666	7	0	82.76	15	P:GO:0000398; P:GO:0006369; P:GO:0006378; P:GO:0006406; P:GO:0032091; P:GO:0035307; F:GO:0005488; C:GO:0005829; C:GO:0005856; C:GO:0005886; C:GO:0005923; C:GO:0016604; C:GO:0097165; C:GO:1990904	P:mRNA splicing, via spliceosome; P:termination of RNA polymerase II transcription; P:mRNA polyadenylation; P:mRNA export from nucleus; P:negative regulation of protein binding; P:positive regulation of protein dephosphorylation; F:binding; C:cytosol; C:cytoskeleton; C:plasma membrane; C:bicellular tight junction; C:nuclear body; C:nuclear stress granule; C:ribonucleoprotein complex			Coil (COILS); Coil (COILS); IPR011989 (G3DSA:1.25.10.GENE3D); IPR022075 (PFAM); mobidb-lite (MOBIDB_LITE); mobidb-lite (MOBIDB_LITE); PTHR15245 (PANTHER); IPR021850 (PTHR15245:PANTHER); IPR016024 (SUPERFAMILY)	F:GO:0005488	F:binding
ci|000000063|proj|Sample_C_D|2	---NA---	178.522	0.00480604	1.00334	0.986055	0.998746		[INTERPRO, NO-BLAST]	3501									no IPS match	no IPS match	no IPS match
ci|000000064|proj|Sample_C_D|2	---NA---	71.0784	-0.0719473	-1.05113	0.798646	0.978703		[INTERPRO, NO-BLAST]	1304									no IPS match	no IPS match	no IPS match
ci|000000065|proj|Sample_C_D|2	XP_033746847.1 probable alpha-ketoglutarate-dependent hypophosphite dioxygenase isoform X1 [Pecten maximus]	152.184	-0.00310792	-1.00216	0.991064	0.999214	PF05721.8:PhyH	[INTERPRO, BLASTED, MAPPED]	2792	20	0	55.48	40	P:GO:0005975; P:GO:0006508; P:GO:0007275; P:GO:0008150; P:GO:0015031; P:GO:0017000; P:GO:0030152; P:GO:0030154; P:GO:0030198; P:GO:0030435; P:GO:0043213; P:GO:0055085; F:GO:0000166; F:GO:0003674; F:GO:0003677; F:GO:0003824; F:GO:0004065; F:GO:0004553; F:GO:0005201; F:GO:0005524; F:GO:0005537; F:GO:0008233; F:GO:0008234; F:GO:0008484; F:GO:0016787; F:GO:0016887; F:GO:0030246; F:GO:0030247; F:GO:00…	P:carbohydrate metabolic process; P:proteolysis; P:multicellular organism development; P:biological_process; P:protein transport; P:antibiotic biosynthetic process; P:bacteriocin biosynthetic process; P:cell differentiation; P:extracellular matrix organization; P:sporulation resulting in formation of a cellular spore; P:bacteriocin transport; P:transmembrane transport; F:nucleotide binding; F:mol…			G3DSA:2.60.120.620 (GENE3D); IPR008775 (PFAM); PTHR21308:SF2 (PANTHER); PTHR21308 (PANTHER); SSF51197 (SUPERFAMILY)	no GO terms	no GO terms
ci|000000067|proj|Sample_C_D|2	XP_033758591.1 beta-1,3-galactosyltransferase 1-like isoform X1 [Pecten maximus]	39.4959	-0.417783	-1.33587	0.317594	0.855588	PF01762.16:Galactosyl_T//PF02434.11:Fringe	[INTERPRO, BLASTED, MAPPED, ANNOTATED]	2799	20	0	76.92	15	P:GO:0006486; P:GO:0006487; P:GO:0006682; P:GO:0007030; P:GO:0009312; P:GO:0030259; P:GO:0055085; F:GO:0008378; F:GO:0008499; F:GO:0022857; C:GO:0000139; C:GO:0016021	P:protein glycosylation; P:protein N-linked glycosylation; P:galactosylceramide biosynthetic process; P:Golgi organization; P:oligosaccharide biosynthetic process; P:lipid glycosylation; P:transmembrane transport; F:galactosyltransferase activity; F:UDP-galactose:beta-N-acetylglucosamine beta-1,3-galactosyltransferase activity; F:transmembrane transporter activity; C:Golgi membrane; C:integral co…	EC:2.4; EC:2; EC:7; EC:2.4.1; EC:2.4.1.86	Glycosyltransferases; Transferases; Translocases; Glycosyltransferases; N-acetyl-beta-D-glucosaminide beta-(1,3)-galactosyltransferase	IPR036691 (G3DSA:3.60.10.GENE3D); IPR002659 (PFAM); IPR002659 (PANTHER); PTHR11214:SF148 (PANTHER); TRANSMEMBRANE (PHOBIUS); CYTOPLASMIC_DOMAIN (PHOBIUS); NON_CYTOPLASMIC_DOMAIN (PHOBIUS); TMhelix (TMHMM)	P:GO:0006486; F:GO:0008378; C:GO:0016020	P:protein glycosylation; F:galactosyltransferase activity; C:membrane
ci|000000068|proj|Sample_C_D|2	XP_033753236.1 DNA damage-binding protein 1-like [Pecten maximus]	147.88	0.120295	1.08696	0.765195	0.974711	PF03178.10:CPSF_A//PF10433.4:MMS1_N	[INTERPRO, BLASTED, MAPPED, ANNOTATED]	4822	20	0	81.69	42	P:GO:0000715; P:GO:0006281; P:GO:0006283; P:GO:0006293; P:GO:0006294; P:GO:0006296; P:GO:0007307; P:GO:0016055; P:GO:0035220; P:GO:0035518; P:GO:0040017; P:GO:0042769; P:GO:0043066; P:GO:0043161; P:GO:0043687; P:GO:0043902; P:GO:0045070; P:GO:0045732; P:GO:0046726; P:GO:0050832; P:GO:0051702; P:GO:0070911; P:GO:0070914; P:GO:1901990; P:GO:1902188; F:GO:0003676; F:GO:0003684; F:GO:0005515; F:GO:00…	P:nucleotide-excision repair, DNA damage recognition; P:DNA repair; P:transcription-coupled nucleotide-excision repair; P:nucleotide-excision repair, preincision complex stabilization; P:nucleotide-excision repair, preincision complex assembly; P:nucleotide-excision repair, DNA incision, 5'-to lesion; P:eggshell chorion gene amplification; P:Wnt signaling pathway; P:wing disc development; P:histo…	EC:2.4; EC:2; EC:2.4.1	Glycosyltransferases; Transferases; Glycosyltransferases	IPR015943 (G3DSA:2.130.10.GENE3D); IPR015943 (G3DSA:2.130.10.GENE3D); IPR004871 (PFAM); PF10433 (PFAM); mobidb-lite (MOBIDB_LITE); PTHR10644 (PANTHER); IPR031297 (PTHR10644:PANTHER)	P:GO:0006281; F:GO:0003676; F:GO:0005515; C:GO:0005634	P:DNA repair; F:nucleic acid binding; F:protein binding; C:nucleus
ci|000000071|proj|Sample_C_D|2	---NA---	130.441	0.0974007	1.06984	0.718766	0.968879		[INTERPRO, NO-BLAST]	2569									no IPS match	no IPS match	no IPS match
ci|000000073|proj|Sample_C_D|2	XP_033726464.1 methenyltetrahydrofolate synthase domain-containing protein-like [Pecten maximus]	25.6168	-0.758589	-1.69184	0.257964	0.820224	PF00076.17:RRM_1//PF01812.15:5-FTHF_cyc-lig	[INTERPRO, BLASTED, MAPPED, ANNOTATED]	4952	13	0	85.9	7	P:GO:0000398; P:GO:0007277; P:GO:0045451; F:GO:0003676; C:GO:0005737; C:GO:1990904	P:mRNA splicing, via spliceosome; P:pole cell development; P:pole plasm oskar mRNA localization; F:nucleic acid binding; C:cytoplasm; C:ribonucleoprotein complex			IPR000504 (SMART); G3DSA:3.40.50.10420 (GENE3D); IPR002698 (PFAM); IPR000504 (PFAM); G3DSA:3.30.70.330 (GENE3D); mobidb-lite (MOBIDB_LITE); mobidb-lite (MOBIDB_LITE); PTHR13017 (PANTHER); IPR000504 (PROSITE_PROFILES); IPR037171 (SUPERFAMILY); IPR035979 (SUPERFAMILY)	F:GO:0003676	F:nucleic acid binding
ci|000000074|proj|Sample_C_D|2	XP_033738823.1 eukaryotic translation initiation factor 2 subunit 1-like [Pecten maximus]	63.6611	-0.778667	-1.71555	NA	NA	PF07541.7:EIF_2_alpha	[INTERPRO, BLASTED, MAPPED, ANNOTATED]	2135	18	6.25848e-71	69.58	30	P:GO:0007568; P:GO:0022618; P:GO:0032057; P:GO:0034063; P:GO:0034198; P:GO:0034599; P:GO:0034605; P:GO:0034644; P:GO:0036499; P:GO:0046777; P:GO:0055085; P:GO:1901216; P:GO:1905098; P:GO:1990737; P:GO:2000676; F:GO:0003743; F:GO:0005525; F:GO:0043022; C:GO:0005634; C:GO:0005829; C:GO:0005840; C:GO:0005844; C:GO:0005850; C:GO:0005851; C:GO:0010494; C:GO:0033290; C:GO:0043614; C:GO:0044207; C:GO:00…	P:aging; P:ribonucleoprotein complex assembly; P:negative regulation of translational initiation in response to stress; P:stress granule assembly; P:cellular response to amino acid starvation; P:cellular response to oxidative stress; P:cellular response to heat; P:cellular response to UV; P:PERK-mediated unfolded protein response; P:protein autophosphorylation; P:transmembrane transport; P:positi…			IPR011488 (PFAM); IPR024055 (G3DSA:3.30.70.GENE3D); mobidb-lite (MOBIDB_LITE); IPR011488 (PANTHER); IPR024055 (SUPERFAMILY)	F:GO:0003723; F:GO:0003743	F:RNA binding; F:translation initiation factor activity
ci|000000075|proj|Sample_C_D|2	---NA---	16.3164	0.175886	1.12966	0.783154	0.977141		[INTERPRO, NO-BLAST]	1808									SIGNAL_PEPTIDE_H_REGION (PHOBIUS); SIGNAL_PEPTIDE_N_REGION (PHOBIUS); NON_CYTOPLASMIC_DOMAIN (PHOBIUS); SIGNAL_PEPTIDE (PHOBIUS); SIGNAL_PEPTIDE_C_REGION (PHOBIUS)	no GO terms	no GO terms
ci|000000078|proj|Sample_C_D|2	---NA---	13.2298	-0.568663	-1.48315	0.42313	0.901563		[INTERPRO, NO-BLAST]	3819									no IPS match	no IPS match	no IPS match
ci|000000079|proj|Sample_C_D|2	XP_033732795.1 pre-mRNA-splicing factor 38B-like [Pecten maximus]	16.5382	-0.673405	-1.59483	0.120912	0.682107		[INTERPRO, BLASTED, MAPPED, ANNOTATED]	5178	12	4.51711e-62	85.21	2	P:GO:0000398; C:GO:0071011	P:mRNA splicing, via spliceosome; C:precatalytic spliceosome			mobidb-lite (MOBIDB_LITE); PTHR23142:SF2 (PANTHER); IPR005037 (PANTHER)	no GO terms	no GO terms
ci|000000081|proj|Sample_C_D|2	XP_033751156.1 uncharacterized protein LOC117335329 [Pecten maximus]	111.872	0.111214	1.08014	0.832019	0.983429	PF00643.19:zf-B_box//PF05667.6:DUF812	[INTERPRO, BLASTED, MAPPED, ANNOTATED]	1472	20	0	72.53	2	F:GO:0008270; C:GO:0005622	F:zinc ion binding; C:intracellular anatomical structure			Coil (COILS); G3DSA:1.20.1170.10 (GENE3D); IPR011042 (G3DSA:2.120.10.GENE3D); PTHR44028 (PANTHER); PTHR44028:SF3 (PANTHER); PTHR44028:SF3 (PANTHER); IPR000315 (PROSITE_PROFILES); IPR000315 (CDD); SSF101898 (SUPERFAMILY); SSF57845 (SUPERFAMILY)	F:GO:0008270; C:GO:0005622	F:zinc ion binding; C:intracellular anatomical structure
ci|000000082|proj|Sample_C_D|2	---NA---	7.97581	-1.16508	-2.24246	0.0997496	0.646551		[INTERPRO, NO-BLAST]	3145									NON_CYTOPLASMIC_DOMAIN (PHOBIUS); TRANSMEMBRANE (PHOBIUS); TRANSMEMBRANE (PHOBIUS); CYTOPLASMIC_DOMAIN (PHOBIUS); TRANSMEMBRANE (PHOBIUS); TRANSMEMBRANE (PHOBIUS); CYTOPLASMIC_DOMAIN (PHOBIUS); NON_CYTOPLASMIC_DOMAIN (PHOBIUS); NON_CYTOPLASMIC_DOMAIN (PHOBIUS); TMhelix (TMHMM); TMhelix (TMHMM); TMhelix (TMHMM); TMhelix (TMHMM)	no GO terms	no GO terms
ci|000000083|proj|Sample_C_D|2	XP_033738132.1 telomerase RNA component interacting RNase-like [Pecten maximus]	45.4633	-0.34224	-1.26772	0.311553	0.852434		[INTERPRO, BLASTED, MAPPED]	3830	3	2.28459e-66	72.63	58	P:GO:0001172; P:GO:0006351; P:GO:0006508; P:GO:0006811; P:GO:0016032; P:GO:0018144; P:GO:0019062; P:GO:0019068; P:GO:0030683; P:GO:0034220; P:GO:0039503; P:GO:0039520; P:GO:0039522; P:GO:0039540; P:GO:0039545; P:GO:0039554; P:GO:0039611; P:GO:0039657; P:GO:0039690; P:GO:0039694; P:GO:0039707; P:GO:0044694; P:GO:0046718; P:GO:0051259; P:GO:0055114; P:GO:0075509; F:GO:0000166; F:GO:0003723; F:GO:00…	P:transcription, RNA-templated; P:transcription, DNA-templated; P:proteolysis; P:ion transport; P:viral process; P:RNA-protein covalent cross-linking; P:virion attachment to host cell; P:virion assembly; P:mitigation of host immune response by virus; P:ion transmembrane transport; P:suppression by virus of host innate immune response; P:induction by virus of host autophagy; P:suppression by virus…			TRANSMEMBRANE (PHOBIUS); CYTOPLASMIC_DOMAIN (PHOBIUS); NON_CYTOPLASMIC_DOMAIN (PHOBIUS); TRANSMEMBRANE (PHOBIUS); CYTOPLASMIC_DOMAIN (PHOBIUS)	no GO terms	no GO terms
ci|000000084|proj|Sample_C_D|2	XP_033736025.1 uncharacterized protein LOC117324339 [Pecten maximus]	16.5168	-0.9511	-1.93335	NA	NA	PF00206.15:Lyase_1//PF03221.11:HTH_Tnp_Tc5//PF10415.4:FumaraseC_C	[INTERPRO, BLASTED, MAPPED, ANNOTATED]	3486	20	0	84.45	15	P:GO:0006099; P:GO:0006101; P:GO:0006106; P:GO:0006108; P:GO:0016999; P:GO:0048873; F:GO:0003677; F:GO:0004333; C:GO:0005759; C:GO:0045239	P:tricarboxylic acid cycle; P:citrate metabolic process; P:fumarate metabolic process; P:malate metabolic process; P:antibiotic metabolic process; P:homeostasis of number of cells within a tissue; F:DNA binding; F:fumarate hydratase activity; C:mitochondrial matrix; C:tricarboxylic acid cycle enzyme complex	EC:4.2.1; EC:4.2.1.2; EC:4.2; EC:4	Carbon-oxygen lyases; Fumarate hydratase; Carbon-oxygen lyases; Lyases	IPR000362 (PRINTS); PR00145 (PRINTS); IPR006600 (SMART); IPR024083 (G3DSA:1.10.275.GENE3D); G3DSA:1.10.10.60 (GENE3D); IPR006600 (PFAM); G3DSA:1.20.200.10 (GENE3D); IPR018951 (PFAM); G3DSA:1.10.40.30 (GENE3D); IPR022761 (PFAM); IPR005677 (TIGRFAM); mobidb-lite (MOBIDB_LITE); PTHR11444:SF1 (PANTHER); IPR005677 (PANTHER); IPR020557 (PROSITE_PATTERNS); IPR005677 (HAMAP); IPR006600 (PROSITE_PROFILES)…	P:GO:0006099; P:GO:0006106; F:GO:0003677; F:GO:0003824; F:GO:0004333; F:GO:0016829; C:GO:0045239	P:tricarboxylic acid cycle; P:fumarate metabolic process; F:DNA binding; F:catalytic activity; F:fumarate hydratase activity; F:lyase activity; C:tricarboxylic acid cycle enzyme complex
ci|000000085|proj|Sample_C_D|2	XP_033737854.1 trimeric intracellular cation channel type 1B.1-like [Pecten maximus]	51.1249	0.208842	1.15576	0.52999	0.932784	PF05197.8:TRIC	[INTERPRO, BLASTED, MAPPED, ANNOTATED]	3780	20	8.61795e-173	64.54	8	P:GO:0071805; P:GO:0098662; F:GO:0005261; F:GO:0015269; F:GO:0042802; C:GO:0016020; C:GO:0031965; C:GO:0033017	P:potassium ion transmembrane transport; P:inorganic cation transmembrane transport; F:cation channel activity; F:calcium-activated potassium channel activity; F:identical protein binding; C:membrane; C:nuclear membrane; C:sarcoplasmic reticulum membrane	EC:7	Translocases	IPR007866 (PFAM); IPR007866 (PANTHER); PTHR12454:SF17 (PANTHER); IPR007866 (PANTHER); PTHR12454:SF17 (PANTHER); TRANSMEMBRANE (PHOBIUS); CYTOPLASMIC_DOMAIN (PHOBIUS); TRANSMEMBRANE (PHOBIUS); CYTOPLASMIC_DOMAIN (PHOBIUS); TRANSMEMBRANE (PHOBIUS); NON_CYTOPLASMIC_DOMAIN (PHOBIUS); NON_CYTOPLASMIC_DOMAIN (PHOBIUS); TRANSMEMBRANE (PHOBIUS); CYTOPLASMIC_DOMAIN (PHOBIUS); TRANSMEMBRANE (PHOBIUS); CYTO…	P:GO:0098662; F:GO:0005261; C:GO:0016020	P:inorganic cation transmembrane transport; F:cation channel activity; C:membrane
ci|000000087|proj|Sample_C_D|2	XP_033751498.1 radial spoke head 14 homolog [Pecten maximus]	36.7834	-1.00011	-2.00015	0.0380047	0.468167	PF00514.18:Arm//PF01602.15:Adaptin_N//PF02985.17:HEAT//PF04826.8:Arm_2//PF10508.4:Proteasom_PSMB//PF12348.3:CLASP_N//PF12717.2:Cnd1//PF12755.2:Vac14_Fab1_bd//PF13513.1:HEAT_EZ//PF13646.1:HEAT_2	[INTERPRO, BLASTED, ANNOTATED]	1618	8	0	68.28	1	F:GO:0005515	F:protein binding			IPR000225 (SMART); IPR011989 (G3DSA:1.25.10.GENE3D); IPR011989 (G3DSA:1.25.10.GENE3D); PF13646 (PFAM); PTHR15599 (PANTHER); IPR000225 (PROSITE_PROFILES); IPR021133 (PROSITE_PROFILES); IPR016024 (SUPERFAMILY)	F:GO:0005488; F:GO:0005515	F:binding; F:protein binding
ci|000000088|proj|Sample_C_D|2	XP_033738119.1 histone-arginine methyltransferase CARMER-like isoform X1 [Pecten maximus]	38.7636	0.32717	1.25455	0.569846	0.942178	PF02475.11:Met_10//PF05175.9:MTS//PF05185.11:PRMT5//PF06325.8:PrmA//PF08003.6:Methyltransf_9//PF08241.7:Methyltransf_11//PF12847.2:Methyltransf_18//PF13659.1:Methyltransf_26//PF13847.1:Methyltransf_31	[INTERPRO, BLASTED, MAPPED, ANNOTATED]	4707	20	0	81.38	32	P:GO:0003420; P:GO:0006338; P:GO:0006479; P:GO:0006977; P:GO:0007568; P:GO:0008284; P:GO:0019216; P:GO:0019919; P:GO:0032091; P:GO:0033146; P:GO:0034970; P:GO:0034971; P:GO:0045600; P:GO:0045944; P:GO:0048742; P:GO:0051092; P:GO:0051591; P:GO:0071168; P:GO:1902415; P:GO:2000171; F:GO:0000976; F:GO:0008013; F:GO:0008168; F:GO:0030374; F:GO:0035241; F:GO:0035242; F:GO:0035642; F:GO:0042803; F:GO:00…	P:regulation of growth plate cartilage chondrocyte proliferation; P:chromatin remodeling; P:protein methylation; P:DNA damage response, signal transduction by p53 class mediator resulting in cell cycle arrest; P:aging; P:positive regulation of cell population proliferation; P:regulation of lipid metabolic process; P:peptidyl-arginine methylation, to asymmetrical-dimethyl arginine; P:negative regu…	EC:2.1; EC:2.1.1.319; EC:2; EC:2.1.1.321; EC:2.1.1	Transferring one-carbon groups; Type I protein arginine methyltransferase; Transferases; Type III protein arginine methyltransferase; Transferring one-carbon groups	G3DSA:3.40.50.150 (GENE3D); PF06325 (PFAM); G3DSA:2.70.160.11 (GENE3D); PTHR11006:SF51 (PANTHER); PTHR11006 (PANTHER); IPR025799 (PROSITE_PROFILES); cd02440 (CDD); IPR029063 (SUPERFAMILY)	P:GO:0006479; F:GO:0008168	P:protein methylation; F:methyltransferase activity
ci|000000089|proj|Sample_C_D|2	---NA---	29.9047	-0.10325	-1.07419	0.771337	0.975745		[INTERPRO, NO-BLAST]	1732									NON_CYTOPLASMIC_DOMAIN (PHOBIUS); CYTOPLASMIC_DOMAIN (PHOBIUS); TRANSMEMBRANE (PHOBIUS); TRANSMEMBRANE (PHOBIUS); NON_CYTOPLASMIC_DOMAIN (PHOBIUS); TMhelix (TMHMM); TMhelix (TMHMM)	no GO terms	no GO terms
ci|000000090|proj|Sample_C_D|2	uncharacterized protein LOC110464047 [Mizuhopecten yessoensis]	86.584	-0.226015	-1.1696	0.424516	0.901563		[INTERPRO, BLASTED]	987	2	3.94388e-09	63.83						mobidb-lite (MOBIDB_LITE)	no GO terms	no GO terms
ci|000000091|proj|Sample_C_D|2	---NA---	56.3562	0.176731	1.13032	0.599778	0.947278		[INTERPRO, NO-BLAST]	516									NON_CYTOPLASMIC_DOMAIN (PHOBIUS); TRANSMEMBRANE (PHOBIUS); CYTOPLASMIC_DOMAIN (PHOBIUS); TMhelix (TMHMM)	no GO terms	no GO terms
ci|000000092|proj|Sample_C_D|2	---NA---	118.338	-0.610435	-1.52672	0.0354832	0.455998		[INTERPRO, NO-BLAST]	2103									no IPS match	no IPS match	no IPS match
ci|000000093|proj|Sample_C_D|2	---NA---	48.9946	-0.596398	-1.51194	0.114077	0.67076		[INTERPRO, NO-BLAST]	3800									CYTOPLASMIC_DOMAIN (PHOBIUS); NON_CYTOPLASMIC_DOMAIN (PHOBIUS); TRANSMEMBRANE (PHOBIUS); TMhelix (TMHMM)	no GO terms	no GO terms
ci|000000094|proj|Sample_C_D|2	---NA---	73.6739	-0.564031	-1.47839	0.248428	0.814882		[INTERPRO, NO-BLAST]	1469									TRANSMEMBRANE (PHOBIUS); CYTOPLASMIC_DOMAIN (PHOBIUS); NON_CYTOPLASMIC_DOMAIN (PHOBIUS); TMhelix (TMHMM)	no GO terms	no GO terms
ci|000000095|proj|Sample_C_D|2	XP_033757787.1 probable thiopurine S-methyltransferase [Pecten maximus]	24.5034	-0.341361	-1.26695	0.568687	0.942017	PF05724.6:TPMT	[INTERPRO, BLASTED, MAPPED, ANNOTATED]	1645	20	8.34421e-92	76.29	10	P:GO:0006139; P:GO:0017144; P:GO:0032259; F:GO:0008119; F:GO:0008144; F:GO:1904047; C:GO:0005829; C:GO:0016020	P:nucleobase-containing compound metabolic process; P:drug metabolic process; P:methylation; F:thiopurine S-methyltransferase activity; F:drug binding; F:S-adenosyl-L-methionine binding; C:cytosol; C:membrane	EC:2.1; EC:2; EC:2.1.1.67; EC:2.1.1	Transferring one-carbon groups; Transferases; Thiopurine S-methyltransferase; Transferring one-carbon groups	G3DSA:3.40.50.150 (GENE3D); IPR008854 (PFAM); IPR025835 (PANTHER); IPR008854 (PROSITE_PROFILES); IPR029063 (SUPERFAMILY)	F:GO:0008119; F:GO:0008757	F:thiopurine S-methyltransferase activity; F:S-adenosylmethionine-dependent methyltransferase activity
ci|000000096|proj|Sample_C_D|2	XP_033761445.1 uncharacterized protein LOC117343216 [Pecten maximus]	42.7669	-0.46016	-1.37569	0.343238	0.869205		[INTERPRO, BLASTED, MAPPED]	3647	14	4.28308e-170	67.24	22	P:GO:0000290; P:GO:0006396; P:GO:0006401; P:GO:0006508; P:GO:0016032; P:GO:0019062; P:GO:0033962; P:GO:0046718; P:GO:0075509; F:GO:0003723; F:GO:0004252; F:GO:0005198; F:GO:0051087; C:GO:0000178; C:GO:0000932; C:GO:0005730; C:GO:0016020; C:GO:0016021; C:GO:0019012; C:GO:0019028; C:GO:0039620; C:GO:0042025	P:deadenylation-dependent decapping of nuclear-transcribed mRNA; P:RNA processing; P:RNA catabolic process; P:proteolysis; P:viral process; P:virion attachment to host cell; P:P-body assembly; P:viral entry into host cell; P:endocytosis involved in viral entry into host cell; F:RNA binding; F:serine-type endopeptidase activity; F:structural molecule activity; F:chaperone binding; C:exosome (RNase…			mobidb-lite (MOBIDB_LITE); NON_CYTOPLASMIC_DOMAIN (PHOBIUS); CYTOPLASMIC_DOMAIN (PHOBIUS); TRANSMEMBRANE (PHOBIUS)	no GO terms	no GO terms
ci|000000097|proj|Sample_C_D|2	---NA---	39.4804	0.503064	1.41722	0.458062	0.912603		[INTERPRO, NO-BLAST]	1065									no IPS match	no IPS match	no IPS match
ci|000000098|proj|Sample_C_D|2	---NA---	20.7988	-0.317697	-1.24634	0.541704	0.935916		[INTERPRO, NO-BLAST]	2669									Coil (COILS)	no GO terms	no GO terms
ci|000000099|proj|Sample_C_D|2	XP_033743559.1 probable E3 ubiquitin-protein ligase bre1 [Pecten maximus]	7.51455	-0.102882	-1.07392	0.8847	0.989907		[INTERPRO, BLASTED, MAPPED, ANNOTATED]	1779	20	7.65556e-61	73.79	12	P:GO:0000724; P:GO:0006268; P:GO:0022900; F:GO:0009378; F:GO:0016491; F:GO:0043138; F:GO:0097159; F:GO:1901363; C:GO:0005634; C:GO:0005694; C:GO:0005743; C:GO:0070469	P:double-strand break repair via homologous recombination; P:DNA unwinding involved in DNA replication; P:electron transport chain; F:four-way junction helicase activity; F:oxidoreductase activity; F:3'-5' DNA helicase activity; F:organic cyclic compound binding; F:heterocyclic compound binding; C:nucleus; C:chromosome; C:mitochondrial inner membrane; C:respirasome	EC:3.6.1; EC:3.6.4.12; EC:1; EC:3.6; EC:3; EC:3.6.1.15	Acting on acid anhydrides; DNA helicase; Oxidoreductases; Acting on acid anhydrides; Hydrolases; Nucleoside-triphosphate phosphatase	NON_CYTOPLASMIC_DOMAIN (PHOBIUS); CYTOPLASMIC_DOMAIN (PHOBIUS); TRANSMEMBRANE (PHOBIUS)	no GO terms	no GO terms
ci|000000101|proj|Sample_C_D|2	XP_033733349.1 uncharacterized protein LOC117322502 [Pecten maximus]	65.0799	0.299264	1.23052	0.5465	0.937031	PF00059.16:Lectin_C//PF01822.14:WSC//PF14575.1:EphA2_TM	[INTERPRO, BLASTED, MAPPED]	3770	20	0	44.73	62	P:GO:0000160; P:GO:0005975; P:GO:0006096; P:GO:0006355; P:GO:0006457; P:GO:0006541; P:GO:0006952; P:GO:0007155; P:GO:0007165; P:GO:0007165; P:GO:0009607; P:GO:0016032; P:GO:0016310; P:GO:0018106; P:GO:0019062; P:GO:0019064; P:GO:0019065; P:GO:0039654; P:GO:0039663; P:GO:0045893; P:GO:0046718; P:GO:0046761; P:GO:0047484; P:GO:0075509; P:GO:0075512; F:GO:0000155; F:GO:0000156; F:GO:0000166; F:GO:00…	P:phosphorelay signal transduction system; P:carbohydrate metabolic process; P:glycolytic process; P:regulation of transcription, DNA-templated; P:protein folding; P:glutamine metabolic process; P:defense response; P:cell adhesion; P:signal transduction; P:signal transduction; P:response to biotic stimulus; P:viral process; P:phosphorylation; P:peptidyl-histidine phosphorylation; P:virion attachm…			IPR002889 (SMART); IPR001304 (SMART); IPR001304 (PFAM); IPR016186 (G3DSA:3.10.100.GENE3D); G3DSA:1.20.5.900 (GENE3D); IPR016186 (G3DSA:3.10.100.GENE3D); IPR002889 (PFAM); mobidb-lite (MOBIDB_LITE); PTHR22803:SF100 (PANTHER); PTHR22803 (PANTHER); IPR018378 (PROSITE_PATTERNS); IPR018378 (PROSITE_PATTERNS); NON_CYTOPLASMIC_DOMAIN (PHOBIUS); CYTOPLASMIC_DOMAIN (PHOBIUS); SIGNAL_PEPTIDE_C_REGION (PHOB…	no GO terms	no GO terms
ci|000000102|proj|Sample_C_D|2	---NA---	20.2737	-0.696317	-1.62036	0.322034	0.858854		[INTERPRO, NO-BLAST]	3753									no IPS match	no IPS match	no IPS match
ci|000000103|proj|Sample_C_D|2	XP_033727746.1 sialin-like [Pecten maximus]	14.208	0.868333	1.82555	0.187071	0.764818	PF00083.19:Sugar_tr//PF07690.11:MFS_1	[INTERPRO, BLASTED, MAPPED, ANNOTATED]	3017	20	0	76.75	17	P:GO:0006796; P:GO:0009617; P:GO:0015739; P:GO:0034219; P:GO:0035725; P:GO:0051704; P:GO:0055085; P:GO:1902600; P:GO:1905039; F:GO:0005351; F:GO:0005436; F:GO:0015538; C:GO:0005765; C:GO:0005829; C:GO:0005887; C:GO:0016021; C:GO:0031410	P:phosphate-containing compound metabolic process; P:response to bacterium; P:sialic acid transport; P:carbohydrate transmembrane transport; P:sodium ion transmembrane transport; P:multi-organism process; P:transmembrane transport; P:proton transmembrane transport; P:carboxylic acid transmembrane transport; F:carbohydrate:proton symporter activity; F:sodium:phosphate symporter activity; F:sialic …	EC:7	Translocases	G3DSA:1.20.1250.20 (GENE3D); G3DSA:1.20.1250.20 (GENE3D); IPR011701 (PFAM); PTHR11662:SF328 (PANTHER); PTHR11662 (PANTHER); SIGNAL_PEPTIDE_C_REGION (PHOBIUS); TRANSMEMBRANE (PHOBIUS); CYTOPLASMIC_DOMAIN (PHOBIUS); TRANSMEMBRANE (PHOBIUS); CYTOPLASMIC_DOMAIN (PHOBIUS); SIGNAL_PEPTIDE_H_REGION (PHOBIUS); TRANSMEMBRANE (PHOBIUS); TRANSMEMBRANE (PHOBIUS); SIGNAL_PEPTIDE_N_REGION (PHOBIUS); NON_CYTOPL…	P:GO:0055085; C:GO:0016021	P:transmembrane transport; C:integral component of membrane
ci|000000104|proj|Sample_C_D|2	---NA---	23.3291	0.173895	1.1281	0.802977	0.979527		[INTERPRO, NO-BLAST]	647									CYTOPLASMIC_DOMAIN (PHOBIUS); NON_CYTOPLASMIC_DOMAIN (PHOBIUS); TRANSMEMBRANE (PHOBIUS)	no GO terms	no GO terms
ci|000000105|proj|Sample_C_D|2	muscleblind-like protein isoform X14 [Mizuhopecten yessoensis]	7.78375	0.0557061	1.03937	0.934548	0.995315		[INTERPRO, BLASTED, MAPPED, ANNOTATED]	2097	20	4.20847e-168	89.25	10	F:GO:0003676; F:GO:0004386; F:GO:0005524; F:GO:0046872; C:GO:0005730	F:nucleic acid binding; F:helicase activity; F:ATP binding; F:metal ion binding; C:nucleolus	EC:3.6.1; EC:3.6; EC:3; EC:3.6.1.15	Acting on acid anhydrides; Acting on acid anhydrides; Hydrolases; Nucleoside-triphosphate phosphatase	IPR000571 (SMART); IPR036855 (G3DSA:4.10.1000.GENE3D); PTHR12675 (PANTHER); PTHR12675:SF5 (PANTHER); IPR000571 (PROSITE_PROFILES); IPR000571 (PROSITE_PROFILES)	F:GO:0046872	F:metal ion binding
ci|000000106|proj|Sample_C_D|2	---NA---	110.078	-0.217705	-1.16288	0.559463	0.940021		[INTERPRO, NO-BLAST]	899									no IPS match	no IPS match	no IPS match
ci|000000108|proj|Sample_C_D|2	neurofilament heavy polypeptide-like [Mizuhopecten yessoensis]	44.2182	-0.932756	-1.90892	0.00689492	0.224112		[INTERPRO, BLASTED]	973	1	7.77167e-05	51.47						no IPS match	no IPS match	no IPS match
ci|000000109|proj|Sample_C_D|2	---NA---	83.4786	0.387062	1.30773	0.188374	0.76589		[INTERPRO, NO-BLAST]	1598									Coil (COILS)	no GO terms	no GO terms
ci|000000110|proj|Sample_C_D|2	---NA---	9.64925	-1.46145	-2.75386	0.00531938	0.197132		[INTERPRO, NO-BLAST]	2820									no IPS match	no IPS match	no IPS match
ci|000000111|proj|Sample_C_D|2	---NA---	59.8593	-0.358642	-1.28222	0.224432	0.799635		[INTERPRO, NO-BLAST]	2299									no IPS match	no IPS match	no IPS match
ci|000000112|proj|Sample_C_D|2	XP_033743234.1 uncharacterized protein LOC117329400 [Pecten maximus]	100.395	-0.111322	-1.08022	0.857674	0.986678		[INTERPRO, BLASTED, MAPPED]	3575	20	8.1435e-59	58.63	25	P:GO:0000186; P:GO:0000746; P:GO:0000750; P:GO:0006355; P:GO:0006468; P:GO:0009877; P:GO:0010514; P:GO:0016310; P:GO:0030435; P:GO:0034307; P:GO:0071507; F:GO:0000166; F:GO:0003700; F:GO:0004672; F:GO:0004674; F:GO:0004709; F:GO:0005515; F:GO:0005524; F:GO:0016301; F:GO:0016740; C:GO:0000935; C:GO:0005737; C:GO:0005886; C:GO:0032153; C:GO:0051286	P:activation of MAPKK activity; P:conjugation; P:pheromone-dependent signal transduction involved in conjugation with cellular fusion; P:regulation of transcription, DNA-templated; P:protein phosphorylation; P:nodulation; P:induction of conjugation with cellular fusion; P:phosphorylation; P:sporulation resulting in formation of a cellular spore; P:regulation of ascospore formation; P:pheromone re…			SIGNAL_PEPTIDE_H_REGION (PHOBIUS); TRANSMEMBRANE (PHOBIUS); SIGNAL_PEPTIDE_N_REGION (PHOBIUS); CYTOPLASMIC_DOMAIN (PHOBIUS); SIGNAL_PEPTIDE_C_REGION (PHOBIUS); NON_CYTOPLASMIC_DOMAIN (PHOBIUS); SIGNAL_PEPTIDE (PHOBIUS); SignalP-noTM (SIGNALP_GRAM_NEGATIVE); SignalP-TM (SIGNALP_GRAM_POSITIVE); SignalP-noTM (SIGNALP_EUK); TMhelix (TMHMM); TMhelix (TMHMM)	no GO terms	no GO terms
ci|000000114|proj|Sample_C_D|2	---NA---	18.7393	-0.169574	-1.12473	0.618187	0.950964		[INTERPRO, NO-BLAST]	2002									TRANSMEMBRANE (PHOBIUS); NON_CYTOPLASMIC_DOMAIN (PHOBIUS); NON_CYTOPLASMIC_DOMAIN (PHOBIUS); CYTOPLASMIC_DOMAIN (PHOBIUS); TRANSMEMBRANE (PHOBIUS); TMhelix (TMHMM); TMhelix (TMHMM)	no GO terms	no GO terms
ci|000000115|proj|Sample_C_D|2	XP_033734962.1 RNA-binding protein lark-like isoform X2 [Pecten maximus]	1141.21	0.0847561	1.06051	0.689038	0.964034	PF00076.17:RRM_1//PF00098.18:zf-CCHC//PF13893.1:RRM_5//PF14259.1:RRM_6	[INTERPRO, BLASTED, MAPPED, ANNOTATED]	4276	20	9.44594e-76	74.96	22	P:GO:0000398; P:GO:0007283; P:GO:0007303; P:GO:0008062; P:GO:0008104; P:GO:0009792; P:GO:0030036; P:GO:0042752; P:GO:0045475; P:GO:0045804; P:GO:0045995; P:GO:0048600; P:GO:0060282; P:GO:2000767; F:GO:0003676; F:GO:0003729; F:GO:0005524; F:GO:0008270; C:GO:0005634; C:GO:0005737	P:mRNA splicing, via spliceosome; P:spermatogenesis; P:cytoplasmic transport, nurse cell to oocyte; P:eclosion rhythm; P:protein localization; P:embryo development ending in birth or egg hatching; P:actin cytoskeleton organization; P:regulation of circadian rhythm; P:locomotor rhythm; P:negative regulation of eclosion; P:regulation of embryonic development; P:oocyte fate commitment; P:positive re…			IPR000504 (SMART); IPR001878 (SMART); G3DSA:3.30.70.330 (GENE3D); IPR000504 (PFAM); IPR036875 (G3DSA:4.10.60.GENE3D); IPR001878 (PFAM); mobidb-lite (MOBIDB_LITE); PTHR44266 (PANTHER); IPR001878 (PROSITE_PROFILES); IPR000504 (PROSITE_PROFILES); IPR035979 (SUPERFAMILY)	F:GO:0003676; F:GO:0008270	F:nucleic acid binding; F:zinc ion binding
ci|000000116|proj|Sample_C_D|2	---NA---	109.247	-0.111718	-1.08051	0.684317	0.963438		[INTERPRO, NO-BLAST]	3942									TRANSMEMBRANE (PHOBIUS); CYTOPLASMIC_DOMAIN (PHOBIUS); NON_CYTOPLASMIC_DOMAIN (PHOBIUS); TMhelix (TMHMM)	no GO terms	no GO terms
ci|000000117|proj|Sample_C_D|2	---NA---	189.154	-0.250189	-1.18936	0.164011	0.741547		[INTERPRO, NO-BLAST]	2290									no IPS match	no IPS match	no IPS match
ci|000000119|proj|Sample_C_D|2	XP_033757557.1 fibroblast growth factor receptor 4-like isoform X2 [Pecten maximus]	53.3593	-0.10967	-1.07898	0.811036	0.980528	PF00047.20:ig//PF00069.20:Pkinase//PF02480.11:Herpes_gE//PF07679.11:I-set//PF07686.12:V-set//PF07714.12:Pkinase_Tyr//PF08205.7:C2-set_2//PF13895.1:Ig_2//PF13927.1:Ig_3//PF14531.1:Kinase-like	[INTERPRO, BLASTED, MAPPED, ANNOTATED]	3884	20	0	91.73	45	P:GO:0001759; P:GO:0002119; P:GO:0007517; P:GO:0008284; P:GO:0008543; P:GO:0010628; P:GO:0010715; P:GO:0010966; P:GO:0016477; P:GO:0018108; P:GO:0018991; P:GO:0031344; P:GO:0031647; P:GO:0036092; P:GO:0042445; P:GO:0042593; P:GO:0042632; P:GO:0043085; P:GO:0045862; P:GO:0046716; P:GO:0046777; P:GO:0046854; P:GO:0048546; P:GO:0051897; P:GO:0055062; P:GO:0061144; P:GO:0070374; P:GO:0070640; P:GO:00…	P:organ induction; P:nematode larval development; P:muscle organ development; P:positive regulation of cell population proliferation; P:fibroblast growth factor receptor signaling pathway; P:positive regulation of gene expression; P:regulation of extracellular matrix disassembly; P:regulation of phosphate transport; P:cell migration; P:peptidyl-tyrosine phosphorylation; P:oviposition; P:regulatio…	EC:2.7.10.1; EC:2.7.1; EC:2.7.10; EC:2.7.1.153; EC:2.7; EC:2; EC:2.7.1.137	Receptor protein-tyrosine kinase; Transferring phosphorus-containing groups; Transferring phosphorus-containing groups; Phosphatidylinositol-4,5-bisphosphate 3-kinase; Transferring phosphorus-containing groups; Transferases; Phosphatidylinositol 3-kinase	IPR003598 (SMART); IPR003599 (SMART); IPR013783 (G3DSA:2.60.40.GENE3D); PF13927 (PFAM); IPR013783 (G3DSA:2.60.40.GENE3D); PIRSF000615 (PIRSF); IPR013783 (G3DSA:2.60.40.GENE3D); IPR021157 (G3DSA:1.20.5.GENE3D); IPR013098 (PFAM); PTHR19890:SF10 (PANTHER); PTHR19890:SF10 (PANTHER); PTHR19890 (PANTHER); CYTOPLASMIC_DOMAIN (PHOBIUS); SIGNAL_PEPTIDE_N_REGION (PHOBIUS); NON_CYTOPLASMIC_DOMAIN (PHOBIUS);…	no GO terms	no GO terms
ci|000000122|proj|Sample_C_D|2	XP_033733716.1 kelch domain-containing protein 3-like [Pecten maximus]	150.85	0.032047	1.02246	0.845216	0.984644	PF01344.20:Kelch_1//PF07646.10:Kelch_2//PF13415.1:Kelch_3//PF13418.1:Kelch_4//PF13854.1:Kelch_5//PF13964.1:Kelch_6	[INTERPRO, BLASTED, MAPPED, ANNOTATED]	6075	20	0	60.88	4	F:GO:0003682; F:GO:0005515; C:GO:0000785	F:chromatin binding; F:protein binding; C:chromatin			IPR006652 (SMART); IPR015915 (G3DSA:2.120.10.GENE3D); PF13964 (PFAM); IPR006652 (PFAM); IPR037293 (G3DSA:2.130.10.GENE3D); PF13418 (PFAM); IPR011498 (PFAM); PF13854 (PFAM); PTHR23244 (PANTHER); PTHR23244 (PANTHER); PTHR23244:SF417 (PANTHER); PTHR23244:SF417 (PANTHER); IPR015915 (SUPERFAMILY)	F:GO:0005515	F:protein binding
ci|000000123|proj|Sample_C_D|2	---NA---	37.4528	-0.135885	-1.09877	0.720145	0.969103		[INTERPRO, NO-BLAST]	2119									CYTOPLASMIC_DOMAIN (PHOBIUS); NON_CYTOPLASMIC_DOMAIN (PHOBIUS); TRANSMEMBRANE (PHOBIUS); TMhelix (TMHMM)	no GO terms	no GO terms
ci|000000124|proj|Sample_C_D|2	---NA---	35.7265	-0.644295	-1.56298	0.0623885	0.56034		[INTERPRO, NO-BLAST]	487									TRANSMEMBRANE (PHOBIUS); NON_CYTOPLASMIC_DOMAIN (PHOBIUS); CYTOPLASMIC_DOMAIN (PHOBIUS); TMhelix (TMHMM)	no GO terms	no GO terms
ci|000000125|proj|Sample_C_D|2	XP_033734094.1 cleft lip and palate transmembrane protein 1 homolog [Pecten maximus]	52.8062	-0.0633873	-1.04492	0.86098	0.987081	PF04193.9:PQ-loop//PF05602.7:CLPTM1	[INTERPRO, BLASTED, MAPPED, ANNOTATED]	1920	20	0	65.39	4	P:GO:0033081; C:GO:0005887; C:GO:0009897; C:GO:0016021	P:regulation of T cell differentiation in thymus; C:integral component of plasma membrane; C:external side of plasma membrane; C:integral component of membrane			IPR008429 (PFAM); IPR008429 (PANTHER); IPR008429 (PANTHER); PTHR21347:SF7 (PANTHER); CYTOPLASMIC_DOMAIN (PHOBIUS); TRANSMEMBRANE (PHOBIUS); CYTOPLASMIC_DOMAIN (PHOBIUS); TRANSMEMBRANE (PHOBIUS); NON_CYTOPLASMIC_DOMAIN (PHOBIUS); TRANSMEMBRANE (PHOBIUS); TRANSMEMBRANE (PHOBIUS); NON_CYTOPLASMIC_DOMAIN (PHOBIUS); CYTOPLASMIC_DOMAIN (PHOBIUS); TRANSMEMBRANE (PHOBIUS); NON_CYTOPLASMIC_DOMAIN (PHOBIUS…	C:GO:0016021	C:integral component of membrane
ci|000000126|proj|Sample_C_D|2	---NA---	14.2727	-0.50085	-1.41505	0.411783	0.896244		[INTERPRO, NO-BLAST]	916									no IPS match	no IPS match	no IPS match
ci|000000127|proj|Sample_C_D|2	---NA---	26.8592	0.38551	1.30632	0.321907	0.858854		[INTERPRO, NO-BLAST]	2272									no IPS match	no IPS match	no IPS match
ci|000000128|proj|Sample_C_D|2	maleylacetoacetate isomerase-like [Mizuhopecten yessoensis]	113.219	-0.470814	-1.38589	0.265492	0.8249	PF00043.20:GST_C//PF02798.15:GST_N//PF13409.1:GST_N_2//PF13410.1:GST_C_2//PF13417.1:GST_N_3	[INTERPRO, BLASTED, MAPPED, ANNOTATED]	2047	20	2.9447e-118	73.69	18	P:GO:0006559; P:GO:0006572; P:GO:0006749; P:GO:0009072; P:GO:0010510; P:GO:0042737; P:GO:0098869; P:GO:1901687; F:GO:0003824; F:GO:0004364; F:GO:0004602; F:GO:0005515; F:GO:0016034; F:GO:0019120; F:GO:0042803; C:GO:0005737; C:GO:0005759; C:GO:0005829	P:L-phenylalanine catabolic process; P:tyrosine catabolic process; P:glutathione metabolic process; P:aromatic amino acid family metabolic process; P:regulation of acetyl-CoA biosynthetic process from pyruvate; P:drug catabolic process; P:cellular oxidant detoxification; P:glutathione derivative biosynthetic process; F:catalytic activity; F:glutathione transferase activity; F:glutathione peroxida…	EC:2.5.1; EC:3.8; EC:2.5.1.18; EC:1.11; EC:3.8.1; EC:2.5; EC:5.2; EC:1; EC:2; EC:3; EC:5; EC:1.11.1; EC:5.2.1.2; EC:1.11.1.9	Transferring alkyl or aryl groups, other than methyl groups; Acting on halide bonds; Glutathione transferase; Acting on a peroxide as acceptor; Acting on halide bonds; Transferring alkyl or aryl groups, other than methyl groups; Cis-trans-isomerases; Oxidoreductases; Transferases; Hydrolases; Isomerases; Acting on a peroxide as acceptor; Maleylacetoacetate isomerase; Glutathione peroxidase	IPR004045 (PFAM); G3DSA:1.20.1050.10 (GENE3D); G3DSA:3.40.30.10 (GENE3D); IPR004046 (PFAM); IPR005955 (TIGRFAM); PTHR42673:SF4 (PANTHER); PTHR42673 (PANTHER); IPR010987 (PROSITE_PROFILES); IPR004045 (PROSITE_PROFILES); IPR034330 (CDD); IPR036249 (SUPERFAMILY); IPR036282 (SUPERFAMILY)	P:GO:0009072; F:GO:0003824; F:GO:0005515; C:GO:0005737	P:aromatic amino acid family metabolic process; F:catalytic activity; F:protein binding; C:cytoplasm
ci|000000129|proj|Sample_C_D|2	uncharacterized protein LOC110456933 [Mizuhopecten yessoensis]	7.75805	0.0935694	1.06701	0.893246	0.990792		[INTERPRO, BLASTED]	2632	1	3.54379e-06	64.1						Coil (COILS)	no GO terms	no GO terms
ci|000000130|proj|Sample_C_D|2	XP_033739970.1 uncharacterized protein LOC117327214 [Pecten maximus]	182.308	0.0671462	1.04764	0.924056	0.994865		[INTERPRO, BLASTED, MAPPED]	1518	10	1.03751e-06	66.95	18	P:GO:0007007; P:GO:0009058; P:GO:0042407; P:GO:0051560; P:GO:0070584; F:GO:0003723; F:GO:0005515; F:GO:0016740; F:GO:0016746; F:GO:0016747; C:GO:0001401; C:GO:0005739; C:GO:0005743; C:GO:0005758; C:GO:0016020; C:GO:0016021; C:GO:0061617; C:GO:0140275	P:inner mitochondrial membrane organization; P:biosynthetic process; P:cristae formation; P:mitochondrial calcium ion homeostasis; P:mitochondrion morphogenesis; F:RNA binding; F:protein binding; F:transferase activity; F:transferase activity, transferring acyl groups; F:transferase activity, transferring acyl groups other than amino-acyl groups; C:SAM complex; C:mitochondrion; C:mitochondrial in…			no IPS match	no IPS match	no IPS match
ci|000000131|proj|Sample_C_D|2	---NA---	65.2647	-0.320751	-1.24898	0.6191	0.951171		[INTERPRO, NO-BLAST]	1838									Coil (COILS)	no GO terms	no GO terms
ci|000000132|proj|Sample_C_D|2	---NA---	18.3941	-0.193845	-1.14381	0.78139	0.976663		[INTERPRO, NO-BLAST]	697									no IPS match	no IPS match	no IPS match
ci|000000133|proj|Sample_C_D|2	XP_033746303.1 dipeptidyl peptidase 1-like isoform X1 [Pecten maximus]	1060.03	-0.0264041	-1.01847	0.897739	0.991177	PF00112.18:Peptidase_C1//PF03051.10:Peptidase_C1_2//PF08127.8:Propeptide_C1//PF08773.6:CathepsinC_exc	[INTERPRO, BLASTED, MAPPED, ANNOTATED]	2753	20	0	65.85	27	P:GO:0001913; P:GO:0006508; P:GO:0007568; P:GO:0010033; P:GO:0010952; P:GO:0031638; P:GO:0043312; P:GO:0048208; P:GO:1903052; P:GO:2001235; F:GO:0004197; F:GO:0004252; F:GO:0008234; F:GO:0016505; F:GO:0019902; F:GO:0031404; F:GO:0042802; F:GO:0043621; F:GO:0051087; C:GO:0005615; C:GO:0005654; C:GO:0005788; C:GO:0005794; C:GO:0005813; C:GO:0030134; C:GO:0033116; C:GO:0035578	P:T cell mediated cytotoxicity; P:proteolysis; P:aging; P:response to organic substance; P:positive regulation of peptidase activity; P:zymogen activation; P:neutrophil degranulation; P:COPII vesicle coating; P:positive regulation of proteolysis involved in cellular protein catabolic process; P:positive regulation of apoptotic signaling pathway; F:cysteine-type endopeptidase activity; F:serine-ty…	EC:3.4.22.1; EC:3.4.21.73; EC:3.4.24.7; EC:3.4.22.41; EC:3.4.21.71; EC:3.4.22.40; EC:3.4.24.3; EC:3.4.21.34; EC:3.4.21.78; EC:3.4.21.75; EC:3.4.22.8; EC:3.4.21.26; EC:3.4.21.27; EC:3.4.22.38; EC:3.4.21.68; EC:3.4.21.69; EC:3.4.24.34; EC:3.4.21.41; EC:3.4.21.83; EC:3.4.21.88; EC:3.4.21.45; EC:3.4.21.89; EC:3.4.21.42; EC:3.4.19.1; EC:3.4.21.43; EC:3.4.21.87; EC:3.4.21.38; EC:3.4.21.35; EC:3.4.21.79…	Cathepsin B; U-plasminogen activator; Interstitial collagenase; Cathepsin F; Pancreatic elastase II; Bleomycin hydrolase; Microbial collagenase; Plasma kallikrein; Granzyme A; Furin; Clostripain; Prolyl oligopeptidase; Coagulation factor XIa; Cathepsin K; T-plasminogen activator; Protein C (activated); Neutrophil collagenase; Complement subcomponent C1r; Oligopeptidase B; Repressor LexA; Compleme…	IPR000668 (PRINTS); IPR000668 (SMART); IPR000668 (PFAM); IPR036496 (G3DSA:2.40.128.GENE3D); G3DSA:3.90.70.10 (GENE3D); IPR014882 (PFAM); PTHR12411:SF354 (PANTHER); IPR013128 (PANTHER); IPR000169 (PROSITE_PATTERNS); IPR025660 (PROSITE_PATTERNS); IPR025661 (PROSITE_PATTERNS); SIGNAL_PEPTIDE (PHOBIUS); NON_CYTOPLASMIC_DOMAIN (PHOBIUS); SIGNAL_PEPTIDE_C_REGION (PHOBIUS); SIGNAL_PEPTIDE_H_REGION (PHOB…	P:GO:0006508; F:GO:0008234	P:proteolysis; F:cysteine-type peptidase activity
ci|000000134|proj|Sample_C_D|2	XP_033759317.1 leucine carboxyl methyltransferase 1-like [Pecten maximus]	157.08	-0.0274297	-1.01919	0.937125	0.99534	PF04072.9:LCM	[INTERPRO, BLASTED, MAPPED, ANNOTATED]	1591	20	0	60.04	20	P:GO:0000086; P:GO:0006481; P:GO:0009231; P:GO:0031333; P:GO:0032259; P:GO:0042981; P:GO:0090266; F:GO:0008168; F:GO:0008270; F:GO:0008703; F:GO:0008835; F:GO:0018423; F:GO:0050661; C:GO:0005654; C:GO:0005829	P:G2/M transition of mitotic cell cycle; P:C-terminal protein methylation; P:riboflavin biosynthetic process; P:negative regulation of protein-containing complex assembly; P:methylation; P:regulation of apoptotic process; P:regulation of mitotic cell cycle spindle assembly checkpoint; F:methyltransferase activity; F:zinc ion binding; F:5-amino-6-(5-phosphoribosylamino)uracil reductase activity; F…	EC:3.5.4.26; EC:1.1.1; EC:2.1.1.233; EC:2.1; EC:1.1; EC:3.5.4; EC:1; EC:2; EC:3.5; EC:3; EC:2.1.1; EC:1.1.1.193	Diaminohydroxyphosphoribosylaminopyrimidine deaminase; Acting on the CH-OH group of donors; [Phosphatase 2A protein]-leucine-carboxy methyltransferase; Transferring one-carbon groups; Acting on the CH-OH group of donors; Acting on carbon-nitrogen bonds, other than peptide bonds; Oxidoreductases; Transferases; Acting on carbon-nitrogen bonds, other than peptide bonds; Hydrolases; Transferring one-…	IPR007213 (PFAM); IPR016651 (PIRSF); G3DSA:3.40.50.150 (GENE3D); PTHR13600 (PANTHER); PTHR13600:SF31 (PANTHER); IPR029063 (SUPERFAMILY)	P:GO:0032259; F:GO:0008168	P:methylation; F:methyltransferase activity
ci|000000135|proj|Sample_C_D|2	XP_033730953.1 keratin-associated protein 5-4-like, partial [Pecten maximus]	130.111	-0.204195	-1.15204	0.491047	0.923166		[INTERPRO, BLASTED]	3245	1	0.000146491	53.03						Coil (COILS); TRANSMEMBRANE (PHOBIUS); CYTOPLASMIC_DOMAIN (PHOBIUS); NON_CYTOPLASMIC_DOMAIN (PHOBIUS); CYTOPLASMIC_DOMAIN (PHOBIUS); TRANSMEMBRANE (PHOBIUS)	no GO terms	no GO terms
ci|000000136|proj|Sample_C_D|2	---NA---	98.6194	0.232213	1.17464	0.500805	0.92523		[INTERPRO, NO-BLAST]	4011									no IPS match	no IPS match	no IPS match
ci|000000137|proj|Sample_C_D|2	XP_033740283.1 kelch-like protein 13 [Pecten maximus]	72.4713	-1.41414	-2.66501	0.00475022	0.185027	PF01344.20:Kelch_1//PF07646.10:Kelch_2//PF13415.1:Kelch_3//PF13418.1:Kelch_4//PF13854.1:Kelch_5//PF13964.1:Kelch_6	[INTERPRO, BLASTED, MAPPED, ANNOTATED]	1921	20	2.14983e-162	64.66	2	P:GO:0046855; F:GO:0005515	P:inositol phosphate dephosphorylation; F:protein binding			Coil (COILS); Coil (COILS); IPR015915 (G3DSA:2.120.10.GENE3D); IPR006652 (PFAM); IPR015915 (SUPERFAMILY)	F:GO:0005515	F:protein binding
ci|000000138|proj|Sample_C_D|2	XP_033747250.1 transcription elongation factor SPT6-like [Pecten maximus]	248.147	-0.163587	-1.12007	0.650427	0.957834	PF00017.19:SH2//PF00575.18:S1//PF12836.2:HHH_3//PF14633.1:SH2_2//PF14635.1:HHH_7//PF14639.1:YqgF//PF14878.1:DLD	[INTERPRO, BLASTED, MAPPED, ANNOTATED]	6920	20	0	63.4	29	P:GO:0001756; P:GO:0002805; P:GO:0006338; P:GO:0006342; P:GO:0006357; P:GO:0010793; P:GO:0030707; P:GO:0032784; P:GO:0032968; P:GO:0034728; P:GO:0035050; P:GO:0042789; P:GO:0043900; P:GO:0045191; P:GO:0050684; P:GO:0051147; P:GO:0061086; P:GO:0070827; P:GO:0071599; F:GO:0003676; F:GO:0003700; F:GO:0031491; F:GO:0042393; C:GO:0005703; C:GO:0005705; C:GO:0008023; C:GO:0035327; C:GO:0035363	P:somitogenesis; P:regulation of antimicrobial peptide biosynthetic process; P:chromatin remodeling; P:chromatin silencing; P:regulation of transcription by RNA polymerase II; P:regulation of mRNA export from nucleus; P:ovarian follicle cell development; P:regulation of DNA-templated transcription, elongation; P:positive regulation of transcription elongation from RNA polymerase II promoter; P:nu…			IPR000980 (SMART); IPR022967 (SMART); IPR006641 (SMART); IPR003029 (PFAM); G3DSA:1.10.150.310 (GENE3D); IPR027999 (PFAM); IPR023323 (G3DSA:1.10.3500.GENE3D); IPR032706 (PFAM); G3DSA:2.40.50.140 (GENE3D); IPR037027 (G3DSA:3.30.420.GENE3D); IPR035420 (PFAM); IPR036860 (G3DSA:3.30.505.GENE3D); IPR017072 (PIRSF); IPR028231 (PFAM); IPR036860 (G3DSA:3.30.505.GENE3D); mobidb-lite (MOBIDB_LITE); IPR01707…	P:GO:0006139; P:GO:0006357; P:GO:0032784; F:GO:0000991; F:GO:0003676	P:nucleobase-containing compound metabolic process; P:regulation of transcription by RNA polymerase II; P:regulation of DNA-templated transcription, elongation; F:obsolete transcription factor activity, core RNA polymerase II binding; F:nucleic acid binding
ci|000000139|proj|Sample_C_D|2	XP_033743494.1 mitochondrial dicarboxylate carrier-like [Pecten maximus]	99.0377	0.206789	1.15412	0.579518	0.944224	PF00153.22:Mito_carr	[INTERPRO, BLASTED, MAPPED, ANNOTATED]	1140	20	7.74831e-152	73.07	45	P:GO:0006355; P:GO:0006464; P:GO:0006508; P:GO:0006839; P:GO:0006855; P:GO:0015709; P:GO:0035435; P:GO:0035873; P:GO:0043085; P:GO:0051604; P:GO:0071422; P:GO:0071423; P:GO:1902356; P:GO:1902358; F:GO:0003677; F:GO:0005315; F:GO:0008047; F:GO:0008233; F:GO:0008270; F:GO:0015116; F:GO:0015117; F:GO:0015129; F:GO:0015131; F:GO:0015140; F:GO:0015141; F:GO:0015297; F:GO:0016151; F:GO:0020037; F:GO:00…	P:regulation of transcription, DNA-templated; P:cellular protein modification process; P:proteolysis; P:mitochondrial transport; P:drug transmembrane transport; P:thiosulfate transport; P:phosphate ion transmembrane transport; P:lactate transmembrane transport; P:positive regulation of catalytic activity; P:protein maturation; P:succinate transmembrane transport; P:malate transmembrane transport;…	EC:3.4; EC:3; EC:7	Acting on peptide bonds (peptidases); Hydrolases; Translocases	IPR023395 (G3DSA:1.50.40.GENE3D); IPR018108 (PFAM); PTHR24089:SF413 (PANTHER); PTHR24089 (PANTHER); NON_CYTOPLASMIC_DOMAIN (PHOBIUS); CYTOPLASMIC_DOMAIN (PHOBIUS); TRANSMEMBRANE (PHOBIUS); CYTOPLASMIC_DOMAIN (PHOBIUS); TRANSMEMBRANE (PHOBIUS); IPR018108 (PROSITE_PROFILES); IPR018108 (PROSITE_PROFILES); IPR023395 (SUPERFAMILY); TMhelix (TMHMM); TMhelix (TMHMM)	no GO terms	no GO terms
ci|000000140|proj|Sample_C_D|2	XP_033758630.1 peroxidasin homolog [Pecten maximus]	117.439	0.335943	1.2622	0.565662	0.941147		[INTERPRO, BLASTED, ANNOTATED]	2093	20	0	85.85	29	P:GO:0001746; P:GO:0007156; P:GO:0007413; P:GO:0007614; P:GO:0008045; P:GO:0008355; P:GO:0008360; P:GO:0008582; P:GO:0009636; P:GO:0016319; P:GO:0035158; P:GO:0042059; P:GO:0042493; P:GO:0046677; P:GO:0048149; P:GO:0048167; P:GO:0048803; P:GO:0072499; P:GO:0072553; P:GO:1904800; F:GO:0005515; C:GO:0005737; C:GO:0016021; C:GO:0036062; C:GO:0045211; C:GO:0048786; C:GO:0061174; C:GO:0097482	P:Bolwig's organ morphogenesis; P:homophilic cell adhesion via plasma membrane adhesion molecules; P:axonal fasciculation; P:short-term memory; P:motor neuron axon guidance; P:olfactory learning; P:regulation of cell shape; P:regulation of synaptic growth at neuromuscular junction; P:response to toxic substance; P:mushroom body development; P:regulation of tube diameter, open tracheal system; P:n…			Coil (COILS); IPR003961 (SMART); IPR013783 (G3DSA:2.60.40.GENE3D); IPR013783 (G3DSA:2.60.40.GENE3D); IPR013783 (G3DSA:2.60.40.GENE3D); PTHR44059 (PANTHER); TRANSMEMBRANE (PHOBIUS); CYTOPLASMIC_DOMAIN (PHOBIUS); NON_CYTOPLASMIC_DOMAIN (PHOBIUS); IPR003961 (PROSITE_PROFILES); IPR007110 (PROSITE_PROFILES); IPR003961 (CDD); IPR036179 (SUPERFAMILY); IPR036116 (SUPERFAMILY); IPR036179 (SUPERFAMILY); TM…	F:GO:0005515	F:protein binding
ci|000000141|proj|Sample_C_D|2	---NA---	73.2303	0.619164	1.53599	0.198529	0.777364		[INTERPRO, NO-BLAST]	897									TMhelix (TMHMM)	no GO terms	no GO terms
ci|000000142|proj|Sample_C_D|2	---NA---	26.5985	0.17256	1.12706	0.711772	0.967612		[INTERPRO, NO-BLAST]	1471									no IPS match	no IPS match	no IPS match
ci|000000143|proj|Sample_C_D|2	XP_033740529.1 steroid 17-alpha-hydroxylase/17,20 lyase-like [Pecten maximus]	135.438	-0.907503	-1.8758	0.0264332	0.407917	PF00067.17:p450	[INTERPRO, BLASTED, MAPPED, ANNOTATED]	4056	20	0	59.65	43	P:GO:0001101; P:GO:0006702; P:GO:0006704; P:GO:0006805; P:GO:0009635; P:GO:0010034; P:GO:0010212; P:GO:0016125; P:GO:0016999; P:GO:0017085; P:GO:0018879; P:GO:0018894; P:GO:0018958; P:GO:0018963; P:GO:0021766; P:GO:0030325; P:GO:0030728; P:GO:0031667; P:GO:0032526; P:GO:0033327; P:GO:0034097; P:GO:0042448; P:GO:0042493; P:GO:0048545; P:GO:0051591; P:GO:0051597; P:GO:0060992; P:GO:0071222; P:GO:00…	P:response to acid chemical; P:androgen biosynthetic process; P:glucocorticoid biosynthetic process; P:xenobiotic metabolic process; P:response to herbicide; P:response to acetate; P:response to ionizing radiation; P:sterol metabolic process; P:antibiotic metabolic process; P:response to insecticide; P:biphenyl metabolic process; P:dibenzo-p-dioxin metabolic process; P:phenol-containing compound …	EC:1.14.14.19; EC:4.1.2; EC:4.1; EC:1; EC:1.14; EC:4; EC:1.14.14.32; EC:4.1.2.30	Steroid 17-alpha-monooxygenase; Carbon-carbon lyases; Carbon-carbon lyases; Oxidoreductases; Acting on paired donors, with incorporation or reduction of molecular oxygen. The oxygen incorporated need not be derived from O(2); Lyases; 17-alpha-hydroxyprogesterone deacetylase; Carbon-carbon lyases	IPR002401 (PRINTS); IPR001128 (PRINTS); IPR036396 (G3DSA:1.10.630.GENE3D); IPR001128 (PFAM); PTHR24289 (PANTHER); IPR017972 (PROSITE_PATTERNS); TRANSMEMBRANE (PHOBIUS); CYTOPLASMIC_DOMAIN (PHOBIUS); TRANSMEMBRANE (PHOBIUS); CYTOPLASMIC_DOMAIN (PHOBIUS); NON_CYTOPLASMIC_DOMAIN (PHOBIUS); IPR036396 (SUPERFAMILY); TMhelix (TMHMM); TMhelix (TMHMM)	P:GO:0055114; F:GO:0005506; F:GO:0016705; F:GO:0020037	P:obsolete oxidation-reduction process; F:iron ion binding; F:oxidoreductase activity, acting on paired donors, with incorporation or reduction of molecular oxygen; F:heme binding
ci|000000144|proj|Sample_C_D|2	XP_033735323.1 uncharacterized protein LOC117323907 [Pecten maximus]	38.6837	-0.588942	-1.50414	0.113455	0.669478		[INTERPRO, BLASTED]	627	1	3.10872e-99	100						mobidb-lite (MOBIDB_LITE); mobidb-lite (MOBIDB_LITE)	no GO terms	no GO terms
ci|000000145|proj|Sample_C_D|2	---NA---	24.2776	-0.66817	-1.58906	0.0928112	0.632071		[INTERPRO, NO-BLAST]	3947									no IPS match	no IPS match	no IPS match
ci|000000147|proj|Sample_C_D|2	---NA---	29.1434	0.121253	1.08768	0.740466	0.971427		[INTERPRO, NO-BLAST]	4120									CYTOPLASMIC_DOMAIN (PHOBIUS); NON_CYTOPLASMIC_DOMAIN (PHOBIUS); TRANSMEMBRANE (PHOBIUS); TMhelix (TMHMM)	no GO terms	no GO terms
ci|000000148|proj|Sample_C_D|2	---NA---	30.9503	-0.166594	-1.12241	0.719366	0.968995		[INTERPRO, NO-BLAST]	2773									no IPS match	no IPS match	no IPS match
ci|000000150|proj|Sample_C_D|2	---NA---	7.09626	-0.357383	-1.2811	0.614704	0.950437		[INTERPRO, NO-BLAST]	1754									TRANSMEMBRANE (PHOBIUS); CYTOPLASMIC_DOMAIN (PHOBIUS); NON_CYTOPLASMIC_DOMAIN (PHOBIUS); TRANSMEMBRANE (PHOBIUS); CYTOPLASMIC_DOMAIN (PHOBIUS); TMhelix (TMHMM); TMhelix (TMHMM)	no GO terms	no GO terms
ci|000000151|proj|Sample_C_D|2	XP_033742793.1 heat shock 70 kDa protein 12A-like [Pecten maximus]	21.2619	0.534391	1.44833	0.0693027	0.579323	PF00012.15:HSP70	[INTERPRO, BLASTED, MAPPED, ANNOTATED]	2438	20	0	74.32	16	P:GO:0006508; P:GO:0016310; P:GO:0030490; P:GO:0042256; P:GO:0046294; F:GO:0003924; F:GO:0004024; F:GO:0004674; F:GO:0005525; F:GO:0008233; F:GO:0008270; F:GO:0018738; F:GO:0043022; F:GO:0051903; C:GO:0005829; C:GO:0030688	P:proteolysis; P:phosphorylation; P:maturation of SSU-rRNA; P:mature ribosome assembly; P:formaldehyde catabolic process; F:GTPase activity; F:alcohol dehydrogenase activity, zinc-dependent; F:protein serine/threonine kinase activity; F:GTP binding; F:peptidase activity; F:zinc ion binding; F:S-formylglutathione hydrolase activity; F:ribosome binding; F:S-(hydroxymethyl)glutathione dehydrogenase …	EC:2.7.1; EC:3.1.2.12; EC:1.1.1; EC:3.6.1.15; EC:3.1.2; EC:1.1.1.1; EC:2.7.11; EC:1.1; EC:3.6.1; EC:3.1; EC:3.4; EC:1; EC:2.7; EC:2; EC:3.6; EC:3; EC:1.1.1.284; EC:1.1.1.71	Transferring phosphorus-containing groups; S-formylglutathione hydrolase; Acting on the CH-OH group of donors; Nucleoside-triphosphate phosphatase; Acting on ester bonds; Alcohol dehydrogenase; Transferring phosphorus-containing groups; Acting on the CH-OH group of donors; Acting on acid anhydrides; Acting on ester bonds; Acting on peptide bonds (peptidases); Oxidoreductases; Transferring phospho…	G3DSA:3.30.420.40 (GENE3D); PTHR14187:SF75 (PANTHER); PTHR14187 (PANTHER); SSF53067 (SUPERFAMILY)	no GO terms	no GO terms
ci|000000152|proj|Sample_C_D|2	XP_033731479.1 uncharacterized protein LOC117321118 [Pecten maximus]	31.1145	0.244744	1.18488	0.422506	0.901563	PF00078.22:RVT_1//PF14529.1:Exo_endo_phos_2	[INTERPRO, BLASTED, MAPPED, ANNOTATED]	3261	20	1.01491e-45	55.98	1	C:GO:0110165	C:cellular anatomical entity			G3DSA:3.30.70.270 (GENE3D); IPR000477 (PFAM); PTHR45030 (PANTHER); IPR000477 (PROSITE_PROFILES); cd01650 (CDD); SSF56672 (SUPERFAMILY)	no GO terms	no GO terms
ci|000000153|proj|Sample_C_D|2	XP_033734796.1 tubulin-specific chaperone C-like [Pecten maximus]	1238.65	-0.534902	-1.44884	0.00466896	0.183804	PF07986.7:TBCC	[INTERPRO, BLASTED, MAPPED, ANNOTATED]	2354	20	0	58.54	10	P:GO:0007021; P:GO:0007023; F:GO:0003924; F:GO:0015631; F:GO:0051087; C:GO:0005829; C:GO:0005874; C:GO:0032391	P:tubulin complex assembly; P:post-chaperonin tubulin folding pathway; F:GTPase activity; F:tubulin binding; F:chaperone binding; C:cytosol; C:microtubule; C:photoreceptor connecting cilium	EC:3.6.1; EC:3.6; EC:3; EC:3.6.1.15	Acting on acid anhydrides; Acting on acid anhydrides; Hydrolases; Nucleoside-triphosphate phosphatase	Coil (COILS); IPR006599 (SMART); G3DSA:2.160.20.70 (GENE3D); IPR031925 (PFAM); IPR012945 (PFAM); IPR027684 (PANTHER); IPR017901 (PROSITE_PROFILES)	P:GO:0007023; F:GO:0015631	P:post-chaperonin tubulin folding pathway; F:tubulin binding
ci|000000155|proj|Sample_C_D|2	XP_033730589.1 KAT8 regulatory NSL complex subunit 1-like [Pecten maximus]	41.1718	-0.381744	-1.30292	0.392773	0.889134	PF15275.1:PEHE	[INTERPRO, BLASTED, ANNOTATED]	5849	8	0	63.18	16	P:GO:0007526; P:GO:0007528; P:GO:0030100; P:GO:0030718; P:GO:0030727; P:GO:0043981; P:GO:0043982; P:GO:0043984; P:GO:0045893; F:GO:0003682; F:GO:0035035; C:GO:0000123; C:GO:0005705; C:GO:0005737; C:GO:0044545; C:GO:0071339	P:larval somatic muscle development; P:neuromuscular junction development; P:regulation of endocytosis; P:germ-line stem cell population maintenance; P:germarium-derived female germ-line cyst formation; P:histone H4-K5 acetylation; P:histone H4-K8 acetylation; P:histone H4-K16 acetylation; P:positive regulation of transcription, DNA-templated; F:chromatin binding; F:histone acetyltransferase bind…			IPR029332 (SMART); mobidb-lite (MOBIDB_LITE); mobidb-lite (MOBIDB_LITE); mobidb-lite (MOBIDB_LITE); mobidb-lite (MOBIDB_LITE); mobidb-lite (MOBIDB_LITE); mobidb-lite (MOBIDB_LITE); mobidb-lite (MOBIDB_LITE); mobidb-lite (MOBIDB_LITE); mobidb-lite (MOBIDB_LITE); mobidb-lite (MOBIDB_LITE); IPR026180 (PANTHER)	C:GO:0000123	C:histone acetyltransferase complex
ci|000000156|proj|Sample_C_D|2	XP_033751808.1 ADP-ribosylation factor 6 [Pecten maximus]	8.66948	-0.219567	-1.16438	0.756118	0.973361	PF00025.16:Arf//PF00071.17:Ras//PF00503.15:G-alpha//PF09439.5:SRPRB	[INTERPRO, BLASTED, MAPPED]	3946	20	3.24005e-73	89.94	98	P:GO:0000023; P:GO:0000122; P:GO:0001843; P:GO:0002063; P:GO:0002068; P:GO:0002576; P:GO:0003406; P:GO:0003417; P:GO:0003430; P:GO:0005975; P:GO:0006355; P:GO:0007601; P:GO:0008152; P:GO:0008284; P:GO:0008285; P:GO:0009725; P:GO:0009755; P:GO:0009952; P:GO:0010033; P:GO:0010466; P:GO:0010468; P:GO:0010628; P:GO:0010951; P:GO:0016032; P:GO:0019058; P:GO:0030154; P:GO:0030683; P:GO:0031076; P:GO:00…	P:maltose metabolic process; P:negative regulation of transcription by RNA polymerase II; P:neural tube closure; P:chondrocyte development; P:glandular epithelial cell development; P:platelet degranulation; P:retinal pigment epithelium development; P:growth plate cartilage development; P:growth plate cartilage chondrocyte growth; P:carbohydrate metabolic process; P:regulation of transcription, DN…			Coil (COILS); TRANSMEMBRANE (PHOBIUS); TRANSMEMBRANE (PHOBIUS); NON_CYTOPLASMIC_DOMAIN (PHOBIUS); CYTOPLASMIC_DOMAIN (PHOBIUS); TRANSMEMBRANE (PHOBIUS); NON_CYTOPLASMIC_DOMAIN (PHOBIUS); CYTOPLASMIC_DOMAIN (PHOBIUS); TMhelix (TMHMM); TMhelix (TMHMM)	no GO terms	no GO terms
ci|000000158|proj|Sample_C_D|2	---NA---	55.9093	-0.207973	-1.15506	0.498589	0.924564		[INTERPRO, NO-BLAST]	1376									NON_CYTOPLASMIC_DOMAIN (PHOBIUS); CYTOPLASMIC_DOMAIN (PHOBIUS); TRANSMEMBRANE (PHOBIUS)	no GO terms	no GO terms
ci|000000159|proj|Sample_C_D|2	---NA---	101.995	-0.111665	-1.08047	0.586193	0.945511		[INTERPRO, NO-BLAST]	2000									no IPS match	no IPS match	no IPS match
ci|000000162|proj|Sample_C_D|2	XP_033755022.1 toll-like receptor 2 [Pecten maximus]	156.919	-0.973709	-1.96388	0.00341796	0.155957	PF00560.28:LRR_1//PF01582.15:TIR//PF12799.2:LRR_4//PF13516.1:LRR_6//PF13676.1:TIR_2//PF13855.1:LRR_8	[INTERPRO, BLASTED, MAPPED, ANNOTATED]	4903	20	0	57.93	11	P:GO:0001817; P:GO:0002755; P:GO:0031663; P:GO:0034142; P:GO:0042116; P:GO:0045087; P:GO:0050829; F:GO:0001875; F:GO:0004888; F:GO:0005515; C:GO:0046696	P:regulation of cytokine production; P:MyD88-dependent toll-like receptor signaling pathway; P:lipopolysaccharide-mediated signaling pathway; P:toll-like receptor 4 signaling pathway; P:macrophage activation; P:innate immune response; P:defense response to Gram-negative bacterium; F:lipopolysaccharide immune receptor activity; F:transmembrane signaling receptor activity; F:protein binding; C:lipo…			Coil (COILS); PR01537 (PRINTS); IPR000157 (SMART); IPR003591 (SMART); SM00365 (SMART); IPR000483 (SMART); IPR001611 (PFAM); IPR035897 (G3DSA:3.40.50.GENE3D); IPR001611 (PFAM); IPR000157 (PFAM); IPR032675 (G3DSA:3.80.10.GENE3D); IPR032675 (G3DSA:3.80.10.GENE3D); IPR032675 (G3DSA:3.80.10.GENE3D); IPR027168 (PANTHER); NON_CYTOPLASMIC_DOMAIN (PHOBIUS); TRANSMEMBRANE (PHOBIUS); CYTOPLASMIC_DOMAIN (PHO…	P:GO:0001817; P:GO:0002755; P:GO:0007165; P:GO:0031663; P:GO:0034142; P:GO:0042116; P:GO:0045087; P:GO:0050829; F:GO:0001875; F:GO:0004888; F:GO:0005515; C:GO:0016021; C:GO:0046696	P:regulation of cytokine production; P:MyD88-dependent toll-like receptor signaling pathway; P:signal transduction; P:lipopolysaccharide-mediated signaling pathway; P:toll-like receptor 4 signaling pathway; P:macrophage activation; P:innate immune response; P:defense response to Gram-negative bacterium; F:lipopolysaccharide immune receptor activity; F:transmembrane signaling receptor activity; F:…
ci|000000164|proj|Sample_C_D|2	XP_033742901.1 uncharacterized protein LOC117329198 isoform X1 [Pecten maximus]	106.499	0.399855	1.31938	0.18808	0.765433		[INTERPRO, BLASTED, MAPPED]	1974	3	2.17653e-97	83.58	8	P:GO:0015031; P:GO:0015628; P:GO:0055114; F:GO:0016491; C:GO:0005886; C:GO:0015627; C:GO:0016020; C:GO:0016021	P:protein transport; P:protein secretion by the type II secretion system; P:obsolete oxidation-reduction process; F:oxidoreductase activity; C:plasma membrane; C:type II protein secretion system complex; C:membrane; C:integral component of membrane			mobidb-lite (MOBIDB_LITE)	no GO terms	no GO terms
ci|000000166|proj|Sample_C_D|2	---NA---	78.5817	-0.322962	-1.2509	0.314479	0.853967		[INTERPRO, NO-BLAST]	1716									no IPS match	no IPS match	no IPS match
ci|000000167|proj|Sample_C_D|2	---NA---	53.4155	-0.362119	-1.28531	0.474109	0.918131		[INTERPRO, NO-BLAST]	1930									CYTOPLASMIC_DOMAIN (PHOBIUS); TRANSMEMBRANE (PHOBIUS); TRANSMEMBRANE (PHOBIUS); CYTOPLASMIC_DOMAIN (PHOBIUS); TRANSMEMBRANE (PHOBIUS); NON_CYTOPLASMIC_DOMAIN (PHOBIUS); NON_CYTOPLASMIC_DOMAIN (PHOBIUS); TMhelix (TMHMM); TMhelix (TMHMM)	no GO terms	no GO terms
ci|000000168|proj|Sample_C_D|2	---NA---	601.289	-0.519911	-1.43387	0.0221504	0.376665		[INTERPRO, NO-BLAST]	1905									no IPS match	no IPS match	no IPS match
ci|000000169|proj|Sample_C_D|2	XP_033752359.1 probable 4-coumarate--CoA ligase 1 [Pecten maximus]	143.663	-0.00232336	-1.00161	0.995661	0.999823	PF00501.23:AMP-binding//PF13193.1:AMP-binding_C	[INTERPRO, BLASTED, MAPPED, ANNOTATED]	2483	20	0	72.23	15	P:GO:0001676; P:GO:0006139; P:GO:0006796; P:GO:0019433; P:GO:0043412; P:GO:0046949; P:GO:1901564; F:GO:0004467; F:GO:0016301; F:GO:0016773; C:GO:0005737; C:GO:0005739	P:long-chain fatty acid metabolic process; P:nucleobase-containing compound metabolic process; P:phosphate-containing compound metabolic process; P:triglyceride catabolic process; P:macromolecule modification; P:fatty-acyl-CoA biosynthetic process; P:organonitrogen compound metabolic process; F:long-chain fatty acid-CoA ligase activity; F:kinase activity; F:phosphotransferase activity, alcohol gr…	EC:2.7.1; EC:6.2.1.12; EC:3.6.1.15; EC:3.6.1; EC:2.7; EC:2; EC:3.6; EC:6.2; EC:3; EC:6.2.1.3; EC:6; EC:6.2.1	Transferring phosphorus-containing groups; 4-coumarate--CoA ligase; Nucleoside-triphosphate phosphatase; Acting on acid anhydrides; Transferring phosphorus-containing groups; Transferases; Acting on acid anhydrides; Forming carbon-sulfur bonds; Hydrolases; Long-chain-fatty-acid--CoA ligase; Ligases; Forming carbon-sulfur bonds	G3DSA:3.40.50.980 (GENE3D); IPR025110 (PFAM); G3DSA:3.40.50.980 (GENE3D); G3DSA:2.30.38.10 (GENE3D); IPR000873 (PFAM); G3DSA:3.30.300.30 (GENE3D); PTHR24096 (PANTHER); PTHR24096:SF273 (PANTHER); IPR020845 (PROSITE_PATTERNS); cd05911 (CDD); SSF56801 (SUPERFAMILY)	P:GO:0008152; F:GO:0003824	P:metabolic process; F:catalytic activity
ci|000000170|proj|Sample_C_D|2	---NA---	220.36	-0.678556	-1.60054	0.0815657	0.608936		[INTERPRO, NO-BLAST]	2308									CYTOPLASMIC_DOMAIN (PHOBIUS); TRANSMEMBRANE (PHOBIUS); NON_CYTOPLASMIC_DOMAIN (PHOBIUS); TRANSMEMBRANE (PHOBIUS); NON_CYTOPLASMIC_DOMAIN (PHOBIUS); TMhelix (TMHMM)	no GO terms	no GO terms
ci|000000171|proj|Sample_C_D|2	XP_033758571.1 upstream stimulatory factor 2-like isoform X1 [Pecten maximus]	185.746	-0.476479	-1.39134	0.0760076	0.594879	PF00010.21:HLH	[INTERPRO, BLASTED, MAPPED, ANNOTATED]	4709	20	0	70.92	12	P:GO:0000432; P:GO:0007595; P:GO:0019086; P:GO:0051704; P:GO:0055088; F:GO:0000981; F:GO:0042803; F:GO:0043425; F:GO:0046982; F:GO:0046983; F:GO:0070888; C:GO:0005654	P:positive regulation of transcription from RNA polymerase II promoter by glucose; P:lactation; P:late viral transcription; P:multi-organism process; P:lipid homeostasis; F:DNA-binding transcription factor activity, RNA polymerase II-specific; F:protein homodimerization activity; F:bHLH transcription factor binding; F:protein heterodimerization activity; F:protein dimerization activity; F:E-box b…			Coil (COILS); IPR011598 (SMART); IPR036638 (G3DSA:4.10.280.GENE3D); IPR011598 (PFAM); mobidb-lite (MOBIDB_LITE); mobidb-lite (MOBIDB_LITE); PTHR12565:SF11 (PANTHER); PTHR12565 (PANTHER); IPR011598 (PROSITE_PROFILES); IPR011598 (CDD); IPR036638 (SUPERFAMILY)	F:GO:0046983	F:protein dimerization activity
ci|000000172|proj|Sample_C_D|2	---NA---	52.2087	-0.416158	-1.33437	0.5539	0.93878		[INTERPRO, NO-BLAST]	2260									no IPS match	no IPS match	no IPS match
ci|000000174|proj|Sample_C_D|2	XP_033742303.1 translation initiation factor eIF-2B subunit epsilon-like [Pecten maximus]	317.793	0.695281	1.6192	0.0141286	0.307765	PF00132.19:Hexapep//PF02020.13:W2//PF14602.1:Hexapep_2	[INTERPRO, BLASTED, MAPPED, ANNOTATED]	2851	20	0	63.19	36	P:GO:0001541; P:GO:0007568; P:GO:0009408; P:GO:0009749; P:GO:0010226; P:GO:0014002; P:GO:0014003; P:GO:0021766; P:GO:0034976; P:GO:0042552; P:GO:0043065; P:GO:0043113; P:GO:0043434; P:GO:0045197; P:GO:0045948; P:GO:0050852; P:GO:0065009; P:GO:0097120; P:GO:0098609; F:GO:0003743; F:GO:0005085; F:GO:0005515; F:GO:0031369; C:GO:0005634; C:GO:0005829; C:GO:0005851; C:GO:0008328; C:GO:0016323; C:GO:00…	P:ovarian follicle development; P:aging; P:response to heat; P:response to glucose; P:response to lithium ion; P:astrocyte development; P:oligodendrocyte development; P:hippocampus development; P:response to endoplasmic reticulum stress; P:myelination; P:positive regulation of apoptotic process; P:receptor clustering; P:response to peptide hormone; P:establishment or maintenance of epithelial cel…			IPR003307 (SMART); G3DSA:1.25.40.180 (GENE3D); IPR003307 (PFAM); IPR001451 (PFAM); G3DSA:2.160.10.10 (GENE3D); mobidb-lite (MOBIDB_LITE); PTHR22572:SF7 (PANTHER); PTHR22572 (PANTHER); IPR003307 (PROSITE_PROFILES); cd05787 (CDD); cd11558 (CDD); IPR011004 (SUPERFAMILY); IPR016024 (SUPERFAMILY)	F:GO:0005488; F:GO:0005515	F:binding; F:protein binding
ci|000000175|proj|Sample_C_D|2	---NA---	63.1797	-0.401871	-1.32122	0.327347	0.861286		[INTERPRO, NO-BLAST]	1305									no IPS match	no IPS match	no IPS match
ci|000000176|proj|Sample_C_D|2	---NA---	190.961	-0.257763	-1.19562	0.715044	0.968187		[INTERPRO, NO-BLAST]	3035									no IPS match	no IPS match	no IPS match
ci|000000177|proj|Sample_C_D|2	XP_033748954.1 serine/threonine-protein phosphatase alpha-2 isoform [Pecten maximus]	223.031	-0.153631	-1.11237	0.59312	0.946134	PF00149.23:Metallophos	[INTERPRO, BLASTED, MAPPED, ANNOTATED]	2191	20	9.46048e-133	92.24	63	P:GO:0005979; P:GO:0005981; P:GO:0007080; P:GO:0007084; P:GO:0007411; P:GO:0008344; P:GO:0008355; P:GO:0008542; P:GO:0010288; P:GO:0015918; P:GO:0030261; P:GO:0030324; P:GO:0032091; P:GO:0032922; P:GO:0035970; P:GO:0036496; P:GO:0043085; P:GO:0043153; P:GO:0043666; P:GO:0046692; P:GO:0046822; P:GO:0048477; P:GO:0048754; P:GO:0051225; P:GO:0060252; P:GO:0070262; P:GO:0090263; P:GO:0098609; P:GO:19…	P:regulation of glycogen biosynthetic process; P:regulation of glycogen catabolic process; P:mitotic metaphase plate congression; P:mitotic nuclear envelope reassembly; P:axon guidance; P:adult locomotory behavior; P:olfactory learning; P:visual learning; P:response to lead ion; P:sterol transport; P:chromosome condensation; P:lung development; P:negative regulation of protein binding; P:circadia…	EC:3.1.3.16; EC:3.1; EC:3; EC:7; EC:3.1.3	Protein-serine/threonine phosphatase; Acting on ester bonds; Hydrolases; Translocases; Acting on ester bonds	IPR006186 (PRINTS); IPR006186 (SMART); IPR029052 (G3DSA:3.60.21.GENE3D); IPR004843 (PFAM); mobidb-lite (MOBIDB_LITE); PTHR11668 (PANTHER); PTHR11668:SF377 (PANTHER); IPR029052 (SUPERFAMILY)	F:GO:0016787	F:hydrolase activity
ci|000000178|proj|Sample_C_D|2	---NA---	85.9125	0.242453	1.183	0.407774	0.894596		[INTERPRO, NO-BLAST]	2485									SIGNAL_PEPTIDE_H_REGION (PHOBIUS); SIGNAL_PEPTIDE (PHOBIUS); NON_CYTOPLASMIC_DOMAIN (PHOBIUS); SIGNAL_PEPTIDE_C_REGION (PHOBIUS); SIGNAL_PEPTIDE_N_REGION (PHOBIUS); SignalP-TM (SIGNALP_GRAM_POSITIVE)	no GO terms	no GO terms
ci|000000179|proj|Sample_C_D|2	122442Q3T0Z3.1 RecName: Full=Ubiquitin-like protein 5 [Bos taurus] Q6EGX7.1 RecName: Full=Ubiquitin-like protein 5; AltName: Full=Beacon protein [Mesocricetus auratus] Q791B0.1 RecName: Full=Ubiquitin-like protein 5; AltName: Full=Beacon protein [Psammomys obesus] Q9BZL1.1 RecName: Full=Ubiquitin-like protein 5 [Homo sapiens] Q9EPV8.1 RecName: Full=Ubiquitin-like protein 5 [Mus musculus]	342.063	-0.457298	-1.37297	0.37971	0.883487	PF00240.18:ubiquitin//PF14560.1:Ubiquitin_2	[INTERPRO, BLASTED, MAPPED, ANNOTATED]	1075	12	1.70104e-17	79.67	12	P:GO:0000398; P:GO:0006464; P:GO:0010628; P:GO:0034126; P:GO:0034514; P:GO:0045089; F:GO:0005515; F:GO:0031386; C:GO:0005634; C:GO:0005667; C:GO:0005829	P:mRNA splicing, via spliceosome; P:cellular protein modification process; P:positive regulation of gene expression; P:positive regulation of MyD88-dependent toll-like receptor signaling pathway; P:mitochondrial unfolded protein response; P:positive regulation of innate immune response; F:protein binding; F:protein tag; C:nucleus; C:transcription regulator complex; C:cytosol	EC:3.2.1.24	Alpha-mannosidase	G3DSA:3.10.20.90 (GENE3D); IPR000626 (PFAM); PTHR13042 (PANTHER); IPR029071 (SUPERFAMILY)	F:GO:0005515	F:protein binding
ci|000000180|proj|Sample_C_D|2	XP_033760167.1 uncharacterized protein LOC117342223 isoform X1 [Pecten maximus]	110.467	-0.105504	-1.07587	0.75574	0.973361	PF00229.13:TNF	[INTERPRO, BLASTED, MAPPED, ANNOTATED]	1214	19	0	51.72	9	P:GO:0006955; P:GO:0044237; P:GO:0071704; F:GO:0005164; F:GO:0016740; F:GO:0043167; F:GO:0097159; F:GO:1901363; C:GO:0016020	P:immune response; P:cellular metabolic process; P:organic substance metabolic process; F:tumor necrosis factor receptor binding; F:transferase activity; F:ion binding; F:organic cyclic compound binding; F:heterocyclic compound binding; C:membrane	EC:2	Transferases	IPR008983 (G3DSA:2.60.120.GENE3D); IPR006052 (PFAM); TRANSMEMBRANE (PHOBIUS); CYTOPLASMIC_DOMAIN (PHOBIUS); NON_CYTOPLASMIC_DOMAIN (PHOBIUS); IPR006052 (PROSITE_PROFILES); IPR008983 (SUPERFAMILY); TMhelix (TMHMM)	P:GO:0006955; F:GO:0005164; F:GO:0005515; C:GO:0016020	P:immune response; F:tumor necrosis factor receptor binding; F:protein binding; C:membrane
ci|000000181|proj|Sample_C_D|2	XP_033735716.1 DNA replication licensing factor mcm5-like [Pecten maximus]	175.29	0.335626	1.26193	0.198268	0.777314	PF00493.18:MCM//PF01078.16:Mg_chelatase//PF07728.9:AAA_5//PF14551.1:MCM_N	[INTERPRO, BLASTED, MAPPED, ANNOTATED]	2649	20	0	77.39	20	P:GO:0000082; P:GO:0000712; P:GO:0006268; P:GO:0006270; P:GO:0030174; P:GO:0030261; P:GO:0042023; F:GO:0003678; F:GO:0003682; F:GO:0003688; F:GO:0005524; C:GO:0000785; C:GO:0005634; C:GO:0005654; C:GO:0042555	P:G1/S transition of mitotic cell cycle; P:resolution of meiotic recombination intermediates; P:DNA unwinding involved in DNA replication; P:DNA replication initiation; P:regulation of DNA-dependent DNA replication initiation; P:chromosome condensation; P:DNA endoreduplication; F:DNA helicase activity; F:chromatin binding; F:DNA replication origin binding; F:ATP binding; C:chromatin; C:nucleus; C…	EC:3.6.1; EC:3.6.4.12; EC:3.6; EC:3; EC:3.6.1.15	Acting on acid anhydrides; DNA helicase; Acting on acid anhydrides; Hydrolases; Nucleoside-triphosphate phosphatase	Coil (COILS); IPR008048 (PRINTS); IPR001208 (PRINTS); IPR031327 (SMART); G3DSA:2.40.50.140 (GENE3D); IPR033762 (PFAM); G3DSA:3.40.50.300 (GENE3D); IPR027925 (PFAM); IPR001208 (PFAM); G3DSA:3.30.1640.10 (GENE3D); PTHR11630:SF42 (PANTHER); IPR031327 (PANTHER); IPR018525 (PROSITE_PATTERNS); IPR001208 (PROSITE_PROFILES); cd00009 (CDD); IPR027417 (SUPERFAMILY); IPR012340 (SUPERFAMILY)	P:GO:0006260; P:GO:0006270; F:GO:0003677; F:GO:0003678; F:GO:0003682; F:GO:0003688; F:GO:0005524; C:GO:0005634; C:GO:0042555	P:DNA replication; P:DNA replication initiation; F:DNA binding; F:DNA helicase activity; F:chromatin binding; F:DNA replication origin binding; F:ATP binding; C:nucleus; C:MCM complex
ci|000000182|proj|Sample_C_D|2	uncharacterized protein LOC110443736 [Mizuhopecten yessoensis]	86.7429	0.361593	1.28484	0.25904	0.821131		[INTERPRO, BLASTED, MAPPED]	2850	7	2.4945e-11	73.89	45	P:GO:0001774; P:GO:0006508; P:GO:0006935; P:GO:0006954; P:GO:0007205; P:GO:0008347; P:GO:0010628; P:GO:0010800; P:GO:0019730; P:GO:0032603; P:GO:0032731; P:GO:0032760; P:GO:0035584; P:GO:0042117; P:GO:0042742; P:GO:0043066; P:GO:0043114; P:GO:0043312; P:GO:0045123; P:GO:0045348; P:GO:0045785; P:GO:0045860; P:GO:0048246; P:GO:0050766; P:GO:0050829; P:GO:0050930; P:GO:0051607; P:GO:0060326; P:GO:00…	P:microglial cell activation; P:proteolysis; P:chemotaxis; P:inflammatory response; P:protein kinase C-activating G protein-coupled receptor signaling pathway; P:glial cell migration; P:positive regulation of gene expression; P:positive regulation of peptidyl-threonine phosphorylation; P:antimicrobial humoral response; P:fractalkine production; P:positive regulation of interleukin-1 beta producti…			no IPS match	no IPS match	no IPS match
ci|000000184|proj|Sample_C_D|2	---NA---	150.173	-0.0350845	-1.02462	0.93165	0.995124		[INTERPRO, NO-BLAST]	1050									no IPS match	no IPS match	no IPS match
ci|000000185|proj|Sample_C_D|2	XP_033740075.1 histone-binding protein RBBP4 [Pecten maximus]	23.8911	-0.00267085	-1.00185	NA	NA	PF00400.27:WD40//PF08662.6:eIF2A//PF12265.3:CAF1C_H4-bd	[INTERPRO, BLASTED, MAPPED, ANNOTATED]	2223	20	0	95.5	33	P:GO:0000122; P:GO:0000281; P:GO:0006281; P:GO:0006334; P:GO:0006342; P:GO:0006400; P:GO:0007307; P:GO:0007346; P:GO:0007379; P:GO:0008284; P:GO:0016571; P:GO:0016573; P:GO:0016584; P:GO:0042766; F:GO:0005515; F:GO:0005524; F:GO:0035035; F:GO:0042393; F:GO:0042803; F:GO:0042826; F:GO:0052381; C:GO:0005700; C:GO:0005739; C:GO:0016581; C:GO:0016589; C:GO:0031523; C:GO:0033186; C:GO:0035098; C:GO:00…	P:negative regulation of transcription by RNA polymerase II; P:mitotic cytokinesis; P:DNA repair; P:nucleosome assembly; P:chromatin silencing; P:tRNA modification; P:eggshell chorion gene amplification; P:regulation of mitotic cell cycle; P:segment specification; P:positive regulation of cell population proliferation; P:histone methylation; P:histone acetylation; P:nucleosome positioning; P:nucl…	EC:2.5.1; EC:2.5; EC:2; EC:2.5.1.75	Transferring alkyl or aryl groups, other than methyl groups; Transferring alkyl or aryl groups, other than methyl groups; Transferases; tRNA dimethylallyltransferase	IPR020472 (PRINTS); IPR001680 (SMART); IPR001680 (PFAM); IPR015943 (G3DSA:2.130.10.GENE3D); PTHR22850 (PANTHER); PTHR22850:SF82 (PANTHER); IPR019775 (PROSITE_PATTERNS); IPR019775 (PROSITE_PATTERNS); IPR019775 (PROSITE_PATTERNS); IPR001680 (PROSITE_PROFILES); IPR001680 (PROSITE_PROFILES); IPR001680 (PROSITE_PROFILES); IPR001680 (PROSITE_PROFILES); IPR001680 (PROSITE_PROFILES); IPR017986 (PROSITE_P…	F:GO:0005515	F:protein binding
ci|000000186|proj|Sample_C_D|2	XP_033731971.1 uncharacterized protein LOC117321603 isoform X2 [Pecten maximus]	34.372	0.116229	1.0839	0.823832	0.981626		[INTERPRO, BLASTED]	569	1	4.43155e-05	57.81						no IPS match	no IPS match	no IPS match
ci|000000187|proj|Sample_C_D|2	---NA---	34.9299	0.0586227	1.04147	0.874354	0.98902		[INTERPRO, NO-BLAST]	484									no IPS match	no IPS match	no IPS match
ci|000000188|proj|Sample_C_D|2	---NA---	130.861	0.0656971	1.04659	0.784039	0.977141		[INTERPRO, NO-BLAST]	1183									TRANSMEMBRANE (PHOBIUS); NON_CYTOPLASMIC_DOMAIN (PHOBIUS); TRANSMEMBRANE (PHOBIUS); CYTOPLASMIC_DOMAIN (PHOBIUS); NON_CYTOPLASMIC_DOMAIN (PHOBIUS); CYTOPLASMIC_DOMAIN (PHOBIUS); TRANSMEMBRANE (PHOBIUS); SignalP-TM (SIGNALP_GRAM_POSITIVE); TMhelix (TMHMM); TMhelix (TMHMM); TMhelix (TMHMM)	no GO terms	no GO terms
ci|000000189|proj|Sample_C_D|2	---NA---	46.8636	0.214398	1.16022	0.603408	0.948078		[INTERPRO, NO-BLAST]	2591									no IPS match	no IPS match	no IPS match
ci|000000191|proj|Sample_C_D|2	XP_033735910.1 glycoprotein-N-acetylgalactosamine 3-beta-galactosyltransferase 1-like [Pecten maximus]	35.0618	0.231974	1.17444	0.494428	0.924067	PF01762.16:Galactosyl_T//PF02434.11:Fringe	[INTERPRO, BLASTED, MAPPED, ANNOTATED]	1506	20	0	82.04	24	P:GO:0000187; P:GO:0006614; P:GO:0007528; P:GO:0009247; P:GO:0016266; P:GO:0016267; P:GO:0021551; P:GO:0051489; P:GO:0055001; P:GO:1902037; F:GO:0004708; F:GO:0008312; F:GO:0016263; F:GO:0043022; C:GO:0005786; C:GO:0016020; C:GO:0016021	P:activation of MAPK activity; P:SRP-dependent cotranslational protein targeting to membrane; P:neuromuscular junction development; P:glycolipid biosynthetic process; P:O-glycan processing; P:O-glycan processing, core 1; P:central nervous system morphogenesis; P:regulation of filopodium assembly; P:muscle cell development; P:negative regulation of hematopoietic stem cell differentiation; F:MAP ki…	EC:2.7.1; EC:2.7.12.1; EC:2.7.12.2; EC:2.4; EC:2.7; EC:2; EC:2.4.1.122; EC:2.4.1	Transferring phosphorus-containing groups; Dual-specificity kinase; Mitogen-activated protein kinase kinase; Glycosyltransferases; Transferring phosphorus-containing groups; Transferases; N-acetylgalactosaminide beta-1,3-galactosyltransferase; Glycosyltransferases	IPR003378 (PFAM); PTHR23033 (PANTHER); IPR026842 (PTHR23033:PANTHER); CYTOPLASMIC_DOMAIN (PHOBIUS); NON_CYTOPLASMIC_DOMAIN (PHOBIUS); TRANSMEMBRANE (PHOBIUS); TMhelix (TMHMM)	P:GO:0016266; F:GO:0016263; F:GO:0016757; C:GO:0016020	P:O-glycan processing; F:glycoprotein-N-acetylgalactosamine 3-beta-galactosyltransferase activity; F:transferase activity, transferring glycosyl groups; C:membrane
ci|000000192|proj|Sample_C_D|2	XP_033746152.1 uncharacterized protein LOC117331519 [Pecten maximus]	128.455	-0.705917	-1.63118	0.00438468	0.178339	PF04970.8:LRAT	[INTERPRO, BLASTED, MAPPED, ANNOTATED]	2409	20	0	57.36	5	P:GO:0009987; F:GO:0003824; F:GO:0005488; C:GO:0043226; C:GO:0043229	P:cellular process; F:catalytic activity; F:binding; C:organelle; C:intracellular organelle			IPR007053 (PFAM); PTHR13943 (PANTHER); PTHR13943:SF47 (PANTHER); PTHR13943 (PANTHER); PTHR13943:SF47 (PANTHER); CYTOPLASMIC_DOMAIN (PHOBIUS); TRANSMEMBRANE (PHOBIUS); TRANSMEMBRANE (PHOBIUS); NON_CYTOPLASMIC_DOMAIN (PHOBIUS); NON_CYTOPLASMIC_DOMAIN (PHOBIUS); TMhelix (TMHMM); TMhelix (TMHMM); TMhelix (TMHMM)	no GO terms	no GO terms
ci|000000193|proj|Sample_C_D|2	---NA---	52.3867	-0.0923343	-1.06609	0.794139	0.977974		[INTERPRO, NO-BLAST]	1529									SIGNAL_PEPTIDE_C_REGION (PHOBIUS); TRANSMEMBRANE (PHOBIUS); SIGNAL_PEPTIDE_N_REGION (PHOBIUS); TRANSMEMBRANE (PHOBIUS); NON_CYTOPLASMIC_DOMAIN (PHOBIUS); CYTOPLASMIC_DOMAIN (PHOBIUS); SIGNAL_PEPTIDE_H_REGION (PHOBIUS); NON_CYTOPLASMIC_DOMAIN (PHOBIUS); SIGNAL_PEPTIDE (PHOBIUS); SignalP-TM (SIGNALP_EUK); TMhelix (TMHMM); TMhelix (TMHMM)	no GO terms	no GO terms
ci|000000194|proj|Sample_C_D|2	XP_033749282.1 uncharacterized protein LOC117333970 [Pecten maximus]	94.4882	-0.384738	-1.30562	0.288088	0.83995	PF15135.1:UPF0515	[INTERPRO, BLASTED, MAPPED, ANNOTATED]	3269	17	0	52.86	9	P:GO:0034340; P:GO:0034341; P:GO:0034342; P:GO:0043901; P:GO:0045071; P:GO:0051607; F:GO:0003723; C:GO:0005654; C:GO:0005829	P:response to type I interferon; P:response to interferon-gamma; P:response to type III interferon; P:negative regulation of multi-organism process; P:negative regulation of viral genome replication; P:defense response to virus; F:RNA binding; C:nucleoplasm; C:cytosol			IPR026795 (PFAM); mobidb-lite (MOBIDB_LITE); IPR026795 (PANTHER)	no GO terms	no GO terms
ci|000000195|proj|Sample_C_D|2	---NA---	82.8621	0.200842	1.14937	0.28026	0.834903		[INTERPRO, NO-BLAST]	958									SignalP-noTM (SIGNALP_EUK)	no GO terms	no GO terms
ci|000000196|proj|Sample_C_D|2	XP_033762113.1 LOW QUALITY PROTEIN: tripartite motif-containing protein 45-like [Pecten maximus]	385.667	-0.796642	-1.73705	0.0478057	0.510445	PF00097.20:zf-C3HC4//PF00630.14:Filamin//PF00643.19:zf-B_box//PF13639.1:zf-RING_2//PF14634.1:zf-RING_5	[INTERPRO, BLASTED, MAPPED, ANNOTATED]	4945	20	0	56.49	12	P:GO:0007052; P:GO:0032465; P:GO:0035404; F:GO:0005524; F:GO:0008270; F:GO:0035174; F:GO:0106310; F:GO:0106311; C:GO:0005876; C:GO:0031616; C:GO:0032133; C:GO:0051233	P:mitotic spindle organization; P:regulation of cytokinesis; P:histone-serine phosphorylation; F:ATP binding; F:zinc ion binding; F:histone serine kinase activity; F:protein serine kinase activity; F:protein threonine kinase activity; C:spindle microtubule; C:spindle pole centrosome; C:chromosome passenger complex; C:spindle midzone	EC:2.7.1; EC:2.7.11; EC:2.7.11.1; EC:2.7; EC:2	Transferring phosphorus-containing groups; Transferring phosphorus-containing groups; Non-specific serine/threonine protein kinase; Transferring phosphorus-containing groups; Transferases	Coil (COILS); IPR001841 (SMART); IPR000315 (SMART); IPR003649 (SMART); IPR000315 (PFAM); IPR001841 (PFAM); IPR013783 (G3DSA:2.60.40.GENE3D); IPR013083 (G3DSA:3.30.40.GENE3D); PTHR44545 (PANTHER); IPR017907 (PROSITE_PATTERNS); IPR000315 (PROSITE_PROFILES); IPR001870 (PROSITE_PROFILES); IPR001841 (PROSITE_PROFILES); IPR017868 (PROSITE_PROFILES); IPR000315 (CDD); IPR000315 (CDD); SSF57850 (SUPERFAMI…	F:GO:0008270; C:GO:0005622	F:zinc ion binding; C:intracellular anatomical structure
ci|000000197|proj|Sample_C_D|2	XP_033753771.1 tyrosine aminotransferase-like [Pecten maximus]	95.7844	-1.55106	-2.93033	0.000153896	0.0288283	PF00155.16:Aminotran_1_2//PF01212.16:Beta_elim_lyase//PF10588.4:NADH-G_4Fe-4S_3	[INTERPRO, BLASTED, MAPPED, ANNOTATED]	2688	20	0	77.79	19	P:GO:0006094; P:GO:0006103; P:GO:0006520; P:GO:0006536; P:GO:0006559; P:GO:0006572; P:GO:0006979; P:GO:0009058; P:GO:0042737; P:GO:0043053; P:GO:0046689; P:GO:0051384; F:GO:0004838; F:GO:0008483; F:GO:0016597; F:GO:0030170; C:GO:0005739; C:GO:0005829	P:gluconeogenesis; P:2-oxoglutarate metabolic process; P:cellular amino acid metabolic process; P:glutamate metabolic process; P:L-phenylalanine catabolic process; P:tyrosine catabolic process; P:response to oxidative stress; P:biosynthetic process; P:drug catabolic process; P:dauer entry; P:response to mercury ion; P:response to glucocorticoid; F:L-tyrosine:2-oxoglutarate aminotransferase activi…	EC:2.6.1; EC:2.6.1.5; EC:2; EC:2.6	Transferring nitrogenous groups; Tyrosine transaminase; Transferases; Transferring nitrogenous groups	IPR015422 (G3DSA:3.90.1150.GENE3D); IPR015421 (G3DSA:3.40.640.GENE3D); IPR004839 (PFAM); IPR005958 (TIGRFAM); PTHR11751:SF368 (PANTHER); PTHR11751 (PANTHER); IPR004838 (PROSITE_PATTERNS); cd00609 (CDD); IPR015424 (SUPERFAMILY)	P:GO:0006520; P:GO:0009058; F:GO:0003824; F:GO:0008483; F:GO:0030170	P:cellular amino acid metabolic process; P:biosynthetic process; F:catalytic activity; F:transaminase activity; F:pyridoxal phosphate binding
ci|000000198|proj|Sample_C_D|2	---NA---	2.75964	-0.73779	-1.66762	NA	NA		[INTERPRO, NO-BLAST]	1890									mobidb-lite (MOBIDB_LITE)	no GO terms	no GO terms
ci|000000200|proj|Sample_C_D|2	XP_033759653.1 uncharacterized protein LOC117341903 [Pecten maximus]	67.1635	0.0887413	1.06344	0.874418	0.98902	PF00093.13:VWC	[INTERPRO, BLASTED, MAPPED, ANNOTATED]	3295	12	0	57.74	1	F:GO:0005515	F:protein binding			IPR001007 (SMART); G3DSA:2.10.70.10 (GENE3D); IPR001007 (PFAM); mobidb-lite (MOBIDB_LITE); IPR001007 (PROSITE_PROFILES); SignalP-noTM (SIGNALP_EUK); SSF57603 (SUPERFAMILY); TMhelix (TMHMM)	F:GO:0005515	F:protein binding
ci|000000202|proj|Sample_C_D|2	mesenchyme-specific cell surface glycoprotein-like [Mizuhopecten yessoensis]	132.263	0.145804	1.10635	0.837156	0.984296		[INTERPRO, BLASTED, MAPPED, ANNOTATED]	3789	20	1.57387e-124	64.03	5	P:GO:0006355; F:GO:0003700; F:GO:0003824; F:GO:0005515; C:GO:0016021	P:regulation of transcription, DNA-templated; F:DNA-binding transcription factor activity; F:catalytic activity; F:protein binding; C:integral component of membrane			IPR015943 (G3DSA:2.130.10.GENE3D); PTHR21588 (PANTHER); PTHR21588:SF4 (PANTHER); SIGNAL_PEPTIDE_H_REGION (PHOBIUS); SIGNAL_PEPTIDE_N_REGION (PHOBIUS); SIGNAL_PEPTIDE (PHOBIUS); NON_CYTOPLASMIC_DOMAIN (PHOBIUS); SIGNAL_PEPTIDE_C_REGION (PHOBIUS); SignalP-noTM (SIGNALP_EUK); IPR011044 (SUPERFAMILY)	F:GO:0005515	F:protein binding
ci|000000203|proj|Sample_C_D|2	XP_033753886.1 metaxin-2-like isoform X2 [Pecten maximus]	207.822	-0.236032	-1.17775	0.304607	0.848122	PF11801.3:Tom37_C//PF13410.1:GST_C_2//PF14497.1:GST_C_3	[INTERPRO, BLASTED, MAPPED, ANNOTATED]	1629	20	0	63.12	2	P:GO:0006626; C:GO:0005741	P:protein targeting to mitochondrion; C:mitochondrial outer membrane			G3DSA:1.20.1050.10 (GENE3D); IPR033468 (PFAM); IPR019564 (PFAM); PTHR12289 (PANTHER); PTHR12289:SF38 (PANTHER); cd03211 (CDD); IPR036282 (SUPERFAMILY)	P:GO:0006626; C:GO:0005741	P:protein targeting to mitochondrion; C:mitochondrial outer membrane
ci|000000204|proj|Sample_C_D|2	---NA---	26.2063	-0.531992	-1.44592	0.454053	0.912107		[INTERPRO, NO-BLAST]	1609									no IPS match	no IPS match	no IPS match
ci|000000205|proj|Sample_C_D|2	---NA---	44.1662	-0.492195	-1.40658	0.292685	0.842566		[INTERPRO, NO-BLAST]	2140									Coil (COILS); CYTOPLASMIC_DOMAIN (PHOBIUS); TRANSMEMBRANE (PHOBIUS); NON_CYTOPLASMIC_DOMAIN (PHOBIUS); TMhelix (TMHMM)	no GO terms	no GO terms
ci|000000210|proj|Sample_C_D|2	---NA---	52.5433	0.555376	1.46955	0.0491606	0.515193		[INTERPRO, NO-BLAST]	710									SIGNAL_PEPTIDE_C_REGION (PHOBIUS); SIGNAL_PEPTIDE_H_REGION (PHOBIUS); SIGNAL_PEPTIDE (PHOBIUS); SIGNAL_PEPTIDE_N_REGION (PHOBIUS); NON_CYTOPLASMIC_DOMAIN (PHOBIUS)	no GO terms	no GO terms
ci|000000211|proj|Sample_C_D|2	XP_033746778.1 E3 ubiquitin-protein ligase RNF123-like isoform X1 [Pecten maximus]	134.99	-0.225503	-1.16919	0.40541	0.894199	PF10408.4:Ufd2P_core//PF13920.1:zf-C3HC4_3//PF13923.1:zf-C3HC4_2	[INTERPRO, BLASTED, MAPPED, ANNOTATED]	2658	9	0	78.79	7	P:GO:0000079; P:GO:0016579; F:GO:0019901; C:GO:0005829; C:GO:0031965	P:regulation of cyclin-dependent protein serine/threonine kinase activity; P:protein deubiquitination; F:protein kinase binding; C:cytosol; C:nuclear membrane	EC:2.3.2.27	RING-type E3 ubiquitin transferase	IPR001841 (SMART); IPR011989 (G3DSA:1.25.10.GENE3D); IPR013083 (G3DSA:3.30.40.GENE3D); PF13920 (PFAM); PTHR13363:SF1 (PANTHER); PTHR13363 (PANTHER); IPR001841 (PROSITE_PROFILES); cd16541 (CDD); SSF57850 (SUPERFAMILY)	no GO terms	no GO terms
ci|000000212|proj|Sample_C_D|2	XP_033735295.1 centrosomal protein of 170 kDa-like isoform X4 [Pecten maximus]	36.5733	-0.478568	-1.39336	0.491106	0.923166	PF15308.1:CEP170_C	[INTERPRO, BLASTED]	5889	20	0	93.92						Coil (COILS); Coil (COILS); mobidb-lite (MOBIDB_LITE); mobidb-lite (MOBIDB_LITE); mobidb-lite (MOBIDB_LITE); mobidb-lite (MOBIDB_LITE); mobidb-lite (MOBIDB_LITE)	no GO terms	no GO terms
ci|000000217|proj|Sample_C_D|2	XP_033752342.1 uncharacterized protein LOC117336082 [Pecten maximus]	243.957	0.300546	1.23161	0.211035	0.788729	PF03099.14:BPL_LplA_LipB//PF09825.4:BPL_N	[INTERPRO, BLASTED, MAPPED, ANNOTATED]	2644	16	0	58.74	20	P:GO:0001101; P:GO:0006464; P:GO:0006768; P:GO:0008283; P:GO:0017144; P:GO:0042493; P:GO:0070781; P:GO:0071110; F:GO:0004077; F:GO:0004080; F:GO:0008144; F:GO:0009374; F:GO:0019899; F:GO:0042803; C:GO:0000785; C:GO:0005652; C:GO:0005739; C:GO:0005829; C:GO:0016363	P:response to acid chemical; P:cellular protein modification process; P:biotin metabolic process; P:cell population proliferation; P:drug metabolic process; P:response to drug; P:response to biotin; P:histone biotinylation; F:biotin-[acetyl-CoA-carboxylase] ligase activity; F:biotin-[propionyl-CoA-carboxylase (ATP-hydrolyzing)] ligase activity; F:drug binding; F:biotin binding; F:enzyme binding; …	EC:6.3; EC:6; EC:6.3.4.11; EC:6.3.4.10; EC:6.3.4.9; EC:6.3.4.15; EC:6.3.4	Forming carbon-nitrogen bonds; Ligases; Biotin--[methylcrotonoyl-CoA-carboxylase] ligase; Biotin--[propionyl-CoA-carboxylase (ATP-hydrolyzing)] ligase; Biotin--[methylmalonyl-CoA-carboxytransferase] ligase; Biotin--[biotin carboxyl-carrier protein] ligase; Forming carbon-nitrogen bonds	IPR004408 (TIGRFAM); G3DSA:3.30.930.10 (GENE3D); IPR004143 (PFAM); IPR029062 (G3DSA:3.40.50.GENE3D); PTHR12835 (PANTHER); IPR004408 (PTHR12835:PANTHER); IPR004143 (PROSITE_PROFILES); SSF55681 (SUPERFAMILY)	P:GO:0006464; F:GO:0004077	P:cellular protein modification process; F:biotin-[acetyl-CoA-carboxylase] ligase activity
ci|000000218|proj|Sample_C_D|2	XP_033735161.1 uncharacterized protein DDB_G0283697-like [Pecten maximus]	5.63113	0.134771	1.09792	NA	NA	PF00536.25:SAM_1//PF01342.16:SAND//PF07647.12:SAM_2	[INTERPRO, BLASTED, MAPPED, ANNOTATED]	5269	20	0	68.1	39	P:GO:0000122; P:GO:0006413; P:GO:0008299; P:GO:0031935; P:GO:0040008; P:GO:0043953; F:GO:0003677; F:GO:0003713; F:GO:0003735; F:GO:0003743; F:GO:0005515; F:GO:0008320; F:GO:0019843; F:GO:0032093; F:GO:0042731; F:GO:0043022; F:GO:0043621; F:GO:0106141; C:GO:0005634; C:GO:0005737; C:GO:0005840; C:GO:0005887; C:GO:0033281	P:negative regulation of transcription by RNA polymerase II; P:translational initiation; P:isoprenoid biosynthetic process; P:regulation of chromatin silencing; P:regulation of growth; P:protein transport by the Tat complex; F:DNA binding; F:transcription coactivator activity; F:structural constituent of ribosome; F:translation initiation factor activity; F:protein binding; F:protein transmembran…	EC:2.5.1; EC:2.5; EC:2; EC:7; EC:2.5.1.129	Transferring alkyl or aryl groups, other than methyl groups; Transferring alkyl or aryl groups, other than methyl groups; Transferases; Translocases; Flavin prenyltransferase	Coil (COILS); IPR000770 (SMART); IPR001660 (SMART); G3DSA:1.10.150.50 (GENE3D); IPR000770 (PFAM); IPR001660 (PFAM); IPR010919 (G3DSA:3.10.390.GENE3D); mobidb-lite (MOBIDB_LITE); mobidb-lite (MOBIDB_LITE); mobidb-lite (MOBIDB_LITE); mobidb-lite (MOBIDB_LITE); mobidb-lite (MOBIDB_LITE); mobidb-lite (MOBIDB_LITE); mobidb-lite (MOBIDB_LITE); mobidb-lite (MOBIDB_LITE); IPR024830 (PANTHER); PTHR10417:S…	F:GO:0003677; F:GO:0003713; F:GO:0005515; C:GO:0005634	F:DNA binding; F:transcription coactivator activity; F:protein binding; C:nucleus
ci|000000219|proj|Sample_C_D|2	XP_033740719.1 centrosomal protein of 290 kDa-like [Pecten maximus]	308.571	-0.0690867	-1.04905	0.78914	0.977473		[INTERPRO, BLASTED, MAPPED, ANNOTATED]	3764	10	0	69.03	10	P:GO:0060271; P:GO:0061824; P:GO:1905349; P:GO:1905515; C:GO:0005634; C:GO:0005813; C:GO:0035869; C:GO:0061822	P:cilium assembly; P:cytosolic ciliogenesis; P:ciliary transition zone assembly; P:non-motile cilium assembly; C:nucleus; C:centrosome; C:ciliary transition zone; C:ciliary cap			Coil (COILS); Coil (COILS); Coil (COILS); Coil (COILS); Coil (COILS); Coil (COILS); Coil (COILS); Coil (COILS); Coil (COILS); Coil (COILS); Coil (COILS); Coil (COILS); G3DSA:1.20.5.320 (GENE3D); G3DSA:1.20.5.1000 (GENE3D); G3DSA:1.20.5.400 (GENE3D); G3DSA:1.20.5.50 (GENE3D); G3DSA:1.10.287.510 (GENE3D); mobidb-lite (MOBIDB_LITE); mobidb-lite (MOBIDB_LITE); mobidb-lite (MOBIDB_LITE); mobidb-lite (…	P:GO:0060271; C:GO:0005634; C:GO:0005813	P:cilium assembly; C:nucleus; C:centrosome
ci|000000220|proj|Sample_C_D|2	XP_033745081.1 uncharacterized protein LOC117330733 isoform X3 [Pecten maximus]	86.6088	-0.581276	-1.49617	0.0775602	0.598385	PF07690.11:MFS_1	[INTERPRO, BLASTED, MAPPED, ANNOTATED]	1610	20	0	65.18	4	P:GO:0008152; F:GO:0016787; F:GO:0097159; F:GO:1901363	P:metabolic process; F:hydrolase activity; F:organic cyclic compound binding; F:heterocyclic compound binding	EC:3	Hydrolases	Coil (COILS); G3DSA:1.20.1250.20 (GENE3D); TRANSMEMBRANE (PHOBIUS); TRANSMEMBRANE (PHOBIUS); CYTOPLASMIC_DOMAIN (PHOBIUS); TRANSMEMBRANE (PHOBIUS); TRANSMEMBRANE (PHOBIUS); NON_CYTOPLASMIC_DOMAIN (PHOBIUS); CYTOPLASMIC_DOMAIN (PHOBIUS); NON_CYTOPLASMIC_DOMAIN (PHOBIUS); CYTOPLASMIC_DOMAIN (PHOBIUS); TRANSMEMBRANE (PHOBIUS); NON_CYTOPLASMIC_DOMAIN (PHOBIUS); TRANSMEMBRANE (PHOBIUS); TRANSMEMBRANE …	no GO terms	no GO terms
ci|000000221|proj|Sample_C_D|2	---NA---	68.4149	-0.380488	-1.30178	0.445565	0.908942		[INTERPRO, NO-BLAST]	1442									no IPS match	no IPS match	no IPS match
ci|000000222|proj|Sample_C_D|2	XP_033741832.1 E3 ubiquitin-protein ligase rnf213-alpha-like [Pecten maximus]	66.1612	-0.294883	-1.22679	0.678351	0.962754	PF01073.14:3Beta_HSD	[INTERPRO, BLASTED, MAPPED, ANNOTATED]	2370	16	0	56.7	10	P:GO:0000209; P:GO:0002040; P:GO:0006511; P:GO:0051260; P:GO:0051865; P:GO:2000051; F:GO:0004842; F:GO:0016887; C:GO:0005730; C:GO:0005829	P:protein polyubiquitination; P:sprouting angiogenesis; P:ubiquitin-dependent protein catabolic process; P:protein homooligomerization; P:protein autoubiquitination; P:negative regulation of non-canonical Wnt signaling pathway; F:ubiquitin-protein transferase activity; F:ATPase activity; C:nucleolus; C:cytosol	EC:3.6.1; EC:2; EC:3.6; EC:3; EC:3.6.1.15	Acting on acid anhydrides; Transferases; Acting on acid anhydrides; Hydrolases; Nucleoside-triphosphate phosphatase	Coil (COILS); IPR011989 (G3DSA:1.25.10.GENE3D); mobidb-lite (MOBIDB_LITE)	no GO terms	no GO terms
ci|000000224|proj|Sample_C_D|2	---NA---	6.97986	-0.347852	-1.27266	0.579645	0.944306		[INTERPRO, NO-BLAST]	3083									no IPS match	no IPS match	no IPS match
ci|000000225|proj|Sample_C_D|2	XP_033725566.1 WD repeat-containing protein 61-like [Pecten maximus]	40.1612	-0.182639	-1.13496	0.602604	0.9479	PF00400.27:WD40//PF02239.11:Cytochrom_D1//PF08662.6:eIF2A	[INTERPRO, BLASTED, MAPPED, ANNOTATED]	2469	20	1.69786e-124	82.77	13	P:GO:0016567; P:GO:0032968; P:GO:0043928; P:GO:0045638; P:GO:0051571; P:GO:0080182; P:GO:2001162; F:GO:0005515; C:GO:0005829; C:GO:0016593; C:GO:0035327; C:GO:0055087	P:protein ubiquitination; P:positive regulation of transcription elongation from RNA polymerase II promoter; P:exonucleolytic catabolism of deadenylated mRNA; P:negative regulation of myeloid cell differentiation; P:positive regulation of histone H3-K4 methylation; P:histone H3-K4 trimethylation; P:positive regulation of histone H3-K79 methylation; F:protein binding; C:cytosol; C:Cdc73/Paf1 compl…			IPR020472 (PRINTS); IPR001680 (SMART); G3DSA:2.130.10.120 (GENE3D); G3DSA:2.40.50.140 (GENE3D); G3DSA:2.80.10.50 (GENE3D); IPR001680 (PFAM); PTHR44090 (PANTHER); IPR001680 (PROSITE_PROFILES); IPR001680 (PROSITE_PROFILES); IPR001680 (PROSITE_PROFILES); IPR017986 (PROSITE_PROFILES); IPR001680 (PROSITE_PROFILES); cd00200 (CDD); IPR036322 (SUPERFAMILY)	F:GO:0005515	F:protein binding
ci|000000226|proj|Sample_C_D|2	XP_033740511.1 biliverdin reductase A-like [Pecten maximus]	28.4881	-0.787332	-1.72588	0.0958354	0.638871	PF01408.17:GFO_IDH_MocA//PF03447.11:NAD_binding_3	[INTERPRO, BLASTED, MAPPED, ANNOTATED]	1987	20	0	64.52	7	P:GO:0042167; F:GO:0000166; F:GO:0004074; F:GO:0016491; C:GO:0005829; C:GO:0016021	P:heme catabolic process; F:nucleotide binding; F:biliverdin reductase (NAD(P)+) activity; F:oxidoreductase activity; C:cytosol; C:integral component of membrane	EC:1.3; EC:1; EC:1.3.1; EC:1.3.1.24	Acting on the CH-CH group of donors; Oxidoreductases; Acting on the CH-CH group of donors; Biliverdin reductase	G3DSA:3.30.360.10 (GENE3D); IPR000683 (PFAM); G3DSA:3.40.50.720 (GENE3D); PTHR43377 (PANTHER); PTHR43377:SF1 (PANTHER); IPR036291 (SUPERFAMILY)	F:GO:0016491	F:oxidoreductase activity
ci|000000227|proj|Sample_C_D|2	XP_033762154.1 heparan sulfate glucosamine 3-O-sulfotransferase 1-like [Pecten maximus]	78.5648	-0.406515	-1.32548	0.223851	0.798971	PF00685.22:Sulfotransfer_1	[INTERPRO, BLASTED, MAPPED, ANNOTATED]	1722	20	0	70.17	13	P:GO:0006024; P:GO:0006477; P:GO:0015015; P:GO:0043900; P:GO:0046596; P:GO:0050819; F:GO:0008146; F:GO:0008467; F:GO:0050656; C:GO:0000139; C:GO:0005737; C:GO:0005796; C:GO:0016021	P:glycosaminoglycan biosynthetic process; P:protein sulfation; P:heparan sulfate proteoglycan biosynthetic process, enzymatic modification; P:regulation of multi-organism process; P:regulation of viral entry into host cell; P:negative regulation of coagulation; F:sulfotransferase activity; F:[heparan sulfate]-glucosamine 3-sulfotransferase 1 activity; F:3'-phosphoadenosine 5'-phosphosulfate bindi…	EC:2.8.2; EC:2; EC:2.8; EC:2.8.2.23	Transferring sulfur-containing groups; Transferases; Transferring sulfur-containing groups; [Heparan sulfate]-glucosamine 3-sulfotransferase 1	IPR000863 (PFAM); G3DSA:3.40.50.300 (GENE3D); PTHR10605:SF46 (PANTHER); IPR037359 (PANTHER); NON_CYTOPLASMIC_DOMAIN (PHOBIUS); TRANSMEMBRANE (PHOBIUS); CYTOPLASMIC_DOMAIN (PHOBIUS); IPR027417 (SUPERFAMILY)	F:GO:0008146	F:sulfotransferase activity
ci|000000228|proj|Sample_C_D|2	---NA---	297.121	-0.424543	-1.34215	0.110423	0.666164		[INTERPRO, NO-BLAST]	3305									no IPS match	no IPS match	no IPS match
ci|000000229|proj|Sample_C_D|2	---NA---	70.769	-1.38621	-2.61391	0.00183285	0.11455		[INTERPRO, NO-BLAST]	3206									IPR021157 (G3DSA:1.20.5.GENE3D); mobidb-lite (MOBIDB_LITE); NON_CYTOPLASMIC_DOMAIN (PHOBIUS); TRANSMEMBRANE (PHOBIUS); CYTOPLASMIC_DOMAIN (PHOBIUS); cd12087 (CDD); TMhelix (TMHMM)	no GO terms	no GO terms
ci|000000230|proj|Sample_C_D|2	---NA---	60.3114	-0.517725	-1.4317	0.452292	0.910852		[INTERPRO, NO-BLAST]	2037									no IPS match	no IPS match	no IPS match
ci|000000231|proj|Sample_C_D|2	XP_033732739.1 nucleolin-like [Pecten maximus]	25.976	-1.24786	-2.37489	0.0793061	0.602485	PF00076.17:RRM_1//PF13893.1:RRM_5//PF14259.1:RRM_6	[INTERPRO, BLASTED, MAPPED, ANNOTATED]	2043	20	9.15573e-153	67.11	1	F:GO:0003676	F:nucleic acid binding			IPR000504 (SMART); IPR000504 (PFAM); G3DSA:3.30.70.330 (GENE3D); mobidb-lite (MOBIDB_LITE); IPR000504 (PROSITE_PROFILES); IPR000504 (PROSITE_PROFILES); IPR035979 (SUPERFAMILY); IPR035979 (SUPERFAMILY)	F:GO:0003676	F:nucleic acid binding
ci|000000232|proj|Sample_C_D|2	XP_033754209.1 sulfotransferase 1C2-like [Pecten maximus]	42.8066	-0.0966204	-1.06927	0.891712	0.99063	PF00685.22:Sulfotransfer_1	[INTERPRO, BLASTED, MAPPED, ANNOTATED]	1783	20	0	68.68	1	F:GO:0008146	F:sulfotransferase activity	EC:2.8.2; EC:2; EC:2.8	Transferring sulfur-containing groups; Transferases; Transferring sulfur-containing groups	G3DSA:3.40.50.300 (GENE3D); IPR000863 (PFAM); PTHR11783 (PANTHER); IPR027417 (SUPERFAMILY)	F:GO:0008146	F:sulfotransferase activity
ci|000000234|proj|Sample_C_D|2	---NA---	39.9346	-0.285022	-1.21843	0.458839	0.912961		[INTERPRO, NO-BLAST]	878									no IPS match	no IPS match	no IPS match
ci|000000235|proj|Sample_C_D|2	XP_033743179.1 ATP-binding cassette sub-family E member 1-like [Pecten maximus]	49.5129	-0.187277	-1.13861	0.777676	0.976552	PF00004.24:AAA//PF00005.22:ABC_tran//PF00037.22:Fer4//PF00448.17:SRP54//PF02367.12:UPF0079//PF02463.14:SMC_N//PF03193.11:DUF258//PF03205.9:MobB//PF04068.10:RLI//PF05729.7:NACHT//PF08477.8:Miro//PF12797.2:Fer4_2//PF12837.2:Fer4_6//PF13175.1:AAA_15//PF13191.1:AAA_16//PF13207.1:AAA_17//PF13304.1:AAA_21//PF13401.1:AAA_22//PF13555.1:AAA_29//PF13671.1:AAA_33	[INTERPRO, BLASTED, MAPPED, ANNOTATED]	2560	20	0	70.3	21	P:GO:0000054; P:GO:0001558; P:GO:0006413; P:GO:0006415; P:GO:0032790; P:GO:0032988; P:GO:0043524; P:GO:0060338; P:GO:0060702; P:GO:0070481; F:GO:0005506; F:GO:0005524; F:GO:0008144; F:GO:0016887; F:GO:0031369; F:GO:0043024; F:GO:0060698; C:GO:0005759; C:GO:0005829	P:ribosomal subunit export from nucleus; P:regulation of cell growth; P:translational initiation; P:translational termination; P:ribosome disassembly; P:ribonucleoprotein complex disassembly; P:negative regulation of neuron apoptotic process; P:regulation of type I interferon-mediated signaling pathway; P:negative regulation of endoribonuclease activity; P:nuclear-transcribed mRNA catabolic proce…	EC:3.6.1; EC:3.6; EC:3; EC:3.6.1.15	Acting on acid anhydrides; Acting on acid anhydrides; Hydrolases; Nucleoside-triphosphate phosphatase	Coil (COILS); IPR013283 (PRINTS); IPR003593 (SMART); IPR003439 (PFAM); IPR017896 (PFAM); G3DSA:3.30.70.20 (GENE3D); G3DSA:3.40.50.300 (GENE3D); G3DSA:3.40.50.300 (GENE3D); IPR007209 (PFAM); PTHR19248:SF21 (PANTHER); IPR013283 (PANTHER); IPR017871 (PROSITE_PATTERNS); IPR017900 (PROSITE_PATTERNS); IPR003439 (PROSITE_PROFILES); IPR003439 (PROSITE_PROFILES); IPR017896 (PROSITE_PROFILES); IPR017896 (P…	F:GO:0005524; F:GO:0016887	F:ATP binding; F:ATPase activity
ci|000000236|proj|Sample_C_D|2	XP_033743584.1 uncharacterized protein LOC117329659 [Pecten maximus]	14.733	1.37322	2.59049	0.0199345	0.360549		[INTERPRO, BLASTED, MAPPED]	1184	8	0	57.79	6	P:GO:0007165; P:GO:0035556; P:GO:0090630; F:GO:0005096; C:GO:0016020; C:GO:0016021	P:signal transduction; P:intracellular signal transduction; P:activation of GTPase activity; F:GTPase activator activity; C:membrane; C:integral component of membrane			Coil (COILS); Coil (COILS); mobidb-lite (MOBIDB_LITE)	no GO terms	no GO terms
ci|000000237|proj|Sample_C_D|2	---NA---	331.869	0.279999	1.21419	0.618082	0.950906		[INTERPRO, NO-BLAST]	3987									no IPS match	no IPS match	no IPS match
ci|000000238|proj|Sample_C_D|2	---NA---	196.893	-0.259392	-1.19697	0.330134	0.862424		[INTERPRO, NO-BLAST]	1905									no IPS match	no IPS match	no IPS match
ci|000000239|proj|Sample_C_D|2	XP_033727411.1 uncharacterized protein LOC117316756 isoform X2 [Pecten maximus]	65.0616	-0.211897	-1.15821	0.577476	0.943872		[INTERPRO, BLASTED, MAPPED]	2291	20	1.62441e-38	66.99	12	P:GO:0006007; P:GO:0006096; P:GO:0009405; P:GO:0090305; F:GO:0003824; F:GO:0004518; F:GO:0004619; F:GO:0016787; F:GO:0016853; F:GO:0030145; F:GO:0046872; C:GO:0005737	P:glucose catabolic process; P:glycolytic process; P:pathogenesis; P:nucleic acid phosphodiester bond hydrolysis; F:catalytic activity; F:nuclease activity; F:phosphoglycerate mutase activity; F:hydrolase activity; F:isomerase activity; F:manganese ion binding; F:metal ion binding; C:cytoplasm			no IPS match	no IPS match	no IPS match
ci|000000240|proj|Sample_C_D|2	---NA---	90.3593	-0.192712	-1.14291	0.386589	0.886545		[INTERPRO, NO-BLAST]	1581									no IPS match	no IPS match	no IPS match
ci|000000241|proj|Sample_C_D|2	---NA---	25.6772	-0.035658	-1.02502	0.908791	0.99307		[INTERPRO, NO-BLAST]	681									no IPS match	no IPS match	no IPS match
ci|000000243|proj|Sample_C_D|2	---NA---	57.8081	-0.0042592	-1.00296	0.992351	0.999349		[INTERPRO, NO-BLAST]	1563									no IPS match	no IPS match	no IPS match
ci|000000244|proj|Sample_C_D|2	XP_033733967.1 pre-mRNA-processing factor 39-like isoform X1 [Pecten maximus]	30.3943	0.385802	1.30659	0.500902	0.925284	PF13432.1:TPR_16	[INTERPRO, BLASTED, MAPPED, ANNOTATED]	524	11	4.99387e-70	78.54	8	P:GO:0000381; P:GO:0000395; P:GO:0006396; F:GO:0005515; C:GO:0000243; C:GO:0005685; C:GO:0071004	P:regulation of alternative mRNA splicing, via spliceosome; P:mRNA 5'-splice site recognition; P:RNA processing; F:protein binding; C:commitment complex; C:U1 snRNP; C:U2-type prespliceosome			IPR003107 (SMART); IPR011990 (G3DSA:1.25.40.GENE3D); mobidb-lite (MOBIDB_LITE); PTHR17204:SF5 (PANTHER); PTHR17204 (PANTHER); IPR011990 (SUPERFAMILY)	P:GO:0006396; F:GO:0005515	P:RNA processing; F:protein binding
ci|000000246|proj|Sample_C_D|2	---NA---	68.7062	-0.211276	-1.15771	0.44504	0.908915		[INTERPRO, NO-BLAST]	2110									no IPS match	no IPS match	no IPS match
ci|000000247|proj|Sample_C_D|2	XP_033742757.1 sodium- and chloride-dependent glycine transporter 2-like isoform X2 [Pecten maximus]	14.9014	-0.118762	-1.0858	0.817142	0.981063	PF00209.13:SNF	[INTERPRO, BLASTED, MAPPED, ANNOTATED]	4208	20	0	81.01	3	P:GO:0006836; F:GO:0005328; C:GO:0016021	P:neurotransmitter transport; F:neurotransmitter:sodium symporter activity; C:integral component of membrane	EC:7	Translocases	IPR000175 (PRINTS); IPR000175 (PFAM); mobidb-lite (MOBIDB_LITE); IPR000175 (PANTHER); PTHR11616:SF241 (PANTHER); IPR000175 (PROSITE_PATTERNS); TRANSMEMBRANE (PHOBIUS); CYTOPLASMIC_DOMAIN (PHOBIUS); NON_CYTOPLASMIC_DOMAIN (PHOBIUS); CYTOPLASMIC_DOMAIN (PHOBIUS); TRANSMEMBRANE (PHOBIUS); CYTOPLASMIC_DOMAIN (PHOBIUS); NON_CYTOPLASMIC_DOMAIN (PHOBIUS); TRANSMEMBRANE (PHOBIUS); NON_CYTOPLASMIC_DOMAIN …	P:GO:0006836; F:GO:0005328; C:GO:0016021	P:neurotransmitter transport; F:neurotransmitter:sodium symporter activity; C:integral component of membrane
ci|000000249|proj|Sample_C_D|2	---NA---	67.8759	-0.697072	-1.62121	0.320796	0.858314		[INTERPRO, NO-BLAST]	1164									no IPS match	no IPS match	no IPS match
ci|000000251|proj|Sample_C_D|2	---NA---	163.027	0.142412	1.10375	0.624771	0.952068		[INTERPRO, NO-BLAST]	463									TRANSMEMBRANE (PHOBIUS); CYTOPLASMIC_DOMAIN (PHOBIUS); NON_CYTOPLASMIC_DOMAIN (PHOBIUS); TMhelix (TMHMM)	no GO terms	no GO terms
ci|000000253|proj|Sample_C_D|2	---NA---	143.313	-1.12479	-2.1807	0.00468397	0.184067		[INTERPRO, NO-BLAST]	3281									no IPS match	no IPS match	no IPS match
ci|000000255|proj|Sample_C_D|2	XP_033741001.1 uncharacterized protein LOC117327884 [Pecten maximus]	207.111	-0.331721	-1.25851	0.579313	0.944188		[INTERPRO, BLASTED, MAPPED]	1899	3	1.78621e-57	76.64	3	P:GO:0007165; F:GO:0005179; C:GO:0005576	P:signal transduction; F:hormone activity; C:extracellular region			CYTOPLASMIC_DOMAIN (PHOBIUS); TRANSMEMBRANE (PHOBIUS); NON_CYTOPLASMIC_DOMAIN (PHOBIUS); TMhelix (TMHMM)	no GO terms	no GO terms
ci|000000256|proj|Sample_C_D|2	---NA---	55.9754	-0.345909	-1.27095	0.3753	0.881757		[INTERPRO, NO-BLAST]	1048									no IPS match	no IPS match	no IPS match
ci|000000257|proj|Sample_C_D|2	XP_033726895.1 claspin-like isoform X3 [Pecten maximus]	140.859	-0.15725	-1.11516	0.721963	0.969304		[INTERPRO, BLASTED, MAPPED, ANNOTATED]	2692	20	0	80.38	8	P:GO:0006457; P:GO:0006470; F:GO:0000166; F:GO:0004029; F:GO:0004725; F:GO:0051082; C:GO:0005634; C:GO:0005832	P:protein folding; P:protein dephosphorylation; F:nucleotide binding; F:aldehyde dehydrogenase (NAD+) activity; F:protein tyrosine phosphatase activity; F:unfolded protein binding; C:nucleus; C:chaperonin-containing T-complex	EC:1.2; EC:3.1; EC:1; EC:3.1.3.48; EC:3; EC:1.2.1.5; EC:1.2.1.3; EC:3.1.3; EC:1.2.1	Acting on the aldehyde or oxo group of donors; Acting on ester bonds; Oxidoreductases; Protein-tyrosine-phosphatase; Hydrolases; Aldehyde dehydrogenase (NAD(P)(+)); Aldehyde dehydrogenase (NAD(+)); Acting on ester bonds; Acting on the aldehyde or oxo group of donors	mobidb-lite (MOBIDB_LITE); mobidb-lite (MOBIDB_LITE); mobidb-lite (MOBIDB_LITE)	no GO terms	no GO terms
ci|000000258|proj|Sample_C_D|2	XP_033749980.1 galectin-4-like [Pecten maximus]	151.128	-0.899997	-1.86606	0.00257709	0.136335		[INTERPRO, BLASTED, MAPPED]	1645	20	2.45809e-24	80.72	23	P:GO:0006807; P:GO:0006886; P:GO:0006896; P:GO:0007275; P:GO:0015031; P:GO:0016192; P:GO:0039019; F:GO:0003674; F:GO:0005515; F:GO:0005524; F:GO:0016887; F:GO:0035615; C:GO:0005783; C:GO:0005789; C:GO:0005905; C:GO:0016020; C:GO:0016021; C:GO:0030121; C:GO:0030131; C:GO:0030136; C:GO:0030665; C:GO:0031410; C:GO:0043231	P:nitrogen compound metabolic process; P:intracellular protein transport; P:Golgi to vacuole transport; P:multicellular organism development; P:protein transport; P:vesicle-mediated transport; P:pronephric nephron development; F:molecular_function; F:protein binding; F:ATP binding; F:ATPase activity; F:clathrin adaptor activity; C:endoplasmic reticulum; C:endoplasmic reticulum membrane; C:clathri…			NON_CYTOPLASMIC_DOMAIN (PHOBIUS); SIGNAL_PEPTIDE_H_REGION (PHOBIUS); SIGNAL_PEPTIDE (PHOBIUS); SIGNAL_PEPTIDE_N_REGION (PHOBIUS); SIGNAL_PEPTIDE_C_REGION (PHOBIUS); TMhelix (TMHMM)	no GO terms	no GO terms
ci|000000260|proj|Sample_C_D|2	---NA---	103.66	-0.132176	-1.09595	0.652237	0.957903		[INTERPRO, NO-BLAST]	2627									no IPS match	no IPS match	no IPS match
ci|000000262|proj|Sample_C_D|2	XP_033752041.1 syndetin-like isoform X1 [Pecten maximus]	74.9161	0.356582	1.28039	0.193301	0.77184	PF10474.4:DUF2451	[INTERPRO, BLASTED, MAPPED, ANNOTATED]	2107	10	0	83.74	31	P:GO:0006207; P:GO:0006228; P:GO:0006541; P:GO:0019240; P:GO:0032456; P:GO:0044205; P:GO:0090326; P:GO:1904811; F:GO:0000149; F:GO:0004070; F:GO:0004088; F:GO:0004151; F:GO:0005524; F:GO:0016597; F:GO:0046872; C:GO:0000938; C:GO:0005829; C:GO:0048471; C:GO:1990745	P:'de novo' pyrimidine nucleobase biosynthetic process; P:UTP biosynthetic process; P:glutamine metabolic process; P:citrulline biosynthetic process; P:endocytic recycling; P:'de novo' UMP biosynthetic process; P:positive regulation of locomotion involved in locomotory behavior; P:positive regulation of dense core granule transport; F:SNARE binding; F:aspartate carbamoyltransferase activity; F:ca…	EC:6.3.5.5; EC:2.1; EC:2.1.3.2; EC:6.3; EC:3.5; EC:6.3.5; EC:2.1.3; EC:3.5.2.3; EC:3.5.2; EC:2; EC:3; EC:6	Carbamoyl-phosphate synthase (glutamine-hydrolyzing); Transferring one-carbon groups; Aspartate carbamoyltransferase; Forming carbon-nitrogen bonds; Acting on carbon-nitrogen bonds, other than peptide bonds; Forming carbon-nitrogen bonds; Transferring one-carbon groups; Dihydroorotase; Acting on carbon-nitrogen bonds, other than peptide bonds; Transferases; Hydrolases; Ligases	IPR019514 (PFAM); mobidb-lite (MOBIDB_LITE); PTHR13258 (PANTHER)	no GO terms	no GO terms
ci|000000263|proj|Sample_C_D|2	---NA---	43.4882	-0.0686877	-1.04876	0.861596	0.987254		[INTERPRO, NO-BLAST]	2081									NON_CYTOPLASMIC_DOMAIN (PHOBIUS); CYTOPLASMIC_DOMAIN (PHOBIUS); TRANSMEMBRANE (PHOBIUS); TMhelix (TMHMM)	no GO terms	no GO terms
ci|000000264|proj|Sample_C_D|2	XP_033747095.1 LOW QUALITY PROTEIN: muscle M-line assembly protein unc-89-like [Pecten maximus]	3.30679	0.969724	1.95847	0.162759	NA	PF00307.26:CH//PF11971.3:CAMSAP_CH	[INTERPRO, BLASTED, MAPPED, ANNOTATED]	2276	20	2.51866e-69	77.45	1	F:GO:0005515	F:protein binding			IPR001715 (SMART); IPR036872 (G3DSA:1.10.418.GENE3D); IPR001715 (PFAM); PTHR45105 (PANTHER); IPR001715 (PROSITE_PROFILES); IPR001715 (CDD); IPR036872 (SUPERFAMILY)	F:GO:0005515	F:protein binding
ci|000000265|proj|Sample_C_D|2	XP_033727167.1 uncharacterized protein LOC117316608 isoform X1 [Pecten maximus]	33.8431	-0.410651	-1.32929	0.390065	0.887843		[INTERPRO, BLASTED, MAPPED]	1620	4	3.24441e-152	85.22	4	P:GO:0009405; P:GO:0035821; F:GO:0090729; C:GO:0005615	P:pathogenesis; P:modulation of process of other organism; F:toxin activity; C:extracellular space			no IPS match	no IPS match	no IPS match
ci|000000266|proj|Sample_C_D|2	XP_033753361.1 bifunctional arginine demethylase and lysyl-hydroxylase JMJD6-A-like [Pecten maximus]	54.121	-0.271472	-1.20704	0.493302	0.923624	PF02373.17:JmjC//PF13621.1:Cupin_8	[INTERPRO, BLASTED, MAPPED, ANNOTATED]	2257	20	0	74.83	32	P:GO:0001822; P:GO:0002040; P:GO:0007166; P:GO:0007507; P:GO:0018395; P:GO:0030324; P:GO:0033077; P:GO:0035212; P:GO:0042116; P:GO:0043066; P:GO:0043652; P:GO:0043654; P:GO:0046329; P:GO:0048024; P:GO:0048821; P:GO:0060041; P:GO:0070078; P:GO:0070079; P:GO:0098657; F:GO:0001786; F:GO:0003727; F:GO:0005506; F:GO:0033746; F:GO:0033749; F:GO:0038023; F:GO:0042803; F:GO:0070815; C:GO:0005654; C:GO:00…	P:kidney development; P:sprouting angiogenesis; P:cell surface receptor signaling pathway; P:heart development; P:peptidyl-lysine hydroxylation to 5-hydroxy-L-lysine; P:lung development; P:T cell differentiation in thymus; P:cell competition in a multicellular organism; P:macrophage activation; P:negative regulation of apoptotic process; P:engulfment of apoptotic cell; P:recognition of apoptotic …	EC:1.14.11; EC:1; EC:1.14	Acting on paired donors, with incorporation or reduction of molecular oxygen. The oxygen incorporated need not be derived from O(2); Oxidoreductases; Acting on paired donors, with incorporation or reduction of molecular oxygen. The oxygen incorporated need not be derived from O(2)	IPR003347 (SMART); G3DSA:2.60.120.650 (GENE3D); IPR003347 (PFAM); mobidb-lite (MOBIDB_LITE); mobidb-lite (MOBIDB_LITE); PTHR12480:SF5 (PANTHER); PTHR12480:SF5 (PANTHER); PTHR12480 (PANTHER); PTHR12480 (PANTHER); IPR003347 (PROSITE_PROFILES); SSF51197 (SUPERFAMILY)	no GO terms	no GO terms
ci|000000267|proj|Sample_C_D|2	---NA---	78.2745	-0.312588	-1.24193	0.655632	0.958606		[INTERPRO, NO-BLAST]	716									no IPS match	no IPS match	no IPS match
ci|000000268|proj|Sample_C_D|2	---NA---	36.6617	-0.534201	-1.44814	0.281025	0.835519		[INTERPRO, NO-BLAST]	1487									no IPS match	no IPS match	no IPS match
ci|000000270|proj|Sample_C_D|2	XP_033747903.1 argininosuccinate lyase-like [Pecten maximus]	188.209	-0.0261837	-1.01831	0.90099	0.991891	PF00206.15:Lyase_1//PF14698.1:ASL_C2	[INTERPRO, BLASTED, MAPPED, ANNOTATED]	2088	20	0	81.43	42	P:GO:0000050; P:GO:0000053; P:GO:0001822; P:GO:0001889; P:GO:0007494; P:GO:0007568; P:GO:0007584; P:GO:0007626; P:GO:0009636; P:GO:0009791; P:GO:0010043; P:GO:0014075; P:GO:0019676; P:GO:0032496; P:GO:0035690; P:GO:0042450; P:GO:0051704; P:GO:0060416; P:GO:0060539; P:GO:0071242; P:GO:0071320; P:GO:0071346; P:GO:0071356; P:GO:0071377; P:GO:0071456; P:GO:0071466; P:GO:0071549; P:GO:0097327; F:GO:00…	P:urea cycle; P:argininosuccinate metabolic process; P:kidney development; P:liver development; P:midgut development; P:aging; P:response to nutrient; P:locomotory behavior; P:response to toxic substance; P:post-embryonic development; P:response to zinc ion; P:response to amine; P:ammonia assimilation cycle; P:response to lipopolysaccharide; P:cellular response to drug; P:arginine biosynthetic pr…	EC:4.3.2.1; EC:4.3; EC:4; EC:4.3.2	Argininosuccinate lyase; Carbon-nitrogen lyases; Lyases; Carbon-nitrogen lyases	PR00145 (PRINTS); IPR000362 (PRINTS); G3DSA:1.10.40.30 (GENE3D); IPR009049 (TIGRFAM); IPR022761 (PFAM); G3DSA:1.20.200.10 (GENE3D); IPR024083 (G3DSA:1.10.275.GENE3D); IPR029419 (PFAM); mobidb-lite (MOBIDB_LITE); IPR009049 (PANTHER); IPR020557 (PROSITE_PATTERNS); IPR009049 (HAMAP); IPR009049 (CDD); IPR008948 (SUPERFAMILY)	P:GO:0042450; F:GO:0003824; F:GO:0004056	P:arginine biosynthetic process via ornithine; F:catalytic activity; F:argininosuccinate lyase activity
ci|000000271|proj|Sample_C_D|2	XP_033727153.1 bifunctional peptidase and arginyl-hydroxylase JMJD5-like [Pecten maximus]	84.8316	-0.755034	-1.68767	0.0937093	0.634088	PF08007.7:Cupin_4//PF13621.1:Cupin_8	[INTERPRO, BLASTED, MAPPED]	2109	20	0	55.37	116	P:GO:0006352; P:GO:0006355; P:GO:0006729; P:GO:0006809; P:GO:0006897; P:GO:0006900; P:GO:0007163; P:GO:0007268; P:GO:0007269; P:GO:0007409; P:GO:0008152; P:GO:0008217; P:GO:0009399; P:GO:0010460; P:GO:0010468; P:GO:0014916; P:GO:0015031; P:GO:0016185; P:GO:0030100; P:GO:0030224; P:GO:0032496; P:GO:0034341; P:GO:0034612; P:GO:0035998; P:GO:0042311; P:GO:0042416; P:GO:0042559; P:GO:0045776; P:GO:00…	P:DNA-templated transcription, initiation; P:regulation of transcription, DNA-templated; P:tetrahydrobiopterin biosynthetic process; P:nitric oxide biosynthetic process; P:endocytosis; P:vesicle budding from membrane; P:establishment or maintenance of cell polarity; P:chemical synaptic transmission; P:neurotransmitter secretion; P:axonogenesis; P:metabolic process; P:regulation of blood pressure;…	EC:1.14.11.27	[Histone H3]-dimethyl-L-lysine(36) demethylase	PF13621 (PFAM); G3DSA:2.60.120.650 (GENE3D); PTHR12461:SF53 (PANTHER); PTHR12461 (PANTHER); IPR003347 (PROSITE_PROFILES); SSF51197 (SUPERFAMILY)	no GO terms	no GO terms
ci|000000274|proj|Sample_C_D|2	XP_033761135.1 RNA binding motif protein, X-linked-like-1 isoform X1 [Pecten maximus]	15.5796	-0.0831731	-1.05935	0.865672	0.987893	PF00076.17:RRM_1//PF13893.1:RRM_5//PF14259.1:RRM_6	[INTERPRO, BLASTED, MAPPED, ANNOTATED]	2508	20	4.6145e-85	85.59	27	P:GO:0000381; P:GO:0006376; P:GO:0006468; P:GO:0006509; P:GO:0007165; P:GO:0045944; P:GO:0051259; P:GO:0071347; F:GO:0001046; F:GO:0003676; F:GO:0003682; F:GO:0003727; F:GO:0003729; F:GO:0004672; F:GO:0005524; F:GO:0019904; F:GO:0042802; C:GO:0000791; C:GO:0005737; C:GO:0044530; C:GO:0070062; C:GO:0071013	P:regulation of alternative mRNA splicing, via spliceosome; P:mRNA splice site selection; P:protein phosphorylation; P:membrane protein ectodomain proteolysis; P:signal transduction; P:positive regulation of transcription by RNA polymerase II; P:protein complex oligomerization; P:cellular response to interleukin-1; F:core promoter sequence-specific DNA binding; F:nucleic acid binding; F:chromatin…	EC:2.7.1; EC:2.7; EC:2	Transferring phosphorus-containing groups; Transferring phosphorus-containing groups; Transferases	IPR000504 (SMART); IPR003954 (SMART); IPR000504 (PFAM); G3DSA:3.30.70.330 (GENE3D); mobidb-lite (MOBIDB_LITE); PTHR44345 (PANTHER); PTHR44345:SF2 (PANTHER); IPR000504 (PROSITE_PROFILES); IPR035979 (SUPERFAMILY)	F:GO:0003676	F:nucleic acid binding
ci|000000275|proj|Sample_C_D|2	XP_033730410.1 uncharacterized protein LOC117319770, partial [Pecten maximus]	1386.05	0.749917	1.6817	0.0640541	0.564453		[INTERPRO, BLASTED, MAPPED, ANNOTATED]	613	9	3.16315e-25	69.61	3	P:GO:0006508; P:GO:0009847; F:GO:0004222	P:proteolysis; P:spore germination; F:metalloendopeptidase activity	EC:3.4.24; EC:3.4.24.61; EC:3.4.24.23; EC:3.4.24.24; EC:3.4.24.69; EC:3.4.24.64; EC:3.4.24.21; EC:3.4.24.22; EC:3.4; EC:3.4.24.17; EC:3.4.24.18; EC:3.4.24.19; EC:3.4.99; EC:3.4.24.70; EC:3.4.24.71; EC:3.4.24.72; EC:3.4.24.56; EC:3.4.24.35; EC:3.4.24.57; EC:3.4.24.14; EC:3.4.24.37; EC:3.4.24.59; EC:3.4.24.11; EC:3.4.24.55; EC:3	Acting on peptide bonds (peptidases); Nardilysin; Matrilysin; Gelatinase A; Bontoxilysin; Mitochondrial processing peptidase; Astacin; Stromelysin 2; Acting on peptide bonds (peptidases); Stromelysin 1; Meprin A; Procollagen C-endopeptidase; Acting on peptide bonds (peptidases); Oligopeptidase A; Endothelin-converting enzyme 1; Fibrolase; Insulysin; Gelatinase B; O-sialoglycoprotein endopeptidase…	no IPS match	no IPS match	no IPS match
ci|000000276|proj|Sample_C_D|2	XP_033735946.1 AP-4 complex subunit mu-1-like [Pecten maximus]	147.41	0.785162	1.72329	0.0163614	0.331386	PF00928.16:Adap_comp_sub//PF01217.15:Clat_adaptor_s	[INTERPRO, BLASTED, MAPPED, ANNOTATED]	2397	20	0	58.41	13	P:GO:0006622; P:GO:0006886; P:GO:0006895; P:GO:0016192; P:GO:0090160; P:GO:1903361; F:GO:0019904; C:GO:0005769; C:GO:0030124; C:GO:0030131; C:GO:0031904; C:GO:0032588	P:protein targeting to lysosome; P:intracellular protein transport; P:Golgi to endosome transport; P:vesicle-mediated transport; P:Golgi to lysosome transport; P:protein localization to basolateral plasma membrane; F:protein domain specific binding; C:early endosome; C:AP-4 adaptor complex; C:clathrin adaptor complex; C:endosome lumen; C:trans-Golgi network membrane			IPR001392 (PRINTS); IPR001392 (PIRSF); G3DSA:3.30.450.60 (GENE3D); G3DSA:2.60.40.1170 (GENE3D); IPR028565 (PFAM); PTHR10529:SF270 (PANTHER); PTHR10529 (PANTHER); IPR028565 (PROSITE_PROFILES); IPR036168 (SUPERFAMILY); IPR011012 (SUPERFAMILY)	P:GO:0006886; P:GO:0016192; C:GO:0030131	P:intracellular protein transport; P:vesicle-mediated transport; C:clathrin adaptor complex
ci|000000278|proj|Sample_C_D|2	XP_033757670.1 microtubule-associated protein 9-like [Pecten maximus]	189.359	-0.244832	-1.18495	0.394417	0.889559		[INTERPRO, BLASTED, ANNOTATED]	5402	3	0	83.81	3	P:GO:0000910; P:GO:0007088; P:GO:0051225	P:cytokinesis; P:regulation of mitotic nuclear division; P:spindle assembly			Coil (COILS); Coil (COILS); Coil (COILS); Coil (COILS); mobidb-lite (MOBIDB_LITE); mobidb-lite (MOBIDB_LITE); mobidb-lite (MOBIDB_LITE); mobidb-lite (MOBIDB_LITE); mobidb-lite (MOBIDB_LITE); IPR026106 (PANTHER)	P:GO:0000910; P:GO:0007088; P:GO:0051225	P:cytokinesis; P:regulation of mitotic nuclear division; P:spindle assembly
ci|000000279|proj|Sample_C_D|2	---NA---	163.703	0.0904325	1.06469	0.854555	0.98592		[INTERPRO, NO-BLAST]	3494									NON_CYTOPLASMIC_DOMAIN (PHOBIUS); TRANSMEMBRANE (PHOBIUS); CYTOPLASMIC_DOMAIN (PHOBIUS); TRANSMEMBRANE (PHOBIUS); CYTOPLASMIC_DOMAIN (PHOBIUS); TMhelix (TMHMM); TMhelix (TMHMM)	no GO terms	no GO terms
ci|000000280|proj|Sample_C_D|2	XP_033729746.1 E3 ubiquitin-protein ligase TRIM33-like [Pecten maximus]	41.318	-0.173412	-1.12772	0.702265	0.966159	PF00643.19:zf-B_box	[INTERPRO, BLASTED, MAPPED, ANNOTATED]	880	20	6.51691e-68	90.37	13	P:GO:0000467; P:GO:0034427; P:GO:0034473; P:GO:0034475; P:GO:0034476; P:GO:0043928; P:GO:0071028; P:GO:0071035; P:GO:0071038; P:GO:0071042; F:GO:0008270; C:GO:0000176; C:GO:0000177	P:exonucleolytic trimming to generate mature 3'-end of 5.8S rRNA from tricistronic rRNA transcript (SSU-rRNA, 5.8S rRNA, LSU-rRNA); P:nuclear-transcribed mRNA catabolic process, exonucleolytic, 3'-5'; P:U1 snRNA 3'-end processing; P:U4 snRNA 3'-end processing; P:U5 snRNA 3'-end processing; P:exonucleolytic catabolism of deadenylated mRNA; P:nuclear mRNA surveillance; P:nuclear polyadenylation-dep…			IPR000315 (SMART); IPR013083 (G3DSA:3.30.40.GENE3D); IPR000315 (PFAM); IPR000315 (PROSITE_PROFILES); IPR000315 (CDD); SSF57845 (SUPERFAMILY)	F:GO:0008270; C:GO:0005622	F:zinc ion binding; C:intracellular anatomical structure
ci|000000281|proj|Sample_C_D|2	XP_033744579.1 globin-like [Pecten maximus]	11.1512	0.157858	1.11563	0.718572	0.968832		[INTERPRO, BLASTED, MAPPED, ANNOTATED]	1151	20	3.59492e-64	60.41	2	F:GO:0020037; C:GO:0005737	F:heme binding; C:cytoplasm			G3DSA:1.10.490.10 (GENE3D); IPR000971 (PFAM); IPR000971 (PROSITE_PROFILES); cd01040 (CDD); IPR009050 (SUPERFAMILY)	F:GO:0020037	F:heme binding
ci|000000282|proj|Sample_C_D|2	XP_033746741.1 protein RFT1 homolog isoform X1 [Pecten maximus]	34.7214	-0.31309	-1.24237	0.459702	0.913141	PF01943.12:Polysacc_synt//PF04506.8:Rft-1	[INTERPRO, BLASTED, MAPPED, ANNOTATED]	2752	19	0	64.06	13	P:GO:0005975; P:GO:0006869; P:GO:0034203; F:GO:0004563; F:GO:0005319; F:GO:0102148; C:GO:0005789; C:GO:0016021	P:carbohydrate metabolic process; P:lipid transport; P:glycolipid translocation; F:beta-N-acetylhexosaminidase activity; F:lipid transporter activity; F:N-acetyl-beta-D-galactosaminidase activity; C:endoplasmic reticulum membrane; C:integral component of membrane	EC:3.2; EC:3.2.1.52; EC:3; EC:7; EC:3.2.1	Glycosylases; Beta-N-acetylhexosaminidase; Hydrolases; Translocases; Glycosylases	IPR007594 (PFAM); IPR007594 (PANTHER); TRANSMEMBRANE (PHOBIUS); NON_CYTOPLASMIC_DOMAIN (PHOBIUS); TRANSMEMBRANE (PHOBIUS); TRANSMEMBRANE (PHOBIUS); CYTOPLASMIC_DOMAIN (PHOBIUS); CYTOPLASMIC_DOMAIN (PHOBIUS); NON_CYTOPLASMIC_DOMAIN (PHOBIUS); TRANSMEMBRANE (PHOBIUS); CYTOPLASMIC_DOMAIN (PHOBIUS); TRANSMEMBRANE (PHOBIUS); CYTOPLASMIC_DOMAIN (PHOBIUS); NON_CYTOPLASMIC_DOMAIN (PHOBIUS); TRANSMEMBRANE…	P:GO:0006869; F:GO:0005319; C:GO:0016021	P:lipid transport; F:lipid transporter activity; C:integral component of membrane
ci|000000283|proj|Sample_C_D|2	XP_033751238.1 complement C1q-like protein 2 [Pecten maximus]	22.6864	-0.618917	-1.53572	0.271584	0.830233	PF00386.16:C1q//PF04582.7:Reo_sigmaC	[INTERPRO, BLASTED, MAPPED, ANNOTATED]	2355	20	1.07268e-138	59.23	1	F:GO:0005515	F:protein binding			Coil (COILS); Coil (COILS); Coil (COILS); IPR001073 (PRINTS); IPR001073 (SMART); G3DSA:1.20.5.50 (GENE3D); IPR008983 (G3DSA:2.60.120.GENE3D); IPR001073 (PFAM); G3DSA:1.20.5.50 (GENE3D); mobidb-lite (MOBIDB_LITE); PTHR22923 (PANTHER); PTHR22923:SF68 (PANTHER); IPR001073 (PROSITE_PROFILES); IPR008983 (SUPERFAMILY)	F:GO:0005515	F:protein binding
ci|000000286|proj|Sample_C_D|2	XP_033729304.1 uncharacterized protein LOC117318424 [Pecten maximus]	11.1493	-1.19446	-2.28859	NA	NA	PF05485.7:THAP//PF13359.1:DDE_Tnp_4	[INTERPRO, BLASTED, MAPPED, ANNOTATED]	2672	20	0	70.76	7	P:GO:0000122; F:GO:0000978; F:GO:0001227; F:GO:0003676; F:GO:0008270; C:GO:0005654; C:GO:0045171	P:negative regulation of transcription by RNA polymerase II; F:RNA polymerase II cis-regulatory region sequence-specific DNA binding; F:DNA-binding transcription repressor activity, RNA polymerase II-specific; F:nucleic acid binding; F:zinc ion binding; C:nucleoplasm; C:intercellular bridge			Coil (COILS); IPR006612 (SMART); IPR006612 (PFAM); IPR006612 (PROSITE_PROFILES); SSF57716 (SUPERFAMILY)	F:GO:0003676	F:nucleic acid binding
ci|000000287|proj|Sample_C_D|2	---NA---	101.208	0.391593	1.31184	0.120173	0.680801		[INTERPRO, NO-BLAST]	1464									no IPS match	no IPS match	no IPS match
ci|000000288|proj|Sample_C_D|2	---NA---	51.0689	0.141143	1.10278	0.763842	0.974331		[INTERPRO, NO-BLAST]	2307									TMhelix (TMHMM)	no GO terms	no GO terms
ci|000000289|proj|Sample_C_D|2	XP_033727404.1 DNA-directed RNA polymerase III subunit RPC4-like [Pecten maximus]	10.6422	0.500981	1.41518	0.416306	0.898175	PF05132.9:RNA_pol_Rpc4	[INTERPRO, BLASTED, MAPPED, ANNOTATED]	1277	11	3.7287e-147	69.4	17	P:GO:0006383; P:GO:0032728; P:GO:0045039; P:GO:0045089; F:GO:0003677; F:GO:0003682; F:GO:0003899; C:GO:0005666; C:GO:0005829; C:GO:0016607; C:GO:0042721	P:transcription by RNA polymerase III; P:positive regulation of interferon-beta production; P:protein insertion into mitochondrial inner membrane; P:positive regulation of innate immune response; F:DNA binding; F:chromatin binding; F:DNA-directed 5'-3' RNA polymerase activity; C:RNA polymerase III complex; C:cytosol; C:nuclear speck; C:TIM22 mitochondrial import inner membrane insertion complex	EC:2.7; EC:2; EC:2.7.7; EC:2.7.7.6	Transferring phosphorus-containing groups; Transferases; Transferring phosphorus-containing groups; DNA-directed RNA polymerase	IPR007811 (PFAM); mobidb-lite (MOBIDB_LITE); IPR007811 (PANTHER)	P:GO:0006383; F:GO:0003677; F:GO:0003899; C:GO:0005666	P:transcription by RNA polymerase III; F:DNA binding; F:DNA-directed 5'-3' RNA polymerase activity; C:RNA polymerase III complex
ci|000000290|proj|Sample_C_D|2	---NA---	279.014	-0.123859	-1.08965	0.704499	0.966303		[INTERPRO, NO-BLAST]	2424									no IPS match	no IPS match	no IPS match
ci|000000291|proj|Sample_C_D|2	---NA---	21.8552	-0.0215239	-1.01503	0.975822	0.997748		[INTERPRO, NO-BLAST]	2120									TRANSMEMBRANE (PHOBIUS); NON_CYTOPLASMIC_DOMAIN (PHOBIUS); NON_CYTOPLASMIC_DOMAIN (PHOBIUS); CYTOPLASMIC_DOMAIN (PHOBIUS); TRANSMEMBRANE (PHOBIUS); TMhelix (TMHMM)	no GO terms	no GO terms
ci|000000292|proj|Sample_C_D|2	---NA---	189.236	-0.68001	-1.60215	0.0484836	0.512534		[INTERPRO, NO-BLAST]	1418									TRANSMEMBRANE (PHOBIUS); NON_CYTOPLASMIC_DOMAIN (PHOBIUS); CYTOPLASMIC_DOMAIN (PHOBIUS); TMhelix (TMHMM)	no GO terms	no GO terms
ci|000000293|proj|Sample_C_D|2	---NA---	32.6247	-0.193386	-1.14344	0.643361	0.956573		[INTERPRO, NO-BLAST]	1816									TRANSMEMBRANE (PHOBIUS); CYTOPLASMIC_DOMAIN (PHOBIUS); NON_CYTOPLASMIC_DOMAIN (PHOBIUS); TMhelix (TMHMM)	no GO terms	no GO terms
ci|000000294|proj|Sample_C_D|2	---NA---	36.4493	-0.499332	-1.41356	0.150143	0.726505		[INTERPRO, NO-BLAST]	2412									no IPS match	no IPS match	no IPS match
ci|000000295|proj|Sample_C_D|2	---NA---	25.9247	-0.290651	-1.22319	0.493025	0.923523		[INTERPRO, NO-BLAST]	2015									no IPS match	no IPS match	no IPS match
ci|000000296|proj|Sample_C_D|2	---NA---	242.496	-0.361687	-1.28493	0.0465649	0.505835		[INTERPRO, NO-BLAST]	3216									no IPS match	no IPS match	no IPS match
ci|000000297|proj|Sample_C_D|2	XP_033734054.1 Golgi resident protein GCP60-like isoform X2 [Pecten maximus]	75.5708	0.299117	1.23039	0.261269	0.822129	PF00887.14:ACBP//PF13897.1:GOLD_2	[INTERPRO, BLASTED, MAPPED, ANNOTATED]	3215	14	0	71.47	4	F:GO:0000062; F:GO:0034237; C:GO:0000139	F:fatty-acyl-CoA binding; F:protein kinase A regulatory subunit binding; C:Golgi membrane			Coil (COILS); IPR009038 (PFAM); IPR000582 (PFAM); G3DSA:2.60.120.680 (GENE3D); IPR014352 (G3DSA:1.20.80.GENE3D); mobidb-lite (MOBIDB_LITE); mobidb-lite (MOBIDB_LITE); mobidb-lite (MOBIDB_LITE); mobidb-lite (MOBIDB_LITE); PTHR22973 (PANTHER); PTHR22973:SF12 (PANTHER); IPR009038 (PROSITE_PROFILES); IPR000582 (PROSITE_PROFILES); IPR035984 (SUPERFAMILY); IPR036598 (SUPERFAMILY); IPR035984 (SUPERFAMIL…	F:GO:0000062	F:fatty-acyl-CoA binding
ci|000000298|proj|Sample_C_D|2	---NA---	48.311	-0.372194	-1.29432	0.246987	0.813645		[INTERPRO, NO-BLAST]	751									no IPS match	no IPS match	no IPS match
ci|000000299|proj|Sample_C_D|2	---NA---	16.2768	-1.08325	-2.11881	0.0640502	0.564453		[INTERPRO, NO-BLAST]	2567									TRANSMEMBRANE (PHOBIUS); TRANSMEMBRANE (PHOBIUS); NON_CYTOPLASMIC_DOMAIN (PHOBIUS); CYTOPLASMIC_DOMAIN (PHOBIUS); CYTOPLASMIC_DOMAIN (PHOBIUS); TMhelix (TMHMM); TMhelix (TMHMM)	no GO terms	no GO terms
ci|000000300|proj|Sample_C_D|2	XP_033727087.1 poly [ADP-ribose] polymerase tankyrase-1-like isoform X1 [Pecten maximus]	150.012	0.29887	1.23018	0.188336	0.765875	PF00023.25:Ank//PF07525.11:SOCS_box//PF12796.2:Ank_2//PF13606.1:Ank_3//PF13637.1:Ank_4//PF13857.1:Ank_5	[INTERPRO, BLASTED, MAPPED, ANNOTATED]	3479	20	0	54.06	2	P:GO:0035556; F:GO:0005515	P:intracellular signal transduction; F:protein binding			IPR002110 (PRINTS); IPR002110 (SMART); IPR001496 (SMART); IPR036770 (G3DSA:1.25.40.GENE3D); PF13637 (PFAM); IPR036770 (G3DSA:1.25.40.GENE3D); IPR036770 (G3DSA:1.25.40.GENE3D); IPR036770 (G3DSA:1.25.40.GENE3D); IPR002110 (PFAM); IPR020683 (PFAM); IPR001496 (PFAM); G3DSA:2.40.10.190 (GENE3D); mobidb-lite (MOBIDB_LITE); IPR002110 (PROSITE_PROFILES); IPR002110 (PROSITE_PROFILES); IPR020683 (PROSITE_P…	P:GO:0035556; F:GO:0005515	P:intracellular signal transduction; F:protein binding
ci|000000304|proj|Sample_C_D|2	---NA---	80.3214	-1.59889	-3.02911	0.0113048	0.278624		[INTERPRO, NO-BLAST]	1255									TRANSMEMBRANE (PHOBIUS); NON_CYTOPLASMIC_DOMAIN (PHOBIUS); CYTOPLASMIC_DOMAIN (PHOBIUS); TMhelix (TMHMM)	no GO terms	no GO terms
ci|000000305|proj|Sample_C_D|2	XP_033736339.1 tight junction-associated protein 1-like isoform X2 [Pecten maximus]	78.3749	-0.924	-1.89737	0.0650738	0.567338		[INTERPRO, BLASTED, MAPPED, ANNOTATED]	1471	12	2.25397e-178	73.92	3	P:GO:0051493; F:GO:0008017; C:GO:0005930	P:regulation of cytoskeleton organization; F:microtubule binding; C:axoneme			Coil (COILS); Coil (COILS); G3DSA:1.20.5.1000 (GENE3D); IPR027400 (G3DSA:1.20.5.GENE3D); PTHR28664 (PANTHER); PTHR28664:SF4 (PANTHER)	no GO terms	no GO terms
ci|000000307|proj|Sample_C_D|2	XP_033736763.1 stromal membrane-associated protein 2-like [Pecten maximus]	44.4673	-0.562136	-1.47645	0.32494	0.860213	PF01412.13:ArfGap	[INTERPRO, BLASTED, MAPPED, ANNOTATED]	719	20	1.652e-94	75.43	40	P:GO:0009267; P:GO:0010506; P:GO:0032008; P:GO:0043547; P:GO:0045648; P:GO:0071230; P:GO:2000369; F:GO:0003677; F:GO:0003924; F:GO:0005096; F:GO:0016491; F:GO:0016740; F:GO:0030276; F:GO:0032555; F:GO:0035639; F:GO:0046872; F:GO:0051536; C:GO:0005634; C:GO:0005764; C:GO:0016021; C:GO:0034448; C:GO:1990131	P:cellular response to starvation; P:regulation of autophagy; P:positive regulation of TOR signaling; P:positive regulation of GTPase activity; P:positive regulation of erythrocyte differentiation; P:cellular response to amino acid stimulus; P:regulation of clathrin-dependent endocytosis; F:DNA binding; F:GTPase activity; F:GTPase activator activity; F:oxidoreductase activity; F:transferase activ…	EC:3.6.1.15; EC:3.6.1; EC:1; EC:2; EC:3.6; EC:3	Nucleoside-triphosphate phosphatase; Acting on acid anhydrides; Oxidoreductases; Transferases; Acting on acid anhydrides; Hydrolases	IPR001164 (PRINTS); IPR001164 (SMART); IPR001164 (PFAM); PTHR23180 (PANTHER); PTHR23180:SF29 (PANTHER); IPR001164 (PROSITE_PROFILES); IPR037278 (SUPERFAMILY)	F:GO:0005096	F:GTPase activator activity
ci|000000308|proj|Sample_C_D|2	XP_033748216.1 CDP-diacylglycerol--inositol 3-phosphatidyltransferase-like [Pecten maximus]	108.913	-0.609123	-1.52533	0.198276	0.777314	PF01066.16:CDP-OH_P_transf	[INTERPRO, BLASTED, MAPPED, ANNOTATED]	2444	16	2.50804e-153	66.67	15	P:GO:0006220; P:GO:0006661; P:GO:0008654; P:GO:0046341; F:GO:0003881; F:GO:0016780; F:GO:0019992; F:GO:0030145; F:GO:0030246; F:GO:0043178; C:GO:0000139; C:GO:0005789; C:GO:0005886; C:GO:0016020; C:GO:0016021	P:pyrimidine nucleotide metabolic process; P:phosphatidylinositol biosynthetic process; P:phospholipid biosynthetic process; P:CDP-diacylglycerol metabolic process; F:CDP-diacylglycerol-inositol 3-phosphatidyltransferase activity; F:phosphotransferase activity, for other substituted phosphate groups; F:diacylglycerol binding; F:manganese ion binding; F:carbohydrate binding; F:alcohol binding; C:G…	EC:2.7.8.11; EC:2.7; EC:2; EC:2.7.8	CDP-diacylglycerol--inositol 3-phosphatidyltransferase; Transferring phosphorus-containing groups; Transferases; Transferring phosphorus-containing groups	IPR014387 (PIRSF); IPR000462 (PFAM); PTHR15362:SF4 (PANTHER); PTHR15362 (PANTHER); IPR000462 (PROSITE_PATTERNS); CYTOPLASMIC_DOMAIN (PHOBIUS); TRANSMEMBRANE (PHOBIUS); TRANSMEMBRANE (PHOBIUS); TRANSMEMBRANE (PHOBIUS); CYTOPLASMIC_DOMAIN (PHOBIUS); CYTOPLASMIC_DOMAIN (PHOBIUS); NON_CYTOPLASMIC_DOMAIN (PHOBIUS); CYTOPLASMIC_DOMAIN (PHOBIUS); NON_CYTOPLASMIC_DOMAIN (PHOBIUS); NON_CYTOPLASMIC_DOMAIN …	P:GO:0008654; F:GO:0016780; C:GO:0016020	P:phospholipid biosynthetic process; F:phosphotransferase activity, for other substituted phosphate groups; C:membrane
ci|000000309|proj|Sample_C_D|2	---NA---	181.194	-0.462722	-1.37814	0.411559	0.89617		[INTERPRO, NO-BLAST]	1458									TRANSMEMBRANE (PHOBIUS); NON_CYTOPLASMIC_DOMAIN (PHOBIUS); TRANSMEMBRANE (PHOBIUS); NON_CYTOPLASMIC_DOMAIN (PHOBIUS); CYTOPLASMIC_DOMAIN (PHOBIUS); TRANSMEMBRANE (PHOBIUS); CYTOPLASMIC_DOMAIN (PHOBIUS); TMhelix (TMHMM); TMhelix (TMHMM); TMhelix (TMHMM)	no GO terms	no GO terms
ci|000000310|proj|Sample_C_D|2	---NA---	28.4549	-0.312971	-1.24226	0.266512	0.825298		[INTERPRO, NO-BLAST]	2463									no IPS match	no IPS match	no IPS match
ci|000000313|proj|Sample_C_D|2	---NA---	136.081	1.03623	2.05087	0.145093	0.71781		[INTERPRO, NO-BLAST]	567									no IPS match	no IPS match	no IPS match
ci|000000314|proj|Sample_C_D|2	XP_033726983.1 E3 ubiquitin-protein ligase RBBP6-like isoform X1 [Pecten maximus]	729.285	0.182118	1.13455	0.346683	0.870964		[INTERPRO, BLASTED, MAPPED]	2948	7	0	76.95	17	P:GO:0009791; P:GO:0043547; P:GO:0050667; F:GO:0003824; F:GO:0003924; F:GO:0004494; F:GO:0016853; F:GO:0016866; F:GO:0031419; F:GO:0042802; F:GO:0042803; F:GO:0046872; F:GO:0072341; C:GO:0005739; C:GO:0005759; C:GO:0016020; C:GO:0016021	P:post-embryonic development; P:positive regulation of GTPase activity; P:homocysteine metabolic process; F:catalytic activity; F:GTPase activity; F:methylmalonyl-CoA mutase activity; F:isomerase activity; F:intramolecular transferase activity; F:cobalamin binding; F:identical protein binding; F:protein homodimerization activity; F:metal ion binding; F:modified amino acid binding; C:mitochondrion…			mobidb-lite (MOBIDB_LITE); mobidb-lite (MOBIDB_LITE); mobidb-lite (MOBIDB_LITE); mobidb-lite (MOBIDB_LITE); mobidb-lite (MOBIDB_LITE)	no GO terms	no GO terms
ci|000000316|proj|Sample_C_D|2	---NA---	11.3425	-1.16979	-2.24979	0.048238	0.511453		[INTERPRO, NO-BLAST]	1523									NON_CYTOPLASMIC_DOMAIN (PHOBIUS); TRANSMEMBRANE (PHOBIUS); CYTOPLASMIC_DOMAIN (PHOBIUS)	no GO terms	no GO terms
ci|000000317|proj|Sample_C_D|2	XP_033755806.1 uncharacterized protein LOC117338556 [Pecten maximus]	45.5733	-1.19363	-2.28728	0.0492572	0.51567		[INTERPRO, BLASTED, MAPPED]	1101	10	2.62011e-22	71.04	27	P:GO:0001954; P:GO:0006936; P:GO:0007517; P:GO:2000649; F:GO:0003779; F:GO:0005178; F:GO:0005515; F:GO:0008270; F:GO:0017166; F:GO:0019901; F:GO:0046872; C:GO:0005654; C:GO:0005737; C:GO:0005856; C:GO:0005886; C:GO:0016010; C:GO:0016020; C:GO:0030054; C:GO:0030175; C:GO:0031527; C:GO:0031594; C:GO:0032991; C:GO:0042383; C:GO:0045202; C:GO:0045211; C:GO:0070062; C:GO:0070938	P:positive regulation of cell-matrix adhesion; P:muscle contraction; P:muscle organ development; P:regulation of sodium ion transmembrane transporter activity; F:actin binding; F:integrin binding; F:protein binding; F:zinc ion binding; F:vinculin binding; F:protein kinase binding; F:metal ion binding; C:nucleoplasm; C:cytoplasm; C:cytoskeleton; C:plasma membrane; C:dystrophin-associated glycoprot…			no IPS match	no IPS match	no IPS match
ci|000000318|proj|Sample_C_D|2	---NA---	56.9013	0.244641	1.1848	0.565616	0.941128		[INTERPRO, NO-BLAST]	1038									NON_CYTOPLASMIC_DOMAIN (PHOBIUS); CYTOPLASMIC_DOMAIN (PHOBIUS); TRANSMEMBRANE (PHOBIUS); TMhelix (TMHMM); TMhelix (TMHMM)	no GO terms	no GO terms
ci|000000319|proj|Sample_C_D|2	uncharacterized protein LOC110461911 isoform X1 [Mizuhopecten yessoensis]	212.973	-0.882552	-1.84363	0.102522	0.651726	PF00092.23:VWA//PF00093.13:VWC//PF01549.19:ShK//PF13519.1:VWA_2	[INTERPRO, BLASTED, MAPPED, ANNOTATED]	10093	20	0	63.96	3	F:GO:0005201; F:GO:0005515; C:GO:0031012	F:extracellular matrix structural constituent; F:protein binding; C:extracellular matrix			PR00453 (PRINTS); IPR001007 (SMART); IPR002035 (SMART); IPR001007 (SMART); IPR003582 (SMART); IPR036465 (G3DSA:3.40.50.GENE3D); IPR003582 (PFAM); IPR036465 (G3DSA:3.40.50.GENE3D); G3DSA:2.10.70.10 (GENE3D); IPR002035 (PFAM); IPR030751 (PANTHER); IPR001007 (PROSITE_PATTERNS); IPR001007 (PROSITE_PATTERNS); IPR001007 (PROSITE_PATTERNS); IPR001007 (PROSITE_PATTERNS); IPR001007 (PROSITE_PATTERNS); IPR…	F:GO:0005201; F:GO:0005515; C:GO:0031012	F:extracellular matrix structural constituent; F:protein binding; C:extracellular matrix
ci|000000322|proj|Sample_C_D|2	XP_033736080.1 cytoplasmic dynein 2 light intermediate chain 1-like isoform X1 [Pecten maximus]	39.8887	-0.932076	-1.90802	0.115528	0.6736	PF05783.6:DLIC//PF08477.8:Miro	[INTERPRO, BLASTED, MAPPED, ANNOTATED]	2039	16	0	67.46	16	P:GO:0007368; P:GO:0035721; P:GO:0035735; P:GO:1902017; P:GO:1905515; F:GO:0045504; C:GO:0005813; C:GO:0005868; C:GO:0005930; C:GO:0031514; C:GO:0035869; C:GO:0036064; C:GO:0045177; C:GO:0097542; C:GO:0097546; C:GO:0097730	P:determination of left/right symmetry; P:intraciliary retrograde transport; P:intraciliary transport involved in cilium assembly; P:regulation of cilium assembly; P:non-motile cilium assembly; F:dynein heavy chain binding; C:centrosome; C:cytoplasmic dynein complex; C:axoneme; C:motile cilium; C:ciliary transition zone; C:ciliary basal body; C:apical part of cell; C:ciliary tip; C:ciliary base; …			PR00449 (PRINTS); G3DSA:3.40.50.300 (GENE3D); IPR022780 (PFAM); mobidb-lite (MOBIDB_LITE); PTHR13236 (PANTHER); IPR027417 (SUPERFAMILY)	no GO terms	no GO terms
ci|000000323|proj|Sample_C_D|2	---NA---	344.804	-0.315474	-1.24442	0.222946	0.798215		[INTERPRO, NO-BLAST]	2914									no IPS match	no IPS match	no IPS match
ci|000000324|proj|Sample_C_D|2	---NA---	91.9391	-0.612717	-1.52914	0.0399657	0.478809		[INTERPRO, NO-BLAST]	1114									Coil (COILS)	no GO terms	no GO terms
ci|000000325|proj|Sample_C_D|2	XP_033739543.1 LOW QUALITY PROTEIN: uncharacterized protein LOC117326866 [Pecten maximus]	236.592	0.338462	1.26441	0.50557	0.926493		[INTERPRO, BLASTED, MAPPED]	5133	5	0	72.95	8	P:GO:0005975; P:GO:0006096; F:GO:0003824; F:GO:0004332; F:GO:0008270; F:GO:0016829; F:GO:0016832; F:GO:0046872	P:carbohydrate metabolic process; P:glycolytic process; F:catalytic activity; F:fructose-bisphosphate aldolase activity; F:zinc ion binding; F:lyase activity; F:aldehyde-lyase activity; F:metal ion binding			Coil (COILS); G3DSA:2.10.70.10 (GENE3D); NON_CYTOPLASMIC_DOMAIN (PHOBIUS); CYTOPLASMIC_DOMAIN (PHOBIUS); TRANSMEMBRANE (PHOBIUS); TMhelix (TMHMM)	no GO terms	no GO terms
ci|000000326|proj|Sample_C_D|2	XP_033741311.1 serine/threonine-protein kinase LATS2-like isoform X1 [Pecten maximus]	39.9068	-0.660011	-1.58009	0.0353487	0.455376	PF00069.20:Pkinase//PF07714.12:Pkinase_Tyr//PF11018.3:Cuticle_3	[INTERPRO, BLASTED, MAPPED, ANNOTATED]	5915	20	0	76.86	25	P:GO:0000082; P:GO:0006468; P:GO:0007298; P:GO:0008360; P:GO:0010212; P:GO:0018105; P:GO:0035329; P:GO:0042308; P:GO:0042771; P:GO:0043065; P:GO:0045464; P:GO:0045570; P:GO:0046621; P:GO:0048814; P:GO:0060253; P:GO:0072089; P:GO:0090090; F:GO:0004672; F:GO:0004674; F:GO:0005515; F:GO:0005524; C:GO:0005829; C:GO:0005912; C:GO:0045179	P:G1/S transition of mitotic cell cycle; P:protein phosphorylation; P:border follicle cell migration; P:regulation of cell shape; P:response to ionizing radiation; P:peptidyl-serine phosphorylation; P:hippo signaling; P:negative regulation of protein import into nucleus; P:intrinsic apoptotic signaling pathway in response to DNA damage by p53 class mediator; P:positive regulation of apoptotic pro…	EC:2.7.1; EC:2.7.11; EC:2.7.11.1; EC:2.7; EC:2	Transferring phosphorus-containing groups; Transferring phosphorus-containing groups; Non-specific serine/threonine protein kinase; Transferring phosphorus-containing groups; Transferases	Coil (COILS); IPR000719 (SMART); PF12330 (PFAM); IPR000719 (PFAM); G3DSA:1.10.510.10 (GENE3D); G3DSA:3.30.200.20 (GENE3D); mobidb-lite (MOBIDB_LITE); mobidb-lite (MOBIDB_LITE); mobidb-lite (MOBIDB_LITE); mobidb-lite (MOBIDB_LITE); mobidb-lite (MOBIDB_LITE); mobidb-lite (MOBIDB_LITE); mobidb-lite (MOBIDB_LITE); mobidb-lite (MOBIDB_LITE); mobidb-lite (MOBIDB_LITE); PTHR24356:SF149 (PANTHER); PTHR24…	P:GO:0006468; F:GO:0004672; F:GO:0005524	P:protein phosphorylation; F:protein kinase activity; F:ATP binding
ci|000000327|proj|Sample_C_D|2	XP_033759860.1 cytosolic phospholipase A2-like isoform X3 [Pecten maximus]	20.3998	0.250012	1.18922	0.707931	0.966747	PF00168.25:C2//PF01735.13:PLA2_B	[INTERPRO, BLASTED, MAPPED, ANNOTATED]	4659	20	0	86.19	69	P:GO:0001541; P:GO:0001542; P:GO:0001554; P:GO:0006654; P:GO:0006663; P:GO:0006886; P:GO:0006898; P:GO:0007568; P:GO:0008284; P:GO:0009395; P:GO:0009408; P:GO:0009636; P:GO:0010226; P:GO:0010243; P:GO:0017144; P:GO:0019369; P:GO:0030501; P:GO:0031340; P:GO:0031394; P:GO:0031622; P:GO:0032496; P:GO:0033280; P:GO:0035965; P:GO:0036148; P:GO:0036149; P:GO:0036150; P:GO:0036151; P:GO:0036152; P:GO:00…	P:ovarian follicle development; P:ovulation from ovarian follicle; P:luteolysis; P:phosphatidic acid biosynthetic process; P:platelet activating factor biosynthetic process; P:intracellular protein transport; P:receptor-mediated endocytosis; P:aging; P:positive regulation of cell population proliferation; P:phospholipid catabolic process; P:response to heat; P:response to toxic substance; P:respo…	EC:3.1; EC:3.1.1.32; EC:3; EC:3.1.1.5; EC:3.1.1; EC:3.1.1.1; EC:3.1.1.4	Acting on ester bonds; Phospholipase A(1); Hydrolases; Lysophospholipase; Acting on ester bonds; Carboxylesterase; Phospholipase A(2)	IPR000008 (SMART); IPR002642 (SMART); IPR035892 (G3DSA:2.60.40.GENE3D); IPR000008 (PFAM); G3DSA:3.40.1090.10 (GENE3D); IPR002642 (PFAM); PTHR10728 (PANTHER); PTHR10728 (PANTHER); PTHR10728:SF13 (PANTHER); IPR002642 (PROSITE_PROFILES); IPR000008 (PROSITE_PROFILES); IPR035892 (SUPERFAMILY); IPR016035 (SUPERFAMILY)	P:GO:0008152; P:GO:0009395; F:GO:0004620	P:metabolic process; P:phospholipid catabolic process; F:phospholipase activity
ci|000000330|proj|Sample_C_D|2	---NA---	55.0218	-0.274093	-1.20923	0.537053	0.934049		[INTERPRO, NO-BLAST]	4860									TMhelix (TMHMM); TMhelix (TMHMM)	no GO terms	no GO terms
ci|000000331|proj|Sample_C_D|2	---NA---	53.8688	-0.399435	-1.31899	0.350759	0.872459		[INTERPRO, NO-BLAST]	955									no IPS match	no IPS match	no IPS match
ci|000000333|proj|Sample_C_D|2	XP_033746146.1 leucine-rich melanocyte differentiation-associated protein-like [Pecten maximus]	268.42	-0.058062	-1.04107	0.846481	0.984738	PF12799.2:LRR_4//PF14580.1:LRR_9	[INTERPRO, BLASTED, MAPPED, ANNOTATED]	1958	20	1.05913e-159	59.54	17	P:GO:0006413; P:GO:0030318; P:GO:0034316; P:GO:0071846; F:GO:0003724; F:GO:0003743; F:GO:0003779; F:GO:0005524; F:GO:0071933	P:translational initiation; P:melanocyte differentiation; P:negative regulation of Arp2/3 complex-mediated actin nucleation; P:actin filament debranching; F:RNA helicase activity; F:translation initiation factor activity; F:actin binding; F:ATP binding; F:Arp2/3 complex binding	EC:3.6.1; EC:3.6.4.13; EC:3.6; EC:3; EC:3.6.1.15	Acting on acid anhydrides; RNA helicase; Acting on acid anhydrides; Hydrolases; Nucleoside-triphosphate phosphatase	IPR032675 (G3DSA:3.80.10.GENE3D); PF14580 (PFAM); mobidb-lite (MOBIDB_LITE); mobidb-lite (MOBIDB_LITE); PTHR10552:SF7 (PANTHER); PTHR10552 (PANTHER); IPR032675 (SUPERFAMILY)	no GO terms	no GO terms
ci|000000334|proj|Sample_C_D|2	---NA---	44.2069	-0.470801	-1.38588	0.178268	0.75637		[INTERPRO, NO-BLAST]	673									no IPS match	no IPS match	no IPS match
ci|000000335|proj|Sample_C_D|2	XP_033745086.1 LOW QUALITY PROTEIN: LLGL scribble cell polarity complex component 2-like [Pecten maximus]	36.3451	0.713062	1.63928	0.241417	0.809904	PF00400.27:WD40//PF07569.6:Hira//PF08366.8:LLGL//PF08596.5:Lgl_C//PF14655.1:RAB3GAP2_N//PF14779.1:BBS1	[INTERPRO, BLASTED, MAPPED, ANNOTATED]	6142	20	0	63.92	78	P:GO:0000132; P:GO:0001738; P:GO:0006469; P:GO:0006893; P:GO:0007179; P:GO:0007314; P:GO:0007391; P:GO:0007406; P:GO:0007409; P:GO:0007420; P:GO:0008360; P:GO:0009725; P:GO:0010719; P:GO:0016082; P:GO:0016325; P:GO:0016332; P:GO:0016334; P:GO:0016336; P:GO:0017156; P:GO:0017157; P:GO:0019991; P:GO:0030336; P:GO:0030866; P:GO:0031581; P:GO:0032878; P:GO:0035072; P:GO:0035090; P:GO:0035212; P:GO:00…	P:establishment of mitotic spindle orientation; P:morphogenesis of a polarized epithelium; P:negative regulation of protein kinase activity; P:Golgi to plasma membrane transport; P:transforming growth factor beta receptor signaling pathway; P:oocyte anterior/posterior axis specification; P:dorsal closure; P:negative regulation of neuroblast proliferation; P:axonogenesis; P:brain development; P:re…			IPR000664 (PRINTS); IPR001680 (SMART); IPR013577 (PFAM); IPR015943 (G3DSA:2.130.10.GENE3D); IPR001680 (PFAM); IPR015943 (G3DSA:2.130.10.GENE3D); IPR015943 (G3DSA:2.130.10.GENE3D); mobidb-lite (MOBIDB_LITE); mobidb-lite (MOBIDB_LITE); PTHR10241:SF21 (PANTHER); PTHR10241 (PANTHER); IPR019775 (PROSITE_PATTERNS); IPR019775 (PROSITE_PATTERNS); IPR036322 (SUPERFAMILY); IPR036322 (SUPERFAMILY)	F:GO:0005515	F:protein binding
ci|000000336|proj|Sample_C_D|2	XP_033732326.1 L-proline trans-4-hydroxylase-like [Pecten maximus]	16.1217	0.283214	1.2169	0.604872	0.948581	PF05721.8:PhyH	[INTERPRO, BLASTED, MAPPED, ANNOTATED]	2187	20	8.27016e-138	77.14	5	P:GO:0006468; F:GO:0004674; F:GO:0005524; F:GO:0008484; C:GO:0016021	P:protein phosphorylation; F:protein serine/threonine kinase activity; F:ATP binding; F:sulfuric ester hydrolase activity; C:integral component of membrane	EC:2.7.1; EC:2.7.11; EC:3.1.6; EC:3.1; EC:2.7; EC:2; EC:3	Transferring phosphorus-containing groups; Transferring phosphorus-containing groups; Acting on ester bonds; Acting on ester bonds; Transferring phosphorus-containing groups; Transferases; Hydrolases	IPR008775 (PFAM); G3DSA:2.60.120.620 (GENE3D); PTHR20883 (PANTHER); PTHR20883:SF10 (PANTHER); SSF51197 (SUPERFAMILY)	no GO terms	no GO terms
ci|000000338|proj|Sample_C_D|2	XP_033764093.1 protein SCO1 homolog, mitochondrial-like [Pecten maximus]	73.4728	-0.0868972	-1.06208	0.781352	0.976642	PF00578.16:AhpC-TSA//PF02630.9:SCO1-SenC//PF13905.1:Thioredoxin_8	[INTERPRO, BLASTED, MAPPED, ANNOTATED]	1551	20	0	65.37	17	P:GO:0006807; P:GO:0008535; P:GO:0022900; P:GO:0043170; P:GO:0044237; P:GO:0044238; P:GO:1902600; P:GO:2001171; F:GO:0003723; F:GO:0004129; F:GO:0016531; F:GO:0016787; C:GO:0005739; C:GO:0110165	P:nitrogen compound metabolic process; P:respiratory chain complex IV assembly; P:electron transport chain; P:macromolecule metabolic process; P:cellular metabolic process; P:primary metabolic process; P:proton transmembrane transport; P:positive regulation of ATP biosynthetic process; F:RNA binding; F:cytochrome-c oxidase activity; F:copper chaperone activity; F:hydrolase activity; C:mitochondri…	EC:1; EC:1.9.3; EC:3; EC:1.9; EC:7.1.1.9; EC:7	Oxidoreductases; Acting on a heme group of donors; Hydrolases; Acting on a heme group of donors; Cytochrome-c oxidase; Translocases	IPR003782 (PFAM); G3DSA:3.40.30.10 (GENE3D); IPR003782 (PANTHER); PTHR12151:SF4 (PANTHER); CYTOPLASMIC_DOMAIN (PHOBIUS); TRANSMEMBRANE (PHOBIUS); NON_CYTOPLASMIC_DOMAIN (PHOBIUS); IPR003782 (CDD); IPR036249 (SUPERFAMILY); TMhelix (TMHMM)	no GO terms	no GO terms
ci|000000339|proj|Sample_C_D|2	XP_033734302.1 nephrocystin-1-like isoform X3 [Pecten maximus]	112.668	-0.35447	-1.27852	0.247473	0.8142		[INTERPRO, BLASTED, MAPPED, ANNOTATED]	2372	17	0	81.73	23	P:GO:0007588; P:GO:0007632; P:GO:0008340; P:GO:0023041; P:GO:0030036; P:GO:0034606; P:GO:0034607; P:GO:0034613; P:GO:0035845; P:GO:0048515; P:GO:0060041; P:GO:0097711; P:GO:0098609; P:GO:1903348; P:GO:1905515; F:GO:0005198; C:GO:0005829; C:GO:0005923; C:GO:0016020; C:GO:0031514; C:GO:0032391; C:GO:0036064; C:GO:0097546	P:excretion; P:visual behavior; P:determination of adult lifespan; P:neuronal signal transduction; P:actin cytoskeleton organization; P:response to hermaphrodite contact; P:turning behavior involved in mating; P:cellular protein localization; P:photoreceptor cell outer segment organization; P:spermatid differentiation; P:retina development in camera-type eye; P:ciliary basal body-plasma membrane …			PTHR15176 (PANTHER)	no GO terms	no GO terms
ci|000000340|proj|Sample_C_D|2	---NA---	164.391	-0.204075	-1.15195	0.712938	0.967823		[INTERPRO, NO-BLAST]	5249									no IPS match	no IPS match	no IPS match
ci|000000341|proj|Sample_C_D|2	XP_033757637.1 uncharacterized protein LOC117340002 [Pecten maximus]	414.991	-0.255224	-1.19352	0.503749	0.926423	PF01841.14:Transglut_core	[INTERPRO, BLASTED, MAPPED]	5247	20	0	77.03	84	P:GO:0001525; P:GO:0001955; P:GO:0003245; P:GO:0003376; P:GO:0006412; P:GO:0006414; P:GO:0006754; P:GO:0006811; P:GO:0006814; P:GO:0006935; P:GO:0007165; P:GO:0007186; P:GO:0007189; P:GO:0007193; P:GO:0007275; P:GO:0007420; P:GO:0008284; P:GO:0009617; P:GO:0009952; P:GO:0015721; P:GO:0015986; P:GO:0016477; P:GO:0019222; P:GO:0019226; P:GO:0019630; P:GO:0030032; P:GO:0030155; P:GO:0030182; P:GO:00…	P:angiogenesis; P:blood vessel maturation; P:cardiac muscle tissue growth involved in heart morphogenesis; P:sphingosine-1-phosphate receptor signaling pathway; P:translation; P:translational elongation; P:ATP biosynthetic process; P:ion transport; P:sodium ion transport; P:chemotaxis; P:signal transduction; P:G protein-coupled receptor signaling pathway; P:adenylate cyclase-activating G protein-…			IPR002931 (SMART); IPR002931 (PFAM); mobidb-lite (MOBIDB_LITE); PTHR11039:SF50 (PANTHER); PTHR11039 (PANTHER); SSF54001 (SUPERFAMILY); SSF54001 (SUPERFAMILY)	no GO terms	no GO terms
ci|000000342|proj|Sample_C_D|2	XP_033749575.1 peptidyl-prolyl cis-trans isomerase-like [Pecten maximus]	45.0975	-1.11023	-2.15879	0.0960777	0.639062	PF00160.16:Pro_isomerase	[INTERPRO, BLASTED, MAPPED, ANNOTATED]	1886	20	1.79817e-119	71.74	2	P:GO:0000413; F:GO:0003755	P:protein peptidyl-prolyl isomerization; F:peptidyl-prolyl cis-trans isomerase activity	EC:5.2.1.8; EC:5.2; EC:5	Peptidylprolyl isomerase; Cis-trans-isomerases; Isomerases	IPR002130 (PRINTS); IPR024936 (PIRSF); IPR002130 (PFAM); IPR029000 (G3DSA:2.40.100.GENE3D); IPR024936 (PANTHER); PTHR11071:SF267 (PANTHER); IPR002130 (PROSITE_PROFILES); IPR029000 (SUPERFAMILY)	P:GO:0000413; F:GO:0003755	P:protein peptidyl-prolyl isomerization; F:peptidyl-prolyl cis-trans isomerase activity
ci|000000343|proj|Sample_C_D|2	XP_033758667.1 LOW QUALITY PROTEIN: POU domain protein 2-like [Pecten maximus]	79.1814	0.846542	1.79819	0.0104001	0.269441	PF00046.24:Homeobox//PF00157.12:Pou	[INTERPRO, BLASTED, MAPPED, ANNOTATED]	2170	20	0	82.87	17	P:GO:0002809; P:GO:0006355; P:GO:0007389; P:GO:0007398; P:GO:0007402; P:GO:0007419; P:GO:0014019; P:GO:0036022; P:GO:0043901; P:GO:0045944; P:GO:0048813; P:GO:0070868; F:GO:0000976; F:GO:0001228; F:GO:0003700; F:GO:0043565; C:GO:0005634	P:negative regulation of antibacterial peptide biosynthetic process; P:regulation of transcription, DNA-templated; P:pattern specification process; P:ectoderm development; P:ganglion mother cell fate determination; P:ventral cord development; P:neuroblast development; P:limb joint morphogenesis; P:negative regulation of multi-organism process; P:positive regulation of transcription by RNA polymer…			Coil (COILS); IPR013847 (PRINTS); IPR001356 (SMART); IPR000327 (SMART); IPR001356 (PFAM); IPR000327 (PFAM); G3DSA:1.10.260.40 (GENE3D); G3DSA:1.10.10.60 (GENE3D); mobidb-lite (MOBIDB_LITE); mobidb-lite (MOBIDB_LITE); mobidb-lite (MOBIDB_LITE); PTHR11636 (PANTHER); PTHR11636:SF76 (PANTHER); IPR000327 (PROSITE_PATTERNS); IPR017970 (PROSITE_PATTERNS); IPR000327 (PROSITE_PATTERNS); IPR001356 (PROSITE…	P:GO:0006355; F:GO:0003677; F:GO:0003700; F:GO:0043565	P:regulation of transcription, DNA-templated; F:DNA binding; F:DNA-binding transcription factor activity; F:sequence-specific DNA binding
ci|000000344|proj|Sample_C_D|2	---NA---	175.704	-0.179548	-1.13253	0.411768	0.896244		[INTERPRO, NO-BLAST]	3771									no IPS match	no IPS match	no IPS match
ci|000000345|proj|Sample_C_D|2	---NA---	29.2726	-0.423592	-1.34126	0.14077	0.712961		[INTERPRO, NO-BLAST]	1110									TRANSMEMBRANE (PHOBIUS); NON_CYTOPLASMIC_DOMAIN (PHOBIUS); CYTOPLASMIC_DOMAIN (PHOBIUS); TMhelix (TMHMM)	no GO terms	no GO terms
ci|000000346|proj|Sample_C_D|2	XP_033742459.1 LOW QUALITY PROTEIN: periodic tryptophan protein 2 homolog [Pecten maximus]	453.295	-0.218538	-1.16355	0.165828	0.7429	PF00400.27:WD40//PF04003.7:Utp12//PF07676.7:PD40//PF08662.6:eIF2A	[INTERPRO, BLASTED, MAPPED, ANNOTATED]	3058	20	0	67.38	8	P:GO:0000028; P:GO:0000462; F:GO:0005515; F:GO:0030515; C:GO:0005654; C:GO:0032040; C:GO:0034388	P:ribosomal small subunit assembly; P:maturation of SSU-rRNA from tricistronic rRNA transcript (SSU-rRNA, 5.8S rRNA, LSU-rRNA); F:protein binding; F:snoRNA binding; C:nucleoplasm; C:small-subunit processome; C:Pwp2p-containing subcomplex of 90S preribosome			IPR001680 (SMART); IPR011042 (G3DSA:2.120.10.GENE3D); G3DSA:1.10.10.670 (GENE3D); IPR015943 (G3DSA:2.130.10.GENE3D); IPR001680 (PFAM); IPR015943 (G3DSA:2.130.10.GENE3D); IPR007148 (PFAM); IPR015943 (G3DSA:2.130.10.GENE3D); mobidb-lite (MOBIDB_LITE); mobidb-lite (MOBIDB_LITE); IPR027145 (PANTHER); IPR019775 (PROSITE_PATTERNS); IPR019775 (PROSITE_PATTERNS); IPR001680 (PROSITE_PROFILES); IPR001680 (…	F:GO:0005515	F:protein binding
ci|000000347|proj|Sample_C_D|2	---NA---	247.774	0.0102271	1.00711	0.96011	0.99722		[INTERPRO, NO-BLAST]	3060									TRANSMEMBRANE (PHOBIUS); CYTOPLASMIC_DOMAIN (PHOBIUS); NON_CYTOPLASMIC_DOMAIN (PHOBIUS); TMhelix (TMHMM)	no GO terms	no GO terms
ci|000000348|proj|Sample_C_D|2	XP_033760813.1 uncharacterized protein LOC117342707 isoform X2 [Pecten maximus]	148.759	-0.0863748	-1.0617	0.810748	0.980516	PF00018.23:SH3_1//PF00169.24:PH//PF00621.15:RhoGEF//PF07653.12:SH3_2//PF14604.1:SH3_9	[INTERPRO, BLASTED, MAPPED, ANNOTATED]	5584	20	0	80.34	225	P:GO:0002100; P:GO:0006032; P:GO:0006164; P:GO:0006226; P:GO:0006231; P:GO:0006235; P:GO:0006269; P:GO:0006270; P:GO:0006281; P:GO:0006308; P:GO:0006310; P:GO:0006323; P:GO:0006397; P:GO:0006413; P:GO:0006414; P:GO:0006470; P:GO:0006508; P:GO:0007186; P:GO:0007370; P:GO:0009116; P:GO:0009234; P:GO:0009253; P:GO:0009307; P:GO:0015074; P:GO:0016310; P:GO:0016567; P:GO:0016998; P:GO:0019064; P:GO:00…	P:tRNA wobble adenosine to inosine editing; P:chitin catabolic process; P:purine nucleotide biosynthetic process; P:dUMP biosynthetic process; P:dTMP biosynthetic process; P:dTTP biosynthetic process; P:DNA replication, synthesis of RNA primer; P:DNA replication initiation; P:DNA repair; P:DNA catabolic process; P:DNA recombination; P:DNA packaging; P:mRNA processing; P:translational initiation; …	EC:3.5.4.12; EC:3.1.11; EC:3.1.15; EC:2.1; EC:3.6.1.23; EC:2.5; EC:3.6.4.12; EC:2.7; EC:6.3; EC:2.1.1.72; EC:3.5.1.28; EC:3.2.1.129; EC:6.5; EC:3.1.11.6; EC:2.1.1.148; EC:3.2.1.14; EC:2.7.7.7; EC:2.7.7.6; EC:3.2.1.17; EC:2.5.1.120; EC:3.1.1; EC:3.1.3; EC:1.8; EC:2.7.7; EC:3.6.1.15; EC:3.5.1; EC:3.5.4; EC:1; EC:2; EC:3; EC:1.17.4.1; EC:1.17.4.2; EC:6; EC:3.5.4.4; EC:2.1.1.37; EC:6.3.4.4; EC:3.6.1.…	dCMP deaminase; Acting on ester bonds; Acting on ester bonds; Transferring one-carbon groups; dUTP diphosphatase; Transferring alkyl or aryl groups, other than methyl groups; DNA helicase; Transferring phosphorus-containing groups; Forming carbon-nitrogen bonds; Site-specific DNA-methyltransferase (adenine-specific); N-acetylmuramoyl-L-alanine amidase; Endo-alpha-sialidase; Forming phosphoric est…	Coil (COILS); IPR001452 (SMART); IPR000219 (SMART); IPR001849 (SMART); IPR000219 (PFAM); IPR001849 (PFAM); IPR001452 (PFAM); IPR035899 (G3DSA:1.20.900.GENE3D); G3DSA:2.30.30.40 (GENE3D); IPR011993 (G3DSA:2.30.29.GENE3D); mobidb-lite (MOBIDB_LITE); mobidb-lite (MOBIDB_LITE); mobidb-lite (MOBIDB_LITE); mobidb-lite (MOBIDB_LITE); mobidb-lite (MOBIDB_LITE); mobidb-lite (MOBIDB_LITE); PTHR22826:SF103 …	P:GO:0035023; P:GO:0035556; F:GO:0005085; F:GO:0005085; F:GO:0005515	P:regulation of Rho protein signal transduction; P:intracellular signal transduction; F:guanyl-nucleotide exchange factor activity; F:guanyl-nucleotide exchange factor activity; F:protein binding
ci|000000349|proj|Sample_C_D|2	XP_033756972.1 solute carrier family 23 member 2-like [Pecten maximus]	348.287	0.343777	1.26907	0.449826	0.910226	PF00860.15:Xan_ur_permease	[INTERPRO, BLASTED, MAPPED, ANNOTATED]	2580	20	0	69.99	6	P:GO:0055085; F:GO:0005488; F:GO:0017111; F:GO:0022857; C:GO:0005622; C:GO:0016020	P:transmembrane transport; F:binding; F:nucleoside-triphosphatase activity; F:transmembrane transporter activity; C:intracellular anatomical structure; C:membrane	EC:3.6.1; EC:3.6; EC:3; EC:7; EC:3.6.1.15	Acting on acid anhydrides; Acting on acid anhydrides; Hydrolases; Translocases; Nucleoside-triphosphate phosphatase	IPR006043 (PFAM); mobidb-lite (MOBIDB_LITE); PTHR11119:SF56 (PANTHER); PTHR11119 (PANTHER); IPR006042 (PROSITE_PATTERNS); TRANSMEMBRANE (PHOBIUS); TRANSMEMBRANE (PHOBIUS); NON_CYTOPLASMIC_DOMAIN (PHOBIUS); CYTOPLASMIC_DOMAIN (PHOBIUS); NON_CYTOPLASMIC_DOMAIN (PHOBIUS); TRANSMEMBRANE (PHOBIUS); TRANSMEMBRANE (PHOBIUS); NON_CYTOPLASMIC_DOMAIN (PHOBIUS); TRANSMEMBRANE (PHOBIUS); CYTOPLASMIC_DOMAIN (…	P:GO:0055085; F:GO:0005215; F:GO:0022857; C:GO:0016020	P:transmembrane transport; F:transporter activity; F:transmembrane transporter activity; C:membrane
ci|000000350|proj|Sample_C_D|2	XP_033756343.1 melanotransferrin-like isoform X1 [Pecten maximus]	43.1771	-0.0532563	-1.0376	0.936769	0.995315	PF00405.12:Transferrin//PF12974.2:Phosphonate-bd	[INTERPRO, BLASTED, MAPPED, ANNOTATED]	3080	20	0	54.57	54	P:GO:0002227; P:GO:0006826; P:GO:0010756; P:GO:0019731; P:GO:0019732; P:GO:0019991; P:GO:0031640; P:GO:0031665; P:GO:0032147; P:GO:0032680; P:GO:0032780; P:GO:0033690; P:GO:0034145; P:GO:0043066; P:GO:0043123; P:GO:0043687; P:GO:0044364; P:GO:0044793; P:GO:0045071; P:GO:0045089; P:GO:0045669; P:GO:0050829; P:GO:0051092; P:GO:0051129; P:GO:0051673; P:GO:0060349; P:GO:0061844; P:GO:0071902; P:GO:00…	P:innate immune response in mucosa; P:iron ion transport; P:positive regulation of plasminogen activation; P:antibacterial humoral response; P:antifungal humoral response; P:septate junction assembly; P:killing of cells of other organism; P:negative regulation of lipopolysaccharide-mediated signaling pathway; P:activation of protein kinase activity; P:regulation of tumor necrosis factor productio…	EC:3.4; EC:3	Acting on peptide bonds (peptidases); Hydrolases	IPR001156 (PRINTS); IPR001156 (SMART); G3DSA:3.40.190.10 (GENE3D); G3DSA:3.40.190.10 (GENE3D); G3DSA:3.40.190.10 (GENE3D); G3DSA:3.40.190.10 (GENE3D); IPR016357 (PIRSF); IPR001156 (PFAM); PTHR11485 (PANTHER); PTHR11485 (PANTHER); PTHR11485 (PANTHER); PTHR11485:SF29 (PANTHER); PTHR11485:SF29 (PANTHER); PTHR11485:SF29 (PANTHER); PTHR11485:SF29 (PANTHER); IPR018195 (PROSITE_PATTERNS); CYTOPLASMIC_DO…	C:GO:0005576; C:GO:0005615	C:extracellular region; C:extracellular space
ci|000000351|proj|Sample_C_D|2	---NA---	24.4142	0.475033	1.38995	0.313746	0.853348		[INTERPRO, NO-BLAST]	1273									TRANSMEMBRANE (PHOBIUS); NON_CYTOPLASMIC_DOMAIN (PHOBIUS); CYTOPLASMIC_DOMAIN (PHOBIUS); TMhelix (TMHMM)	no GO terms	no GO terms
ci|000000353|proj|Sample_C_D|2	XP_033754776.1 protocadherin Fat 4-like [Pecten maximus]	166.699	-0.127144	-1.09213	0.811524	0.980574	PF00028.12:Cadherin	[INTERPRO, BLASTED, MAPPED, ANNOTATED]	3532	20	0	48.41	21	P:GO:0001658; P:GO:0001736; P:GO:0003007; P:GO:0007009; P:GO:0007156; P:GO:0007157; P:GO:0007219; P:GO:0008543; P:GO:0021987; P:GO:0035329; P:GO:0043931; P:GO:0048565; P:GO:0060122; P:GO:0072137; P:GO:0072307; F:GO:0005509; C:GO:0005886; C:GO:0045177	P:branching involved in ureteric bud morphogenesis; P:establishment of planar polarity; P:heart morphogenesis; P:plasma membrane organization; P:homophilic cell adhesion via plasma membrane adhesion molecules; P:heterophilic cell-cell adhesion via plasma membrane cell adhesion molecules; P:Notch signaling pathway; P:fibroblast growth factor receptor signaling pathway; P:cerebral cortex developmen…			IPR002126 (PRINTS); IPR002126 (SMART); IPR002126 (PFAM); G3DSA:2.60.40.60 (GENE3D); G3DSA:2.60.40.60 (GENE3D); G3DSA:2.60.350.10 (GENE3D); G3DSA:2.60.40.60 (GENE3D); PTHR43956 (PANTHER); IPR020894 (PROSITE_PATTERNS); IPR020894 (PROSITE_PATTERNS); IPR020894 (PROSITE_PATTERNS); IPR020894 (PROSITE_PATTERNS); PS50268 (PROSITE_PROFILES); PS50268 (PROSITE_PROFILES); PS50268 (PROSITE_PROFILES); PS50268 …	P:GO:0007155; P:GO:0007156; F:GO:0005509; C:GO:0005886; C:GO:0016020	P:cell adhesion; P:homophilic cell adhesion via plasma membrane adhesion molecules; F:calcium ion binding; C:plasma membrane; C:membrane
ci|000000354|proj|Sample_C_D|2	---NA---	25.086	-0.438582	-1.35527	0.373249	0.88059		[INTERPRO, NO-BLAST]	581									TMhelix (TMHMM)	no GO terms	no GO terms
ci|000000355|proj|Sample_C_D|2	uncharacterized protein LOC110450021 [Mizuhopecten yessoensis]	33.1295	-0.53957	-1.45354	0.214015	0.792199		[INTERPRO, BLASTED, MAPPED]	1799	20	1.65853e-48	48.92	57	P:GO:0000413; P:GO:0005975; P:GO:0006355; P:GO:0006457; P:GO:0006470; P:GO:0006544; P:GO:0006563; P:GO:0006565; P:GO:0006730; P:GO:0009113; P:GO:0016310; P:GO:0017148; P:GO:0019264; P:GO:0035999; P:GO:0042732; P:GO:0046653; P:GO:0046655; P:GO:0046835; P:GO:0051289; P:GO:0051301; P:GO:1904482; F:GO:0000166; F:GO:0000287; F:GO:0000900; F:GO:0003677; F:GO:0003700; F:GO:0003755; F:GO:0003779; F:GO:00…	P:protein peptidyl-prolyl isomerization; P:carbohydrate metabolic process; P:regulation of transcription, DNA-templated; P:protein folding; P:protein dephosphorylation; P:glycine metabolic process; P:L-serine metabolic process; P:L-serine catabolic process; P:one-carbon metabolic process; P:purine nucleobase biosynthetic process; P:phosphorylation; P:negative regulation of translation; P:glycine …			IPR011042 (G3DSA:2.120.10.GENE3D); SSF63829 (SUPERFAMILY)	no GO terms	no GO terms
ci|000000356|proj|Sample_C_D|2	---NA---	67.2282	0.282655	1.21643	0.65903	0.95929		[INTERPRO, NO-BLAST]	2223									no IPS match	no IPS match	no IPS match
ci|000000357|proj|Sample_C_D|2	---NA---	300.473	-0.0737743	-1.05247	0.75228	0.973106		[INTERPRO, NO-BLAST]	830									no IPS match	no IPS match	no IPS match
ci|000000359|proj|Sample_C_D|2	429182Q9DSN8.2 RecName: Full=Structural polyprotein; Contains: RecName: Full=Protein VP1; AltName: Full=Virion protein 2; Contains: RecName: Full=Protein VP4; AltName: Full=Virion protein 4; Contains: RecName: Full=Protein VP2; AltName: Full=Virion protein 3; Contains: RecName: Full=Protein VP3; AltName: Full=Virion protein 1 [Acute bee paralysis virus strain Rothamsted]	32.9298	-0.071551	-1.05085	0.866177	0.987952	PF00680.15:RdRP_1	[INTERPRO, BLASTED, ANNOTATED]	1472	1	2.48055e-06	42.93	3	P:GO:0006351; F:GO:0003723; F:GO:0003968	P:transcription, DNA-templated; F:RNA binding; F:RNA-directed 5'-3' RNA polymerase activity	EC:2.7; EC:2; EC:2.7.7.48; EC:2.7.7	Transferring phosphorus-containing groups; Transferases; RNA-directed RNA polymerase; Transferring phosphorus-containing groups	G3DSA:2.60.120.20 (GENE3D); G3DSA:1.20.960.20 (GENE3D); IPR001205 (PFAM); mobidb-lite (MOBIDB_LITE); SSF56672 (SUPERFAMILY); SSF88633 (SUPERFAMILY)	P:GO:0006351; F:GO:0003723; F:GO:0003968	P:transcription, DNA-templated; F:RNA binding; F:RNA-directed 5'-3' RNA polymerase activity
ci|000000362|proj|Sample_C_D|2	---NA---	9.65785	0.339169	1.26503	0.590146	0.945878		[INTERPRO, NO-BLAST]	1420									Coil (COILS); Coil (COILS)	no GO terms	no GO terms
ci|000000363|proj|Sample_C_D|2	XP_033727702.1 uncharacterized protein LOC117317000 [Pecten maximus]	31.5086	-0.470969	-1.38604	0.436643	0.906275		[INTERPRO, BLASTED]	2994	1	6.57351e-07	80						SIGNAL_PEPTIDE_H_REGION (PHOBIUS); SIGNAL_PEPTIDE (PHOBIUS); SIGNAL_PEPTIDE_C_REGION (PHOBIUS); SIGNAL_PEPTIDE_N_REGION (PHOBIUS); NON_CYTOPLASMIC_DOMAIN (PHOBIUS)	no GO terms	no GO terms
ci|000000365|proj|Sample_C_D|2	---NA---	33.6001	-1.24268	-2.36638	0.0172612	0.338558		[INTERPRO, NO-BLAST]	1973									CYTOPLASMIC_DOMAIN (PHOBIUS); TRANSMEMBRANE (PHOBIUS); CYTOPLASMIC_DOMAIN (PHOBIUS); TRANSMEMBRANE (PHOBIUS); NON_CYTOPLASMIC_DOMAIN (PHOBIUS); TMhelix (TMHMM); TMhelix (TMHMM)	no GO terms	no GO terms
ci|000000366|proj|Sample_C_D|2	XP_033734883.1 pinin-like [Pecten maximus]	90.6651	0.0225029	1.01572	0.925905	0.995074	PF04696.8:Pinin_SDK_memA//PF04697.8:Pinin_SDK_N//PF10174.4:Cast	[INTERPRO, BLASTED, ANNOTATED]	1929	9	0	66.37	4	P:GO:0000398; P:GO:0007155; C:GO:0005911; C:GO:0035145	P:mRNA splicing, via spliceosome; P:cell adhesion; C:cell-cell junction; C:exon-exon junction complex			Coil (COILS); Coil (COILS); Coil (COILS); Coil (COILS); IPR006787 (PFAM); IPR006786 (PFAM); mobidb-lite (MOBIDB_LITE); mobidb-lite (MOBIDB_LITE); mobidb-lite (MOBIDB_LITE); IPR006787 (PRODOM)	no GO terms	no GO terms
ci|000000367|proj|Sample_C_D|2	---NA---	115.956	-0.711327	-1.63731	0.152756	0.729815		[INTERPRO, NO-BLAST]	733									no IPS match	no IPS match	no IPS match
ci|000000369|proj|Sample_C_D|2	XP_033738693.1 intraflagellar transport protein 172 homolog [Pecten maximus]	126.811	-0.469646	-1.38477	0.086735	0.617822	PF00637.15:Clathrin//PF04097.9:Nic96//PF07719.12:TPR_2//PF12931.2:Sec16_C//PF13176.1:TPR_7//PF13424.1:TPR_12//PF13428.1:TPR_14//PF14938.1:SNAP	[INTERPRO, BLASTED, MAPPED, ANNOTATED]	3618	10	0	79.91	47	P:GO:0000122; P:GO:0001843; P:GO:0001947; P:GO:0006182; P:GO:0007219; P:GO:0007420; P:GO:0008544; P:GO:0009953; P:GO:0016485; P:GO:0021522; P:GO:0031122; P:GO:0032006; P:GO:0035556; P:GO:0035735; P:GO:0043053; P:GO:0045494; P:GO:0045880; P:GO:0048793; P:GO:0050680; P:GO:0060021; P:GO:0060041; P:GO:0060173; P:GO:0060348; P:GO:0061525; P:GO:0070986; P:GO:1905515; F:GO:0004383; F:GO:0005515; F:GO:00…	P:negative regulation of transcription by RNA polymerase II; P:neural tube closure; P:heart looping; P:cGMP biosynthetic process; P:Notch signaling pathway; P:brain development; P:epidermis development; P:dorsal/ventral pattern formation; P:protein processing; P:spinal cord motor neuron differentiation; P:cytoplasmic microtubule organization; P:regulation of TOR signaling; P:intracellular signal …	EC:4; EC:4.6; EC:4.6.1.2	Lyases; Phosphorus-oxygen lyases; Guanylate cyclase	IPR011990 (G3DSA:1.25.40.GENE3D); IPR011990 (G3DSA:1.25.40.GENE3D); IPR011990 (G3DSA:1.25.40.GENE3D); PTHR15722 (PANTHER); PTHR15722:SF2 (PANTHER); IPR011990 (SUPERFAMILY)	F:GO:0005515	F:protein binding
ci|000000371|proj|Sample_C_D|2	XP_033756672.1 uncharacterized protein LOC117339274 [Pecten maximus]	36.4463	-0.265176	-1.20178	0.698678	0.966071		[INTERPRO, BLASTED]	1432	4	8.25784e-11	100						no IPS match	no IPS match	no IPS match
ci|000000372|proj|Sample_C_D|2	---NA---	66.6448	-0.1933	-1.14338	0.69155	0.964291		[INTERPRO, NO-BLAST]	547									no IPS match	no IPS match	no IPS match
ci|000000373|proj|Sample_C_D|2	rRNA 2'-O-methyltransferase fibrillarin-like [Mizuhopecten yessoensis]	59.666	0.195724	1.1453	0.759511	0.973485	PF01269.12:Fibrillarin	[INTERPRO, BLASTED, MAPPED, ANNOTATED]	3441	20	1.22737e-78	86.3	16	P:GO:0000494; P:GO:0006364; P:GO:0008033; P:GO:0031167; P:GO:1990258; F:GO:0003723; F:GO:0008168; F:GO:0008649; F:GO:1990259; C:GO:0001651; C:GO:0015030; C:GO:0030532; C:GO:0031428; C:GO:0032040	P:box C/D RNA 3'-end processing; P:rRNA processing; P:tRNA processing; P:rRNA methylation; P:histone glutamine methylation; F:RNA binding; F:methyltransferase activity; F:rRNA methyltransferase activity; F:histone-glutamine methyltransferase activity; C:dense fibrillar component; C:Cajal body; C:small nuclear ribonucleoprotein complex; C:box C/D RNP complex; C:small-subunit processome	EC:2.1; EC:2; EC:2.1.1	Transferring one-carbon groups; Transferases; Transferring one-carbon groups	IPR000692 (PRINTS); IPR000692 (SMART); G3DSA:3.40.50.150 (GENE3D); G3DSA:3.30.200.20 (GENE3D); IPR000692 (PFAM); PTHR10335:SF6 (PANTHER); PTHR10335 (PANTHER); IPR020813 (PROSITE_PATTERNS); IPR029063 (SUPERFAMILY)	P:GO:0006364; P:GO:0008033; F:GO:0003723; F:GO:0008168	P:rRNA processing; P:tRNA processing; F:RNA binding; F:methyltransferase activity
ci|000000374|proj|Sample_C_D|2	---NA---	162.827	0.000361232	1.00025	0.998734	0.999952		[INTERPRO, NO-BLAST]	1434									no IPS match	no IPS match	no IPS match
ci|000000375|proj|Sample_C_D|2	XP_033737166.1 p21-activated protein kinase-interacting protein 1-like [Pecten maximus]	174.447	-0.135213	-1.09826	0.669068	0.961179	PF00400.27:WD40//PF04053.9:Coatomer_WDAD//PF11715.3:Nup160//PF14783.1:BBS2_Mid	[INTERPRO, BLASTED, MAPPED, ANNOTATED]	1564	20	0	56.66	6	P:GO:0006364; P:GO:0008283; P:GO:0042273; F:GO:0005515; C:GO:0005730	P:rRNA processing; P:cell population proliferation; P:ribosomal large subunit biogenesis; F:protein binding; C:nucleolus			Coil (COILS); Coil (COILS); IPR001680 (SMART); IPR001680 (PFAM); G3DSA:1.10.10.670 (GENE3D); IPR011042 (G3DSA:2.120.10.GENE3D); G3DSA:2.80.10.50 (GENE3D); IPR015943 (G3DSA:2.130.10.GENE3D); PTHR44675 (PANTHER); IPR019775 (PROSITE_PATTERNS); IPR017986 (PROSITE_PROFILES); IPR001680 (PROSITE_PROFILES); IPR001680 (PROSITE_PROFILES); IPR036322 (SUPERFAMILY)	F:GO:0005515	F:protein binding
ci|000000376|proj|Sample_C_D|2	---NA---	65.6155	-0.203084	-1.15116	0.632805	0.954074		[INTERPRO, NO-BLAST]	801									NON_CYTOPLASMIC_DOMAIN (PHOBIUS); CYTOPLASMIC_DOMAIN (PHOBIUS); TRANSMEMBRANE (PHOBIUS)	no GO terms	no GO terms
ci|000000380|proj|Sample_C_D|2	XP_033742733.1 E3 ubiquitin-protein ligase TRIM71-like [Pecten maximus]	25.5718	-0.684907	-1.6076	0.199198	0.778183	PF00097.20:zf-C3HC4//PF00643.19:zf-B_box//PF01436.16:NHL//PF08450.7:SGL//PF13445.1:zf-RING_UBOX//PF13639.1:zf-RING_2//PF13920.1:zf-C3HC4_3//PF13923.1:zf-C3HC4_2//PF14634.1:zf-RING_5//PF15227.1:zf-C3HC4_4	[INTERPRO, BLASTED, MAPPED, ANNOTATED]	3992	20	0	54.96	4	P:GO:0009987; F:GO:0008270; C:GO:0005622; C:GO:0016020	P:cellular process; F:zinc ion binding; C:intracellular anatomical structure; C:membrane			Coil (COILS); IPR000315 (SMART); IPR001841 (SMART); IPR011042 (G3DSA:2.120.10.GENE3D); IPR013083 (G3DSA:3.30.40.GENE3D); IPR011042 (G3DSA:2.120.10.GENE3D); IPR000315 (PFAM); IPR018957 (PFAM); PTHR44635 (PANTHER); IPR017907 (PROSITE_PATTERNS); NON_CYTOPLASMIC_DOMAIN (PHOBIUS); SIGNAL_PEPTIDE (PHOBIUS); SIGNAL_PEPTIDE_H_REGION (PHOBIUS); SIGNAL_PEPTIDE_C_REGION (PHOBIUS); SIGNAL_PEPTIDE_N_REGION (P…	F:GO:0008270; F:GO:0046872; C:GO:0005622	F:zinc ion binding; F:metal ion binding; C:intracellular anatomical structure
ci|000000381|proj|Sample_C_D|2	XP_033740355.1 retinol dehydrogenase 14-like isoform X5 [Pecten maximus]	75.2036	-0.0102372	-1.00712	0.9782	0.997931		[INTERPRO, BLASTED, MAPPED]	1146	20	1.05664e-55	77.57	31	P:GO:0008652; P:GO:0009060; P:GO:0009082; P:GO:0009097; P:GO:0009099; P:GO:0009635; P:GO:0014070; P:GO:0033194; P:GO:0042493; P:GO:0055114; F:GO:0000287; F:GO:0003674; F:GO:0003824; F:GO:0003984; F:GO:0008137; F:GO:0016740; F:GO:0030976; F:GO:0046872; F:GO:0050660; C:GO:0005739; C:GO:0005743; C:GO:0005747; C:GO:0005948; C:GO:0009507; C:GO:0009536; C:GO:0016020; C:GO:0016021; C:GO:0030425; C:GO:00…	P:cellular amino acid biosynthetic process; P:aerobic respiration; P:branched-chain amino acid biosynthetic process; P:isoleucine biosynthetic process; P:valine biosynthetic process; P:response to herbicide; P:response to organic cyclic compound; P:response to hydroperoxide; P:response to drug; P:obsolete oxidation-reduction process; F:magnesium ion binding; F:molecular_function; F:catalytic acti…	EC:1.1.1.300	NADP-retinol dehydrogenase	no IPS match	no IPS match	no IPS match
ci|000000382|proj|Sample_C_D|2	XP_033747083.1 solute carrier family 28 member 3-like [Pecten maximus]	17.9613	-0.169817	-1.12492	0.720862	0.969107		[INTERPRO, BLASTED]	2993	1	5.45074e-48	89.83						NON_CYTOPLASMIC_DOMAIN (PHOBIUS); TRANSMEMBRANE (PHOBIUS); CYTOPLASMIC_DOMAIN (PHOBIUS); NON_CYTOPLASMIC_DOMAIN (PHOBIUS); TRANSMEMBRANE (PHOBIUS); TMhelix (TMHMM)	no GO terms	no GO terms
ci|000000383|proj|Sample_C_D|2	---NA---	97.1194	-0.266236	-1.20267	0.351028	0.872582		[INTERPRO, NO-BLAST]	1101									no IPS match	no IPS match	no IPS match
ci|000000384|proj|Sample_C_D|2	XP_033754709.1 LOW QUALITY PROTEIN: uncharacterized protein LOC117337721 [Pecten maximus]	113.503	0.525746	1.43968	0.28851	0.840248	PF01347.17:Vitellogenin_N//PF06448.6:DUF1081//PF09172.6:DUF1943//PF13646.1:HEAT_2	[INTERPRO, BLASTED, MAPPED, ANNOTATED]	11181	20	0	58.39	7	P:GO:0006869; P:GO:0007264; F:GO:0003924; F:GO:0005319; F:GO:0005525; F:GO:0019003; C:GO:0005886	P:lipid transport; P:small GTPase mediated signal transduction; F:GTPase activity; F:lipid transporter activity; F:GTP binding; F:GDP binding; C:plasma membrane	EC:3.6.1; EC:3.6; EC:3; EC:7; EC:3.6.1.15	Acting on acid anhydrides; Acting on acid anhydrides; Hydrolases; Translocases; Nucleoside-triphosphate phosphatase	Coil (COILS); IPR015255 (SMART); IPR015255 (PFAM); IPR009454 (PFAM); G3DSA:2.20.80.10 (GENE3D); PTHR23345 (PANTHER); IPR015819 (SUPERFAMILY)	P:GO:0006869; F:GO:0005319	P:lipid transport; F:lipid transporter activity
ci|000000385|proj|Sample_C_D|2	XP_033758481.1 multidrug resistance-associated protein 1-like [Pecten maximus]	13.0896	-0.163443	-1.11996	0.818232	0.981155	PF00005.22:ABC_tran//PF00664.18:ABC_membrane//PF02463.14:SMC_N//PF13191.1:AAA_16	[INTERPRO, BLASTED, MAPPED, ANNOTATED]	6949	20	0	77.5	6	P:GO:0055085; F:GO:0005524; F:GO:0008514; F:GO:0016887; F:GO:0042626; C:GO:0005887	P:transmembrane transport; F:ATP binding; F:organic anion transmembrane transporter activity; F:ATPase activity; F:ATPase-coupled transmembrane transporter activity; C:integral component of plasma membrane	EC:3.6.1; EC:3.6; EC:3; EC:7; EC:7.2.2; EC:3.6.1.15	Acting on acid anhydrides; Acting on acid anhydrides; Hydrolases; Translocases; Catalysing the translocation of inorganic cations; Nucleoside-triphosphate phosphatase	Coil (COILS); IPR003593 (SMART); G3DSA:3.40.50.300 (GENE3D); G3DSA:3.40.50.300 (GENE3D); IPR011527 (PFAM); IPR003439 (PFAM); IPR036640 (G3DSA:1.20.1560.GENE3D); mobidb-lite (MOBIDB_LITE); IPR030247 (PTHR24223:PANTHER); PTHR24223 (PANTHER); IPR017871 (PROSITE_PATTERNS); IPR017871 (PROSITE_PATTERNS); TRANSMEMBRANE (PHOBIUS); CYTOPLASMIC_DOMAIN (PHOBIUS); NON_CYTOPLASMIC_DOMAIN (PHOBIUS); NON_CYTOPL…	P:GO:0055085; F:GO:0005524; F:GO:0008514; F:GO:0016887; F:GO:0042626; C:GO:0005887; C:GO:0016021	P:transmembrane transport; F:ATP binding; F:organic anion transmembrane transporter activity; F:ATPase activity; F:ATPase-coupled transmembrane transporter activity; C:integral component of plasma membrane; C:integral component of membrane
ci|000000386|proj|Sample_C_D|2	XP_033748486.1 amine sulfotransferase-like [Pecten maximus]	33.2729	0.477718	1.39254	0.376518	0.882532	PF00685.22:Sulfotransfer_1	[INTERPRO, BLASTED, MAPPED, ANNOTATED]	548	20	4.76575e-95	80.92	17	P:GO:0002181; P:GO:0006400; P:GO:0007169; P:GO:0007275; P:GO:0018108; P:GO:0033674; F:GO:0003735; F:GO:0004674; F:GO:0004714; F:GO:0005524; F:GO:0008146; F:GO:0030295; F:GO:0043021; C:GO:0005634; C:GO:0005887; C:GO:0022625; C:GO:0043235	P:cytoplasmic translation; P:tRNA modification; P:transmembrane receptor protein tyrosine kinase signaling pathway; P:multicellular organism development; P:peptidyl-tyrosine phosphorylation; P:positive regulation of kinase activity; F:structural constituent of ribosome; F:protein serine/threonine kinase activity; F:transmembrane receptor protein tyrosine kinase activity; F:ATP binding; F:sulfotra…	EC:2.7.1; EC:2.7.10; EC:2.7.10.1; EC:2.7.11; EC:2.7; EC:2; EC:2.8.2; EC:2.8	Transferring phosphorus-containing groups; Transferring phosphorus-containing groups; Receptor protein-tyrosine kinase; Transferring phosphorus-containing groups; Transferring phosphorus-containing groups; Transferases; Transferring sulfur-containing groups; Transferring sulfur-containing groups	IPR000863 (PFAM); G3DSA:3.40.50.300 (GENE3D); PTHR11783 (PANTHER); IPR027417 (SUPERFAMILY)	F:GO:0008146	F:sulfotransferase activity
ci|000000387|proj|Sample_C_D|2	---NA---	18.0937	-0.234419	-1.17643	0.711476	0.967575		[INTERPRO, NO-BLAST]	602									no IPS match	no IPS match	no IPS match
ci|000000388|proj|Sample_C_D|2	XP_033758195.1 roundabout homolog 1-like, partial [Pecten maximus]	156.617	-0.409677	-1.32839	0.206681	0.785233		[INTERPRO, BLASTED, MAPPED, ANNOTATED]	4214	14	0	83.57	25	P:GO:0003151; P:GO:0007411; P:GO:0007432; P:GO:0007507; P:GO:0008045; P:GO:0008406; P:GO:0009649; P:GO:0016199; P:GO:0022409; P:GO:0035050; P:GO:0035385; P:GO:0046716; P:GO:0050773; P:GO:0070983; P:GO:0072499; P:GO:2000274; F:GO:0005515; F:GO:0008201; C:GO:0005887; C:GO:0030425; C:GO:0031982; C:GO:0043025; C:GO:0044295; C:GO:0071666	P:outflow tract morphogenesis; P:axon guidance; P:salivary gland boundary specification; P:heart development; P:motor neuron axon guidance; P:gonad development; P:entrainment of circadian clock; P:axon midline choice point recognition; P:positive regulation of cell-cell adhesion; P:embryonic heart tube development; P:Roundabout signaling pathway; P:muscle cell cellular homeostasis; P:regulation o…			mobidb-lite (MOBIDB_LITE); PTHR44096 (PANTHER); IPR032986 (PTHR44096:PANTHER)	P:GO:0007411; P:GO:0007507; P:GO:0035385	P:axon guidance; P:heart development; P:Roundabout signaling pathway
ci|000000389|proj|Sample_C_D|2	XP_033740862.1 metallothionein-like [Pecten maximus]	6.20832	-0.266592	-1.20296	NA	NA		[INTERPRO, BLASTED, MAPPED]	2020	20	1.65294e-12	76.48	46	P:GO:0000379; P:GO:0006122; P:GO:0006123; P:GO:0006364; P:GO:0006388; P:GO:0006468; P:GO:0007169; P:GO:0007275; P:GO:0018108; P:GO:0022900; P:GO:0033674; P:GO:0042147; P:GO:0042254; P:GO:0044781; P:GO:0046855; P:GO:0046856; P:GO:0048016; P:GO:0055114; P:GO:0071973; P:GO:0090305; P:GO:0090501; P:GO:0090502; F:GO:0000213; F:GO:0003676; F:GO:0004445; F:GO:0004518; F:GO:0004672; F:GO:0004713; F:GO:00…	P:tRNA-type intron splice site recognition and cleavage; P:mitochondrial electron transport, ubiquinol to cytochrome c; P:mitochondrial electron transport, cytochrome c to oxygen; P:rRNA processing; P:tRNA splicing, via endonucleolytic cleavage and ligation; P:protein phosphorylation; P:transmembrane receptor protein tyrosine kinase signaling pathway; P:multicellular organism development; P:pepti…			no IPS match	no IPS match	no IPS match
ci|000000391|proj|Sample_C_D|2	---NA---	189.023	-0.0528907	-1.03734	0.814911	0.980792		[INTERPRO, NO-BLAST]	1398									no IPS match	no IPS match	no IPS match
ci|000000392|proj|Sample_C_D|2	---NA---	71.9057	-0.143332	-1.10445	0.566869	0.941582		[INTERPRO, NO-BLAST]	795									NON_CYTOPLASMIC_DOMAIN (PHOBIUS); TRANSMEMBRANE (PHOBIUS); CYTOPLASMIC_DOMAIN (PHOBIUS); TMhelix (TMHMM)	no GO terms	no GO terms
ci|000000393|proj|Sample_C_D|2	PREDICTED: melanocortin receptor 3-like [Crassostrea gigas]	57.7766	-0.217824	-1.16298	0.487951	0.922452	PF00001.16:7tm_1//PF10320.4:7TM_GPCR_Srsx	[INTERPRO, BLASTED, MAPPED, ANNOTATED]	1988	6	4.63767e-12	43.6	1	C:GO:0016021	C:integral component of membrane			G3DSA:1.20.1070.10 (GENE3D); TRANSMEMBRANE (PHOBIUS); CYTOPLASMIC_DOMAIN (PHOBIUS); CYTOPLASMIC_DOMAIN (PHOBIUS); TRANSMEMBRANE (PHOBIUS); TRANSMEMBRANE (PHOBIUS); TRANSMEMBRANE (PHOBIUS); NON_CYTOPLASMIC_DOMAIN (PHOBIUS); TRANSMEMBRANE (PHOBIUS); CYTOPLASMIC_DOMAIN (PHOBIUS); TRANSMEMBRANE (PHOBIUS); CYTOPLASMIC_DOMAIN (PHOBIUS); NON_CYTOPLASMIC_DOMAIN (PHOBIUS); NON_CYTOPLASMIC_DOMAIN (PHOBIUS)…	C:GO:0016021	C:integral component of membrane
ci|000000394|proj|Sample_C_D|2	---NA---	26.1885	-1.14924	-2.21796	0.0122637	0.28836		[INTERPRO, NO-BLAST]	2614									Coil (COILS); CYTOPLASMIC_DOMAIN (PHOBIUS); TRANSMEMBRANE (PHOBIUS); TRANSMEMBRANE (PHOBIUS); NON_CYTOPLASMIC_DOMAIN (PHOBIUS); CYTOPLASMIC_DOMAIN (PHOBIUS); TMhelix (TMHMM); TMhelix (TMHMM)	no GO terms	no GO terms
ci|000000396|proj|Sample_C_D|2	XP_033728682.1 ATP-dependent RNA helicase A-like isoform X2 [Pecten maximus]	26.1259	-0.436497	-1.35331	0.393459	0.889416	PF00270.24:DEAD//PF00271.26:Helicase_C//PF04408.18:HA2//PF07717.11:OB_NTP_bind	[INTERPRO, BLASTED, MAPPED, ANNOTATED]	3244	20	0	70.19	86	P:GO:0000380; P:GO:0007281; P:GO:0007623; P:GO:0008340; P:GO:0010501; P:GO:0016457; P:GO:0030423; P:GO:0031453; P:GO:0032508; P:GO:0032727; P:GO:0032728; P:GO:0032741; P:GO:0032755; P:GO:0032760; P:GO:0034605; P:GO:0039695; P:GO:0043902; P:GO:0044806; P:GO:0045089; P:GO:0045433; P:GO:0045739; P:GO:0045740; P:GO:0045814; P:GO:0045944; P:GO:0046833; P:GO:0048146; P:GO:0048675; P:GO:0050434; P:GO:00…	P:alternative mRNA splicing, via spliceosome; P:germ cell development; P:circadian rhythm; P:determination of adult lifespan; P:RNA secondary structure unwinding; P:dosage compensation complex assembly involved in dosage compensation by hyperactivation of X chromosome; P:targeting of mRNA for destruction involved in RNA interference; P:positive regulation of heterochromatin assembly; P:DNA duplex…	EC:3.6.1; EC:3.6.4.12; EC:3.6.4.13; EC:3.6; EC:3; EC:3.6.1.9; EC:3.6.1.15	Acting on acid anhydrides; DNA helicase; RNA helicase; Acting on acid anhydrides; Hydrolases; Nucleotide diphosphatase; Nucleoside-triphosphate phosphatase	IPR001650 (SMART); IPR007502 (SMART); G3DSA:3.40.50.300 (GENE3D); IPR001650 (PFAM); IPR011709 (PFAM); IPR007502 (PFAM); G3DSA:3.40.50.300 (GENE3D); mobidb-lite (MOBIDB_LITE); PTHR18934:SF119 (PANTHER); PTHR18934 (PANTHER); PTHR18934 (PANTHER); PTHR18934:SF119 (PANTHER); IPR002464 (PROSITE_PATTERNS); IPR014001 (PROSITE_PROFILES); IPR001650 (PROSITE_PROFILES); cd00046 (CDD); IPR027417 (SUPERFAMILY)	F:GO:0004386	F:helicase activity
ci|000000397|proj|Sample_C_D|2	XP_033734830.1 E3 ubiquitin-protein ligase TRIM9-like isoform X2 [Pecten maximus]	88.6362	-0.330332	-1.2573	0.293331	0.842605	PF00041.16:fn3//PF00622.23:SPRY	[INTERPRO, BLASTED, MAPPED, ANNOTATED]	1750	20	0	73.27	50	P:GO:0006508; P:GO:0010976; P:GO:0016079; P:GO:0016199; P:GO:0016567; P:GO:0030031; P:GO:0033563; P:GO:0035544; P:GO:0038007; P:GO:0042058; P:GO:0043161; P:GO:0045955; P:GO:0046580; P:GO:0046907; P:GO:0048489; P:GO:0048749; P:GO:0048936; P:GO:0050708; P:GO:0050770; P:GO:0090325; P:GO:0097480; P:GO:1903827; P:GO:2000060; F:GO:0000149; F:GO:0004252; F:GO:0004842; F:GO:0005102; F:GO:0005515; F:GO:00…	P:proteolysis; P:positive regulation of neuron projection development; P:synaptic vesicle exocytosis; P:axon midline choice point recognition; P:protein ubiquitination; P:cell projection assembly; P:dorsal/ventral axon guidance; P:negative regulation of SNARE complex assembly; P:netrin-activated signaling pathway; P:regulation of epidermal growth factor receptor signaling pathway; P:proteasome-me…	EC:3.4.21.34; EC:3.4.21.26; EC:3.4.21.27; EC:3.4.24.34; EC:3.4.21.41; EC:3.4.21.45; EC:3.4.21.42; EC:3.4.19.1; EC:3.4.21.43; EC:3.4.21.38; EC:3.4.21.35; EC:3.4.21.36; EC:3.4.21.39; EC:3.4.21; EC:3.4.21.53; EC:3.4.21.54; EC:3.4.21.48; EC:3.4.21.46; EC:3.4.21.47; EC:3.4.99; EC:3.4.21.62; EC:3.4.21.61; EC:3.4.21.59; EC:2; EC:3; EC:3.4.21.73; EC:3.4.24.7; EC:3.4.21.71; EC:3.4.24.3; EC:3.4.21.78; EC:3…	Plasma kallikrein; Prolyl oligopeptidase; Coagulation factor XIa; Neutrophil collagenase; Complement subcomponent C1r; Complement factor I; Complement subcomponent C1s; Acylaminoacyl-peptidase; Classical-complement-pathway C3/C5 convertase; Coagulation factor XIIa; Tissue kallikrein; Pancreatic elastase; Chymase; Acting on peptide bonds (peptidases); Endopeptidase La; Gamma-renin; Cerevisin; Comp…	IPR003877 (SMART); IPR003961 (SMART); IPR013783 (G3DSA:2.60.40.GENE3D); IPR003961 (PFAM); IPR003877 (PFAM); PTHR44104 (PANTHER); IPR001870 (PROSITE_PROFILES); IPR003961 (PROSITE_PROFILES); IPR003961 (CDD); cd12889 (CDD); IPR013320 (SUPERFAMILY); IPR036116 (SUPERFAMILY)	F:GO:0005515	F:protein binding
ci|000000398|proj|Sample_C_D|2	---NA---	40.9967	-0.155856	-1.11408	0.785588	0.977223		[INTERPRO, NO-BLAST]	591									SIGNAL_PEPTIDE_C_REGION (PHOBIUS); CYTOPLASMIC_DOMAIN (PHOBIUS); SIGNAL_PEPTIDE_H_REGION (PHOBIUS); SIGNAL_PEPTIDE (PHOBIUS); NON_CYTOPLASMIC_DOMAIN (PHOBIUS); TRANSMEMBRANE (PHOBIUS); SIGNAL_PEPTIDE_N_REGION (PHOBIUS); TMhelix (TMHMM)	no GO terms	no GO terms
ci|000000399|proj|Sample_C_D|2	XP_033725078.1 cathepsin L1-like [Pecten maximus]	5234.51	0.102073	1.07331	0.685548	0.963608	PF00112.18:Peptidase_C1	[INTERPRO, BLASTED, MAPPED, ANNOTATED]	1350	20	3.4665e-71	79.29	4	P:GO:0006508; F:GO:0008234	P:proteolysis; F:cysteine-type peptidase activity	EC:3.4.22.15; EC:3.4; EC:3	Cathepsin L; Acting on peptide bonds (peptidases); Hydrolases	IPR000668 (SMART); IPR000668 (PFAM); G3DSA:3.90.70.10 (GENE3D); PTHR12411:SF416 (PANTHER); IPR013128 (PANTHER); cd02248 (CDD); SSF54001 (SUPERFAMILY)	P:GO:0006508; F:GO:0008234	P:proteolysis; F:cysteine-type peptidase activity
ci|000000401|proj|Sample_C_D|2	XP_033732895.1 eukaryotic translation initiation factor 4B-like isoform X3 [Pecten maximus]	94.3569	-0.000234668	-1.00016	0.999439	0.999952	PF00076.17:RRM_1//PF13893.1:RRM_5//PF14259.1:RRM_6	[INTERPRO, BLASTED, MAPPED, ANNOTATED]	4370	20	6.84247e-157	76.65	42	P:GO:0001731; P:GO:0006413; P:GO:0006446; P:GO:0006468; P:GO:0006879; P:GO:0008283; P:GO:0016226; P:GO:0045747; P:GO:0097010; P:GO:2000369; F:GO:0003723; F:GO:0003729; F:GO:0003743; F:GO:0004386; F:GO:0004674; F:GO:0005524; F:GO:0008198; F:GO:0033592; F:GO:0034057; F:GO:0035612; F:GO:0043024; F:GO:0051537; F:GO:0051539; C:GO:0005759; C:GO:0005829; C:GO:0005844; C:GO:0016281; C:GO:0030425; C:GO:00…	P:formation of translation preinitiation complex; P:translational initiation; P:regulation of translational initiation; P:protein phosphorylation; P:cellular iron ion homeostasis; P:cell population proliferation; P:iron-sulfur cluster assembly; P:positive regulation of Notch signaling pathway; P:eukaryotic translation initiation factor 4F complex assembly; P:regulation of clathrin-dependent endoc…	EC:2.7.1; EC:3.6.1.15; EC:2.7.11; EC:3.6.1; EC:2.7; EC:2; EC:3.6; EC:3	Transferring phosphorus-containing groups; Nucleoside-triphosphate phosphatase; Transferring phosphorus-containing groups; Acting on acid anhydrides; Transferring phosphorus-containing groups; Transferases; Acting on acid anhydrides; Hydrolases	Coil (COILS); IPR000504 (SMART); IPR000504 (PFAM); G3DSA:3.30.70.330 (GENE3D); mobidb-lite (MOBIDB_LITE); mobidb-lite (MOBIDB_LITE); PTHR23236 (PANTHER); IPR033107 (PTHR23236:PANTHER); IPR000504 (PROSITE_PROFILES); IPR035979 (SUPERFAMILY)	P:GO:0006413; P:GO:0097010; F:GO:0003676; F:GO:0003723	P:translational initiation; P:eukaryotic translation initiation factor 4F complex assembly; F:nucleic acid binding; F:RNA binding
ci|000000405|proj|Sample_C_D|2	XP_033730365.1 major facilitator superfamily domain-containing protein 1-like [Pecten maximus]	112.635	-0.355941	-1.27982	0.206623	0.785192	PF07690.11:MFS_1//PF14393.1:DUF4422	[INTERPRO, BLASTED, MAPPED, ANNOTATED]	2194	20	0	66.67	11	P:GO:0006468; P:GO:0031323; P:GO:0051171; P:GO:0051726; P:GO:0055085; P:GO:0060255; P:GO:0080090; F:GO:0004693; F:GO:0005524; C:GO:0005634; C:GO:0016021	P:protein phosphorylation; P:regulation of cellular metabolic process; P:regulation of nitrogen compound metabolic process; P:regulation of cell cycle; P:transmembrane transport; P:regulation of macromolecule metabolic process; P:regulation of primary metabolic process; F:cyclin-dependent protein serine/threonine kinase activity; F:ATP binding; C:nucleus; C:integral component of membrane	EC:2.7.1; EC:2.7.11; EC:2.7; EC:2; EC:2.7.11.22	Transferring phosphorus-containing groups; Transferring phosphorus-containing groups; Transferring phosphorus-containing groups; Transferases; Cyclin-dependent kinase	Coil (COILS); G3DSA:1.20.1250.20 (GENE3D); IPR011701 (PFAM); G3DSA:1.20.1250.20 (GENE3D); mobidb-lite (MOBIDB_LITE); PTHR23512:SF5 (PANTHER); PTHR23512 (PANTHER); NON_CYTOPLASMIC_DOMAIN (PHOBIUS); TRANSMEMBRANE (PHOBIUS); CYTOPLASMIC_DOMAIN (PHOBIUS); TRANSMEMBRANE (PHOBIUS); TRANSMEMBRANE (PHOBIUS); CYTOPLASMIC_DOMAIN (PHOBIUS); NON_CYTOPLASMIC_DOMAIN (PHOBIUS); CYTOPLASMIC_DOMAIN (PHOBIUS); NON…	P:GO:0055085; C:GO:0016021	P:transmembrane transport; C:integral component of membrane
ci|000000407|proj|Sample_C_D|2	---NA---	133.868	-0.553975	-1.46812	0.157881	0.735322		[INTERPRO, NO-BLAST]	2314									no IPS match	no IPS match	no IPS match
ci|000000408|proj|Sample_C_D|2	---NA---	72.6097	0.00414245	1.00288	0.991014	0.999214		[INTERPRO, NO-BLAST]	625									SignalP-noTM (SIGNALP_EUK)	no GO terms	no GO terms
ci|000000410|proj|Sample_C_D|2	---NA---	118.677	-0.662205	-1.5825	0.160001	0.737218		[INTERPRO, NO-BLAST]	1775									no IPS match	no IPS match	no IPS match
ci|000000411|proj|Sample_C_D|2	circumsporozoite protein-like, partial [Mizuhopecten yessoensis]	100.092	0.289145	1.22192	0.599344	0.947266		[INTERPRO, BLASTED]	2149	4	8.18584e-08	56.07						SSF69349 (SUPERFAMILY)	no GO terms	no GO terms
ci|000000412|proj|Sample_C_D|2	---NA---	159.341	0.0690457	1.04902	0.750608	0.973038		[INTERPRO, NO-BLAST]	2157									no IPS match	no IPS match	no IPS match
ci|000000413|proj|Sample_C_D|2	XP_033756112.1 uncharacterized protein LOC117338857 [Pecten maximus]	115.514	-0.455031	-1.37081	0.362352	0.876599		[INTERPRO, BLASTED, MAPPED, ANNOTATED]	1812	3	0	62.66	1	P:GO:0044267	P:cellular protein metabolic process			no IPS match	no IPS match	no IPS match
ci|000000414|proj|Sample_C_D|2	XP_033751085.1 calcium and integrin-binding family member 3-like [Pecten maximus]	144.344	0.210812	1.15734	0.397576	0.890987	PF00036.27:EF-hand_1//PF13405.1:EF-hand_6//PF13499.1:EF-hand_7	[INTERPRO, BLASTED, MAPPED, ANNOTATED]	1092	20	2.2022e-120	73.12	14	P:GO:0007204; P:GO:0031670; P:GO:0035690; P:GO:0045494; P:GO:0071318; F:GO:0000287; F:GO:0005509; F:GO:0042803; C:GO:0001750; C:GO:0001917; C:GO:0032420; C:GO:0032437; C:GO:0099568	P:positive regulation of cytosolic calcium ion concentration; P:cellular response to nutrient; P:cellular response to drug; P:photoreceptor cell maintenance; P:cellular response to ATP; F:magnesium ion binding; F:calcium ion binding; F:protein homodimerization activity; C:photoreceptor outer segment; C:photoreceptor inner segment; C:stereocilium; C:cuticular plate; C:cytoplasmic region			G3DSA:1.10.238.10 (GENE3D); IPR002048 (PFAM); PTHR23056 (PANTHER); PTHR23056:SF21 (PANTHER); IPR018247 (PROSITE_PATTERNS); IPR018247 (PROSITE_PATTERNS); IPR002048 (PROSITE_PROFILES); IPR002048 (PROSITE_PROFILES); IPR002048 (PROSITE_PROFILES); IPR011992 (SUPERFAMILY)	F:GO:0005509	F:calcium ion binding
ci|000000416|proj|Sample_C_D|2	---NA---	86.8498	0.310742	1.24035	0.372438	0.880394		[INTERPRO, NO-BLAST]	2150									TRANSMEMBRANE (PHOBIUS); NON_CYTOPLASMIC_DOMAIN (PHOBIUS); CYTOPLASMIC_DOMAIN (PHOBIUS); TMhelix (TMHMM)	no GO terms	no GO terms
ci|000000417|proj|Sample_C_D|2	XP_033754037.1 dynein regulatory complex subunit 4-like [Pecten maximus]	31.4053	-0.337714	-1.26375	0.634426	0.954623	PF13851.1:GAS	[INTERPRO, BLASTED, MAPPED, ANNOTATED]	2188	11	0	84.16	18	P:GO:0003351; P:GO:0007368; P:GO:0007420; P:GO:0008285; P:GO:0030317; P:GO:0035082; P:GO:0045880; P:GO:0048870; P:GO:1903566; P:GO:1904526; F:GO:0008017; F:GO:0031267; C:GO:0005794; C:GO:0005874; C:GO:0005930; C:GO:0031514; C:GO:0036064; C:GO:0036126	P:epithelial cilium movement involved in extracellular fluid movement; P:determination of left/right symmetry; P:brain development; P:negative regulation of cell population proliferation; P:flagellated sperm motility; P:axoneme assembly; P:positive regulation of smoothened signaling pathway; P:cell motility; P:positive regulation of protein localization to cilium; P:regulation of microtubule bind…			Coil (COILS); Coil (COILS); Coil (COILS); Coil (COILS); Coil (COILS); Coil (COILS); Coil (COILS); IPR025593 (PFAM); G3DSA:1.20.5.50 (GENE3D); G3DSA:1.20.120.330 (GENE3D); G3DSA:1.20.5.340 (GENE3D); PTHR31543 (PANTHER); PTHR31543:SF0 (PANTHER)	P:GO:0048870; C:GO:0031514	P:cell motility; C:motile cilium
ci|000000419|proj|Sample_C_D|2	XP_033758599.1 sortilin-related receptor-like isoform X2 [Pecten maximus]	167.965	-0.101276	-1.07272	0.775843	0.976481	PF00041.16:fn3//PF00057.13:Ldl_recept_a//PF00058.12:Ldl_recept_b	[INTERPRO, BLASTED, MAPPED, ANNOTATED]	5151	20	0	57.34	51	P:GO:0006457; P:GO:0006622; P:GO:0006892; P:GO:0006898; P:GO:0014910; P:GO:0032091; P:GO:0032460; P:GO:0043407; P:GO:0045053; P:GO:0045732; P:GO:0050768; P:GO:0051604; P:GO:0070863; P:GO:0098657; P:GO:1901215; P:GO:1902430; P:GO:1902771; P:GO:1902948; P:GO:1902953; P:GO:1902955; P:GO:1902960; P:GO:1902963; P:GO:1902966; P:GO:1902997; P:GO:2001137; F:GO:0000166; F:GO:0001540; F:GO:0004888; F:GO:00…	P:protein folding; P:protein targeting to lysosome; P:post-Golgi vesicle-mediated transport; P:receptor-mediated endocytosis; P:regulation of smooth muscle cell migration; P:negative regulation of protein binding; P:negative regulation of protein oligomerization; P:negative regulation of MAP kinase activity; P:protein retention in Golgi apparatus; P:positive regulation of protein catabolic proces…			IPR002172 (PRINTS); IPR002172 (SMART); IPR000033 (SMART); G3DSA:4.10.400.10 (GENE3D); G3DSA:4.10.400.10 (GENE3D); IPR000033 (PFAM); IPR011042 (G3DSA:2.120.10.GENE3D); IPR002172 (PFAM); G3DSA:4.10.1220.10 (GENE3D); G3DSA:4.10.400.10 (GENE3D); G3DSA:4.10.400.10 (GENE3D); G3DSA:4.10.400.10 (GENE3D); IPR023415 (PROSITE_PATTERNS); IPR023415 (PROSITE_PATTERNS); IPR023415 (PROSITE_PATTERNS); IPR023415 (…	F:GO:0005515	F:protein binding
ci|000000420|proj|Sample_C_D|2	---NA---	77.4259	0.148801	1.10865	0.626321	0.952515		[INTERPRO, NO-BLAST]	957									TRANSMEMBRANE (PHOBIUS); CYTOPLASMIC_DOMAIN (PHOBIUS); NON_CYTOPLASMIC_DOMAIN (PHOBIUS); TMhelix (TMHMM)	no GO terms	no GO terms
ci|000000421|proj|Sample_C_D|2	---NA---	15.6731	0.045188	1.03182	0.904111	0.992309		[INTERPRO, NO-BLAST]	854									TMhelix (TMHMM)	no GO terms	no GO terms
ci|000000423|proj|Sample_C_D|2	XP_033744615.1 DALR anticodon-binding domain-containing protein 3-like isoform X1 [Pecten maximus]	30.5284	-0.0331302	-1.02323	0.930364	0.995124	PF05746.10:DALR_1	[INTERPRO, BLASTED, MAPPED, ANNOTATED]	2009	14	0	58.43	5	P:GO:0006420; F:GO:0003839; F:GO:0004814; F:GO:0005524; C:GO:0016021	P:arginyl-tRNA aminoacylation; F:gamma-glutamylcyclotransferase activity; F:arginine-tRNA ligase activity; F:ATP binding; C:integral component of membrane	EC:4.3; EC:6.1; EC:4; EC:6.1.1; EC:6; EC:4.3.2.9; EC:6.1.1.19; EC:4.3.2	Carbon-nitrogen lyases; Forming carbon-oxygen bonds; Lyases; Forming carbon-oxygen bonds; Ligases; Gamma-glutamylcyclotransferase; Arginine--tRNA ligase; Carbon-nitrogen lyases	IPR008909 (SMART); IPR008909 (PFAM); G3DSA:1.10.730.10 (GENE3D); IPR037380 (PANTHER); IPR009080 (SUPERFAMILY); IPR009080 (SUPERFAMILY)	P:GO:0006418; P:GO:0006420; F:GO:0000166; F:GO:0004812; F:GO:0004814; F:GO:0005524	P:tRNA aminoacylation for protein translation; P:arginyl-tRNA aminoacylation; F:nucleotide binding; F:aminoacyl-tRNA ligase activity; F:arginine-tRNA ligase activity; F:ATP binding
ci|000000424|proj|Sample_C_D|2	XP_033750836.1 MAM and LDL-receptor class A domain-containing protein 1-like [Pecten maximus]	30.8485	-1.13463	-2.19562	0.0291723	0.425059	PF00629.18:MAM//PF14610.1:DUF4448	[INTERPRO, BLASTED, MAPPED, ANNOTATED]	4418	20	0	48.97	5	P:GO:0042632; P:GO:0070858; C:GO:0005794; C:GO:0016020	P:cholesterol homeostasis; P:negative regulation of bile acid biosynthetic process; C:Golgi apparatus; C:membrane			IPR000998 (SMART); G3DSA:2.60.120.200 (GENE3D); G3DSA:2.60.120.200 (GENE3D); IPR000998 (PFAM); mobidb-lite (MOBIDB_LITE); mobidb-lite (MOBIDB_LITE); PTHR23282:SF116 (PANTHER); PTHR23282 (PANTHER); PTHR23282 (PANTHER); CYTOPLASMIC_DOMAIN (PHOBIUS); TRANSMEMBRANE (PHOBIUS); NON_CYTOPLASMIC_DOMAIN (PHOBIUS); IPR000998 (PROSITE_PROFILES); IPR000998 (PROSITE_PROFILES); IPR000998 (CDD); IPR013320 (SUPE…	C:GO:0016020	C:membrane
ci|000000425|proj|Sample_C_D|2	XP_033743341.1 progesterone-induced-blocking factor 1-like [Pecten maximus]	64.6523	0.141719	1.10322	0.631747	0.95368		[INTERPRO, BLASTED, MAPPED, ANNOTATED]	3062	5	0	79.83	26	P:GO:0007080; P:GO:0031393; P:GO:0032695; P:GO:0032733; P:GO:0032815; P:GO:0042531; P:GO:0042532; P:GO:0042976; P:GO:0055085; P:GO:0071539; P:GO:0090307; P:GO:1902532; P:GO:1902533; P:GO:1905515; F:GO:0005136; F:GO:0016787; C:GO:0005615; C:GO:0005634; C:GO:0005737; C:GO:0005886; C:GO:0016021; C:GO:0034451	P:mitotic metaphase plate congression; P:negative regulation of prostaglandin biosynthetic process; P:negative regulation of interleukin-12 production; P:positive regulation of interleukin-10 production; P:negative regulation of natural killer cell activation; P:positive regulation of tyrosine phosphorylation of STAT protein; P:negative regulation of tyrosine phosphorylation of STAT protein; P:ac…	EC:3	Hydrolases	Coil (COILS); Coil (COILS); Coil (COILS); Coil (COILS); Coil (COILS); Coil (COILS); Coil (COILS); Coil (COILS); Coil (COILS); Coil (COILS); G3DSA:1.20.5.1000 (GENE3D); G3DSA:1.20.5.340 (GENE3D); G3DSA:1.20.5.50 (GENE3D); mobidb-lite (MOBIDB_LITE); mobidb-lite (MOBIDB_LITE); mobidb-lite (MOBIDB_LITE); IPR026205 (PANTHER)	no GO terms	no GO terms
ci|000000426|proj|Sample_C_D|2	XP_033757959.1 uncharacterized protein LOC117340301 [Pecten maximus]	35.6775	0.649362	1.56847	0.117917	0.677312	PF03167.14:UDG	[INTERPRO, BLASTED, MAPPED, ANNOTATED]	3450	9	0	77.69	3	F:GO:0000703; F:GO:0004844; C:GO:0031981	F:oxidized pyrimidine nucleobase lesion DNA N-glycosylase activity; F:uracil DNA N-glycosylase activity; C:nuclear lumen	EC:3.2; EC:3; EC:3.2.2	Glycosylases; Hydrolases; Glycosylases	IPR005122 (PFAM); IPR036895 (G3DSA:3.40.470.GENE3D); mobidb-lite (MOBIDB_LITE); mobidb-lite (MOBIDB_LITE); mobidb-lite (MOBIDB_LITE); mobidb-lite (MOBIDB_LITE); mobidb-lite (MOBIDB_LITE); mobidb-lite (MOBIDB_LITE); PTHR13235 (PANTHER); IPR036895 (SUPERFAMILY)	no GO terms	no GO terms
ci|000000427|proj|Sample_C_D|2	---NA---	39.1497	-0.813715	-1.75773	0.137879	0.708689		[INTERPRO, NO-BLAST]	2042									CYTOPLASMIC_DOMAIN (PHOBIUS); CYTOPLASMIC_DOMAIN (PHOBIUS); TRANSMEMBRANE (PHOBIUS); TRANSMEMBRANE (PHOBIUS); NON_CYTOPLASMIC_DOMAIN (PHOBIUS)	no GO terms	no GO terms
ci|000000428|proj|Sample_C_D|2	---NA---	21.1696	-1.19613	-2.29124	0.0791978	0.602485		[INTERPRO, NO-BLAST]	2548									NON_CYTOPLASMIC_DOMAIN (PHOBIUS); CYTOPLASMIC_DOMAIN (PHOBIUS); TRANSMEMBRANE (PHOBIUS); TRANSMEMBRANE (PHOBIUS); NON_CYTOPLASMIC_DOMAIN (PHOBIUS); TMhelix (TMHMM); TMhelix (TMHMM)	no GO terms	no GO terms
ci|000000430|proj|Sample_C_D|2	XP_033727902.1 LOW QUALITY PROTEIN: inversin-like [Pecten maximus]	82.8397	-0.225359	-1.16907	0.412296	0.896356	PF00612.22:IQ	[INTERPRO, BLASTED, MAPPED, ANNOTATED]	3089	11	2.25682e-167	88.4	22	P:GO:0001736; P:GO:0001947; P:GO:0009791; P:GO:0010171; P:GO:0031016; P:GO:0035844; P:GO:0036372; P:GO:0060027; P:GO:0060271; P:GO:0060287; P:GO:0060971; P:GO:0072116; P:GO:0090090; F:GO:0005516; C:GO:0005634; C:GO:0005819; C:GO:0016020; C:GO:0048471; C:GO:0097543; C:GO:0097546	P:establishment of planar polarity; P:heart looping; P:post-embryonic development; P:body morphogenesis; P:pancreas development; P:cloaca development; P:opsin transport; P:convergent extension involved in gastrulation; P:cilium assembly; P:epithelial cilium movement involved in determination of left/right asymmetry; P:embryonic heart tube left/right pattern formation; P:pronephros formation; P:ne…			G3DSA:4.10.270.10 (GENE3D); mobidb-lite (MOBIDB_LITE); IPR000048 (PROSITE_PROFILES)	F:GO:0005515	F:protein binding
ci|000000431|proj|Sample_C_D|2	---NA---	43.2637	-0.174135	-1.12829	0.598365	0.947266		[INTERPRO, NO-BLAST]	460									no IPS match	no IPS match	no IPS match
ci|000000432|proj|Sample_C_D|2	XP_033735567.1 serine/threonine-protein kinase PAK 4-like isoform X1 [Pecten maximus]	325.467	0.0135494	1.00944	0.967647	0.99768	PF00069.20:Pkinase//PF07714.12:Pkinase_Tyr//PF14531.1:Kinase-like	[INTERPRO, BLASTED, MAPPED, ANNOTATED]	5636	20	0	86.03	24	P:GO:0000187; P:GO:0006468; P:GO:0007030; P:GO:0007266; P:GO:0007346; P:GO:0016319; P:GO:0016477; P:GO:0018105; P:GO:0030036; P:GO:0031098; P:GO:0042981; P:GO:0045315; P:GO:0045792; P:GO:2000047; F:GO:0004672; F:GO:0004674; F:GO:0005524; F:GO:0008144; F:GO:0031267; C:GO:0005737; C:GO:0005912; C:GO:0016021	P:activation of MAPK activity; P:protein phosphorylation; P:Golgi organization; P:Rho protein signal transduction; P:regulation of mitotic cell cycle; P:mushroom body development; P:cell migration; P:peptidyl-serine phosphorylation; P:actin cytoskeleton organization; P:stress-activated protein kinase signaling cascade; P:regulation of apoptotic process; P:positive regulation of compound eye photo…	EC:2.7.1; EC:2.7.11; EC:2.7.11.1; EC:2.7; EC:2	Transferring phosphorus-containing groups; Transferring phosphorus-containing groups; Non-specific serine/threonine protein kinase; Transferring phosphorus-containing groups; Transferases	G3DSA:1.10.510.10 (GENE3D); G3DSA:3.30.200.20 (GENE3D); IPR000719 (PFAM); mobidb-lite (MOBIDB_LITE); PTHR24361:SF345 (PANTHER); PTHR24361 (PANTHER); IPR017441 (PROSITE_PATTERNS); IPR000719 (PROSITE_PROFILES); cd06648 (CDD); IPR011009 (SUPERFAMILY)	P:GO:0006468; F:GO:0004672; F:GO:0005524	P:protein phosphorylation; F:protein kinase activity; F:ATP binding
ci|000000434|proj|Sample_C_D|2	XP_033734200.1 serine/threonine-protein phosphatase 2A 56 kDa regulatory subunit epsilon isoform-like [Pecten maximus]	131.371	-0.0883501	-1.06315	0.687835	0.963819	PF01603.15:B56	[INTERPRO, BLASTED, MAPPED, ANNOTATED]	3943	20	0	87.54	42	P:GO:0001933; P:GO:0006914; P:GO:0007059; P:GO:0007165; P:GO:0008340; P:GO:0009408; P:GO:0010469; P:GO:0010888; P:GO:0010976; P:GO:0014066; P:GO:0022618; P:GO:0031334; P:GO:0031952; P:GO:0035307; P:GO:0036498; P:GO:0040024; P:GO:0043085; P:GO:0043666; P:GO:0045880; P:GO:0045944; P:GO:0046627; P:GO:0050730; P:GO:0051091; P:GO:0051225; P:GO:0051388; P:GO:0051898; P:GO:0070317; P:GO:0071158; P:GO:00…	P:negative regulation of protein phosphorylation; P:autophagy; P:chromosome segregation; P:signal transduction; P:determination of adult lifespan; P:response to heat; P:regulation of signaling receptor activity; P:negative regulation of lipid storage; P:positive regulation of neuron projection development; P:regulation of phosphatidylinositol 3-kinase signaling; P:ribonucleoprotein complex assemb…	EC:3.1; EC:3; EC:3.1.3	Acting on ester bonds; Hydrolases; Acting on ester bonds	Coil (COILS); IPR002554 (PIRSF); IPR002554 (PFAM); IPR011989 (G3DSA:1.25.10.GENE3D); mobidb-lite (MOBIDB_LITE); IPR002554 (PANTHER); PTHR10257:SF6 (PANTHER); IPR016024 (SUPERFAMILY)	P:GO:0007165; F:GO:0005488; F:GO:0019888; C:GO:0000159	P:signal transduction; F:binding; F:protein phosphatase regulator activity; C:protein phosphatase type 2A complex
ci|000000435|proj|Sample_C_D|2	XP_033745138.1 B-cell receptor-associated protein 31-like [Pecten maximus]	278.644	-0.208336	-1.15536	0.262429	0.822628	PF05529.7:Bap31	[INTERPRO, BLASTED, MAPPED, ANNOTATED]	2097	16	1.23917e-156	70.33	3	P:GO:0006886; C:GO:0005783; C:GO:0016021	P:intracellular protein transport; C:endoplasmic reticulum; C:integral component of membrane			Coil (COILS); IPR008417 (PFAM); G3DSA:3.40.50.300 (GENE3D); mobidb-lite (MOBIDB_LITE); IPR008417 (PANTHER); PTHR12701:SF18 (PANTHER); NON_CYTOPLASMIC_DOMAIN (PHOBIUS); TRANSMEMBRANE (PHOBIUS); CYTOPLASMIC_DOMAIN (PHOBIUS); NON_CYTOPLASMIC_DOMAIN (PHOBIUS); TRANSMEMBRANE (PHOBIUS); TRANSMEMBRANE (PHOBIUS); CYTOPLASMIC_DOMAIN (PHOBIUS); TMhelix (TMHMM); TMhelix (TMHMM); TMhelix (TMHMM)	P:GO:0006886; C:GO:0005783; C:GO:0016021	P:intracellular protein transport; C:endoplasmic reticulum; C:integral component of membrane
ci|000000436|proj|Sample_C_D|2	---NA---	24.6329	-0.0856398	-1.06116	0.799426	0.978828		[INTERPRO, NO-BLAST]	1219									no IPS match	no IPS match	no IPS match
ci|000000437|proj|Sample_C_D|2	---NA---	146.257	-0.433173	-1.3502	0.371209	0.88004		[INTERPRO, NO-BLAST]	1582									TRANSMEMBRANE (PHOBIUS); NON_CYTOPLASMIC_DOMAIN (PHOBIUS); CYTOPLASMIC_DOMAIN (PHOBIUS); NON_CYTOPLASMIC_DOMAIN (PHOBIUS); TRANSMEMBRANE (PHOBIUS); TMhelix (TMHMM); TMhelix (TMHMM)	no GO terms	no GO terms
ci|000000438|proj|Sample_C_D|2	---NA---	333.112	0.0103361	1.00719	0.971586	0.99768		[INTERPRO, NO-BLAST]	3527									CYTOPLASMIC_DOMAIN (PHOBIUS); TRANSMEMBRANE (PHOBIUS); NON_CYTOPLASMIC_DOMAIN (PHOBIUS); TMhelix (TMHMM)	no GO terms	no GO terms
ci|000000441|proj|Sample_C_D|2	XP_033741061.1 cilia- and flagella-associated protein 298-A-like [Pecten maximus]	92.156	-0.564083	-1.47845	0.0412078	0.483915	PF11069.3:DUF2870	[INTERPRO, BLASTED, MAPPED, ANNOTATED]	1759	13	0	84.12	7	P:GO:0003352; P:GO:0007368; P:GO:0044458; P:GO:0048858; P:GO:0072114; P:GO:0090660; C:GO:0005829	P:regulation of cilium movement; P:determination of left/right symmetry; P:motile cilium assembly; P:cell projection morphogenesis; P:pronephros morphogenesis; P:cerebrospinal fluid circulation; C:cytosol			IPR021298 (PFAM); mobidb-lite (MOBIDB_LITE); PTHR13238:SF0 (PANTHER); IPR021298 (PANTHER)	no GO terms	no GO terms
ci|000000443|proj|Sample_C_D|2	---NA---	47.0666	-0.0826231	-1.05894	0.876809	0.98902		[INTERPRO, NO-BLAST]	573									no IPS match	no IPS match	no IPS match
ci|000000444|proj|Sample_C_D|2	---NA---	127.404	0.292544	1.2248	0.464078	0.914522		[INTERPRO, NO-BLAST]	4378									no IPS match	no IPS match	no IPS match
ci|000000446|proj|Sample_C_D|2	---NA---	65.5564	-0.130314	-1.09453	0.606084	0.948809		[INTERPRO, NO-BLAST]	2579									NON_CYTOPLASMIC_DOMAIN (PHOBIUS); NON_CYTOPLASMIC_DOMAIN (PHOBIUS); TRANSMEMBRANE (PHOBIUS); TRANSMEMBRANE (PHOBIUS); CYTOPLASMIC_DOMAIN (PHOBIUS); SignalP-noTM (SIGNALP_EUK)	no GO terms	no GO terms
ci|000000447|proj|Sample_C_D|2	---NA---	71.8825	0.26664	1.203	0.378943	0.883192		[INTERPRO, NO-BLAST]	672									no IPS match	no IPS match	no IPS match
ci|000000448|proj|Sample_C_D|2	regulator of G-protein signaling 12-like isoform X3 [Mizuhopecten yessoensis]	207.75	-0.549258	-1.46333	0.0868674	0.617971	PF00615.14:RGS//PF00640.18:PID//PF02188.12:GoLoco//PF02196.10:RBD	[INTERPRO, BLASTED, MAPPED, ANNOTATED]	6537	20	0	71.66	53	P:GO:0000077; P:GO:0000578; P:GO:0003015; P:GO:0006281; P:GO:0006348; P:GO:0006979; P:GO:0007303; P:GO:0007310; P:GO:0007419; P:GO:0008069; P:GO:0009408; P:GO:0009786; P:GO:0014045; P:GO:0019991; P:GO:0030866; P:GO:0032291; P:GO:0034729; P:GO:0035023; P:GO:0036445; P:GO:0038032; P:GO:0042594; P:GO:0043547; P:GO:0048085; P:GO:0050832; P:GO:0055059; P:GO:0060857; P:GO:2000677; F:GO:0001965; F:GO:00…	P:DNA damage checkpoint; P:embryonic axis specification; P:heart process; P:DNA repair; P:chromatin silencing at telomere; P:response to oxidative stress; P:cytoplasmic transport, nurse cell to oocyte; P:oocyte dorsal/ventral axis specification; P:ventral cord development; P:dorsal/ventral axis specification, ovarian follicular epithelium; P:response to heat; P:regulation of asymmetric cell divis…	EC:2.1; EC:2.1.1.43; EC:2; EC:2.1.1	Transferring one-carbon groups; Transferring one-carbon groups; Transferases; Transferring one-carbon groups	Coil (COILS); IPR016137 (PRINTS); IPR003116 (SMART); IPR016137 (SMART); IPR006020 (SMART); IPR003109 (SMART); IPR003116 (PFAM); IPR003109 (PFAM); IPR011993 (G3DSA:2.30.29.GENE3D); IPR024066 (G3DSA:1.10.196.GENE3D); G3DSA:3.10.20.90 (GENE3D); G3DSA:3.10.20.90 (GENE3D); IPR024066 (G3DSA:1.10.196.GENE3D); G3DSA:1.10.167.10 (GENE3D); IPR016137 (PFAM); mobidb-lite (MOBIDB_LITE); mobidb-lite (MOBIDB_LI…	P:GO:0007165; F:GO:0005057; F:GO:0005515; F:GO:0030695	P:signal transduction; F:obsolete signal transducer activity, downstream of receptor; F:protein binding; F:GTPase regulator activity
ci|000000449|proj|Sample_C_D|2	XP_033752299.1 uncharacterized protein LOC117336057 isoform X1 [Pecten maximus]	14.6108	0.76861	1.70363	0.205895	0.784808		[INTERPRO, BLASTED, MAPPED, ANNOTATED]	1516	20	0	65.98	1	P:GO:0044237	P:cellular metabolic process			no IPS match	no IPS match	no IPS match
ci|000000450|proj|Sample_C_D|2	---NA---	107.564	0.173863	1.12808	0.487131	0.92228		[INTERPRO, NO-BLAST]	1035									no IPS match	no IPS match	no IPS match
ci|000000451|proj|Sample_C_D|2	PREDICTED: uncharacterized protein LOC105337556 [Crassostrea gigas]	13.6804	-0.635757	-1.55375	0.371178	0.88004	PF01771.12:Herpes_alk_exo//PF09588.5:YqaJ	[INTERPRO, BLASTED, MAPPED, ANNOTATED]	1574	20	4.82491e-133	58.19	2	F:GO:0003677; F:GO:0004518	F:DNA binding; F:nuclease activity	EC:3.1; EC:3	Acting on ester bonds; Hydrolases	IPR011604 (G3DSA:3.90.320.GENE3D); IPR019080 (PFAM); PTHR10333:SF87 (PANTHER); PTHR10333 (PANTHER); IPR011335 (SUPERFAMILY)	F:GO:0003677; F:GO:0004518	F:DNA binding; F:nuclease activity
ci|000000453|proj|Sample_C_D|2	---NA---	51.109	-0.330334	-1.2573	0.637853	0.955283		[INTERPRO, NO-BLAST]	776									no IPS match	no IPS match	no IPS match
ci|000000457|proj|Sample_C_D|2	XPXPressed protein 43-like [Pecten maximus]	134.179	-0.238462	-1.17973	0.469968	0.917168	PF14983.1:DUF4513	[INTERPRO, BLASTED]	1207	5	1.1975e-90	76.27						IPR027965 (PFAM); IPR027965 (PANTHER)	no GO terms	no GO terms
ci|000000458|proj|Sample_C_D|2	tetratricopeptide repeat protein 21B-like [Mizuhopecten yessoensis]	70.7241	0.0623202	1.04414	0.844224	0.984497	PF00515.23:TPR_1//PF01535.15:PPR//PF07719.12:TPR_2//PF07721.9:TPR_4//PF09976.4:TPR_21//PF12895.2:Apc3//PF13174.1:TPR_6//PF13176.1:TPR_7//PF13181.1:TPR_8//PF13371.1:TPR_9//PF13374.1:TPR_10//PF13414.1:TPR_11//PF13424.1:TPR_12//PF13428.1:TPR_14//PF13429.1:TPR_15//PF13431.1:TPR_17//PF13432.1:TPR_16//PF14559.1:TPR_19//PF14561.1:TPR_20//PF14938.1:SNAP	[INTERPRO, BLASTED, MAPPED, ANNOTATED]	5629	11	0	68.8	1	F:GO:0005515	F:protein binding			Coil (COILS); Coil (COILS); IPR019734 (SMART); IPR011990 (G3DSA:1.25.40.GENE3D); IPR011990 (G3DSA:1.25.40.GENE3D); IPR011990 (G3DSA:1.25.40.GENE3D); IPR019734 (PFAM); IPR011990 (G3DSA:1.25.40.GENE3D); PF13432 (PFAM); IPR011990 (G3DSA:1.25.40.GENE3D); G3DSA:3.30.70.100 (GENE3D); IPR036388 (G3DSA:1.10.10.GENE3D); IPR011990 (G3DSA:1.25.40.GENE3D); IPR011990 (G3DSA:1.25.40.GENE3D); IPR011990 (G3DSA:1…	F:GO:0005515	F:protein binding
ci|000000459|proj|Sample_C_D|2	XP_033739915.1 uncharacterized protein LOC117327173 [Pecten maximus]	227.489	0.248877	1.18828	0.273309	0.831209	PF00568.18:WH1	[INTERPRO, BLASTED, MAPPED]	3274	6	0	86.99	5	P:GO:0006355; F:GO:0003677; F:GO:0003700; F:GO:0043565; C:GO:0005634	P:regulation of transcription, DNA-templated; F:DNA binding; F:DNA-binding transcription factor activity; F:sequence-specific DNA binding; C:nucleus			IPR011993 (G3DSA:2.30.29.GENE3D); IPR000697 (PFAM); mobidb-lite (MOBIDB_LITE); mobidb-lite (MOBIDB_LITE); mobidb-lite (MOBIDB_LITE); PTHR20338 (PANTHER); PTHR20338:SF7 (PANTHER); IPR000697 (PROSITE_PROFILES); IPR011993 (SUPERFAMILY)	no GO terms	no GO terms
ci|000000460|proj|Sample_C_D|2	XP_033738082.1 nuclear pore complex protein Nup155-like [Pecten maximus]	142.577	-0.0439555	-1.03094	0.882737	0.989582	PF03177.9:Nucleoporin_C//PF08801.6:Nucleoporin_N	[INTERPRO, BLASTED, MAPPED, ANNOTATED]	4941	12	0	62.2	30	P:GO:0000972; P:GO:0001654; P:GO:0006406; P:GO:0006913; P:GO:0006998; P:GO:0007015; P:GO:0007283; P:GO:0007303; P:GO:0016032; P:GO:0030715; P:GO:0030717; P:GO:0035220; P:GO:0036228; P:GO:0042307; P:GO:0045477; P:GO:0055050; P:GO:0086014; P:GO:1905475; P:GO:1905938; F:GO:0003682; F:GO:0005215; F:GO:0005515; F:GO:0017056; C:GO:0005643; C:GO:0005737; C:GO:0031965; C:GO:0034399; C:GO:0044611	P:transcription-dependent tethering of RNA polymerase II gene DNA at nuclear periphery; P:eye development; P:mRNA export from nucleus; P:nucleocytoplasmic transport; P:nuclear envelope organization; P:actin filament organization; P:spermatogenesis; P:cytoplasmic transport, nurse cell to oocyte; P:viral process; P:oocyte growth in germarium-derived egg chamber; P:oocyte karyosome formation; P:wing…	EC:7	Translocases	Coil (COILS); IPR015943 (G3DSA:2.130.10.GENE3D); IPR014908 (PFAM); IPR011990 (G3DSA:1.25.40.GENE3D); IPR007187 (PFAM); mobidb-lite (MOBIDB_LITE); mobidb-lite (MOBIDB_LITE); IPR004870 (PANTHER)	P:GO:0006913; F:GO:0005515; F:GO:0017056; C:GO:0005643	P:nucleocytoplasmic transport; F:protein binding; F:structural constituent of nuclear pore; C:nuclear pore
ci|000000462|proj|Sample_C_D|2	XP_033761066.1 multidrug resistance-associated protein 4-like isoform X2 [Pecten maximus]	232.615	-0.735599	-1.66509	0.0349179	0.453825	PF00005.22:ABC_tran//PF00664.18:ABC_membrane//PF02463.14:SMC_N//PF08477.8:Miro//PF13304.1:AAA_21	[INTERPRO, BLASTED, MAPPED, ANNOTATED]	4172	20	0	83.45	28	P:GO:0002576; P:GO:0015698; P:GO:0022904; P:GO:0032310; P:GO:0035335; P:GO:0046717; P:GO:0055085; P:GO:0060271; P:GO:0098656; P:GO:0098660; F:GO:0004725; F:GO:0005524; F:GO:0015662; F:GO:0016404; F:GO:0016887; F:GO:0042626; F:GO:0043225; C:GO:0005743; C:GO:0005887; C:GO:0016021; C:GO:0016323; C:GO:0031088	P:platelet degranulation; P:inorganic anion transport; P:respiratory electron transport chain; P:prostaglandin secretion; P:peptidyl-tyrosine dephosphorylation; P:acid secretion; P:transmembrane transport; P:cilium assembly; P:anion transmembrane transport; P:inorganic ion transmembrane transport; F:protein tyrosine phosphatase activity; F:ATP binding; F:ion transmembrane transporter activity, ph…	EC:3.1.3.48; EC:1.1.1; EC:7.2.2; EC:3.6.1.15; EC:3.1.3; EC:1.1; EC:3.6.1; EC:3.1; EC:1; EC:3.6; EC:3; EC:7; EC:1.1.1.141	Protein-tyrosine-phosphatase; Acting on the CH-OH group of donors; Catalysing the translocation of inorganic cations; Nucleoside-triphosphate phosphatase; Acting on ester bonds; Acting on the CH-OH group of donors; Acting on acid anhydrides; Acting on ester bonds; Oxidoreductases; Acting on acid anhydrides; Hydrolases; Translocases; 15-hydroxyprostaglandin dehydrogenase (NAD(+))	IPR003593 (SMART); IPR011527 (PFAM); G3DSA:3.40.50.300 (GENE3D); IPR003439 (PFAM); IPR036640 (G3DSA:1.20.1560.GENE3D); mobidb-lite (MOBIDB_LITE); IPR030240 (PTHR24223:PANTHER); PTHR24223 (PANTHER); IPR017871 (PROSITE_PATTERNS); TRANSMEMBRANE (PHOBIUS); CYTOPLASMIC_DOMAIN (PHOBIUS); NON_CYTOPLASMIC_DOMAIN (PHOBIUS); NON_CYTOPLASMIC_DOMAIN (PHOBIUS); CYTOPLASMIC_DOMAIN (PHOBIUS); NON_CYTOPLASMIC_DO…	P:GO:0055085; F:GO:0005524; F:GO:0016887; F:GO:0042626; C:GO:0016021	P:transmembrane transport; F:ATP binding; F:ATPase activity; F:ATPase-coupled transmembrane transporter activity; C:integral component of membrane
ci|000000464|proj|Sample_C_D|2	XP_033748555.1 atrial natriuretic peptide receptor 2-like [Pecten maximus]	264.229	-0.585795	-1.50087	0.125327	0.690604	PF00069.20:Pkinase//PF00211.15:Guanylate_cyc//PF07701.9:HNOBA//PF07714.12:Pkinase_Tyr	[INTERPRO, BLASTED, MAPPED, ANNOTATED]	3104	20	0	74.24	12	P:GO:0006182; P:GO:0006412; P:GO:0006468; P:GO:0035556; F:GO:0003735; F:GO:0004383; F:GO:0004672; F:GO:0005524; F:GO:0008097; F:GO:0008233; C:GO:0005739; C:GO:0005840	P:cGMP biosynthetic process; P:translation; P:protein phosphorylation; P:intracellular signal transduction; F:structural constituent of ribosome; F:guanylate cyclase activity; F:protein kinase activity; F:ATP binding; F:5S rRNA binding; F:peptidase activity; C:mitochondrion; C:ribosome	EC:2.7.1; EC:3.4; EC:2.7; EC:2; EC:3; EC:4; EC:4.6; EC:4.6.1.2	Transferring phosphorus-containing groups; Acting on peptide bonds (peptidases); Transferring phosphorus-containing groups; Transferases; Hydrolases; Lyases; Phosphorus-oxygen lyases; Guanylate cyclase	IPR001054 (SMART); IPR029787 (G3DSA:3.30.70.GENE3D); IPR001054 (PFAM); G3DSA:3.30.200.20 (GENE3D); G3DSA:1.10.510.10 (GENE3D); IPR001245 (PFAM); IPR011645 (PFAM); mobidb-lite (MOBIDB_LITE); mobidb-lite (MOBIDB_LITE); PTHR11920 (PANTHER); PTHR11920:SF305 (PANTHER); IPR018297 (PROSITE_PATTERNS); IPR001054 (PROSITE_PROFILES); IPR000719 (PROSITE_PROFILES); cd07302 (CDD); IPR029787 (SUPERFAMILY); IPR0…	P:GO:0006182; P:GO:0006468; P:GO:0009190; P:GO:0035556; F:GO:0004383; F:GO:0004672; F:GO:0005524; F:GO:0016849	P:cGMP biosynthetic process; P:protein phosphorylation; P:cyclic nucleotide biosynthetic process; P:intracellular signal transduction; F:guanylate cyclase activity; F:protein kinase activity; F:ATP binding; F:phosphorus-oxygen lyase activity
ci|000000465|proj|Sample_C_D|2	---NA---	77.3982	0.108709	1.07826	0.700258	0.966157		[INTERPRO, NO-BLAST]	691									no IPS match	no IPS match	no IPS match
ci|000000466|proj|Sample_C_D|2	XP_033734082.1 protein FAM50A-like [Pecten maximus]	72.8942	-0.77139	-1.70691	0.00863303	0.24677	PF04921.9:XAP5	[INTERPRO, BLASTED, MAPPED, ANNOTATED]	1471	20	0	85.4	6	P:GO:0007283; P:GO:0007626; F:GO:0003723; C:GO:0005634; C:GO:0005654; C:GO:0045171	P:spermatogenesis; P:locomotory behavior; F:RNA binding; C:nucleus; C:nucleoplasm; C:intercellular bridge			Coil (COILS); Coil (COILS); Coil (COILS); IPR007005 (PFAM); mobidb-lite (MOBIDB_LITE); mobidb-lite (MOBIDB_LITE); IPR007005 (PANTHER); PTHR12722:SF2 (PANTHER); PTHR12722:SF2 (PANTHER); IPR007005 (PANTHER)	C:GO:0005634	C:nucleus
ci|000000467|proj|Sample_C_D|2	---NA---	69.5616	0.157563	1.1154	0.685682	0.963608		[INTERPRO, NO-BLAST]	1536									SIGNAL_PEPTIDE (PHOBIUS); SIGNAL_PEPTIDE_N_REGION (PHOBIUS); SIGNAL_PEPTIDE_C_REGION (PHOBIUS); SIGNAL_PEPTIDE_H_REGION (PHOBIUS); NON_CYTOPLASMIC_DOMAIN (PHOBIUS); TMhelix (TMHMM)	no GO terms	no GO terms
ci|000000468|proj|Sample_C_D|2	---NA---	16.4718	-0.0869623	-1.06213	0.897586	0.991177		[INTERPRO, NO-BLAST]	1464									no IPS match	no IPS match	no IPS match
ci|000000469|proj|Sample_C_D|2	---NA---	169.878	0.12074	1.08729	0.63085	0.953521		[INTERPRO, NO-BLAST]	1172									TMhelix (TMHMM)	no GO terms	no GO terms
ci|000000470|proj|Sample_C_D|2	---NA---	99.1778	-0.720973	-1.64829	0.0747411	0.592304		[INTERPRO, NO-BLAST]	1328									no IPS match	no IPS match	no IPS match
ci|000000472|proj|Sample_C_D|2	---NA---	52.9622	-0.188941	-1.13993	0.385287	0.886198		[INTERPRO, NO-BLAST]	1487									no IPS match	no IPS match	no IPS match
ci|000000473|proj|Sample_C_D|2	---NA---	51.37	-1.20806	-2.31028	0.00425233	0.175631		[INTERPRO, NO-BLAST]	858									no IPS match	no IPS match	no IPS match
ci|000000474|proj|Sample_C_D|2	---NA---	12.9482	-0.0219497	-1.01533	0.973134	0.99768		[INTERPRO, NO-BLAST]	1702									no IPS match	no IPS match	no IPS match
ci|000000475|proj|Sample_C_D|2	---NA---	57.925	-0.404145	-1.3233	0.232637	0.804629		[INTERPRO, NO-BLAST]	2139									no IPS match	no IPS match	no IPS match
ci|000000476|proj|Sample_C_D|2	XP_033729509.1 hercynylcysteine sulfoxide lyase-like [Pecten maximus]	15.0149	0.683488	1.60602	0.335682	0.864413	PF00266.14:Aminotran_5	[INTERPRO, BLASTED, MAPPED, ANNOTATED]	1316	20	3.042e-149	66.84	2	F:GO:0003824	F:catalytic activity	EC:4.4.1.36; EC:4.4.1.28	Hercynylcysteine S-oxide lyase; L-cysteine desulfidase	IPR000192 (PFAM); IPR015421 (G3DSA:3.40.640.GENE3D); PTHR43092 (PANTHER); PTHR43092:SF4 (PANTHER); IPR015424 (SUPERFAMILY)	F:GO:0003824	F:catalytic activity
ci|000000477|proj|Sample_C_D|2	---NA---	66.5378	-0.673838	-1.59531	0.0431866	0.492035		[INTERPRO, NO-BLAST]	2326									mobidb-lite (MOBIDB_LITE)	no GO terms	no GO terms
ci|000000478|proj|Sample_C_D|2	XP_033744981.1 fibropellin-1-like isoform X1 [Pecten maximus]	371.121	0.348338	1.27309	0.492864	0.923523	PF00008.22:EGF//PF01414.14:DSL//PF07645.10:EGF_CA//PF07974.8:EGF_2//PF12661.2:hEGF	[INTERPRO, BLASTED, MAPPED, ANNOTATED]	3206	20	0	56.92	37	P:GO:0003383; P:GO:0007154; P:GO:0007435; P:GO:0008284; P:GO:0016332; P:GO:0016334; P:GO:0032435; P:GO:0033157; P:GO:0035002; P:GO:0035090; P:GO:0035332; P:GO:0045176; P:GO:0045186; P:GO:0045218; P:GO:0045494; P:GO:0045570; P:GO:0045746; P:GO:0046621; P:GO:0046664; P:GO:0046665; P:GO:0048477; P:GO:0050821; P:GO:0051642; P:GO:0061024; P:GO:0061336; P:GO:0061541; P:GO:0098813; P:GO:0106036; F:GO:00…	P:apical constriction; P:cell communication; P:salivary gland morphogenesis; P:positive regulation of cell population proliferation; P:establishment or maintenance of polarity of embryonic epithelium; P:establishment or maintenance of polarity of follicular epithelium; P:negative regulation of proteasomal ubiquitin-dependent protein catabolic process; P:regulation of intracellular protein transpo…			IPR000742 (SMART); IPR001881 (SMART); IPR000742 (PFAM); G3DSA:2.10.25.10 (GENE3D); G3DSA:2.10.25.10 (GENE3D); G3DSA:2.10.25.10 (GENE3D); G3DSA:2.10.25.10 (GENE3D); G3DSA:2.10.25.10 (GENE3D); G3DSA:2.10.25.10 (GENE3D); G3DSA:4.10.40.10 (GENE3D); G3DSA:2.10.25.10 (GENE3D); G3DSA:2.10.25.10 (GENE3D); G3DSA:2.10.25.10 (GENE3D); G3DSA:2.10.25.10 (GENE3D); IPR001881 (PFAM); G3DSA:2.60.120.200 (GENE3D);…	P:GO:0007154; F:GO:0005509; C:GO:0016020	P:cell communication; F:calcium ion binding; C:membrane
ci|000000479|proj|Sample_C_D|2	---NA---	75.652	-0.498122	-1.41237	0.0456777	0.502614		[INTERPRO, NO-BLAST]	1126									NON_CYTOPLASMIC_DOMAIN (PHOBIUS); CYTOPLASMIC_DOMAIN (PHOBIUS); TRANSMEMBRANE (PHOBIUS)	no GO terms	no GO terms
ci|000000480|proj|Sample_C_D|2	XP_033730127.1 uncharacterized protein LOC117319433 [Pecten maximus]	26.3028	-0.388673	-1.30919	0.509978	0.926815	PF00665.21:rve	[INTERPRO, BLASTED, MAPPED, ANNOTATED]	2782	20	0	79.95	2	P:GO:0015074; F:GO:0003676	P:DNA integration; F:nucleic acid binding			IPR001584 (PFAM); IPR036397 (G3DSA:3.30.420.GENE3D); PTHR22955 (PANTHER); IPR001584 (PROSITE_PROFILES); IPR012337 (SUPERFAMILY)	P:GO:0015074; F:GO:0003676	P:DNA integration; F:nucleic acid binding
ci|000000481|proj|Sample_C_D|2	XP_033763720.1 LOW QUALITY PROTEIN: probable cation-transporting ATPase 13A3 [Pecten maximus]	76.9673	0.373515	1.29551	0.407247	0.894498	PF00702.21:Hydrolase//PF12710.2:HAD	[INTERPRO, BLASTED, MAPPED, ANNOTATED]	2685	20	0	73.14	25	P:GO:0000183; P:GO:0006457; P:GO:0006874; P:GO:0042149; P:GO:0046015; P:GO:0070588; F:GO:0005388; F:GO:0016740; F:GO:0035064; C:GO:0005677; C:GO:0005730; C:GO:0005764; C:GO:0005774; C:GO:0005887; C:GO:0016021; C:GO:0031410; C:GO:0033553	P:rDNA heterochromatin assembly; P:protein folding; P:cellular calcium ion homeostasis; P:cellular response to glucose starvation; P:regulation of transcription by glucose; P:calcium ion transmembrane transport; F:calcium transmembrane transporter activity, phosphorylative mechanism; F:transferase activity; F:methylated histone binding; C:chromatin silencing complex; C:nucleolus; C:lysosome; C:va…	EC:7.2.2.10; EC:2; EC:7; EC:7.2.2	P-type Ca(2+) transporter; Transferases; Translocases; Catalysing the translocation of inorganic cations	IPR001757 (TIGRFAM); G3DSA:1.20.1110.10 (GENE3D); mobidb-lite (MOBIDB_LITE); mobidb-lite (MOBIDB_LITE); PTHR24093:SF373 (PANTHER); PTHR24093 (PANTHER); CYTOPLASMIC_DOMAIN (PHOBIUS); TRANSMEMBRANE (PHOBIUS); TRANSMEMBRANE (PHOBIUS); TRANSMEMBRANE (PHOBIUS); CYTOPLASMIC_DOMAIN (PHOBIUS); TRANSMEMBRANE (PHOBIUS); TRANSMEMBRANE (PHOBIUS); NON_CYTOPLASMIC_DOMAIN (PHOBIUS); CYTOPLASMIC_DOMAIN (PHOBIUS)…	C:GO:0016021	C:integral component of membrane
ci|000000483|proj|Sample_C_D|2	XP_033732826.1 acidic leucine-rich nuclear phosphoprotein 32 family member A-like [Pecten maximus]	71.2163	0.0865976	1.06186	0.81442	0.980722	PF12799.2:LRR_4//PF13504.1:LRR_7//PF13855.1:LRR_8//PF14580.1:LRR_9	[INTERPRO, BLASTED, MAPPED, ANNOTATED]	1247	20	0	62.7	15	P:GO:0007010; P:GO:0007224; P:GO:0008360; P:GO:0035071; P:GO:0042769; P:GO:0046692; P:GO:0051128; P:GO:0060271; F:GO:0005515; C:GO:0001750; C:GO:0005739; C:GO:0005886; C:GO:0032391; C:GO:0036064	P:cytoskeleton organization; P:smoothened signaling pathway; P:regulation of cell shape; P:salivary gland cell autophagic cell death; P:DNA damage response, detection of DNA damage; P:sperm competition; P:regulation of cellular component organization; P:cilium assembly; F:protein binding; C:photoreceptor outer segment; C:mitochondrion; C:plasma membrane; C:photoreceptor connecting cilium; C:cilia…			IPR032675 (G3DSA:3.80.10.GENE3D); PF14580 (PFAM); mobidb-lite (MOBIDB_LITE); IPR037390 (PANTHER); PTHR18849:SF0 (PANTHER); IPR001611 (PROSITE_PROFILES); IPR001611 (PROSITE_PROFILES); IPR001611 (PROSITE_PROFILES); IPR032675 (SUPERFAMILY)	F:GO:0005515	F:protein binding
ci|000000484|proj|Sample_C_D|2	XP_033755055.1 LOW QUALITY PROTEIN: flavin-containing monooxygenase FMO GS-OX5-like [Pecten maximus]	98.9497	-0.749719	-1.68147	0.0367119	0.462227	PF00743.14:FMO-like//PF01266.19:DAO//PF07992.9:Pyr_redox_2//PF13434.1:K_oxygenase//PF13450.1:NAD_binding_8//PF13454.1:NAD_binding_9//PF13738.1:Pyr_redox_3	[INTERPRO, BLASTED, MAPPED, ANNOTATED]	2967	20	0	73.45	14	P:GO:0055085; F:GO:0004499; F:GO:0022857; F:GO:0050660; F:GO:0050661; C:GO:0005739; C:GO:0005829; C:GO:0016021	P:transmembrane transport; F:N,N-dimethylaniline monooxygenase activity; F:transmembrane transporter activity; F:flavin adenine dinucleotide binding; F:NADP binding; C:mitochondrion; C:cytosol; C:integral component of membrane	EC:1; EC:1.14.13.8; EC:1.14; EC:1.14.13; EC:7	Oxidoreductases; Flavin-containing monooxygenase; Acting on paired donors, with incorporation or reduction of molecular oxygen. The oxygen incorporated need not be derived from O(2); Acting on paired donors, with incorporation or reduction of molecular oxygen. The oxygen incorporated need not be derived from O(2); Translocases	IPR000960 (PRINTS); IPR036188 (G3DSA:3.50.50.GENE3D); IPR000960 (PIRSF); IPR020946 (PFAM); PTHR23023 (PANTHER); SIGNAL_PEPTIDE (PHOBIUS); NON_CYTOPLASMIC_DOMAIN (PHOBIUS); SIGNAL_PEPTIDE_C_REGION (PHOBIUS); SIGNAL_PEPTIDE_H_REGION (PHOBIUS); SIGNAL_PEPTIDE_N_REGION (PHOBIUS); SignalP-TM (SIGNALP_GRAM_POSITIVE); IPR036188 (SUPERFAMILY); IPR036188 (SUPERFAMILY)	P:GO:0055114; F:GO:0004499; F:GO:0050660; F:GO:0050661	P:obsolete oxidation-reduction process; F:N,N-dimethylaniline monooxygenase activity; F:flavin adenine dinucleotide binding; F:NADP binding
ci|000000486|proj|Sample_C_D|2	---NA---	65.982	-0.15164	-1.11083	0.612819	0.950362		[INTERPRO, NO-BLAST]	1687									NON_CYTOPLASMIC_DOMAIN (PHOBIUS); TRANSMEMBRANE (PHOBIUS); CYTOPLASMIC_DOMAIN (PHOBIUS)	no GO terms	no GO terms
ci|000000487|proj|Sample_C_D|2	---NA---	207.988	0.0702708	1.04991	0.795349	0.978114		[INTERPRO, NO-BLAST]	631									no IPS match	no IPS match	no IPS match
ci|000000489|proj|Sample_C_D|2	XP_033762699.1 uncharacterized protein LOC117344155 isoform X1 [Pecten maximus]	176.509	0.0397698	1.02795	0.877971	0.98902	PF13893.1:RRM_5	[INTERPRO, BLASTED, ANNOTATED]	1435	10	0	81.69	3	F:GO:0003676; C:GO:0005654	F:nucleic acid binding; C:nucleoplasm			G3DSA:3.30.70.330 (GENE3D); mobidb-lite (MOBIDB_LITE); mobidb-lite (MOBIDB_LITE); PTHR20957 (PANTHER); IPR000504 (PROSITE_PROFILES); IPR034264 (CDD); IPR035979 (SUPERFAMILY)	F:GO:0003676	F:nucleic acid binding
ci|000000490|proj|Sample_C_D|2	XP_033737476.1 trifunctional enzyme subunit beta, mitochondrial-like [Pecten maximus]	1480.93	0.0454701	1.03202	0.802776	0.979516	PF00108.18:Thiolase_N//PF00109.21:ketoacyl-synt//PF02803.13:Thiolase_C	[INTERPRO, BLASTED, MAPPED, ANNOTATED]	1884	20	0	74.41	16	P:GO:0006635; P:GO:0008152; P:GO:0008340; F:GO:0000062; F:GO:0003988; F:GO:0004300; F:GO:0016508; F:GO:0016509; F:GO:0016747; F:GO:0044877; F:GO:0051287; C:GO:0005741; C:GO:0005743; C:GO:0005783; C:GO:0016507; C:GO:0042645	P:fatty acid beta-oxidation; P:metabolic process; P:determination of adult lifespan; F:fatty-acyl-CoA binding; F:acetyl-CoA C-acyltransferase activity; F:enoyl-CoA hydratase activity; F:long-chain-enoyl-CoA hydratase activity; F:long-chain-3-hydroxyacyl-CoA dehydrogenase activity; F:transferase activity, transferring acyl groups other than amino-acyl groups; F:protein-containing complex binding; …	EC:4.2.1; EC:1.1.1.35; EC:4.2.1.74; EC:2.3.1.16; EC:1.1.1; EC:1.1; EC:2.3; EC:1; EC:4.2; EC:2; EC:1.1.1.211; EC:4; EC:4.2.1.17; EC:2.3.1	Carbon-oxygen lyases; 3-hydroxyacyl-CoA dehydrogenase; Long-chain-enoyl-CoA hydratase; Acetyl-CoA C-acyltransferase; Acting on the CH-OH group of donors; Acting on the CH-OH group of donors; Acyltransferases; Oxidoreductases; Carbon-oxygen lyases; Transferases; Long-chain-3-hydroxyacyl-CoA dehydrogenase; Lyases; Enoyl-CoA hydratase; Acyltransferases	IPR002155 (TIGRFAM); IPR020616 (PFAM); IPR020617 (PFAM); IPR016039 (G3DSA:3.40.47.GENE3D); IPR016039 (G3DSA:3.40.47.GENE3D); PTHR18919:SF5 (PANTHER); PTHR18919 (PANTHER); IPR020610 (PROSITE_PATTERNS); IPR020613 (PROSITE_PATTERNS); IPR020615 (PROSITE_PATTERNS); IPR002155 (CDD); IPR016039 (SUPERFAMILY); IPR016039 (SUPERFAMILY)	P:GO:0008152; F:GO:0003824; F:GO:0016747	P:metabolic process; F:catalytic activity; F:transferase activity, transferring acyl groups other than amino-acyl groups
ci|000000491|proj|Sample_C_D|2	---NA---	34.0996	-0.701721	-1.62644	0.311331	0.852351		[INTERPRO, NO-BLAST]	1137									no IPS match	no IPS match	no IPS match
ci|000000493|proj|Sample_C_D|2	XP_033733247.1 RING-H2 finger protein ATL79-like [Pecten maximus]	158.783	0.691939	1.61545	0.241362	0.809904	PF00097.20:zf-C3HC4//PF12678.2:zf-rbx1//PF12861.2:zf-Apc11//PF12906.2:RINGv//PF13639.1:zf-RING_2//PF13920.1:zf-C3HC4_3//PF13923.1:zf-C3HC4_2//PF14634.1:zf-RING_5	[INTERPRO, BLASTED, MAPPED, ANNOTATED]	1430	20	4.628e-143	70.21	14	P:GO:0000209; P:GO:0043161; P:GO:0046855; P:GO:0046856; F:GO:0004439; F:GO:0008270; F:GO:0061630; C:GO:0005634; C:GO:0005829; C:GO:0016021	P:protein polyubiquitination; P:proteasome-mediated ubiquitin-dependent protein catabolic process; P:inositol phosphate dephosphorylation; P:phosphatidylinositol dephosphorylation; F:phosphatidylinositol-4,5-bisphosphate 5-phosphatase activity; F:zinc ion binding; F:ubiquitin protein ligase activity; C:nucleus; C:cytosol; C:integral component of membrane	EC:3.1; EC:3.1.3.36; EC:2; EC:3; EC:2.3.2.27; EC:3.1.3	Acting on ester bonds; Phosphoinositide 5-phosphatase; Transferases; Hydrolases; RING-type E3 ubiquitin transferase; Acting on ester bonds	IPR001841 (SMART); IPR013083 (G3DSA:3.30.40.GENE3D); IPR001841 (PFAM); PTHR14155:SF430 (PANTHER); PTHR14155 (PANTHER); NON_CYTOPLASMIC_DOMAIN (PHOBIUS); TRANSMEMBRANE (PHOBIUS); CYTOPLASMIC_DOMAIN (PHOBIUS); TRANSMEMBRANE (PHOBIUS); CYTOPLASMIC_DOMAIN (PHOBIUS); IPR001841 (PROSITE_PROFILES); cd16448 (CDD); SignalP-TM (SIGNALP_EUK); SSF57850 (SUPERFAMILY); TMhelix (TMHMM); TMhelix (TMHMM)	no GO terms	no GO terms
ci|000000494|proj|Sample_C_D|2	XP_033750753.1 zinc transporter ZIP1-like [Pecten maximus]	168.312	-0.0577189	-1.04082	0.89976	0.991776	PF02535.17:Zip	[INTERPRO, BLASTED, MAPPED, ANNOTATED]	2550	20	0	65.83	23	P:GO:0010312; P:GO:0010467; P:GO:0030001; P:GO:0034645; P:GO:0044238; P:GO:0044271; P:GO:0055085; P:GO:0071578; F:GO:0005385; F:GO:0046873; F:GO:0097159; F:GO:1901363; C:GO:0005622; C:GO:0016020; C:GO:0016323; C:GO:0016324	P:detoxification of zinc ion; P:gene expression; P:metal ion transport; P:cellular macromolecule biosynthetic process; P:primary metabolic process; P:cellular nitrogen compound biosynthetic process; P:transmembrane transport; P:zinc ion import across plasma membrane; F:zinc ion transmembrane transporter activity; F:metal ion transmembrane transporter activity; F:organic cyclic compound binding; F…	EC:7	Translocases	IPR003689 (PFAM); mobidb-lite (MOBIDB_LITE); PTHR11040:SF57 (PANTHER); PTHR11040 (PANTHER); CYTOPLASMIC_DOMAIN (PHOBIUS); NON_CYTOPLASMIC_DOMAIN (PHOBIUS); CYTOPLASMIC_DOMAIN (PHOBIUS); TRANSMEMBRANE (PHOBIUS); TRANSMEMBRANE (PHOBIUS); TRANSMEMBRANE (PHOBIUS); NON_CYTOPLASMIC_DOMAIN (PHOBIUS); CYTOPLASMIC_DOMAIN (PHOBIUS); TRANSMEMBRANE (PHOBIUS); NON_CYTOPLASMIC_DOMAIN (PHOBIUS); TRANSMEMBRANE (…	P:GO:0030001; P:GO:0055085; F:GO:0046873; C:GO:0016020	P:metal ion transport; P:transmembrane transport; F:metal ion transmembrane transporter activity; C:membrane
ci|000000495|proj|Sample_C_D|2	---NA---	738.994	-0.780285	-1.71747	0.0224677	0.379034		[INTERPRO, NO-BLAST]	3923									no IPS match	no IPS match	no IPS match
ci|000000498|proj|Sample_C_D|2	---NA---	45.0921	-0.452242	-1.36817	0.224944	0.799696		[INTERPRO, NO-BLAST]	2526									Coil (COILS); Coil (COILS); SIGNAL_PEPTIDE_N_REGION (PHOBIUS); NON_CYTOPLASMIC_DOMAIN (PHOBIUS); SIGNAL_PEPTIDE_C_REGION (PHOBIUS); SIGNAL_PEPTIDE (PHOBIUS); SIGNAL_PEPTIDE_H_REGION (PHOBIUS); SignalP-noTM (SIGNALP_EUK)	no GO terms	no GO terms
ci|000000499|proj|Sample_C_D|2	---NA---	154.343	-0.411973	-1.3305	0.065227	0.567795		[INTERPRO, NO-BLAST]	2989									no IPS match	no IPS match	no IPS match
ci|000000503|proj|Sample_C_D|2	XP_033757715.1 ATP-dependent RNA helicase SUV3 homolog, mitochondrial-like [Pecten maximus]	40.1475	-0.414102	-1.33247	0.20205	0.781371		[INTERPRO, BLASTED, MAPPED, ANNOTATED]	636	2	2.95242e-75	79.95	2	P:GO:0016192; C:GO:0016020	P:vesicle-mediated transport; C:membrane			Coil (COILS); mobidb-lite (MOBIDB_LITE)	no GO terms	no GO terms
ci|000000504|proj|Sample_C_D|2	---NA---	113.366	0.378979	1.30042	0.228019	0.801752		[INTERPRO, NO-BLAST]	2547									TRANSMEMBRANE (PHOBIUS); CYTOPLASMIC_DOMAIN (PHOBIUS); SIGNAL_PEPTIDE_N_REGION (PHOBIUS); SIGNAL_PEPTIDE_C_REGION (PHOBIUS); NON_CYTOPLASMIC_DOMAIN (PHOBIUS); SIGNAL_PEPTIDE (PHOBIUS); SIGNAL_PEPTIDE_H_REGION (PHOBIUS); SignalP-TM (SIGNALP_EUK); TMhelix (TMHMM); TMhelix (TMHMM)	no GO terms	no GO terms
ci|000000505|proj|Sample_C_D|2	---NA---	41.8935	-1.06912	-2.09816	0.0620813	0.558639		[INTERPRO, NO-BLAST]	2012									SIGNAL_PEPTIDE_H_REGION (PHOBIUS); SIGNAL_PEPTIDE_C_REGION (PHOBIUS); NON_CYTOPLASMIC_DOMAIN (PHOBIUS); SIGNAL_PEPTIDE (PHOBIUS); SIGNAL_PEPTIDE_N_REGION (PHOBIUS); SignalP-noTM (SIGNALP_EUK)	no GO terms	no GO terms
ci|000000506|proj|Sample_C_D|2	splicing factor U2af large subunit B-like [Mizuhopecten yessoensis]	1140.33	-0.250776	-1.18985	0.355844	0.873786	PF10106.4:DUF2345//PF12124.3:Nsp3_PL2pro	[INTERPRO, BLASTED, MAPPED]	3164	13	1.03327e-12	52.68	18	P:GO:0015031; P:GO:0043953; P:GO:0046148; P:GO:0055114; F:GO:0004097; F:GO:0008320; F:GO:0016491; F:GO:0016874; F:GO:0046872; C:GO:0005886; C:GO:0005887; C:GO:0009507; C:GO:0009536; C:GO:0009543; C:GO:0009579; C:GO:0016020; C:GO:0016021; C:GO:0033281	P:protein transport; P:protein transport by the Tat complex; P:pigment biosynthetic process; P:obsolete oxidation-reduction process; F:catechol oxidase activity; F:protein transmembrane transporter activity; F:oxidoreductase activity; F:ligase activity; F:metal ion binding; C:plasma membrane; C:integral component of plasma membrane; C:chloroplast; C:plastid; C:chloroplast thylakoid lumen; C:thyla…			no IPS match	no IPS match	no IPS match
ci|000000507|proj|Sample_C_D|2	XP_033747343.1 protein C12orf4 homolog isoform X2 [Pecten maximus]	413.123	-0.133539	-1.09698	0.676743	0.962633	PF10154.4:DUF2362//PF11418.3:Scaffolding_pro	[INTERPRO, BLASTED, MAPPED, ANNOTATED]	2768	16	0	80.49	5	P:GO:0032386; P:GO:0043304; C:GO:0005737; C:GO:0016021	P:regulation of intracellular transport; P:regulation of mast cell degranulation; C:cytoplasm; C:integral component of membrane			IPR019311 (PFAM); IPR019311 (PANTHER)	no GO terms	no GO terms
ci|000000508|proj|Sample_C_D|2	XP_033744759.1 haloacid dehalogenase-like hydrolase domain-containing 5 isoform X2 [Pecten maximus]	37.9409	-0.728526	-1.65695	0.205559	0.784347		[INTERPRO, BLASTED, MAPPED]	722	6	1.93214e-09	100	15	P:GO:0000724; P:GO:0006268; P:GO:0006281; P:GO:0006310; P:GO:0032508; F:GO:0000166; F:GO:0003676; F:GO:0005524; F:GO:0009378; F:GO:0043138; C:GO:0005634; C:GO:0005694; C:GO:0005737; C:GO:0016020; C:GO:0016021	P:double-strand break repair via homologous recombination; P:DNA unwinding involved in DNA replication; P:DNA repair; P:DNA recombination; P:DNA duplex unwinding; F:nucleotide binding; F:nucleic acid binding; F:ATP binding; F:four-way junction helicase activity; F:3'-5' DNA helicase activity; C:nucleus; C:chromosome; C:cytoplasm; C:membrane; C:integral component of membrane			no IPS match	no IPS match	no IPS match
ci|000000509|proj|Sample_C_D|2	XP_033739721.1 glucose dehydrogenase [FAD, quinone]-like [Pecten maximus]	27.6777	-0.142158	-1.10355	0.841087	0.984446	PF00732.14:GMC_oxred_N//PF01266.19:DAO//PF05199.8:GMC_oxred_C//PF13450.1:NAD_binding_8	[INTERPRO, BLASTED, MAPPED, ANNOTATED]	1958	20	0	78.85	31	P:GO:0006306; P:GO:0006346; P:GO:0006886; P:GO:0010216; P:GO:0016192; P:GO:0031508; P:GO:0045455; P:GO:0046651; F:GO:0003682; F:GO:0005525; F:GO:0016614; F:GO:0050660; C:GO:0005634; C:GO:0005721; C:GO:0005739; C:GO:0005794	P:DNA methylation; P:DNA methylation-dependent heterochromatin assembly; P:intracellular protein transport; P:maintenance of DNA methylation; P:vesicle-mediated transport; P:pericentric heterochromatin assembly; P:ecdysteroid metabolic process; P:lymphocyte proliferation; F:chromatin binding; F:GTP binding; F:oxidoreductase activity, acting on CH-OH group of donors; F:flavin adenine dinucleotide …	EC:1.1; EC:1; EC:1.1.3.49	Acting on the CH-OH group of donors; Oxidoreductases; (R)-mandelonitrile oxidase	IPR012132 (PIRSF); G3DSA:3.30.560.10 (GENE3D); IPR000172 (PFAM); IPR007867 (PFAM); G3DSA:4.10.450.10 (GENE3D); PTHR11552:SF155 (PANTHER); PTHR11552 (PANTHER); IPR000172 (PROSITE_PATTERNS); IPR036188 (SUPERFAMILY); SSF54373 (SUPERFAMILY)	P:GO:0055114; F:GO:0016614; F:GO:0050660	P:obsolete oxidation-reduction process; F:oxidoreductase activity, acting on CH-OH group of donors; F:flavin adenine dinucleotide binding
ci|000000510|proj|Sample_C_D|2	XP_033753765.1 uncharacterized protein LOC117337088 [Pecten maximus]	127.915	0.389588	1.31002	0.401784	0.893267	PF01485.16:IBR	[INTERPRO, BLASTED, MAPPED, ANNOTATED]	1262	20	0	67	3	P:GO:0016567; F:GO:0004842; C:GO:0016020	P:protein ubiquitination; F:ubiquitin-protein transferase activity; C:membrane	EC:2	Transferases	G3DSA:2.20.25.20 (GENE3D); IPR013083 (G3DSA:3.30.40.GENE3D); IPR031127 (PANTHER); PTHR11685:SF222 (PANTHER); SSF57850 (SUPERFAMILY)	P:GO:0016567; F:GO:0004842	P:protein ubiquitination; F:ubiquitin-protein transferase activity
ci|000000511|proj|Sample_C_D|2	XP_033759073.1 adhesive plaque matrix protein-like [Pecten maximus]	292.484	-0.0864779	-1.06177	0.712744	0.967814		[INTERPRO, BLASTED]	1567	1	1.02597e-13	100						no IPS match	no IPS match	no IPS match
ci|000000512|proj|Sample_C_D|2	XP_033756982.1 uncharacterized protein LOC117339481 [Pecten maximus]	428.987	-0.518182	-1.43215	0.153935	0.731133	PF00665.21:rve//PF02902.14:Peptidase_C48//PF09337.5:zf-H2C2	[INTERPRO, BLASTED, MAPPED, ANNOTATED]	4725	20	0	86.9	4	P:GO:0006508; P:GO:0015074; F:GO:0003676; F:GO:0008234	P:proteolysis; P:DNA integration; F:nucleic acid binding; F:cysteine-type peptidase activity	EC:3.4; EC:3	Acting on peptide bonds (peptidases); Hydrolases	IPR003653 (PFAM); IPR036397 (G3DSA:3.30.420.GENE3D); IPR001584 (PFAM); G3DSA:3.40.395.10 (GENE3D); IPR013083 (G3DSA:3.30.40.GENE3D); PTHR24559 (PANTHER); PTHR24559:SF250 (PANTHER); IPR003653 (PROSITE_PROFILES); IPR001584 (PROSITE_PROFILES); cd15517 (CDD); IPR011011 (SUPERFAMILY); IPR012337 (SUPERFAMILY); SSF54001 (SUPERFAMILY)	P:GO:0006508; P:GO:0015074; F:GO:0003676; F:GO:0008234	P:proteolysis; P:DNA integration; F:nucleic acid binding; F:cysteine-type peptidase activity
ci|000000513|proj|Sample_C_D|2	---NA---	26.3181	-0.701988	-1.62674	0.303027	0.847767		[INTERPRO, NO-BLAST]	1447									no IPS match	no IPS match	no IPS match
ci|000000514|proj|Sample_C_D|2	XP_033746188.1 STE20-like serine/threonine-protein kinase isoform X3 [Pecten maximus]	39.1591	0.156129	1.11429	0.69093	0.964155	PF00069.20:Pkinase//PF07714.12:Pkinase_Tyr	[INTERPRO, BLASTED, MAPPED, ANNOTATED]	4017	20	0	72.04	80	P:GO:0006099; P:GO:0006304; P:GO:0006396; P:GO:0006468; P:GO:0006811; P:GO:0006974; P:GO:0007346; P:GO:0008652; P:GO:0009165; P:GO:0016043; P:GO:0016311; P:GO:0019054; P:GO:0019058; P:GO:0030683; P:GO:0031098; P:GO:0032147; P:GO:0032774; P:GO:0034645; P:GO:0042303; P:GO:0042981; P:GO:0043043; P:GO:0043414; P:GO:0045807; P:GO:0045893; P:GO:0050794; P:GO:2000772; P:GO:2001020; F:GO:0003690; F:GO:00…	P:tricarboxylic acid cycle; P:DNA modification; P:RNA processing; P:protein phosphorylation; P:ion transport; P:cellular response to DNA damage stimulus; P:regulation of mitotic cell cycle; P:cellular amino acid biosynthetic process; P:nucleotide biosynthetic process; P:cellular component organization; P:dephosphorylation; P:modulation by virus of host cellular process; P:viral life cycle; P:miti…	EC:3.1.3; EC:2.1; EC:3.1; EC:3.4; EC:2.4; EC:2.7; EC:3.6; EC:2.1.1; EC:2.7.1; EC:2.7.11.1; EC:2.7.7; EC:3.6.1.15; EC:2.7.11; EC:3.6.1; EC:1; EC:2; EC:3; EC:4	Acting on ester bonds; Transferring one-carbon groups; Acting on ester bonds; Acting on peptide bonds (peptidases); Glycosyltransferases; Transferring phosphorus-containing groups; Acting on acid anhydrides; Transferring one-carbon groups; Transferring phosphorus-containing groups; Non-specific serine/threonine protein kinase; Transferring phosphorus-containing groups; Nucleoside-triphosphate pho…	IPR001245 (PRINTS); IPR000719 (SMART); IPR000719 (PFAM); PIRSF000615 (PIRSF); G3DSA:1.10.510.10 (GENE3D); G3DSA:3.30.200.20 (GENE3D); mobidb-lite (MOBIDB_LITE); mobidb-lite (MOBIDB_LITE); PTHR43671 (PANTHER); IPR008271 (PROSITE_PATTERNS); IPR017441 (PROSITE_PATTERNS); IPR000719 (PROSITE_PROFILES); cd08215 (CDD); IPR011009 (SUPERFAMILY)	P:GO:0006468; F:GO:0004672; F:GO:0005524	P:protein phosphorylation; F:protein kinase activity; F:ATP binding
ci|000000515|proj|Sample_C_D|2	---NA---	207.908	-0.223535	-1.16759	0.409669	0.895323		[INTERPRO, NO-BLAST]	1628									no IPS match	no IPS match	no IPS match
ci|000000516|proj|Sample_C_D|2	PREDICTED: vacuolar protein sorting-associated protein 4B-like [Crassostrea gigas]	17.7327	0.307626	1.23767	0.568855	0.94209	PF00004.24:AAA//PF01695.12:IstB_IS21//PF04212.13:MIT//PF05496.7:RuvB_N//PF06068.8:TIP49//PF07724.9:AAA_2//PF07728.9:AAA_5//PF09336.5:Vps4_C//PF13173.1:AAA_14//PF13191.1:AAA_16//PF13207.1:AAA_17//PF13401.1:AAA_22//PF13481.1:AAA_25	[INTERPRO, BLASTED, MAPPED, ANNOTATED]	1949	20	3.36008e-168	86.24	8	P:GO:0000079; P:GO:0044772; P:GO:0051301; F:GO:0005524; F:GO:0016538; C:GO:0000307; C:GO:0005634; C:GO:0005737	P:regulation of cyclin-dependent protein serine/threonine kinase activity; P:mitotic cell cycle phase transition; P:cell division; F:ATP binding; F:cyclin-dependent protein serine/threonine kinase regulator activity; C:cyclin-dependent protein kinase holoenzyme complex; C:nucleus; C:cytoplasm	EC:2.7.1	Transferring phosphorus-containing groups	Coil (COILS); IPR007330 (SMART); IPR003593 (SMART); IPR003959 (PFAM); IPR007330 (PFAM); G3DSA:3.40.50.300 (GENE3D); G3DSA:1.10.8.60 (GENE3D); G3DSA:3.40.50.300 (GENE3D); IPR015415 (PFAM); G3DSA:1.20.58.280 (GENE3D); PTHR23074:SF83 (PANTHER); PTHR23074 (PANTHER); PTHR23074:SF83 (PANTHER); PTHR23074 (PANTHER); IPR003960 (PROSITE_PATTERNS); IPR003960 (PROSITE_PATTERNS); cd00009 (CDD); IPR027417 (SUP…	F:GO:0005524	F:ATP binding
ci|000000517|proj|Sample_C_D|2	XP_033756554.1 LOW QUALITY PROTEIN: uncharacterized protein C6orf163 homolog [Pecten maximus]	124.743	0.435362	1.35225	0.176744	0.754575		[INTERPRO, BLASTED, MAPPED]	1818	3	0	88	10	P:GO:0042773; P:GO:0055114; F:GO:0008137; F:GO:0016651; C:GO:0005739; C:GO:0016020; C:GO:0016021; C:GO:0030964; C:GO:0031966; C:GO:0070469	P:ATP synthesis coupled electron transport; P:obsolete oxidation-reduction process; F:NADH dehydrogenase (ubiquinone) activity; F:oxidoreductase activity, acting on NAD(P)H; C:mitochondrion; C:membrane; C:integral component of membrane; C:NADH dehydrogenase complex; C:mitochondrial membrane; C:respirasome			Coil (COILS); Coil (COILS); Coil (COILS); Coil (COILS); PTHR34645 (PANTHER)	no GO terms	no GO terms
ci|000000518|proj|Sample_C_D|2	XP_033763101.1 calsyntenin-1-like isoform X1 [Pecten maximus]	128.834	0.0195606	1.01365	0.96999	0.99768		[INTERPRO, BLASTED, MAPPED, ANNOTATED]	2162	16	3.22083e-101	61.86	13	P:GO:0008355; P:GO:0016339; P:GO:0034613; P:GO:0044331; F:GO:0005158; F:GO:0005509; C:GO:0005615; C:GO:0005794; C:GO:0005887; C:GO:0030424; C:GO:0032809; C:GO:0045211	P:olfactory learning; P:calcium-dependent cell-cell adhesion via plasma membrane cell adhesion molecules; P:cellular protein localization; P:cell-cell adhesion mediated by cadherin; F:insulin receptor binding; F:calcium ion binding; C:extracellular space; C:Golgi apparatus; C:integral component of plasma membrane; C:axon; C:neuronal cell body membrane; C:postsynaptic membrane			IPR026914 (PANTHER); TRANSMEMBRANE (PHOBIUS); NON_CYTOPLASMIC_DOMAIN (PHOBIUS); CYTOPLASMIC_DOMAIN (PHOBIUS); TMhelix (TMHMM)	F:GO:0005509	F:calcium ion binding
ci|000000519|proj|Sample_C_D|2	---NA---	108.699	-0.0265468	-1.01857	0.941151	0.995866		[INTERPRO, NO-BLAST]	1955									mobidb-lite (MOBIDB_LITE)	no GO terms	no GO terms
ci|000000520|proj|Sample_C_D|2	XP_033750995.1 tropomyosin isoform X15 [Pecten maximus]	15.2822	0.338188	1.26417	0.548026	0.937137	PF00261.15:Tropomyosin//PF12718.2:Tropomyosin_1	[INTERPRO, BLASTED, MAPPED, ANNOTATED]	3686	20	2.06051e-64	93.03	10	P:GO:0015031; P:GO:0031124; P:GO:0046907; P:GO:0051028; F:GO:0000993; F:GO:0016491; C:GO:0005643; C:GO:0005739; C:GO:0016021; C:GO:0016591	P:protein transport; P:mRNA 3'-end processing; P:intracellular transport; P:mRNA transport; F:RNA polymerase II complex binding; F:oxidoreductase activity; C:nuclear pore; C:mitochondrion; C:integral component of membrane; C:RNA polymerase II, holoenzyme	EC:1	Oxidoreductases	Coil (COILS); Coil (COILS); G3DSA:1.20.5.340 (GENE3D); IPR000533 (PFAM); SSF57997 (SUPERFAMILY)	no GO terms	no GO terms
ci|000000521|proj|Sample_C_D|2	XP_033759410.1 integrator complex subunit 6-like [Pecten maximus]	216.344	0.0702879	1.04993	0.769422	0.975476	PF15300.1:INT_SG_DDX_CT_C	[INTERPRO, BLASTED, MAPPED, ANNOTATED]	2590	16	4.06115e-68	75.59	3	P:GO:0034472; C:GO:0016591; C:GO:0032039	P:snRNA 3'-end processing; C:RNA polymerase II, holoenzyme; C:integrator complex			IPR029307 (PFAM); mobidb-lite (MOBIDB_LITE); PTHR12957 (PANTHER); PTHR12957:SF22 (PANTHER)	no GO terms	no GO terms
ci|000000522|proj|Sample_C_D|2	XP_033741921.1 glutamine-rich protein 2-like isoform X5 [Pecten maximus]	94.1088	0.13019	1.09444	0.705041	0.966303	PF05911.6:DUF869	[INTERPRO, BLASTED, MAPPED]	4633	20	0	79.67	76	P:GO:0000122; P:GO:0000463; P:GO:0001701; P:GO:0006096; P:GO:0006364; P:GO:0006412; P:GO:0006418; P:GO:0006423; P:GO:0006826; P:GO:0006879; P:GO:0006880; P:GO:0007275; P:GO:0030154; P:GO:0030435; P:GO:0032889; P:GO:0042273; P:GO:0043312; P:GO:0051099; P:GO:0055072; P:GO:0061621; P:GO:0098761; F:GO:0000166; F:GO:0000287; F:GO:0000977; F:GO:0001227; F:GO:0003677; F:GO:0003723; F:GO:0003729; F:GO:00…	P:negative regulation of transcription by RNA polymerase II; P:maturation of LSU-rRNA from tricistronic rRNA transcript (SSU-rRNA, 5.8S rRNA, LSU-rRNA); P:in utero embryonic development; P:glycolytic process; P:rRNA processing; P:translation; P:tRNA aminoacylation for protein translation; P:cysteinyl-tRNA aminoacylation; P:iron ion transport; P:cellular iron ion homeostasis; P:intracellular seque…			Coil (COILS); Coil (COILS); Coil (COILS); Coil (COILS); Coil (COILS); IPR032013 (PFAM); G3DSA:1.20.5.340 (GENE3D); G3DSA:1.20.1170.10 (GENE3D); G3DSA:1.20.120.330 (GENE3D); mobidb-lite (MOBIDB_LITE); mobidb-lite (MOBIDB_LITE); mobidb-lite (MOBIDB_LITE); PTHR23343:SF107 (PANTHER); PTHR23343 (PANTHER)	no GO terms	no GO terms
ci|000000523|proj|Sample_C_D|2	collagen alpha-2(IV) chain-like [Mizuhopecten yessoensis]	46.7458	-0.373726	-1.2957	0.514942	0.9282		[INTERPRO, BLASTED]	658	5	1.59765e-06	59.04						no IPS match	no IPS match	no IPS match
ci|000000524|proj|Sample_C_D|2	---NA---	37.4893	0.262334	1.19942	0.476534	0.918563		[INTERPRO, NO-BLAST]	898									no IPS match	no IPS match	no IPS match
ci|000000525|proj|Sample_C_D|2	---NA---	131.257	0.113962	1.0822	0.526011	0.931253		[INTERPRO, NO-BLAST]	2556									TRANSMEMBRANE (PHOBIUS); CYTOPLASMIC_DOMAIN (PHOBIUS); TRANSMEMBRANE (PHOBIUS); NON_CYTOPLASMIC_DOMAIN (PHOBIUS); CYTOPLASMIC_DOMAIN (PHOBIUS); TMhelix (TMHMM); TMhelix (TMHMM)	no GO terms	no GO terms
ci|000000526|proj|Sample_C_D|2	---NA---	434.552	0.536513	1.45046	0.0029588	0.146657		[INTERPRO, NO-BLAST]	3381									no IPS match	no IPS match	no IPS match
ci|000000529|proj|Sample_C_D|2	---NA---	161.581	-0.531102	-1.44503	0.0909661	0.628076		[INTERPRO, NO-BLAST]	1575									no IPS match	no IPS match	no IPS match
ci|000000530|proj|Sample_C_D|2	XP_033725300.1 zinc finger protein 58-like [Pecten maximus]	23.5298	-0.143749	-1.10477	0.781811	0.976789		[INTERPRO, BLASTED]	871	4	1.39797e-15	82.4						SIGNAL_PEPTIDE_C_REGION (PHOBIUS); SIGNAL_PEPTIDE_H_REGION (PHOBIUS); SIGNAL_PEPTIDE_N_REGION (PHOBIUS); NON_CYTOPLASMIC_DOMAIN (PHOBIUS); SIGNAL_PEPTIDE (PHOBIUS); SignalP-noTM (SIGNALP_EUK)	no GO terms	no GO terms
ci|000000531|proj|Sample_C_D|2	XP_033735246.1 AN1-type zinc finger protein 3-like [Pecten maximus]	75.8606	-0.49039	-1.40482	0.176401	0.754064	PF01754.11:zf-A20	[INTERPRO, BLASTED, MAPPED, ANNOTATED]	1565	20	1.71373e-131	67.66	51	P:GO:0006231; P:GO:0006310; P:GO:0006417; P:GO:0006508; P:GO:0006541; P:GO:0008033; P:GO:0009253; P:GO:0009405; P:GO:0016310; P:GO:0019835; P:GO:0022900; P:GO:0032508; P:GO:0033567; P:GO:0042742; P:GO:0043484; P:GO:0045451; P:GO:0046782; P:GO:0051103; P:GO:0055085; P:GO:0071897; P:GO:0080009; P:GO:0090305; F:GO:0000400; F:GO:0003678; F:GO:0003697; F:GO:0003723; F:GO:0003887; F:GO:0003909; F:GO:00…	P:dTMP biosynthetic process; P:DNA recombination; P:regulation of translation; P:proteolysis; P:glutamine metabolic process; P:tRNA processing; P:peptidoglycan catabolic process; P:pathogenesis; P:phosphorylation; P:cytolysis; P:electron transport chain; P:DNA duplex unwinding; P:DNA replication, Okazaki fragment processing; P:defense response to bacterium; P:regulation of RNA splicing; P:pole pl…	EC:3.1.30; EC:2.1; EC:3.1; EC:3.4; EC:3.6.4.12; EC:2.4; EC:2.7; EC:1.8; EC:3.6; EC:2.6; EC:3.5; EC:3.5.1.28; EC:2.1.1; EC:2.6.1; EC:3.1.21; EC:1.17.4; EC:6.5; EC:2.7.7; EC:3.6.1.15; EC:2.1.1.148; EC:3.5.1; EC:3.6.1; EC:1; EC:1.17; EC:2; EC:3; EC:1.17.4.1; EC:6; EC:2.7.7.7	Acting on ester bonds; Transferring one-carbon groups; Acting on ester bonds; Acting on peptide bonds (peptidases); DNA helicase; Glycosyltransferases; Transferring phosphorus-containing groups; Acting on a sulfur group of donors; Acting on acid anhydrides; Transferring nitrogenous groups; Acting on carbon-nitrogen bonds, other than peptide bonds; N-acetylmuramoyl-L-alanine amidase; Transferring …	IPR002653 (SMART); IPR002653 (PFAM); mobidb-lite (MOBIDB_LITE); mobidb-lite (MOBIDB_LITE); IPR002653 (PROSITE_PROFILES); SSF57716 (SUPERFAMILY)	F:GO:0003677; F:GO:0008270	F:DNA binding; F:zinc ion binding
ci|000000532|proj|Sample_C_D|2	---NA---	16.0786	-0.279211	-1.21353	0.605806	0.948809		[INTERPRO, NO-BLAST]	1034									no IPS match	no IPS match	no IPS match
ci|000000533|proj|Sample_C_D|2	XP_033732370.1 uncharacterized protein LOC117321873 isoform X2 [Pecten maximus]	28.7748	0.419684	1.33763	0.416323	0.898184	PF01048.15:PNP_UDP_1	[INTERPRO, BLASTED, MAPPED, ANNOTATED]	2701	15	0	84.45	17	P:GO:0000398; P:GO:0009116; P:GO:0010468; P:GO:0046331; F:GO:0003729; F:GO:0003824; C:GO:0005684; C:GO:0005686; C:GO:0005737	P:mRNA splicing, via spliceosome; P:nucleoside metabolic process; P:regulation of gene expression; P:lateral inhibition; F:mRNA binding; F:catalytic activity; C:U2-type spliceosomal complex; C:U2 snRNP; C:cytoplasm			G3DSA:3.40.50.1580 (GENE3D); PTHR21234:SF16 (PANTHER); PTHR21234 (PANTHER); IPR035994 (SUPERFAMILY)	P:GO:0009116; F:GO:0003824	P:nucleoside metabolic process; F:catalytic activity
ci|000000534|proj|Sample_C_D|2	XP_033751247.1 uncharacterized protein LOC117335395 [Pecten maximus]	16.2991	0.548688	1.46276	0.378419	0.883105	PF00632.20:HECT	[INTERPRO, BLASTED, MAPPED, ANNOTATED]	2677	16	0	71.03	4	P:GO:0015015; F:GO:0004842; F:GO:0017095; C:GO:0016021	P:heparan sulfate proteoglycan biosynthetic process, enzymatic modification; F:ubiquitin-protein transferase activity; F:heparan sulfate 6-O-sulfotransferase activity; C:integral component of membrane	EC:2.8.2; EC:2; EC:2.8	Transferring sulfur-containing groups; Transferases; Transferring sulfur-containing groups	IPR035983 (SUPERFAMILY)	F:GO:0004842	F:ubiquitin-protein transferase activity
ci|000000537|proj|Sample_C_D|2	XP_033746550.1 threonine synthase-like 1 isoform X2 [Pecten maximus]	98.7073	0.82675	1.77369	0.000283378	0.0404012	PF00291.20:PALP//PF01202.17:SKI//PF13207.1:AAA_17//PF13238.1:AAA_18//PF14821.1:Thr_synth_N	[INTERPRO, BLASTED, MAPPED]	3282	20	0	68.54	59	P:GO:0001525; P:GO:0001570; P:GO:0001837; P:GO:0005975; P:GO:0006412; P:GO:0006419; P:GO:0006811; P:GO:0006812; P:GO:0006813; P:GO:0006814; P:GO:0007155; P:GO:0007179; P:GO:0015871; P:GO:0016477; P:GO:0017001; P:GO:0017015; P:GO:0019228; P:GO:0034765; P:GO:0035725; P:GO:0042732; P:GO:0046677; P:GO:0055085; P:GO:0086010; P:GO:0100001; F:GO:0000049; F:GO:0000166; F:GO:0000287; F:GO:0003676; F:GO:00…	P:angiogenesis; P:vasculogenesis; P:epithelial to mesenchymal transition; P:carbohydrate metabolic process; P:translation; P:alanyl-tRNA aminoacylation; P:ion transport; P:cation transport; P:potassium ion transport; P:sodium ion transport; P:cell adhesion; P:transforming growth factor beta receptor signaling pathway; P:choline transport; P:cell migration; P:antibiotic catabolic process; P:regula…			PR01100 (PRINTS); IPR037158 (G3DSA:3.90.1380.GENE3D); G3DSA:3.40.50.1100 (GENE3D); IPR031322 (PFAM); IPR029144 (PFAM); G3DSA:3.40.50.300 (GENE3D); IPR004450 (TIGRFAM); G3DSA:3.40.50.1100 (GENE3D); PTHR43515 (PANTHER); IPR000623 (HAMAP); cd01560 (CDD); IPR000623 (CDD); IPR036052 (SUPERFAMILY); IPR027417 (SUPERFAMILY)	no GO terms	no GO terms
ci|000000539|proj|Sample_C_D|2	---NA---	34.0828	0.332534	1.25922	0.421867	0.901093		[INTERPRO, NO-BLAST]	660									no IPS match	no IPS match	no IPS match
ci|000000540|proj|Sample_C_D|2	XP_033736255.1 tRNA (guanine(37)-N1)-methyltransferase-like [Pecten maximus]	120.539	-0.134926	-1.09804	0.503601	0.926389	PF02475.11:Met_10	[INTERPRO, BLASTED, MAPPED, ANNOTATED]	1757	20	0	63.53	6	P:GO:0030431; P:GO:0030488; P:GO:0070901; F:GO:0009019; C:GO:0005759	P:sleep; P:tRNA methylation; P:mitochondrial tRNA methylation; F:tRNA (guanine-N1-)-methyltransferase activity; C:mitochondrial matrix	EC:2.1; EC:2; EC:2.1.1.228; EC:2.1.1	Transferring one-carbon groups; Transferases; tRNA (guanine(37)-N(1))-methyltransferase; Transferring one-carbon groups	G3DSA:3.40.50.150 (GENE3D); G3DSA:3.30.300.110 (GENE3D); IPR030382 (PFAM); mobidb-lite (MOBIDB_LITE); PTHR23245 (PANTHER); PTHR23245:SF36 (PANTHER); IPR030382 (PROSITE_PROFILES); IPR025792 (HAMAP); IPR029063 (SUPERFAMILY)	P:GO:0030488; F:GO:0009019	P:tRNA methylation; F:tRNA (guanine-N1-)-methyltransferase activity
ci|000000542|proj|Sample_C_D|2	---NA---	58.27	0.194204	1.14409	0.472081	0.917718		[INTERPRO, NO-BLAST]	915									no IPS match	no IPS match	no IPS match
ci|000000543|proj|Sample_C_D|2	XP_033752089.1 microfibril-associated glycoprotein 4-like [Pecten maximus]	56.5367	0.141106	1.10275	0.757894	0.973424	PF00147.13:Fibrinogen_C	[INTERPRO, BLASTED, MAPPED, ANNOTATED]	1587	20	0	65.31	30	P:GO:0007171; P:GO:0007219; P:GO:0009967; P:GO:0016525; P:GO:0019509; P:GO:0043066; P:GO:0043536; P:GO:0043537; P:GO:0045766; P:GO:0050900; P:GO:0061098; P:GO:0071456; P:GO:2000273; F:GO:0000166; F:GO:0005509; F:GO:0030297; F:GO:0030971; F:GO:0046523; C:GO:0005615; C:GO:0005634; C:GO:0005829; C:GO:0016021	P:activation of transmembrane receptor protein tyrosine kinase activity; P:Notch signaling pathway; P:positive regulation of signal transduction; P:negative regulation of angiogenesis; P:L-methionine salvage from methylthioadenosine; P:negative regulation of apoptotic process; P:positive regulation of blood vessel endothelial cell migration; P:negative regulation of blood vessel endothelial cell …	EC:5.3; EC:5; EC:5.3.1; EC:5.3.1.23	Intramolecular oxidoreductases; Isomerases; Intramolecular oxidoreductases; S-methyl-5-thioribose-1-phosphate isomerase	Coil (COILS); IPR002181 (SMART); IPR002181 (PFAM); IPR014716 (G3DSA:3.90.215.GENE3D); IPR014715 (G3DSA:4.10.530.GENE3D); mobidb-lite (MOBIDB_LITE); PTHR19143 (PANTHER); IPR020837 (PROSITE_PATTERNS); SIGNAL_PEPTIDE_C_REGION (PHOBIUS); SIGNAL_PEPTIDE_N_REGION (PHOBIUS); NON_CYTOPLASMIC_DOMAIN (PHOBIUS); SIGNAL_PEPTIDE_H_REGION (PHOBIUS); SIGNAL_PEPTIDE (PHOBIUS); IPR002181 (PROSITE_PROFILES); IPR00…	no GO terms	no GO terms
ci|000000544|proj|Sample_C_D|2	XP_033740626.1 clusterin-associated protein 1-like isoform X1 [Pecten maximus]	565.871	-0.0833862	-1.0595	0.542766	0.936318	PF10234.4:Cluap1	[INTERPRO, BLASTED, MAPPED, ANNOTATED]	1796	10	0	81.63	22	P:GO:0001822; P:GO:0001843; P:GO:0001947; P:GO:0006935; P:GO:0007224; P:GO:0007635; P:GO:0010446; P:GO:0021508; P:GO:0035082; P:GO:0035735; P:GO:0045494; P:GO:0060972; F:GO:0016872; C:GO:0005654; C:GO:0005813; C:GO:0030424; C:GO:0030425; C:GO:0030992; C:GO:0043025; C:GO:0097542; C:GO:0097546	P:kidney development; P:neural tube closure; P:heart looping; P:chemotaxis; P:smoothened signaling pathway; P:chemosensory behavior; P:response to alkaline pH; P:floor plate formation; P:axoneme assembly; P:intraciliary transport involved in cilium assembly; P:photoreceptor cell maintenance; P:left/right pattern formation; F:intramolecular lyase activity; C:nucleoplasm; C:centrosome; C:axon; C:de…	EC:5; EC:5.5.1	Isomerases; Intramolecular lyases	Coil (COILS); Coil (COILS); IPR019366 (PFAM); G3DSA:1.20.58.60 (GENE3D); mobidb-lite (MOBIDB_LITE); IPR019366 (PANTHER)	no GO terms	no GO terms
ci|000000545|proj|Sample_C_D|2	---NA---	7.98933	0.299046	1.23033	0.587032	0.945511		[INTERPRO, NO-BLAST]	3009									Coil (COILS)	no GO terms	no GO terms
ci|000000546|proj|Sample_C_D|2	XP_033756153.1 cilia- and flagella-associated protein 43-like [Pecten maximus]	51.1608	-0.791042	-1.73032	0.075679	0.594091		[INTERPRO, BLASTED, ANNOTATED]	3561	9	0	77.97	3	P:GO:0006469; P:GO:1902042; F:GO:0004860	P:negative regulation of protein kinase activity; P:negative regulation of extrinsic apoptotic signaling pathway via death domain receptors; F:protein kinase inhibitor activity			Coil (COILS); Coil (COILS); Coil (COILS); Coil (COILS); Coil (COILS); mobidb-lite (MOBIDB_LITE); mobidb-lite (MOBIDB_LITE); PTHR14885:SF1 (PANTHER); PTHR14885 (PANTHER)	no GO terms	no GO terms
ci|000000547|proj|Sample_C_D|2	XP_033735159.1 centrosomal protein of 128 kDa-like isoform X2 [Pecten maximus]	119.979	-0.15107	-1.11039	0.454856	0.912107	PF07926.7:TPR_MLP1_2//PF10473.4:CENP-F_leu_zip	[INTERPRO, BLASTED, MAPPED, ANNOTATED]	4587	17	0	81.77	7	P:GO:0008104; C:GO:0000922; C:GO:0005737; C:GO:0005814; C:GO:0016021; C:GO:0120103	P:protein localization; C:spindle pole; C:cytoplasm; C:centriole; C:integral component of membrane; C:centriolar subdistal appendage			Coil (COILS); Coil (COILS); Coil (COILS); Coil (COILS); Coil (COILS); Coil (COILS); Coil (COILS); Coil (COILS); Coil (COILS); Coil (COILS); Coil (COILS); G3DSA:1.20.5.340 (GENE3D); G3DSA:1.20.5.50 (GENE3D); mobidb-lite (MOBIDB_LITE); mobidb-lite (MOBIDB_LITE); mobidb-lite (MOBIDB_LITE); PTHR43939 (PANTHER)	no GO terms	no GO terms
ci|000000548|proj|Sample_C_D|2	---NA---	19.9755	-0.19464	-1.14444	0.731302	0.970275		[INTERPRO, NO-BLAST]	982									no IPS match	no IPS match	no IPS match
ci|000000549|proj|Sample_C_D|2	cytochrome P450 4A24-like [Mizuhopecten yessoensis]	36.2156	-0.735703	-1.66521	0.26451	0.824318	PF00067.17:p450	[INTERPRO, BLASTED, MAPPED, ANNOTATED]	2367	20	0	82.13	88	P:GO:0006015; P:GO:0006048; P:GO:0006260; P:GO:0006281; P:GO:0006310; P:GO:0006355; P:GO:0008360; P:GO:0009103; P:GO:0009116; P:GO:0009156; P:GO:0009165; P:GO:0009245; P:GO:0009252; P:GO:0016042; P:GO:0016114; P:GO:0016539; P:GO:0019288; P:GO:0042773; P:GO:0055085; P:GO:0071555; P:GO:0090305; F:GO:0000287; F:GO:0003700; F:GO:0003977; F:GO:0004519; F:GO:0004749; F:GO:0005506; F:GO:0005524; F:GO:00…	P:5-phosphoribose 1-diphosphate biosynthetic process; P:UDP-N-acetylglucosamine biosynthetic process; P:DNA replication; P:DNA repair; P:DNA recombination; P:regulation of transcription, DNA-templated; P:regulation of cell shape; P:lipopolysaccharide biosynthetic process; P:nucleoside metabolic process; P:ribonucleoside monophosphate biosynthetic process; P:nucleotide biosynthetic process; P:lipi…	EC:2.3; EC:1.14.13.194; EC:2.7; EC:2.3.1.157; EC:1.17.4; EC:1.14.14.1; EC:1.14.13.30; EC:1.6.99.3; EC:1.4; EC:3.1; EC:7.1.1.2; EC:1.6; EC:1.6.5; EC:2.7.1.148; EC:2.3.1; EC:2.7.1; EC:2.7.6.1; EC:1.12.7; EC:2.7.6; EC:2.7.7; EC:1.4.1; EC:1.12.7.2; EC:1.12; EC:2.7.7.23; EC:1; EC:1.17; EC:2; EC:1.14; EC:1.6.5.11; EC:3; EC:1.17.4.2; EC:7; EC:1.6.5.2	Acyltransferases; Acting on paired donors, with incorporation or reduction of molecular oxygen. The oxygen incorporated need not be derived from O(2); Transferring phosphorus-containing groups; Glucosamine-1-phosphate N-acetyltransferase; Acting on CH or CH(2) groups; Unspecific monooxygenase; Acting on paired donors, with incorporation or reduction of molecular oxygen. The oxygen incorporated ne…	IPR002401 (PRINTS); IPR001128 (PRINTS); IPR036396 (G3DSA:1.10.630.GENE3D); IPR001128 (PFAM); PTHR24291:SF108 (PANTHER); PTHR24291 (PANTHER); IPR017972 (PROSITE_PATTERNS); CYTOPLASMIC_DOMAIN (PHOBIUS); NON_CYTOPLASMIC_DOMAIN (PHOBIUS); TRANSMEMBRANE (PHOBIUS); TRANSMEMBRANE (PHOBIUS); NON_CYTOPLASMIC_DOMAIN (PHOBIUS); IPR036396 (SUPERFAMILY); TMhelix (TMHMM); TMhelix (TMHMM)	P:GO:0055114; F:GO:0005506; F:GO:0016705; F:GO:0020037	P:obsolete oxidation-reduction process; F:iron ion binding; F:oxidoreductase activity, acting on paired donors, with incorporation or reduction of molecular oxygen; F:heme binding
ci|000000550|proj|Sample_C_D|2	---NA---	75.8359	-0.125692	-1.09103	0.716038	0.9683		[INTERPRO, NO-BLAST]	1120									no IPS match	no IPS match	no IPS match
ci|000000551|proj|Sample_C_D|2	uncharacterized protein LOC110452090 isoform X12 [Mizuhopecten yessoensis]	80.273	-0.351316	-1.27572	0.358045	0.875051	PF10409.4:PTEN_C2	[INTERPRO, BLASTED, MAPPED, ANNOTATED]	3040	20	0	97.32	28	P:GO:0000387; P:GO:0007010; P:GO:0007475; P:GO:0032507; P:GO:0043547; P:GO:0070478; F:GO:0003723; F:GO:0003724; F:GO:0003779; F:GO:0005096; F:GO:0005524; C:GO:0005685; C:GO:0005732; C:GO:0005912; C:GO:0005925; C:GO:0055087; C:GO:0071013	P:spliceosomal snRNP assembly; P:cytoskeleton organization; P:apposition of dorsal and ventral imaginal disc-derived wing surfaces; P:maintenance of protein location in cell; P:positive regulation of GTPase activity; P:nuclear-transcribed mRNA catabolic process, 3'-5' exonucleolytic nonsense-mediated decay; F:RNA binding; F:RNA helicase activity; F:actin binding; F:GTPase activator activity; F:AT…	EC:3.6.1; EC:3.6.4.13; EC:3.6; EC:3; EC:3.6.1.15	Acting on acid anhydrides; RNA helicase; Acting on acid anhydrides; Hydrolases; Nucleoside-triphosphate phosphatase	Coil (COILS); IPR014020 (SMART); IPR014020 (PFAM); G3DSA:1.20.1000.10 (GENE3D); G3DSA:1.10.110.10 (GENE3D); G3DSA:2.60.40.1110 (GENE3D); IPR029021 (G3DSA:3.90.190.GENE3D); mobidb-lite (MOBIDB_LITE); mobidb-lite (MOBIDB_LITE); mobidb-lite (MOBIDB_LITE); mobidb-lite (MOBIDB_LITE); mobidb-lite (MOBIDB_LITE); mobidb-lite (MOBIDB_LITE); mobidb-lite (MOBIDB_LITE); PTHR12305 (PANTHER); PTHR12305:SF40 (P…	no GO terms	no GO terms
ci|000000552|proj|Sample_C_D|2	XP_033742687.1 protein mono-ADP-ribosyltransferase PARP14-like [Pecten maximus]	23.8022	0.315525	1.24446	0.509604	0.926815	PF00644.15:PARP//PF01661.16:Macro	[INTERPRO, BLASTED, MAPPED, ANNOTATED]	2158	20	0	53.48	1	F:GO:0003950	F:NAD+ ADP-ribosyltransferase activity	EC:2.4.2; EC:2.4; EC:2; EC:2.4.2.30	Glycosyltransferases; Glycosyltransferases; Transferases; NAD(+) ADP-ribosyltransferase	IPR002589 (SMART); IPR002589 (PFAM); G3DSA:3.40.220.10 (GENE3D); G3DSA:3.90.228.10 (GENE3D); IPR012317 (PFAM); G3DSA:3.40.220.10 (GENE3D); PTHR14453 (PANTHER); PTHR14453:SF84 (PANTHER); PTHR14453 (PANTHER); PTHR14453:SF84 (PANTHER); IPR002589 (PROSITE_PROFILES); IPR012317 (PROSITE_PROFILES); SSF52949 (SUPERFAMILY); SSF56399 (SUPERFAMILY); SSF52949 (SUPERFAMILY)	F:GO:0003950	F:NAD+ ADP-ribosyltransferase activity
ci|000000553|proj|Sample_C_D|2	429182Q9DSN8.2 RecName: Full=Structural polyprotein; Contains: RecName: Full=Protein VP1; AltName: Full=Virion protein 2; Contains: RecName: Full=Protein VP4; AltName: Full=Virion protein 4; Contains: RecName: Full=Protein VP2; AltName: Full=Virion protein 3; Contains: RecName: Full=Protein VP3; AltName: Full=Virion protein 1 [Acute bee paralysis virus strain Rothamsted]	12.9031	-0.262721	-1.19974	0.650365	0.957834	PF08762.5:CRPV_capsid//PF11492.3:Dicistro_VP4	[INTERPRO, BLASTED, MAPPED, ANNOTATED]	2236	15	4.1576e-17	43.51	14	P:GO:0001172; P:GO:0039520; P:GO:0039522; P:GO:0039540; P:GO:0039611; P:GO:0039690; P:GO:0042783; P:GO:0045824; P:GO:0051704; F:GO:0003968; C:GO:0019012; C:GO:0030430; C:GO:0042025; C:GO:0044216	P:transcription, RNA-templated; P:induction by virus of host autophagy; P:suppression by virus of host mRNA export from nucleus; P:suppression by virus of host RIG-I activity; P:suppression by virus of host translation initiation factor activity; P:positive stranded viral RNA replication; P:evasion of host immune response; P:negative regulation of innate immune response; P:multi-organism process;…	EC:2.7; EC:2; EC:2.7.7.48; EC:2.7.7	Transferring phosphorus-containing groups; Transferases; RNA-directed RNA polymerase; Transferring phosphorus-containing groups	G3DSA:2.60.120.20 (GENE3D); IPR014872 (PFAM); G3DSA:2.60.120.20 (GENE3D); SSF88633 (SUPERFAMILY); SSF88633 (SUPERFAMILY)	no GO terms	no GO terms
ci|000000555|proj|Sample_C_D|2	---NA---	160.479	-0.284646	-1.21811	0.264371	0.824114		[INTERPRO, NO-BLAST]	2170									no IPS match	no IPS match	no IPS match
ci|000000556|proj|Sample_C_D|2	---NA---	45.0261	-0.619061	-1.53587	0.0544771	0.53355		[INTERPRO, NO-BLAST]	1453									mobidb-lite (MOBIDB_LITE); NON_CYTOPLASMIC_DOMAIN (PHOBIUS); CYTOPLASMIC_DOMAIN (PHOBIUS); TRANSMEMBRANE (PHOBIUS); SignalP-TM (SIGNALP_EUK); TMhelix (TMHMM)	no GO terms	no GO terms
ci|000000557|proj|Sample_C_D|2	XP_033747336.1 basic salivary proline-rich protein 1-like [Pecten maximus]	243.831	-0.922428	-1.8953	0.0519951	0.52618		[INTERPRO, BLASTED, MAPPED, ANNOTATED]	2726	2	0	77.83	2	P:GO:0016310; F:GO:0016301	P:phosphorylation; F:kinase activity	EC:2.7; EC:2	Transferring phosphorus-containing groups; Transferases	mobidb-lite (MOBIDB_LITE); mobidb-lite (MOBIDB_LITE); mobidb-lite (MOBIDB_LITE)	no GO terms	no GO terms
ci|000000558|proj|Sample_C_D|2	---NA---	39.4797	-0.372016	-1.29416	0.248228	0.814746		[INTERPRO, NO-BLAST]	673									no IPS match	no IPS match	no IPS match
ci|000000559|proj|Sample_C_D|2	XP_033762470.1 solute carrier family 23 member 1-like [Pecten maximus]	167.009	-0.538815	-1.45278	0.439306	0.907332	PF00860.15:Xan_ur_permease	[INTERPRO, BLASTED, MAPPED, ANNOTATED]	5851	20	0	82.53	9	P:GO:0000398; P:GO:0006351; P:GO:0055085; F:GO:0003729; F:GO:0004386; F:GO:0008270; F:GO:0022857; C:GO:0016020; C:GO:0071013	P:mRNA splicing, via spliceosome; P:transcription, DNA-templated; P:transmembrane transport; F:mRNA binding; F:helicase activity; F:zinc ion binding; F:transmembrane transporter activity; C:membrane; C:catalytic step 2 spliceosome	EC:3.6.1; EC:3.6; EC:3; EC:7; EC:3.6.1.15	Acting on acid anhydrides; Acting on acid anhydrides; Hydrolases; Translocases; Nucleoside-triphosphate phosphatase	IPR006043 (PFAM); PTHR11119:SF3 (PANTHER); PTHR11119 (PANTHER); TRANSMEMBRANE (PHOBIUS); NON_CYTOPLASMIC_DOMAIN (PHOBIUS); TRANSMEMBRANE (PHOBIUS); TRANSMEMBRANE (PHOBIUS); NON_CYTOPLASMIC_DOMAIN (PHOBIUS); TRANSMEMBRANE (PHOBIUS); NON_CYTOPLASMIC_DOMAIN (PHOBIUS); TRANSMEMBRANE (PHOBIUS); CYTOPLASMIC_DOMAIN (PHOBIUS); NON_CYTOPLASMIC_DOMAIN (PHOBIUS); CYTOPLASMIC_DOMAIN (PHOBIUS); CYTOPLASMIC_DO…	P:GO:0055085; F:GO:0022857; C:GO:0016020	P:transmembrane transport; F:transmembrane transporter activity; C:membrane
ci|000000560|proj|Sample_C_D|2	---NA---	37.8165	-0.493594	-1.40795	0.31603	0.854796		[INTERPRO, NO-BLAST]	1243									no IPS match	no IPS match	no IPS match
ci|000000561|proj|Sample_C_D|2	---NA---	66.7144	-0.679376	-1.60145	0.1169	0.676077		[INTERPRO, NO-BLAST]	710									no IPS match	no IPS match	no IPS match
ci|000000562|proj|Sample_C_D|2	XP_033725765.1 uncharacterized protein LOC117315611 [Pecten maximus]	92.4115	0.277618	1.21219	0.389087	0.887578	PF01469.13:Pentapeptide_2//PF07177.7:Neuralized	[INTERPRO, BLASTED, MAPPED]	2132	20	0	52.87	10	P:GO:0015979; P:GO:0017004; F:GO:0020037; C:GO:0009507; C:GO:0009522; C:GO:0009535; C:GO:0009579; C:GO:0016020; C:GO:0016021; C:GO:0042651	P:photosynthesis; P:cytochrome complex assembly; F:heme binding; C:chloroplast; C:photosystem I; C:chloroplast thylakoid membrane; C:thylakoid; C:membrane; C:integral component of membrane; C:thylakoid membrane			IPR006573 (PFAM)	no GO terms	no GO terms
ci|000000563|proj|Sample_C_D|2	XP_033733391.1 zinc finger Y-chromosomal protein 1-like isoform X1 [Pecten maximus]	101.825	0.215369	1.161	0.555369	0.939059		[INTERPRO, BLASTED, MAPPED]	1465	8	1.59927e-65	88.07	11	P:GO:0005977; P:GO:0006011; P:GO:0006012; P:GO:0031154; F:GO:0003983; F:GO:0016740; F:GO:0016779; F:GO:0046872; F:GO:0070569; C:GO:0005575; C:GO:0005737	P:glycogen metabolic process; P:UDP-glucose metabolic process; P:galactose metabolic process; P:culmination involved in sorocarp development; F:UTP:glucose-1-phosphate uridylyltransferase activity; F:transferase activity; F:nucleotidyltransferase activity; F:metal ion binding; F:uridylyltransferase activity; C:cellular_component; C:cytoplasm			mobidb-lite (MOBIDB_LITE)	no GO terms	no GO terms
ci|000000564|proj|Sample_C_D|2	PREDICTED: 60S ribosomal protein L4 [Crassostrea gigas]	44.5045	-0.0443147	-1.03119	0.890807	0.990468		[INTERPRO, BLASTED]	593	13	7.46837e-06	75.47						NON_CYTOPLASMIC_DOMAIN (PHOBIUS); TRANSMEMBRANE (PHOBIUS); CYTOPLASMIC_DOMAIN (PHOBIUS); TMhelix (TMHMM)	no GO terms	no GO terms
ci|000000566|proj|Sample_C_D|2	---NA---	58.9428	-0.478177	-1.39298	0.298023	0.845438		[INTERPRO, NO-BLAST]	872									SignalP-noTM (SIGNALP_EUK)	no GO terms	no GO terms
ci|000000567|proj|Sample_C_D|2	XP_033747565.1 BRCA1-associated protein-like isoform X2 [Pecten maximus]	118.135	-0.0828237	-1.05909	0.658479	0.959101	PF15070.1:GOLGA2L5	[INTERPRO, BLASTED, MAPPED, ANNOTATED]	1444	10	2.59007e-118	70.85	11	P:GO:0000165; P:GO:0007265; P:GO:0009968; P:GO:0016567; F:GO:0008139; F:GO:0008270; F:GO:0042802; F:GO:0061630; C:GO:0000151; C:GO:0005829; C:GO:0031965	P:MAPK cascade; P:Ras protein signal transduction; P:negative regulation of signal transduction; P:protein ubiquitination; F:nuclear localization sequence binding; F:zinc ion binding; F:identical protein binding; F:ubiquitin protein ligase activity; C:ubiquitin ligase complex; C:cytosol; C:nuclear membrane	EC:2; EC:2.3.2.27	Transferases; RING-type E3 ubiquitin transferase	Coil (COILS); Coil (COILS); G3DSA:1.20.5.50 (GENE3D); mobidb-lite (MOBIDB_LITE); PTHR24007 (PANTHER); PTHR24007:SF7 (PANTHER)	no GO terms	no GO terms
ci|000000568|proj|Sample_C_D|2	XP_033737697.1 LOW QUALITY PROTEIN: serine-rich adhesin for platelets-like [Pecten maximus]	19.2087	-0.511215	-1.42525	0.41323	0.897079	PF00628.24:PHD//PF02373.17:JmjC//PF02375.12:JmjN//PF13771.1:zf-HC5HC2H//PF13831.1:PHD_2//PF13832.1:zf-HC5HC2H_2	[INTERPRO, BLASTED]	7557	20	0	80.74						mobidb-lite (MOBIDB_LITE); mobidb-lite (MOBIDB_LITE); mobidb-lite (MOBIDB_LITE)	no GO terms	no GO terms
ci|000000569|proj|Sample_C_D|2	XP_033750450.1 stAR-related lipid transfer protein 5-like isoform X2 [Pecten maximus]	16.7017	-0.215573	-1.16116	0.72001	0.969103	PF01852.14:START	[INTERPRO, BLASTED, MAPPED, ANNOTATED]	4101	20	1.04591e-150	63.89	2	F:GO:0008289; F:GO:0032052	F:lipid binding; F:bile acid binding			Coil (COILS); IPR002913 (SMART); IPR002913 (PFAM); IPR023393 (G3DSA:3.30.530.GENE3D); PTHR12136 (PANTHER); IPR029868 (PTHR12136:PANTHER); IPR002913 (PROSITE_PROFILES); SSF55961 (SUPERFAMILY)	F:GO:0008289; F:GO:0032052	F:lipid binding; F:bile acid binding
ci|000000570|proj|Sample_C_D|2	XP_033734757.1 probable maltase [Pecten maximus]	82.1708	-0.074741	-1.05317	0.831565	0.983374		[INTERPRO, BLASTED, MAPPED, ANNOTATED]	3382	20	2.4785e-70	64.49	14	P:GO:0000724; P:GO:0003333; P:GO:0006996; P:GO:1903046; F:GO:0003677; F:GO:0003824; C:GO:0005634; C:GO:1990184	P:double-strand break repair via homologous recombination; P:amino acid transmembrane transport; P:organelle organization; P:meiotic cell cycle process; F:DNA binding; F:catalytic activity; C:nucleus; C:amino acid transport complex			no IPS match	no IPS match	no IPS match
ci|000000571|proj|Sample_C_D|2	XP_033763395.1 flocculation protein FLO11-like [Pecten maximus]	22.2321	-0.351443	-1.27584	0.532774	0.933208	PF00059.16:Lectin_C	[INTERPRO, BLASTED, MAPPED]	1264	20	3.7739e-88	46.86	67	P:GO:0001503; P:GO:0002250; P:GO:0002376; P:GO:0006468; P:GO:0006874; P:GO:0006910; P:GO:0006911; P:GO:0006958; P:GO:0007189; P:GO:0007202; P:GO:0007266; P:GO:0007267; P:GO:0009967; P:GO:0010288; P:GO:0010468; P:GO:0010629; P:GO:0010960; P:GO:0016032; P:GO:0030501; P:GO:0031667; P:GO:0032008; P:GO:0032331; P:GO:0033280; P:GO:0034198; P:GO:0034645; P:GO:0039702; P:GO:0042493; P:GO:0042742; P:GO:00…	P:ossification; P:adaptive immune response; P:immune system process; P:protein phosphorylation; P:cellular calcium ion homeostasis; P:phagocytosis, recognition; P:phagocytosis, engulfment; P:complement activation, classical pathway; P:adenylate cyclase-activating G protein-coupled receptor signaling pathway; P:activation of phospholipase C activity; P:Rho protein signal transduction; P:cell-cell …			IPR001304 (SMART); IPR001304 (PFAM); IPR016186 (G3DSA:3.10.100.GENE3D); PTHR22803:SF100 (PANTHER); PTHR22803 (PANTHER); NON_CYTOPLASMIC_DOMAIN (PHOBIUS); SIGNAL_PEPTIDE_C_REGION (PHOBIUS); SIGNAL_PEPTIDE (PHOBIUS); SIGNAL_PEPTIDE_N_REGION (PHOBIUS); SIGNAL_PEPTIDE_H_REGION (PHOBIUS); IPR001304 (PROSITE_PROFILES); cd00037 (CDD); SignalP-noTM (SIGNALP_EUK); IPR016187 (SUPERFAMILY)	no GO terms	no GO terms
ci|000000572|proj|Sample_C_D|2	XP_033756228.1 uncharacterized protein LOC117338972 [Pecten maximus]	25.0281	-0.304644	-1.23511	0.635834	0.955017		[INTERPRO, BLASTED, MAPPED, ANNOTATED]	2312	20	6.04596e-87	65.72	2	P:GO:0015074; F:GO:0003676	P:DNA integration; F:nucleic acid binding			IPR036397 (G3DSA:3.30.420.GENE3D); mobidb-lite (MOBIDB_LITE); mobidb-lite (MOBIDB_LITE); IPR026523 (PANTHER); IPR001584 (PROSITE_PROFILES); IPR012337 (SUPERFAMILY)	P:GO:0015074; F:GO:0003676	P:DNA integration; F:nucleic acid binding
ci|000000573|proj|Sample_C_D|2	XP_033741642.1 wiskott-Aldrich syndrome protein family member 2-like [Pecten maximus]	275.087	0.158635	1.11623	0.61386	0.950437		[INTERPRO, BLASTED, MAPPED, ANNOTATED]	1741	14	1.88441e-41	84.09	3	P:GO:0016311; F:GO:0003779; F:GO:0008962	P:dephosphorylation; F:actin binding; F:phosphatidylglycerophosphatase activity	EC:3.1.3.27; EC:3.1; EC:3; EC:3.1.3	Phosphatidylglycerophosphatase; Acting on ester bonds; Hydrolases; Acting on ester bonds	Coil (COILS); mobidb-lite (MOBIDB_LITE); IPR003124 (PROSITE_PROFILES)	F:GO:0003779	F:actin binding
ci|000000575|proj|Sample_C_D|2	XP_033735098.1 mitochondrial chaperone BCS1-like [Pecten maximus]	157.332	0.199594	1.14838	0.386455	0.886477	PF00004.24:AAA//PF00069.20:Pkinase//PF07714.12:Pkinase_Tyr//PF08740.6:BCS1_N//PF13207.1:AAA_17//PF13481.1:AAA_25	[INTERPRO, BLASTED, MAPPED, ANNOTATED]	7004	20	0	82.09	19	P:GO:0000027; P:GO:0006412; P:GO:0032981; P:GO:0033617; P:GO:0034551; F:GO:0003723; F:GO:0003735; F:GO:0005524; C:GO:0005750; C:GO:0005762; C:GO:0022625	P:ribosomal large subunit assembly; P:translation; P:mitochondrial respiratory chain complex I assembly; P:mitochondrial cytochrome c oxidase assembly; P:mitochondrial respiratory chain complex III assembly; F:RNA binding; F:structural constituent of ribosome; F:ATP binding; C:mitochondrial respiratory chain complex III; C:mitochondrial large ribosomal subunit; C:cytosolic large ribosomal subunit			IPR014851 (SMART); IPR003593 (SMART); IPR014851 (PFAM); IPR003959 (PFAM); G3DSA:3.40.50.300 (GENE3D); IPR027243 (PTHR23070:PANTHER); PTHR23070 (PANTHER); IPR003960 (PROSITE_PATTERNS); NON_CYTOPLASMIC_DOMAIN (PHOBIUS); CYTOPLASMIC_DOMAIN (PHOBIUS); TRANSMEMBRANE (PHOBIUS); cd00009 (CDD); IPR027417 (SUPERFAMILY); TMhelix (TMHMM)	P:GO:0034551; F:GO:0005524	P:mitochondrial respiratory chain complex III assembly; F:ATP binding
ci|000000576|proj|Sample_C_D|2	XP_033743416.1 eukaryotic translation initiation factor 5B-like isoform X2 [Pecten maximus]	58.9767	0.298145	1.22956	0.545436	0.937031	PF00009.22:GTP_EFTU//PF01926.18:MMR_HSR1//PF03029.12:ATP_bind_1//PF03144.20:GTP_EFTU_D2//PF08477.8:Miro//PF11987.3:IF-2//PF14578.1:GTP_EFTU_D4	[INTERPRO, BLASTED, MAPPED, ANNOTATED]	4123	20	0	79.1	8	P:GO:0006446; F:GO:0003743; F:GO:0003924; F:GO:0005525; F:GO:0017151; C:GO:0005829	P:regulation of translational initiation; F:translation initiation factor activity; F:GTPase activity; F:GTP binding; F:DEAD/H-box RNA helicase binding; C:cytosol	EC:3.6.1; EC:3.6; EC:3; EC:3.6.1.15	Acting on acid anhydrides; Acting on acid anhydrides; Hydrolases; Nucleoside-triphosphate phosphatase	IPR000795 (PRINTS); G3DSA:3.40.50.300 (GENE3D); IPR023115 (PFAM); IPR004161 (PFAM); IPR036925 (G3DSA:3.40.50.GENE3D); G3DSA:2.40.30.10 (GENE3D); IPR005225 (TIGRFAM); IPR000795 (PFAM); G3DSA:2.40.30.10 (GENE3D); IPR015760 (PANTHER); PTHR43381:SF4 (PANTHER); IPR000795 (PROSITE_PROFILES); cd01887 (CDD); cd03703 (CDD); cd16266 (CDD); IPR009000 (SUPERFAMILY); IPR036925 (SUPERFAMILY); IPR027417 (SUPERF…	F:GO:0003924; F:GO:0005525	F:GTPase activity; F:GTP binding
ci|000000577|proj|Sample_C_D|2	XP_033728409.1 CD63 antigen-like [Pecten maximus]	8686.74	-0.00740344	-1.00514	0.979629	0.998015	PF00335.15:Tetraspannin	[INTERPRO, BLASTED, MAPPED, ANNOTATED]	4668	20	3.0562e-129	58.45	3	P:GO:0007166; C:GO:0005887; C:GO:0016021	P:cell surface receptor signaling pathway; C:integral component of plasma membrane; C:integral component of membrane			IPR000301 (PRINTS); IPR018499 (PFAM); IPR008952 (G3DSA:1.10.1450.GENE3D); IPR000301 (PIRSF); PTHR19282:SF233 (PANTHER); PTHR19282 (PANTHER); NON_CYTOPLASMIC_DOMAIN (PHOBIUS); CYTOPLASMIC_DOMAIN (PHOBIUS); CYTOPLASMIC_DOMAIN (PHOBIUS); CYTOPLASMIC_DOMAIN (PHOBIUS); TRANSMEMBRANE (PHOBIUS); TRANSMEMBRANE (PHOBIUS); NON_CYTOPLASMIC_DOMAIN (PHOBIUS); TRANSMEMBRANE (PHOBIUS); TRANSMEMBRANE (PHOBIUS); …	C:GO:0016021	C:integral component of membrane
ci|000000578|proj|Sample_C_D|2	XP_033736124.1 mammalian ependymin-related protein 1-like [Pecten maximus]	34.8375	-0.882234	-1.84323	0.0791073	0.602437		[INTERPRO, BLASTED]	712	1	0.000519309	100						no IPS match	no IPS match	no IPS match
ci|000000579|proj|Sample_C_D|2	---NA---	40.066	-0.196387	-1.14583	0.692367	0.964519		[INTERPRO, NO-BLAST]	1824									NON_CYTOPLASMIC_DOMAIN (PHOBIUS); SIGNAL_PEPTIDE_C_REGION (PHOBIUS); SIGNAL_PEPTIDE_H_REGION (PHOBIUS); SIGNAL_PEPTIDE (PHOBIUS); SIGNAL_PEPTIDE_N_REGION (PHOBIUS); SignalP-noTM (SIGNALP_EUK)	no GO terms	no GO terms
ci|000000581|proj|Sample_C_D|2	XP_033757492.1 ras-related protein Rab-24-like [Pecten maximus]	47.6519	-0.577179	-1.49193	0.159653	0.737218	PF00025.16:Arf//PF00071.17:Ras//PF04670.7:Gtr1_RagA//PF08477.8:Miro	[INTERPRO, BLASTED, MAPPED, ANNOTATED]	1204	20	5.02003e-101	65.17	8	P:GO:0043312; F:GO:0003924; F:GO:0005525; C:GO:0005776; C:GO:0005886; C:GO:0030667	P:neutrophil degranulation; F:GTPase activity; F:GTP binding; C:autophagosome; C:plasma membrane; C:secretory granule membrane	EC:3.6.1; EC:3.6; EC:3; EC:3.6.1.15	Acting on acid anhydrides; Acting on acid anhydrides; Hydrolases; Nucleoside-triphosphate phosphatase	SM00174 (SMART); SM00175 (SMART); G3DSA:3.40.50.300 (GENE3D); IPR001806 (PFAM); PTHR24073 (PANTHER); PTHR24073:SF471 (PANTHER); PS51419 (PROSITE_PROFILES); IPR027417 (SUPERFAMILY)	F:GO:0003924; F:GO:0005525	F:GTPase activity; F:GTP binding
ci|000000582|proj|Sample_C_D|2	XP_033735828.1 LOW QUALITY PROTEIN: WD repeat-containing protein 25-like [Pecten maximus]	74.1424	0.203586	1.15156	0.356273	0.873904	PF00400.27:WD40//PF08662.6:eIF2A	[INTERPRO, BLASTED, MAPPED, ANNOTATED]	4055	20	0	55.45	4	P:GO:0044237; F:GO:0005515; F:GO:0008137; C:GO:0005747	P:cellular metabolic process; F:protein binding; F:NADH dehydrogenase (ubiquinone) activity; C:mitochondrial respiratory chain complex I	EC:7.1.1.2; EC:1.6; EC:1; EC:1.6.5.11; EC:1.6.5; EC:1.6.99.3; EC:1.6.5.2	NADH:ubiquinone reductase (H(+)-translocating); Acting on NADH or NADPH; Oxidoreductases; NADH dehydrogenase (quinone); Acting on NADH or NADPH; NADH dehydrogenase; NAD(P)H dehydrogenase (quinone)	IPR001680 (SMART); IPR015943 (G3DSA:2.130.10.GENE3D); IPR015943 (G3DSA:2.130.10.GENE3D); IPR015943 (G3DSA:2.130.10.GENE3D); IPR001680 (PFAM); mobidb-lite (MOBIDB_LITE); PTHR44566 (PANTHER); IPR019775 (PROSITE_PATTERNS); IPR001680 (PROSITE_PROFILES); IPR017986 (PROSITE_PROFILES); IPR001680 (PROSITE_PROFILES); cd00200 (CDD); IPR036322 (SUPERFAMILY)	F:GO:0005515	F:protein binding
ci|000000583|proj|Sample_C_D|2	---NA---	46.2768	0.00558475	1.00388	0.986314	0.998774		[INTERPRO, NO-BLAST]	854									TRANSMEMBRANE (PHOBIUS); CYTOPLASMIC_DOMAIN (PHOBIUS); NON_CYTOPLASMIC_DOMAIN (PHOBIUS); TMhelix (TMHMM)	no GO terms	no GO terms
ci|000000584|proj|Sample_C_D|2	XP_033732154.1 rho-related protein racA-like [Pecten maximus]	302.189	0.0839705	1.05993	0.750563	0.973038	PF00071.17:Ras//PF00651.26:BTB//PF08477.8:Miro	[INTERPRO, BLASTED, MAPPED, ANNOTATED]	2962	20	0	66.29	5	P:GO:0007264; F:GO:0003924; F:GO:0005515; F:GO:0005525; C:GO:0005622	P:small GTPase mediated signal transduction; F:GTPase activity; F:protein binding; F:GTP binding; C:intracellular anatomical structure	EC:3.6.1; EC:3.6; EC:3; EC:3.6.1.15	Acting on acid anhydrides; Acting on acid anhydrides; Hydrolases; Nucleoside-triphosphate phosphatase	PR00449 (PRINTS); IPR000210 (SMART); SM00173 (SMART); SM00175 (SMART); SM00174 (SMART); IPR000210 (PFAM); G3DSA:3.30.710.10 (GENE3D); IPR001806 (PFAM); G3DSA:3.40.50.300 (GENE3D); G3DSA:3.30.710.10 (GENE3D); IPR005225 (TIGRFAM); G3DSA:3.30.70.1390 (GENE3D); PTHR24072 (PANTHER); PTHR24072:SF156 (PANTHER); IPR003578 (PROSITE_PROFILES); IPR000210 (PROSITE_PROFILES); IPR000210 (PROSITE_PROFILES); cd0…	P:GO:0007264; F:GO:0003924; F:GO:0005515; F:GO:0005525; C:GO:0005622	P:small GTPase mediated signal transduction; F:GTPase activity; F:protein binding; F:GTP binding; C:intracellular anatomical structure
ci|000000585|proj|Sample_C_D|2	---NA---	11.5425	-1.0024	-2.00333	NA	NA		[INTERPRO, NO-BLAST]	1280									no IPS match	no IPS match	no IPS match
ci|000000586|proj|Sample_C_D|2	---NA---	61.4154	0.0436005	1.03068	0.89485	0.990855		[INTERPRO, NO-BLAST]	1211									no IPS match	no IPS match	no IPS match
ci|000000589|proj|Sample_C_D|2	XP_033752813.1 von Hippel-Lindau disease tumor suppressor-like [Pecten maximus]	11.1586	0.507465	1.42155	0.272424	0.830802	PF01847.11:VHL	[INTERPRO, BLASTED, MAPPED, ANNOTATED]	2636	13	1.28916e-156	56.43	58	P:GO:0000902; P:GO:0001525; P:GO:0003309; P:GO:0003310; P:GO:0006582; P:GO:0006607; P:GO:0006611; P:GO:0007026; P:GO:0007098; P:GO:0007427; P:GO:0008285; P:GO:0009636; P:GO:0010498; P:GO:0016334; P:GO:0016567; P:GO:0030182; P:GO:0030198; P:GO:0032989; P:GO:0035149; P:GO:0042069; P:GO:0042493; P:GO:0043534; P:GO:0043687; P:GO:0045471; P:GO:0045597; P:GO:0045602; P:GO:0045893; P:GO:0046426; P:GO:00…	P:cell morphogenesis; P:angiogenesis; P:type B pancreatic cell differentiation; P:pancreatic A cell differentiation; P:melanin metabolic process; P:NLS-bearing protein import into nucleus; P:protein export from nucleus; P:negative regulation of microtubule depolymerization; P:centrosome cycle; P:epithelial cell migration, open tracheal system; P:negative regulation of cell population proliferatio…	EC:2	Transferases	IPR024053 (PFAM); IPR037140 (G3DSA:2.60.40.GENE3D); IPR037139 (G3DSA:1.10.750.GENE3D); mobidb-lite (MOBIDB_LITE); PTHR15160 (PANTHER); IPR002714 (PTHR15160:PANTHER); PD035809 (PRODOM); IPR022772 (CDD); IPR036208 (SUPERFAMILY)	no GO terms	no GO terms
ci|000000590|proj|Sample_C_D|2	XP_033736749.1 sushi, von Willebrand factor type A, EGF and pentraxin domain-containing protein 1-like [Pecten maximus]	53.795	-0.184749	-1.13662	0.726047	0.969538	PF00008.22:EGF//PF00084.15:Sushi	[INTERPRO, BLASTED, MAPPED, ANNOTATED]	2243	20	0	51.16	20	P:GO:0006520; P:GO:0043604; P:GO:0043605; P:GO:0044255; F:GO:0003682; F:GO:0016491; F:GO:0016740; F:GO:0016811; F:GO:0046872; F:GO:0051536; C:GO:0005576	P:cellular amino acid metabolic process; P:amide biosynthetic process; P:cellular amide catabolic process; P:cellular lipid metabolic process; F:chromatin binding; F:oxidoreductase activity; F:transferase activity; F:hydrolase activity, acting on carbon-nitrogen (but not peptide) bonds, in linear amides; F:metal ion binding; F:iron-sulfur cluster binding; C:extracellular region	EC:3.5.1; EC:1; EC:2; EC:3.5; EC:3	Acting on carbon-nitrogen bonds, other than peptide bonds; Oxidoreductases; Transferases; Acting on carbon-nitrogen bonds, other than peptide bonds; Hydrolases	IPR000742 (SMART); IPR000436 (SMART); G3DSA:2.10.70.10 (GENE3D); G3DSA:2.10.70.10 (GENE3D); G3DSA:2.10.25.10 (GENE3D); IPR000436 (PFAM); G3DSA:2.10.70.10 (GENE3D); G3DSA:2.10.70.10 (GENE3D); G3DSA:2.10.25.10 (GENE3D); G3DSA:2.10.70.10 (GENE3D); G3DSA:2.10.25.10 (GENE3D); PTHR19325:SF487 (PANTHER); PTHR19325 (PANTHER); PTHR19325:SF487 (PANTHER); PTHR19325 (PANTHER); IPR013032 (PROSITE_PATTERNS); I…	no GO terms	no GO terms
ci|000000591|proj|Sample_C_D|2	---NA---	61.1392	0.0287113	1.0201	0.950439	0.996612		[INTERPRO, NO-BLAST]	2110									CYTOPLASMIC_DOMAIN (PHOBIUS); TRANSMEMBRANE (PHOBIUS); TRANSMEMBRANE (PHOBIUS); NON_CYTOPLASMIC_DOMAIN (PHOBIUS); TRANSMEMBRANE (PHOBIUS); CYTOPLASMIC_DOMAIN (PHOBIUS); NON_CYTOPLASMIC_DOMAIN (PHOBIUS); TMhelix (TMHMM); TMhelix (TMHMM); TMhelix (TMHMM)	no GO terms	no GO terms
ci|000000592|proj|Sample_C_D|2	---NA---	112.603	0.229576	1.17249	0.331935	0.862814		[INTERPRO, NO-BLAST]	1343									no IPS match	no IPS match	no IPS match
ci|000000593|proj|Sample_C_D|2	XP_033736782.1 60S ribosomal protein L34-like [Pecten maximus]	45558.3	-0.156121	-1.11429	0.430264	0.903967	PF01199.13:Ribosomal_L34e	[INTERPRO, BLASTED, MAPPED, ANNOTATED]	1742	20	3.86908e-71	76.63	9	P:GO:0002181; P:GO:0006412; P:GO:0042254; F:GO:0003723; F:GO:0003735; F:GO:0017022; C:GO:0005840; C:GO:0022625	P:cytoplasmic translation; P:translation; P:ribosome biogenesis; F:RNA binding; F:structural constituent of ribosome; F:myosin binding; C:ribosome; C:cytosolic large ribosomal subunit			IPR008195 (PRINTS); IPR008195 (PFAM); PTHR10759:SF0 (PANTHER); IPR008195 (PANTHER); IPR018065 (PROSITE_PATTERNS); IPR008195 (HAMAP)	P:GO:0006412; F:GO:0003735; C:GO:0005622; C:GO:0005840	P:translation; F:structural constituent of ribosome; C:intracellular anatomical structure; C:ribosome
ci|000000595|proj|Sample_C_D|2	XP_033750151.1 snRNA-activating protein complex subunit 3-like [Pecten maximus]	19.9493	0.801378	1.74277	0.149508	0.725866	PF03840.9:SecG//PF12251.3:zf-SNAP50_C	[INTERPRO, BLASTED, MAPPED, ANNOTATED]	1869	10	0	62.99	13	P:GO:0006355; P:GO:0016073; P:GO:0042795; P:GO:0042796; P:GO:0065004; F:GO:0000978; F:GO:0001006; F:GO:0003681; F:GO:0003700; F:GO:0005515; C:GO:0005730; C:GO:0016604; C:GO:0019185	P:regulation of transcription, DNA-templated; P:snRNA metabolic process; P:snRNA transcription by RNA polymerase II; P:snRNA transcription by RNA polymerase III; P:protein-DNA complex assembly; F:RNA polymerase II cis-regulatory region sequence-specific DNA binding; F:RNA polymerase III type 3 promoter sequence-specific DNA binding; F:bent DNA binding; F:DNA-binding transcription factor activity;…			IPR022042 (PFAM); PTHR13421:SF16 (PANTHER); IPR022042 (PANTHER)	no GO terms	no GO terms
ci|000000596|proj|Sample_C_D|2	---NA---	328.104	-0.255822	-1.19402	0.0858534	0.616059		[INTERPRO, NO-BLAST, ANNOTATED]	618				2	P:GO:0032981; C:GO:0005739	P:mitochondrial respiratory chain complex I assembly; C:mitochondrion			IPR034595 (PANTHER)	P:GO:0032981; C:GO:0005739	P:mitochondrial respiratory chain complex I assembly; C:mitochondrion
ci|000000597|proj|Sample_C_D|2	XP_033761625.1 uncharacterized protein K02A2.6-like [Pecten maximus]	9.87189	-0.236621	-1.17823	0.681232	0.962919	PF00077.15:RVP//PF00078.22:RVT_1//PF00665.21:rve//PF05461.6:ApoL//PF10174.4:Cast//PF13650.1:Asp_protease_2//PF13975.1:gag-asp_proteas	[INTERPRO, BLASTED, MAPPED, ANNOTATED]	6732	20	0	73.73	6	P:GO:0006508; P:GO:0015074; F:GO:0003676; F:GO:0004190; F:GO:0008270; F:GO:0016740	P:proteolysis; P:DNA integration; F:nucleic acid binding; F:aspartic-type endopeptidase activity; F:zinc ion binding; F:transferase activity	EC:3.4.99; EC:3.4.23.1; EC:3.4.23; EC:3.4.23.32; EC:3.4.23.43; EC:3.4.23.20; EC:3.4.23.25; EC:3.4.23.36; EC:3.4.23.4; EC:3.4.23.35; EC:3.4.23.5; EC:3.4.23.34; EC:3.4.23.15; EC:3.4; EC:2; EC:3	Acting on peptide bonds (peptidases); Pepsin A; Acting on peptide bonds (peptidases); Scytalidopepsin B; Prepilin peptidase; Penicillopepsin; Saccharopepsin; Signal peptidase II; Chymosin; Barrierpepsin; Cathepsin D; Cathepsin E; Renin; Acting on peptide bonds (peptidases); Transferases; Hydrolases	IPR000477 (PFAM); IPR036397 (G3DSA:3.30.420.GENE3D); IPR021109 (G3DSA:2.40.70.GENE3D); G3DSA:3.10.10.10 (GENE3D); IPR001584 (PFAM); G3DSA:3.30.70.270 (GENE3D); G3DSA:3.30.70.270 (GENE3D); mobidb-lite (MOBIDB_LITE); mobidb-lite (MOBIDB_LITE); PTHR24559 (PANTHER); PTHR24559:SF222 (PANTHER); IPR001584 (PROSITE_PROFILES); IPR000477 (PROSITE_PROFILES); IPR001878 (PROSITE_PROFILES); IPR001995 (PROSITE_…	P:GO:0006508; P:GO:0015074; F:GO:0003676; F:GO:0004190; F:GO:0008270	P:proteolysis; P:DNA integration; F:nucleic acid binding; F:aspartic-type endopeptidase activity; F:zinc ion binding
ci|000000598|proj|Sample_C_D|2	XP_033734088.1 LOW QUALITY PROTEIN: nesprin-1-like [Pecten maximus]	94.6435	-0.173281	-1.12762	0.662426	0.96044	PF10541.4:KASH	[INTERPRO, BLASTED, MAPPED, ANNOTATED]	2759	20	1.93371e-61	82.67	47	P:GO:0002053; P:GO:0006998; P:GO:0007030; P:GO:0007163; P:GO:0010761; P:GO:0021817; P:GO:0030335; P:GO:0031022; P:GO:0042692; P:GO:0048260; P:GO:0048814; P:GO:0051642; P:GO:0061886; P:GO:0090292; P:GO:0099149; P:GO:1902017; P:GO:1903353; P:GO:2001054; F:GO:0005102; F:GO:0005521; F:GO:0019899; F:GO:0042803; F:GO:0051015; C:GO:0000932; C:GO:0005654; C:GO:0005730; C:GO:0005739; C:GO:0005794; C:GO:00…	P:positive regulation of mesenchymal cell proliferation; P:nuclear envelope organization; P:Golgi organization; P:establishment or maintenance of cell polarity; P:fibroblast migration; P:nucleokinesis involved in cell motility in cerebral cortex radial glia guided migration; P:positive regulation of cell migration; P:nuclear migration along microfilament; P:muscle cell differentiation; P:positive…			G3DSA:1.20.58.60 (GENE3D); mobidb-lite (MOBIDB_LITE); IPR030265 (PANTHER); SSF46966 (SUPERFAMILY)	P:GO:0090286; F:GO:0051015; C:GO:0005635; C:GO:0034993	P:obsolete cytoskeletal anchoring at nuclear membrane; F:actin filament binding; C:nuclear envelope; C:meiotic nuclear membrane microtubule tethering complex
ci|000000599|proj|Sample_C_D|2	XP_033744665.1 uncharacterized protein LOC117330479 [Pecten maximus]	49.5059	0.384337	1.30526	0.226736	0.800913	PF06694.6:Plant_NMP1	[INTERPRO, BLASTED, MAPPED, ANNOTATED]	1413	7	0	69.35	1	F:GO:0051011	F:microtubule minus-end binding			Coil (COILS); IPR010604 (PFAM); mobidb-lite (MOBIDB_LITE); IPR029711 (PANTHER)	F:GO:0051011	F:microtubule minus-end binding
ci|000000600|proj|Sample_C_D|2	---NA---	93.0335	0.0680528	1.0483	0.885103	0.989924		[INTERPRO, NO-BLAST]	1027									no IPS match	no IPS match	no IPS match
ci|000000601|proj|Sample_C_D|2	---NA---	132.102	-0.242381	-1.18294	0.589066	0.945745		[INTERPRO, NO-BLAST]	2179									no IPS match	no IPS match	no IPS match
ci|000000602|proj|Sample_C_D|2	---NA---	28.0888	-1.03435	-2.04819	0.00785056	0.236633		[INTERPRO, NO-BLAST]	3353									no IPS match	no IPS match	no IPS match
ci|000000603|proj|Sample_C_D|2	XP_033745243.1 uncharacterized protein LOC117330831 [Pecten maximus]	147.287	-1.28566	-2.43794	0.0332126	0.44426		[INTERPRO, BLASTED, MAPPED]	1362	2	6.48378e-69	97.17	11	P:GO:0015979; P:GO:0055114; F:GO:0004324; F:GO:0005515; F:GO:0016491; C:GO:0009507; C:GO:0009535; C:GO:0009536; C:GO:0009570; C:GO:0009579; C:GO:0016020	P:photosynthesis; P:obsolete oxidation-reduction process; F:ferredoxin-NADP+ reductase activity; F:protein binding; F:oxidoreductase activity; C:chloroplast; C:chloroplast thylakoid membrane; C:plastid; C:chloroplast stroma; C:thylakoid; C:membrane			PTHR39299 (PANTHER); SIGNAL_PEPTIDE (PHOBIUS); SIGNAL_PEPTIDE_H_REGION (PHOBIUS); SIGNAL_PEPTIDE_C_REGION (PHOBIUS); TRANSMEMBRANE (PHOBIUS); NON_CYTOPLASMIC_DOMAIN (PHOBIUS); SIGNAL_PEPTIDE_N_REGION (PHOBIUS); CYTOPLASMIC_DOMAIN (PHOBIUS); TMhelix (TMHMM); TMhelix (TMHMM)	no GO terms	no GO terms
ci|000000604|proj|Sample_C_D|2	peptidyl-prolyl cis-trans isomerase FKBP8-like [Mizuhopecten yessoensis]	188.66	-0.0747368	-1.05317	0.773474	0.975952	PF00254.23:FKBP_C//PF00515.23:TPR_1//PF07719.12:TPR_2//PF13176.1:TPR_7//PF13181.1:TPR_8//PF13414.1:TPR_11//PF13424.1:TPR_12//PF13428.1:TPR_14//PF13432.1:TPR_16//PF14559.1:TPR_19	[INTERPRO, BLASTED, MAPPED, ANNOTATED]	1699	20	0	54.85	21	P:GO:0000413; P:GO:0001708; P:GO:0001933; P:GO:0006357; P:GO:0007224; P:GO:0021904; P:GO:0030513; P:GO:0035264; P:GO:0035556; P:GO:0043010; P:GO:0043066; P:GO:0061077; F:GO:0003755; F:GO:0005515; F:GO:0005528; F:GO:0042802; F:GO:0097718; C:GO:0005740; C:GO:0005829; C:GO:0030176; C:GO:0032991	P:protein peptidyl-prolyl isomerization; P:cell fate specification; P:negative regulation of protein phosphorylation; P:regulation of transcription by RNA polymerase II; P:smoothened signaling pathway; P:dorsal/ventral neural tube patterning; P:positive regulation of BMP signaling pathway; P:multicellular organism growth; P:intracellular signal transduction; P:camera-type eye development; P:negat…	EC:5.2.1.8; EC:5.2; EC:5	Peptidylprolyl isomerase; Cis-trans-isomerases; Isomerases	Coil (COILS); IPR019734 (SMART); IPR019734 (PFAM); G3DSA:3.10.50.40 (GENE3D); G3DSA:1.10.150.160 (GENE3D); IPR001179 (PFAM); IPR011990 (G3DSA:1.25.40.GENE3D); mobidb-lite (MOBIDB_LITE); PTHR10516:SF335 (PANTHER); IPR023566 (PANTHER); CYTOPLASMIC_DOMAIN (PHOBIUS); NON_CYTOPLASMIC_DOMAIN (PHOBIUS); TRANSMEMBRANE (PHOBIUS); IPR013026 (PROSITE_PROFILES); IPR001179 (PROSITE_PROFILES); IPR011990 (SUPER…	F:GO:0005515	F:protein binding
ci|000000606|proj|Sample_C_D|2	---NA---	94.2511	-0.329934	-1.25696	0.348604	0.871798		[INTERPRO, NO-BLAST]	801									no IPS match	no IPS match	no IPS match
ci|000000607|proj|Sample_C_D|2	XP_033762944.1 spectrin alpha chain-like isoform X6 [Pecten maximus]	555.423	-0.16156	-1.1185	0.61394	0.950437	PF00018.23:SH3_1//PF00036.27:EF-hand_1//PF00435.16:Spectrin//PF05120.7:GvpG//PF07653.12:SH3_2//PF08239.6:SH3_3//PF13202.1:EF-hand_5//PF13405.1:EF-hand_6//PF13499.1:EF-hand_7//PF13833.1:EF-hand_8//PF14604.1:SH3_9	[INTERPRO, BLASTED, MAPPED, ANNOTATED]	7116	20	0	85.5	32	P:GO:0007009; P:GO:0007026; P:GO:0007274; P:GO:0007294; P:GO:0007308; P:GO:0007417; P:GO:0007443; P:GO:0007525; P:GO:0016199; P:GO:0030707; P:GO:0030727; P:GO:0042062; P:GO:0045478; P:GO:0048790; P:GO:0061327; P:GO:0071711; F:GO:0003779; F:GO:0005515; F:GO:0008017; C:GO:0005604; C:GO:0005794; C:GO:0008091; C:GO:0016323; C:GO:0031594; C:GO:0045169; C:GO:0045170; C:GO:0099568	P:plasma membrane organization; P:negative regulation of microtubule depolymerization; P:neuromuscular synaptic transmission; P:germarium-derived oocyte fate determination; P:oocyte construction; P:central nervous system development; P:Malpighian tubule morphogenesis; P:somatic muscle development; P:axon midline choice point recognition; P:ovarian follicle cell development; P:germarium-derived fe…			Coil (COILS); Coil (COILS); Coil (COILS); Coil (COILS); Coil (COILS); Coil (COILS); Coil (COILS); Coil (COILS); Coil (COILS); Coil (COILS); PR01887 (PRINTS); IPR001452 (PRINTS); IPR018159 (SMART); IPR001452 (SMART); G3DSA:1.20.58.60 (GENE3D); G3DSA:2.30.30.40 (GENE3D); G3DSA:1.20.58.60 (GENE3D); G3DSA:1.20.58.60 (GENE3D); G3DSA:1.20.5.170 (GENE3D); IPR001452 (PFAM); G3DSA:1.20.58.60 (GENE3D); G3D…	F:GO:0005515	F:protein binding
ci|000000608|proj|Sample_C_D|2	---NA---	91.0948	-0.706345	-1.63166	0.196876	0.775785		[INTERPRO, NO-BLAST]	1448									NON_CYTOPLASMIC_DOMAIN (PHOBIUS); TRANSMEMBRANE (PHOBIUS); CYTOPLASMIC_DOMAIN (PHOBIUS)	no GO terms	no GO terms
ci|000000609|proj|Sample_C_D|2	XP_033741398.1 3-hydroxybutyrate dehydrogenase type 2-like [Pecten maximus]	11.6127	-0.353713	-1.27785	0.554424	0.939054	PF00106.20:adh_short//PF00107.21:ADH_zinc_N//PF01370.16:Epimerase//PF13460.1:NAD_binding_10//PF13561.1:adh_short_C2	[INTERPRO, BLASTED, MAPPED, ANNOTATED]	1402	20	3.56901e-180	72.9	14	P:GO:0006635; P:GO:0017144; P:GO:0019290; P:GO:0030855; P:GO:0042168; P:GO:0042541; P:GO:0043249; P:GO:0046951; P:GO:0055072; F:GO:0003858; F:GO:0016491; F:GO:0016628; F:GO:0051287; C:GO:0005829	P:fatty acid beta-oxidation; P:drug metabolic process; P:siderophore biosynthetic process; P:epithelial cell differentiation; P:heme metabolic process; P:hemoglobin biosynthetic process; P:erythrocyte maturation; P:ketone body biosynthetic process; P:iron ion homeostasis; F:3-hydroxybutyrate dehydrogenase activity; F:oxidoreductase activity; F:oxidoreductase activity, acting on the CH-CH group of…	EC:1.1; EC:1.1.1.30; EC:1.3; EC:1; EC:1.1.1; EC:1.3.1	Acting on the CH-OH group of donors; 3-hydroxybutyrate dehydrogenase; Acting on the CH-CH group of donors; Oxidoreductases; Acting on the CH-OH group of donors; Acting on the CH-CH group of donors	IPR002347 (PRINTS); IPR002347 (PRINTS); PF13561 (PFAM); G3DSA:3.40.50.720 (GENE3D); PTHR43477:SF4 (PANTHER); PTHR43477 (PANTHER); IPR020904 (PROSITE_PATTERNS); SIGNAL_PEPTIDE_N_REGION (PHOBIUS); SIGNAL_PEPTIDE (PHOBIUS); SIGNAL_PEPTIDE_C_REGION (PHOBIUS); NON_CYTOPLASMIC_DOMAIN (PHOBIUS); SIGNAL_PEPTIDE_H_REGION (PHOBIUS); cd05368 (CDD); IPR036291 (SUPERFAMILY)	F:GO:0016491	F:oxidoreductase activity
ci|000000610|proj|Sample_C_D|2	XP_033754917.1 septin-7-like isoform X1 [Pecten maximus]	121.778	0.508252	1.42233	0.0921752	0.630597	PF00735.13:Septin//PF01926.18:MMR_HSR1//PF02421.13:FeoB_N//PF03193.11:DUF258//PF04548.11:AIG1//PF12846.2:AAA_10	[INTERPRO, BLASTED, MAPPED, ANNOTATED]	2616	20	0	90.89	58	P:GO:0000281; P:GO:0000915; P:GO:0006281; P:GO:0006310; P:GO:0006412; P:GO:0007349; P:GO:0009432; P:GO:0009791; P:GO:0016476; P:GO:0018991; P:GO:0031270; P:GO:0032508; P:GO:0040011; P:GO:0043065; P:GO:0048668; P:GO:0051291; P:GO:0060997; P:GO:1902857; F:GO:0003676; F:GO:0003678; F:GO:0003735; F:GO:0003779; F:GO:0003924; F:GO:0005524; F:GO:0005525; F:GO:0008017; F:GO:0031625; F:GO:0042803; F:GO:00…	P:mitotic cytokinesis; P:actomyosin contractile ring assembly; P:DNA repair; P:DNA recombination; P:translation; P:cellularization; P:SOS response; P:post-embryonic development; P:regulation of embryonic cell shape; P:oviposition; P:pseudopodium retraction; P:DNA duplex unwinding; P:locomotion; P:positive regulation of apoptotic process; P:collateral sprouting; P:protein heterooligomerization; P:…	EC:3.6.1; EC:3.6.4.12; EC:3.6; EC:3; EC:3.6.1.15	Acting on acid anhydrides; DNA helicase; Acting on acid anhydrides; Hydrolases; Nucleoside-triphosphate phosphatase	Coil (COILS); IPR008115 (PRINTS); IPR030379 (PFAM); IPR016491 (PIRSF); G3DSA:3.40.50.300 (GENE3D); mobidb-lite (MOBIDB_LITE); mobidb-lite (MOBIDB_LITE); mobidb-lite (MOBIDB_LITE); PTHR18884 (PANTHER); PTHR18884:SF75 (PANTHER); IPR030379 (PROSITE_PROFILES); IPR016491 (CDD); IPR027417 (SUPERFAMILY)	F:GO:0005525; C:GO:0031105	F:GTP binding; C:septin complex
ci|000000611|proj|Sample_C_D|2	---NA---	84.0065	-0.154493	-1.11303	0.686843	0.963627		[INTERPRO, NO-BLAST]	1010									no IPS match	no IPS match	no IPS match
ci|000000612|proj|Sample_C_D|2	XP_033740777.1 sulfotransferase 1A1-like [Pecten maximus]	390.954	0.751339	1.68335	0.0292081	0.425059	PF00685.22:Sulfotransfer_1	[INTERPRO, BLASTED, MAPPED, ANNOTATED]	2314	20	0	71.41	16	P:GO:0006468; P:GO:0090090; P:GO:1990697; F:GO:0004693; F:GO:0008146; F:GO:0008353; F:GO:1990699; C:GO:0016592	P:protein phosphorylation; P:negative regulation of canonical Wnt signaling pathway; P:protein depalmitoleylation; F:cyclin-dependent protein serine/threonine kinase activity; F:sulfotransferase activity; F:RNA polymerase II CTD heptapeptide repeat kinase activity; F:palmitoleyl hydrolase activity; C:mediator complex	EC:2.8.2.14; EC:2.7.11.22; EC:3.1.1; EC:3.1; EC:2.7; EC:2.7.1; EC:2.8.2; EC:2.8; EC:2.7.11; EC:2.7.11.23; EC:2; EC:3; EC:3.1.1.1	Bile-salt sulfotransferase; Cyclin-dependent kinase; Acting on ester bonds; Acting on ester bonds; Transferring phosphorus-containing groups; Transferring phosphorus-containing groups; Transferring sulfur-containing groups; Transferring sulfur-containing groups; Transferring phosphorus-containing groups; [RNA-polymerase]-subunit kinase; Transferases; Hydrolases; Carboxylesterase	G3DSA:3.40.50.300 (GENE3D); IPR000863 (PFAM); PTHR11783 (PANTHER); IPR027417 (SUPERFAMILY)	F:GO:0008146	F:sulfotransferase activity
ci|000000613|proj|Sample_C_D|2	---NA---	104.902	0.264715	1.2014	0.330683	0.862685		[INTERPRO, NO-BLAST]	1302									NON_CYTOPLASMIC_DOMAIN (PHOBIUS); TRANSMEMBRANE (PHOBIUS); CYTOPLASMIC_DOMAIN (PHOBIUS); TMhelix (TMHMM)	no GO terms	no GO terms
ci|000000614|proj|Sample_C_D|2	XP_033752469.1 WEB family protein At4g27595, chloroplastic-like [Pecten maximus]	85.3153	-0.29645	-1.22812	0.370421	0.879795		[INTERPRO, BLASTED, MAPPED, ANNOTATED]	3091	20	0	59.1	6	P:GO:0006760; P:GO:0009069; P:GO:0051716; F:GO:0003824; F:GO:0043168; F:GO:0043169	P:folic acid-containing compound metabolic process; P:serine family amino acid metabolic process; P:cellular response to stimulus; F:catalytic activity; F:anion binding; F:cation binding			Coil (COILS); Coil (COILS); Coil (COILS); G3DSA:1.20.1170.10 (GENE3D); mobidb-lite (MOBIDB_LITE)	no GO terms	no GO terms
ci|000000616|proj|Sample_C_D|2	---NA---	43.5424	0.069598	1.04942	0.919322	0.994143		[INTERPRO, NO-BLAST]	492									no IPS match	no IPS match	no IPS match
ci|000000617|proj|Sample_C_D|2	---NA---	71.2699	-0.837548	-1.78701	0.0168747	0.335508		[INTERPRO, NO-BLAST]	931									no IPS match	no IPS match	no IPS match
ci|000000620|proj|Sample_C_D|2	XP_033756073.1 endothelin-converting enzyme 1-like isoform X4 [Pecten maximus]	175.64	-0.183554	-1.13568	0.608994	0.949229	PF01431.16:Peptidase_M13//PF02075.12:RuvC//PF05649.8:Peptidase_M13_N	[INTERPRO, BLASTED, MAPPED, ANNOTATED]	4813	20	0	78.25	8	P:GO:0005975; P:GO:0006491; P:GO:0030433; F:GO:0004222; F:GO:0004571; F:GO:0005509; C:GO:0005783; C:GO:0016020	P:carbohydrate metabolic process; P:N-glycan processing; P:ubiquitin-dependent ERAD pathway; F:metalloendopeptidase activity; F:mannosyl-oligosaccharide 1,2-alpha-mannosidase activity; F:calcium ion binding; C:endoplasmic reticulum; C:membrane	EC:3.4.24; EC:3.4.24.61; EC:3.4.24.23; EC:3.4.24.24; EC:3.4.24.69; EC:3.4.24.64; EC:3.4.24.21; EC:3.2.1; EC:3.4.24.22; EC:3.2; EC:3.4; EC:3.4.24.17; EC:3.4.24.18; EC:3.4.24.19; EC:3.2.1.24; EC:3.4.24.70; EC:3.4.99; EC:3.4.24.71; EC:3.4.24.72; EC:3.4.24.56; EC:3.4.24.35; EC:3.4.24.57; EC:3.4.24.14; EC:3.4.24.37; EC:3.4.24.59; EC:3.4.24.11; EC:3.4.24.55; EC:3.2.1.113; EC:3	Acting on peptide bonds (peptidases); Nardilysin; Matrilysin; Gelatinase A; Bontoxilysin; Mitochondrial processing peptidase; Astacin; Glycosylases; Stromelysin 2; Glycosylases; Acting on peptide bonds (peptidases); Stromelysin 1; Meprin A; Procollagen C-endopeptidase; Alpha-mannosidase; Oligopeptidase A; Acting on peptide bonds (peptidases); Endothelin-converting enzyme 1; Fibrolase; Insulysin; …	IPR018497 (PRINTS); IPR024079 (G3DSA:3.40.390.GENE3D); IPR008753 (PFAM); IPR018497 (PFAM); PTHR11733:SF187 (PANTHER); IPR000718 (PANTHER); IPR000718 (CDD); SSF55486 (SUPERFAMILY)	P:GO:0006508; F:GO:0004222; F:GO:0008237	P:proteolysis; F:metalloendopeptidase activity; F:metallopeptidase activity
ci|000000621|proj|Sample_C_D|2	XP_033743544.1 methionine aminopeptidase 1-like isoform X1 [Pecten maximus]	49.6066	-0.42171	-1.33951	0.212272	0.790261	PF00557.19:Peptidase_M24	[INTERPRO, BLASTED, MAPPED, ANNOTATED]	2889	20	0	78.26	30	P:GO:0006417; P:GO:0006468; P:GO:0006508; P:GO:0018206; P:GO:0022400; P:GO:0031365; P:GO:0035556; P:GO:0055085; P:GO:1990397; F:GO:0004177; F:GO:0004674; F:GO:0005524; F:GO:0008235; F:GO:0022857; C:GO:0005634; C:GO:0005737; C:GO:0005829; C:GO:0005887	P:regulation of translation; P:protein phosphorylation; P:proteolysis; P:peptidyl-methionine modification; P:regulation of rhodopsin mediated signaling pathway; P:N-terminal protein amino acid modification; P:intracellular signal transduction; P:transmembrane transport; P:queuosine salvage; F:aminopeptidase activity; F:protein serine/threonine kinase activity; F:ATP binding; F:metalloexopeptidase…	EC:3.4; EC:2.7; EC:2.7.1; EC:3.4.11; EC:3.4.11.18; EC:3.4.11.6; EC:3.4.11.5; EC:3.4.11.9; EC:2.7.11; EC:2; EC:3; EC:3.4.11.21; EC:7	Acting on peptide bonds (peptidases); Transferring phosphorus-containing groups; Transferring phosphorus-containing groups; Acting on peptide bonds (peptidases); Methionyl aminopeptidase; Aminopeptidase B; Prolyl aminopeptidase; Xaa-Pro aminopeptidase; Transferring phosphorus-containing groups; Transferases; Hydrolases; Aspartyl aminopeptidase; Translocases	IPR001714 (PRINTS); IPR031615 (PFAM); G3DSA:3.90.230.10 (GENE3D); IPR002467 (TIGRFAM); IPR000994 (PFAM); PTHR43330 (PANTHER); PTHR43330:SF7 (PANTHER); IPR002467 (PROSITE_PATTERNS); IPR002467 (HAMAP); IPR002467 (CDD); IPR036005 (SUPERFAMILY)	P:GO:0006508; F:GO:0004177; F:GO:0008235	P:proteolysis; F:aminopeptidase activity; F:metalloexopeptidase activity
ci|000000622|proj|Sample_C_D|2	---NA---	8.47736	-0.289451	-1.22218	0.641828	0.95622		[INTERPRO, NO-BLAST]	1933									no IPS match	no IPS match	no IPS match
ci|000000623|proj|Sample_C_D|2	---NA---	294.758	-0.107161	-1.07711	0.689362	0.964034		[INTERPRO, NO-BLAST]	1040									no IPS match	no IPS match	no IPS match
ci|000000624|proj|Sample_C_D|2	XP_033741055.1 60S ribosomal protein L10a-2-like [Pecten maximus]	31.4283	-0.398498	-1.31814	0.312794	0.852856	PF00687.16:Ribosomal_L1	[INTERPRO, BLASTED, MAPPED, ANNOTATED]	1674	20	3.95036e-31	82.67	9	P:GO:0000470; P:GO:0002181; P:GO:0006511; F:GO:0003723; F:GO:0003735; F:GO:0061630; C:GO:0022625	P:maturation of LSU-rRNA; P:cytoplasmic translation; P:ubiquitin-dependent protein catabolic process; F:RNA binding; F:structural constituent of ribosome; F:ubiquitin protein ligase activity; C:cytosolic large ribosomal subunit	EC:2	Transferases	IPR028364 (PFAM); G3DSA:3.30.190.20 (GENE3D); PTHR23105 (PANTHER); PTHR23105:SF101 (PANTHER); IPR023674 (SUPERFAMILY)	no GO terms	no GO terms
ci|000000625|proj|Sample_C_D|2	---NA---	107.363	0.0248792	1.01739	0.927143	0.995088		[INTERPRO, NO-BLAST]	1277									no IPS match	no IPS match	no IPS match
ci|000000626|proj|Sample_C_D|2	XP_033729648.1 uncharacterized protein LOC117318802 [Pecten maximus]	86.3168	0.144313	1.1052	0.805984	0.979916		[INTERPRO, BLASTED, MAPPED, ANNOTATED]	1707	15	9.00051e-53	61.29	2	F:GO:0016410; C:GO:0110165	F:N-acyltransferase activity; C:cellular anatomical entity	EC:2.3; EC:2; EC:2.3.1	Acyltransferases; Transferases; Acyltransferases	no IPS match	no IPS match	no IPS match
ci|000000627|proj|Sample_C_D|2	---NA---	147.853	-0.309066	-1.23891	0.486008	0.922098		[INTERPRO, NO-BLAST]	1074									no IPS match	no IPS match	no IPS match
ci|000000628|proj|Sample_C_D|2	XP_033729588.1 uncharacterized protein LOC117318747 [Pecten maximus]	38.1749	-0.0956083	-1.06852	NA	NA	PF02992.9:Transposase_21//PF06869.7:DUF1258	[INTERPRO, BLASTED, MAPPED]	2226	20	1.49235e-160	57.55	33	P:GO:0000028; P:GO:0000160; P:GO:0001501; P:GO:0006355; P:GO:0006357; P:GO:0006412; P:GO:0006817; P:GO:0007275; P:GO:0009405; P:GO:0009952; P:GO:0016567; P:GO:0019835; P:GO:0045944; P:GO:0048704; F:GO:0000156; F:GO:0000977; F:GO:0000981; F:GO:0001228; F:GO:0003677; F:GO:0003700; F:GO:0003723; F:GO:0003735; F:GO:0004842; F:GO:0016740; F:GO:0019843; F:GO:0033613; C:GO:0005634; C:GO:0005737; C:GO:00…	P:ribosomal small subunit assembly; P:phosphorelay signal transduction system; P:skeletal system development; P:regulation of transcription, DNA-templated; P:regulation of transcription by RNA polymerase II; P:translation; P:phosphate ion transport; P:multicellular organism development; P:pathogenesis; P:anterior/posterior pattern specification; P:protein ubiquitination; P:cytolysis; P:positive r…			IPR004242 (PFAM); mobidb-lite (MOBIDB_LITE); PTHR33053 (PANTHER); PTHR33053:SF12 (PANTHER)	no GO terms	no GO terms
ci|000000629|proj|Sample_C_D|2	---NA---	36.8115	-0.449527	-1.36559	0.432085	0.904521		[INTERPRO, NO-BLAST]	801									Coil (COILS); SIGNAL_PEPTIDE (PHOBIUS); NON_CYTOPLASMIC_DOMAIN (PHOBIUS); SIGNAL_PEPTIDE_H_REGION (PHOBIUS); SIGNAL_PEPTIDE_N_REGION (PHOBIUS); SIGNAL_PEPTIDE_C_REGION (PHOBIUS); SignalP-noTM (SIGNALP_EUK)	no GO terms	no GO terms
ci|000000632|proj|Sample_C_D|2	---NA---	57.8789	-0.433705	-1.3507	0.40537	0.894171		[INTERPRO, NO-BLAST]	971									no IPS match	no IPS match	no IPS match
ci|000000633|proj|Sample_C_D|2	XP_033741364.1 uncharacterized protein LOC117328108 [Pecten maximus]	74.2143	0.642295	1.56081	0.0875566	0.619551	PF12012.3:DUF3504	[INTERPRO, BLASTED, MAPPED, ANNOTATED]	2627	20	0	54.65	5	P:GO:0006357; F:GO:0000981; F:GO:0003677; C:GO:0005654; C:GO:0005737	P:regulation of transcription by RNA polymerase II; F:DNA-binding transcription factor activity, RNA polymerase II-specific; F:DNA binding; C:nucleoplasm; C:cytoplasm			IPR021893 (PFAM); mobidb-lite (MOBIDB_LITE); mobidb-lite (MOBIDB_LITE); mobidb-lite (MOBIDB_LITE); mobidb-lite (MOBIDB_LITE); PTHR11697:SF95 (PANTHER); PTHR11697 (PANTHER); PTHR11697 (PANTHER)	no GO terms	no GO terms
ci|000000634|proj|Sample_C_D|2	XP_033757051.1 armadillo-like helical domain-containing protein 3 [Pecten maximus]	186.678	-0.0388396	-1.02729	0.857262	0.986663	PF08427.5:DUF1741	[INTERPRO, BLASTED]	1520	9	0	87.47						IPR013636 (SMART); PF09742 (PFAM); IPR013636 (PFAM); mobidb-lite (MOBIDB_LITE); PTHR13608 (PANTHER)	no GO terms	no GO terms
ci|000000637|proj|Sample_C_D|2	XP_033740167.1 dentin sialophosphoprotein-like isoform X5 [Pecten maximus]	168.089	-0.0052824	-1.00367	0.993916	0.999552		[INTERPRO, BLASTED, MAPPED]	3178	6	2.19433e-96	94.1	20	P:GO:0006120; P:GO:0006811; P:GO:0015986; P:GO:0022904; P:GO:0055114; F:GO:0008121; F:GO:0008137; F:GO:0009055; F:GO:0015078; F:GO:0016491; F:GO:0046872; C:GO:0000276; C:GO:0005739; C:GO:0005743; C:GO:0016020; C:GO:0016021; C:GO:0031966; C:GO:0045263; C:GO:0045275; C:GO:0070469	P:mitochondrial electron transport, NADH to ubiquinone; P:ion transport; P:ATP synthesis coupled proton transport; P:respiratory electron transport chain; P:obsolete oxidation-reduction process; F:ubiquinol-cytochrome-c reductase activity; F:NADH dehydrogenase (ubiquinone) activity; F:electron transfer activity; F:proton transmembrane transporter activity; F:oxidoreductase activity; F:metal ion b…			mobidb-lite (MOBIDB_LITE)	no GO terms	no GO terms
ci|000000638|proj|Sample_C_D|2	---NA---	34.6269	0.0226225	1.0158	0.959114	0.997213		[INTERPRO, NO-BLAST]	1889									NON_CYTOPLASMIC_DOMAIN (PHOBIUS); TRANSMEMBRANE (PHOBIUS); CYTOPLASMIC_DOMAIN (PHOBIUS); TMhelix (TMHMM)	no GO terms	no GO terms
ci|000000640|proj|Sample_C_D|2	---NA---	148.885	-0.950227	-1.93218	0.0072898	0.228769		[INTERPRO, NO-BLAST]	1143									no IPS match	no IPS match	no IPS match
ci|000000641|proj|Sample_C_D|2	---NA---	86.8318	0.0509913	1.03598	0.894179	0.990792		[INTERPRO, NO-BLAST]	693									no IPS match	no IPS match	no IPS match
ci|000000642|proj|Sample_C_D|2	XP_033734607.1 mitochondrial genome maintenance exonuclease 1-like [Pecten maximus]	23.18	-0.349727	-1.27432	0.427454	0.902119	PF12705.2:PDDEXK_1	[INTERPRO, BLASTED, ANNOTATED]	1494	9	0	76.8	9	P:GO:0006264; P:GO:0043504; P:GO:0090305; F:GO:0003677; F:GO:0008297; C:GO:0005739	P:mitochondrial DNA replication; P:mitochondrial DNA repair; P:nucleic acid phosphodiester bond hydrolysis; F:DNA binding; F:single-stranded DNA exodeoxyribonuclease activity; C:mitochondrion	EC:3.1; EC:3.1.11; EC:3; EC:3.1.15	Acting on ester bonds; Acting on ester bonds; Hydrolases; Acting on ester bonds	PF12705 (PFAM); IPR011604 (G3DSA:3.90.320.GENE3D); PTHR31340 (PANTHER); IPR026970 (HAMAP)	P:GO:0043504; F:GO:0003677; F:GO:0004518; F:GO:0008297	P:mitochondrial DNA repair; F:DNA binding; F:nuclease activity; F:single-stranded DNA exodeoxyribonuclease activity
ci|000000643|proj|Sample_C_D|2	XP_033747072.1 zinc finger protein 862-like [Pecten maximus]	77.3679	-0.193324	-1.14339	0.785744	0.977232		[INTERPRO, BLASTED]	1285	1	1.90808e-23	64.08						Coil (COILS); SIGNAL_PEPTIDE_H_REGION (PHOBIUS); NON_CYTOPLASMIC_DOMAIN (PHOBIUS); SIGNAL_PEPTIDE_C_REGION (PHOBIUS); SIGNAL_PEPTIDE (PHOBIUS); SIGNAL_PEPTIDE_N_REGION (PHOBIUS)	no GO terms	no GO terms
ci|000000644|proj|Sample_C_D|2	XP_033762233.1 LOW QUALITY PROTEIN: uncharacterized protein LOC117343822 [Pecten maximus]	185.349	0.513772	1.42778	0.162328	0.739595		[INTERPRO, BLASTED, MAPPED]	3156	3	0	92.92	17	P:GO:0006952; P:GO:0007165; P:GO:0007186; P:GO:0007188; P:GO:0051781; F:GO:0000166; F:GO:0001664; F:GO:0003924; F:GO:0005525; F:GO:0008083; F:GO:0019001; F:GO:0031683; F:GO:0046872; C:GO:0005576; C:GO:0005834; C:GO:0005886; C:GO:0016020	P:defense response; P:signal transduction; P:G protein-coupled receptor signaling pathway; P:adenylate cyclase-modulating G protein-coupled receptor signaling pathway; P:positive regulation of cell division; F:nucleotide binding; F:G protein-coupled receptor binding; F:GTPase activity; F:GTP binding; F:growth factor activity; F:guanyl nucleotide binding; F:G-protein beta/gamma-subunit complex bin…			G3DSA:3.40.50.1460 (GENE3D); PTHR35842 (PANTHER); SIGNAL_PEPTIDE_N_REGION (PHOBIUS); NON_CYTOPLASMIC_DOMAIN (PHOBIUS); SIGNAL_PEPTIDE (PHOBIUS); SIGNAL_PEPTIDE_C_REGION (PHOBIUS); SIGNAL_PEPTIDE_H_REGION (PHOBIUS); SignalP-noTM (SIGNALP_EUK)	no GO terms	no GO terms
ci|000000647|proj|Sample_C_D|2	XP_033745920.1 uncharacterized protein LOC117331345 [Pecten maximus]	100.518	0.650891	1.57014	0.126565	0.692199	PF00582.21:Usp	[INTERPRO, BLASTED, MAPPED, ANNOTATED]	869	20	5.50076e-119	68.01	1	P:GO:0006950	P:response to stress			Coil (COILS); IPR006015 (PRINTS); IPR006016 (PFAM); IPR014729 (G3DSA:3.40.50.GENE3D); PTHR31964:SF117 (PANTHER); PTHR31964 (PANTHER); cd00293 (CDD); SSF52402 (SUPERFAMILY)	P:GO:0006950	P:response to stress
ci|000000648|proj|Sample_C_D|2	XP_033739557.1 uncharacterized protein LOC117326876 isoform X1 [Pecten maximus]	35.7404	-0.971319	-1.96063	0.0852245	0.615183		[INTERPRO, BLASTED, MAPPED]	2641	9	7.8221e-162	93.76	4	F:GO:0000166; F:GO:0005524; C:GO:0005737; C:GO:0005856	F:nucleotide binding; F:ATP binding; C:cytoplasm; C:cytoskeleton			mobidb-lite (MOBIDB_LITE)	no GO terms	no GO terms
ci|000000649|proj|Sample_C_D|2	deleted in malignant brain tumors 1 protein-like [Mizuhopecten yessoensis]	134.504	0.403351	1.32258	0.30566	0.848934	PF00530.13:SRCR//PF15494.1:SRCR_2	[INTERPRO, BLASTED, MAPPED, ANNOTATED]	1685	20	1.33675e-119	60.38	2	F:GO:0005044; C:GO:0016020	F:scavenger receptor activity; C:membrane			IPR001190 (PRINTS); IPR017448 (SMART); IPR036772 (G3DSA:3.10.250.GENE3D); IPR036772 (G3DSA:3.10.250.GENE3D); G3DSA:4.10.790.10 (GENE3D); IPR001190 (PFAM); PTHR19331 (PANTHER); IPR001190 (PROSITE_PROFILES); IPR001190 (PROSITE_PROFILES); IPR001190 (PROSITE_PROFILES); IPR036772 (SUPERFAMILY); IPR036772 (SUPERFAMILY)	F:GO:0005044; C:GO:0016020	F:scavenger receptor activity; C:membrane
ci|000000650|proj|Sample_C_D|2	XP_033754255.1 twisted gastrulation protein homolog 1-A-like [Pecten maximus]	148.827	-0.633778	-1.55162	0.120526	0.681304	PF04668.7:Tsg	[INTERPRO, BLASTED, MAPPED, ANNOTATED]	2720	15	1.69085e-157	63.82	21	P:GO:0001707; P:GO:0001818; P:GO:0006357; P:GO:0007179; P:GO:0007378; P:GO:0007435; P:GO:0007630; P:GO:0010862; P:GO:0030513; P:GO:0030514; P:GO:0030900; P:GO:0035162; P:GO:0043010; P:GO:0045668; P:GO:0045765; P:GO:0048264; P:GO:0048636; P:GO:2000562; F:GO:0005488; F:GO:0050431; C:GO:0005615	P:mesoderm formation; P:negative regulation of cytokine production; P:regulation of transcription by RNA polymerase II; P:transforming growth factor beta receptor signaling pathway; P:amnioserosa formation; P:salivary gland morphogenesis; P:jump response; P:positive regulation of pathway-restricted SMAD protein phosphorylation; P:positive regulation of BMP signaling pathway; P:negative regulation…			Coil (COILS); IPR006761 (PFAM); mobidb-lite (MOBIDB_LITE); IPR006761 (PANTHER); PTHR12312:SF16 (PANTHER); SIGNAL_PEPTIDE_N_REGION (PHOBIUS); SIGNAL_PEPTIDE (PHOBIUS); SIGNAL_PEPTIDE_C_REGION (PHOBIUS); NON_CYTOPLASMIC_DOMAIN (PHOBIUS); SIGNAL_PEPTIDE_H_REGION (PHOBIUS); SignalP-TM (SIGNALP_EUK); SignalP-TM (SIGNALP_GRAM_POSITIVE); IPR016024 (SUPERFAMILY)	F:GO:0005488	F:binding
ci|000000652|proj|Sample_C_D|2	---NA---	82.4616	-0.113881	-1.08214	0.800879	0.979144		[INTERPRO, NO-BLAST]	933									no IPS match	no IPS match	no IPS match
ci|000000653|proj|Sample_C_D|2	---NA---	51.565	0.0439343	1.03092	0.900835	0.991858		[INTERPRO, NO-BLAST]	1331									no IPS match	no IPS match	no IPS match
ci|000000654|proj|Sample_C_D|2	---NA---	71.367	-0.291547	-1.22395	0.256239	0.81923		[INTERPRO, NO-BLAST]	1182									NON_CYTOPLASMIC_DOMAIN (PHOBIUS); TRANSMEMBRANE (PHOBIUS); CYTOPLASMIC_DOMAIN (PHOBIUS)	no GO terms	no GO terms
ci|000000655|proj|Sample_C_D|2	---NA---	41.2124	0.328289	1.25552	0.449687	0.910226		[INTERPRO, NO-BLAST]	460									no IPS match	no IPS match	no IPS match
ci|000000657|proj|Sample_C_D|2	---NA---	51.2491	-0.411571	-1.33013	0.435003	0.905651		[INTERPRO, NO-BLAST]	1000									Coil (COILS); Coil (COILS)	no GO terms	no GO terms
ci|000000658|proj|Sample_C_D|2	XP_033736906.1 zygote arrest protein 1-like [Pecten maximus]	542.055	0.397723	1.31743	0.394749	0.889667	PF13695.1:zf-3CxxC	[INTERPRO, BLASTED, MAPPED, ANNOTATED]	1675	13	8.08555e-56	63.42	1	F:GO:0016787	F:hydrolase activity	EC:3	Hydrolases	IPR027377 (SMART); IPR027377 (PFAM); mobidb-lite (MOBIDB_LITE); IPR026775 (PANTHER)	no GO terms	no GO terms
ci|000000660|proj|Sample_C_D|2	---NA---	143.506	-0.742007	-1.6725	0.0369954	0.463563		[INTERPRO, NO-BLAST]	1002									no IPS match	no IPS match	no IPS match
ci|000000662|proj|Sample_C_D|2	---NA---	137.571	-0.124639	-1.09023	0.753546	0.973154		[INTERPRO, NO-BLAST]	2900									no IPS match	no IPS match	no IPS match
ci|000000663|proj|Sample_C_D|2	XP_033733452.1 tolloid-like protein 2 [Pecten maximus]	27.7533	-0.859386	-1.81427	0.0584881	0.546832	PF00008.22:EGF//PF00431.15:CUB//PF01400.19:Astacin//PF02408.15:CUB_2//PF07645.10:EGF_CA//PF12662.2:cEGF//PF12947.2:EGF_3//PF14670.1:FXa_inhibition	[INTERPRO, BLASTED, MAPPED, ANNOTATED]	4134	20	0	73.9	28	P:GO:0006357; P:GO:0006508; P:GO:0007313; P:GO:0007362; P:GO:0007378; P:GO:0007415; P:GO:0008045; P:GO:0008293; P:GO:0008586; P:GO:0010629; P:GO:0016310; P:GO:0016485; P:GO:0017015; P:GO:0030513; P:GO:0042352; F:GO:0004222; F:GO:0005509; F:GO:0005524; F:GO:0008270; F:GO:0050201; C:GO:0005576	P:regulation of transcription by RNA polymerase II; P:proteolysis; P:maternal specification of dorsal/ventral axis, oocyte, soma encoded; P:terminal region determination; P:amnioserosa formation; P:defasciculation of motor neuron axon; P:motor neuron axon guidance; P:torso signaling pathway; P:imaginal disc-derived wing vein morphogenesis; P:negative regulation of gene expression; P:phosphorylati…	EC:3.4.24.61; EC:3.4.24.23; EC:3.4.24.24; EC:3.4.24.69; EC:3.4.24.64; EC:3.4.24.21; EC:3.4.24.22; EC:3.4.24.17; EC:3.4.24.18; EC:2.7; EC:3.4.24.19; EC:3.4.24.70; EC:3.4.24.71; EC:3.4.24.72; EC:3.4.24.35; EC:3.4.24.37; EC:3.4.24; EC:3.4; EC:2.7.1.52; EC:2.7.1; EC:3.4.99; EC:3.4.24.56; EC:3.4.24.57; EC:3.4.24.14; EC:3.4.24.59; EC:3.4.24.11; EC:3.4.24.55; EC:2; EC:3	Nardilysin; Matrilysin; Gelatinase A; Bontoxilysin; Mitochondrial processing peptidase; Astacin; Stromelysin 2; Stromelysin 1; Meprin A; Transferring phosphorus-containing groups; Procollagen C-endopeptidase; Oligopeptidase A; Endothelin-converting enzyme 1; Fibrolase; Gelatinase B; Saccharolysin; Acting on peptide bonds (peptidases); Acting on peptide bonds (peptidases); Fucokinase; Transferring…	IPR001506 (PRINTS); IPR000742 (SMART); IPR000859 (SMART); IPR001881 (SMART); IPR006026 (SMART); IPR001506 (PFAM); IPR000859 (PFAM); G3DSA:2.10.25.10 (GENE3D); IPR015446 (PIRSF); PF14670 (PFAM); IPR035914 (G3DSA:2.60.120.GENE3D); IPR001881 (PFAM); IPR024079 (G3DSA:3.40.390.GENE3D); IPR035914 (G3DSA:2.60.120.GENE3D); PTHR43978 (PANTHER); IPR018097 (PROSITE_PATTERNS); IPR018097 (PROSITE_PATTERNS); I…	P:GO:0006508; F:GO:0004222; F:GO:0005509; F:GO:0008237; F:GO:0008270	P:proteolysis; F:metalloendopeptidase activity; F:calcium ion binding; F:metallopeptidase activity; F:zinc ion binding
ci|000000664|proj|Sample_C_D|2	XP_033749094.1 organic cation transporter protein-like isoform X1 [Pecten maximus]	53.6477	0.0067139	1.00466	0.988624	0.999047	PF00083.19:Sugar_tr//PF07690.11:MFS_1//PF13347.1:MFS_2	[INTERPRO, BLASTED, MAPPED, ANNOTATED]	2131	20	0	68.21	9	P:GO:0006364; P:GO:0015711; P:GO:0055085; P:GO:0098656; F:GO:0008514; F:GO:0022857; C:GO:0005887; C:GO:0016021	P:rRNA processing; P:organic anion transport; P:transmembrane transport; P:anion transmembrane transport; F:organic anion transmembrane transporter activity; F:transmembrane transporter activity; C:integral component of plasma membrane; C:integral component of membrane	EC:7	Translocases	G3DSA:1.20.1250.20 (GENE3D); IPR005828 (PFAM); G3DSA:1.20.1250.20 (GENE3D); PTHR24064 (PANTHER); PTHR24064:SF411 (PANTHER); NON_CYTOPLASMIC_DOMAIN (PHOBIUS); TRANSMEMBRANE (PHOBIUS); NON_CYTOPLASMIC_DOMAIN (PHOBIUS); CYTOPLASMIC_DOMAIN (PHOBIUS); NON_CYTOPLASMIC_DOMAIN (PHOBIUS); TRANSMEMBRANE (PHOBIUS); CYTOPLASMIC_DOMAIN (PHOBIUS); CYTOPLASMIC_DOMAIN (PHOBIUS); NON_CYTOPLASMIC_DOMAIN (PHOBIUS);…	P:GO:0055085; F:GO:0022857; C:GO:0016021	P:transmembrane transport; F:transmembrane transporter activity; C:integral component of membrane
ci|000000665|proj|Sample_C_D|2	---NA---	50.3172	-0.0187255	-1.01306	0.973505	0.99768		[INTERPRO, NO-BLAST]	3410									Coil (COILS); TRANSMEMBRANE (PHOBIUS); NON_CYTOPLASMIC_DOMAIN (PHOBIUS); CYTOPLASMIC_DOMAIN (PHOBIUS); TMhelix (TMHMM)	no GO terms	no GO terms
ci|000000666|proj|Sample_C_D|2	XP_033731942.1 retrograde protein of 51 kDa-like isoform X5 [Pecten maximus]	49.9145	0.316422	1.24524	0.507149	0.926605		[INTERPRO, BLASTED]	1118	14	1.88667e-92	73.99						IPR036415 (G3DSA:2.60.40.GENE3D); IPR036415 (SUPERFAMILY)	no GO terms	no GO terms
ci|000000667|proj|Sample_C_D|2	XP_033737976.1 amine oxidase [flavin-containing] A-like [Pecten maximus]	217.897	0.048251	1.03401	0.921152	0.994367	PF00070.22:Pyr_redox//PF00890.19:FAD_binding_2//PF01266.19:DAO//PF01593.19:Amino_oxidase//PF01946.12:Thi4//PF03486.9:HI0933_like//PF05834.7:Lycopene_cycl//PF13450.1:NAD_binding_8//PF13454.1:NAD_binding_9//PF13738.1:Pyr_redox_3	[INTERPRO, BLASTED, MAPPED, ANNOTATED]	2093	20	0	54.17	4	F:GO:0005488; F:GO:0016491	F:binding; F:oxidoreductase activity	EC:1; EC:1.4.3.4	Oxidoreductases; Monoamine oxidase	IPR001613 (PRINTS); IPR036188 (G3DSA:3.50.50.GENE3D); IPR002937 (PFAM); G3DSA:1.10.405.10 (GENE3D); G3DSA:3.90.660.10 (GENE3D); PTHR43563 (PANTHER); PTHR43563:SF1 (PANTHER); NON_CYTOPLASMIC_DOMAIN (PHOBIUS); CYTOPLASMIC_DOMAIN (PHOBIUS); TRANSMEMBRANE (PHOBIUS); IPR036188 (SUPERFAMILY); SSF54373 (SUPERFAMILY); TMhelix (TMHMM)	P:GO:0055114; F:GO:0016491	P:obsolete oxidation-reduction process; F:oxidoreductase activity
ci|000000672|proj|Sample_C_D|2	XP_033763628.1 PDZ and LIM domain protein Zasp-like [Pecten maximus]	173.013	0.431767	1.34888	0.138571	0.709672	PF00595.19:PDZ//PF13180.1:PDZ_2	[INTERPRO, BLASTED, MAPPED, ANNOTATED]	1321	20	5.87986e-106	69.35	4	F:GO:0005515; F:GO:0005524; F:GO:0016831; F:GO:0016887	F:protein binding; F:ATP binding; F:carboxy-lyase activity; F:ATPase activity	EC:4.1.1; EC:4.1; EC:3.6.1; EC:3.6; EC:3; EC:4; EC:3.6.1.15	Carbon-carbon lyases; Carbon-carbon lyases; Acting on acid anhydrides; Acting on acid anhydrides; Hydrolases; Lyases; Nucleoside-triphosphate phosphatase	IPR001478 (SMART); G3DSA:2.30.42.10 (GENE3D); IPR001478 (PFAM); mobidb-lite (MOBIDB_LITE); PTHR24214:SF38 (PANTHER); PTHR24214 (PANTHER); IPR001478 (PROSITE_PROFILES); cd00992 (CDD); IPR036034 (SUPERFAMILY)	F:GO:0005515	F:protein binding
ci|000000673|proj|Sample_C_D|2	XP_033737553.1 uncharacterized protein LOC117325450 [Pecten maximus]	135.316	-0.348462	-1.2732	0.150922	0.727145		[INTERPRO, BLASTED, MAPPED, ANNOTATED]	2456	20	0	64.29	14	P:GO:0007165; P:GO:0016310; P:GO:0044238; P:GO:0071704; F:GO:0005515; F:GO:0016301; F:GO:0016773	P:signal transduction; P:phosphorylation; P:primary metabolic process; P:organic substance metabolic process; F:protein binding; F:kinase activity; F:phosphotransferase activity, alcohol group as acceptor	EC:2.7.1; EC:2.7.11.1; EC:2.7; EC:2	Transferring phosphorus-containing groups; Non-specific serine/threonine protein kinase; Transferring phosphorus-containing groups; Transferases	G3DSA:3.40.50.300 (GENE3D); IPR032171 (PFAM); G3DSA:1.10.533.10 (GENE3D); IPR000488 (PROSITE_PROFILES)	P:GO:0007165; F:GO:0005515	P:signal transduction; F:protein binding
ci|000000674|proj|Sample_C_D|2	---NA---	57.9703	-0.342973	-1.26837	0.303218	0.847767		[INTERPRO, NO-BLAST]	2692									NON_CYTOPLASMIC_DOMAIN (PHOBIUS); CYTOPLASMIC_DOMAIN (PHOBIUS); NON_CYTOPLASMIC_DOMAIN (PHOBIUS); TRANSMEMBRANE (PHOBIUS); TRANSMEMBRANE (PHOBIUS)	no GO terms	no GO terms
ci|000000675|proj|Sample_C_D|2	---NA---	38.2507	-0.56152	-1.47582	0.153772	0.73087		[INTERPRO, NO-BLAST]	767									NON_CYTOPLASMIC_DOMAIN (PHOBIUS); CYTOPLASMIC_DOMAIN (PHOBIUS); TRANSMEMBRANE (PHOBIUS); TMhelix (TMHMM)	no GO terms	no GO terms
ci|000000677|proj|Sample_C_D|2	---NA---	22.5134	0.0381688	1.02681	0.918	0.993914		[INTERPRO, NO-BLAST]	1513									TMhelix (TMHMM)	no GO terms	no GO terms
ci|000000679|proj|Sample_C_D|2	277216P13418.2 RecName: Full=Structural polyprotein; Contains: RecName: Full=Capsid protein 1; AltName: Full=CP1; Contains: RecName: Full=Capsid protein 4; AltName: Full=CP4; Contains: RecName: Full=Capsid protein 2; AltName: Full=CP2; Contains: RecName: Full=Capsid protein 3; AltName: Full=CP3 [Cricket paralysis virus Teleogryllus commodus/Australia/CrPVVIC/1968]	68.1254	0.023467	1.0164	0.957344	0.997165	PF00073.15:Rhv//PF08762.5:CRPV_capsid//PF11492.3:Dicistro_VP4	[INTERPRO, BLASTED, ANNOTATED]	1891	6	1.53982e-21	46.29	17	P:GO:0001172; P:GO:0039520; P:GO:0039522; P:GO:0039540; P:GO:0039611; P:GO:0039690; P:GO:0042783; P:GO:0045824; P:GO:0051704; F:GO:0003968; F:GO:0005198; C:GO:0019028; C:GO:0030430; C:GO:0042025; C:GO:0044216	P:transcription, RNA-templated; P:induction by virus of host autophagy; P:suppression by virus of host mRNA export from nucleus; P:suppression by virus of host RIG-I activity; P:suppression by virus of host translation initiation factor activity; P:positive stranded viral RNA replication; P:evasion of host immune response; P:negative regulation of innate immune response; P:multi-organism process;…	EC:2.7; EC:2; EC:2.7.7.48; EC:2.7.7	Transferring phosphorus-containing groups; Transferases; RNA-directed RNA polymerase; Transferring phosphorus-containing groups	IPR001676 (PFAM); G3DSA:2.60.120.20 (GENE3D); IPR033703 (CDD); SSF88633 (SUPERFAMILY)	F:GO:0005198; C:GO:0019028	F:structural molecule activity; C:viral capsid
ci|000000680|proj|Sample_C_D|2	XP_033737999.1 uncharacterized protein LOC117325690 [Pecten maximus]	102.167	-0.341395	-1.26698	0.359225	0.875416		[INTERPRO, BLASTED]	1394	3	0	95.74						Coil (COILS); mobidb-lite (MOBIDB_LITE)	no GO terms	no GO terms
ci|000000682|proj|Sample_C_D|2	XP_033739853.1 gamma-butyrobetaine dioxygenase-like [Pecten maximus]	145.37	-0.335454	-1.26177	0.455589	0.912107	PF02668.11:TauD	[INTERPRO, BLASTED, MAPPED, ANNOTATED]	1530	20	0	79.5	4	P:GO:0000028; F:GO:0016491; F:GO:0019843; F:GO:0043024	P:ribosomal small subunit assembly; F:oxidoreductase activity; F:rRNA binding; F:ribosomal small subunit binding	EC:1	Oxidoreductases	IPR003819 (PFAM); G3DSA:3.60.130.10 (GENE3D); PTHR10696 (PANTHER); PTHR10696:SF25 (PANTHER); cd00250 (CDD); SSF51197 (SUPERFAMILY)	P:GO:0055114; F:GO:0016491	P:obsolete oxidation-reduction process; F:oxidoreductase activity
ci|000000683|proj|Sample_C_D|2	XP_033726280.1 leucine-rich repeat-containing protein 71-like isoform X8 [Pecten maximus]	103.435	-0.598392	-1.51403	0.0732475	0.589231	PF09620.5:Cas_csx3//PF13516.1:LRR_6	[INTERPRO, BLASTED, MAPPED, ANNOTATED]	2798	20	1.33749e-70	99.53	11	P:GO:0009395; P:GO:0010499; P:GO:0043161; F:GO:0004298; F:GO:0004620; F:GO:0005515; C:GO:0005576; C:GO:0005634; C:GO:0005737; C:GO:0016021; C:GO:0019773	P:phospholipid catabolic process; P:proteasomal ubiquitin-independent protein catabolic process; P:proteasome-mediated ubiquitin-dependent protein catabolic process; F:threonine-type endopeptidase activity; F:phospholipase activity; F:protein binding; C:extracellular region; C:nucleus; C:cytoplasm; C:integral component of membrane; C:proteasome core complex, alpha-subunit complex	EC:3.4.99; EC:3.1; EC:3.4; EC:3.4.25; EC:3; EC:3.1.1	Acting on peptide bonds (peptidases); Acting on ester bonds; Acting on peptide bonds (peptidases); Acting on peptide bonds (peptidases); Hydrolases; Acting on ester bonds	SM00368 (SMART); IPR001611 (PFAM); G3DSA:3.40.50.2000 (GENE3D); mobidb-lite (MOBIDB_LITE); PTHR24106:SF234 (PANTHER); PTHR24106 (PANTHER); SSF52047 (SUPERFAMILY)	F:GO:0005515	F:protein binding
ci|000000685|proj|Sample_C_D|2	---NA---	101.067	0.0696287	1.04945	0.773339	0.975952		[INTERPRO, NO-BLAST]	1385									TRANSMEMBRANE (PHOBIUS); CYTOPLASMIC_DOMAIN (PHOBIUS); NON_CYTOPLASMIC_DOMAIN (PHOBIUS); TMhelix (TMHMM)	no GO terms	no GO terms
ci|000000686|proj|Sample_C_D|2	---NA---	95.0437	-0.484313	-1.39892	0.246581	0.813126		[INTERPRO, NO-BLAST]	1523									NON_CYTOPLASMIC_DOMAIN (PHOBIUS); TRANSMEMBRANE (PHOBIUS); CYTOPLASMIC_DOMAIN (PHOBIUS); CYTOPLASMIC_DOMAIN (PHOBIUS); TRANSMEMBRANE (PHOBIUS); TMhelix (TMHMM); TMhelix (TMHMM)	no GO terms	no GO terms
ci|000000687|proj|Sample_C_D|2	---NA---	101.981	-0.221204	-1.16571	0.674306	0.962306		[INTERPRO, NO-BLAST]	830									no IPS match	no IPS match	no IPS match
ci|000000688|proj|Sample_C_D|2	---NA---	93.5966	-0.619589	-1.53644	0.00441906	0.178954		[INTERPRO, NO-BLAST]	2640									CYTOPLASMIC_DOMAIN (PHOBIUS); NON_CYTOPLASMIC_DOMAIN (PHOBIUS); TRANSMEMBRANE (PHOBIUS)	no GO terms	no GO terms
ci|000000689|proj|Sample_C_D|2	XP_033760102.1 metalloreductase STEAP4-like isoform X1 [Pecten maximus]	1902.11	-0.116162	-1.08385	0.597901	0.947266	PF01488.15:Shikimate_DH//PF01794.14:Ferric_reduct//PF02826.14:2-Hacid_dh_C//PF03446.10:NAD_binding_2//PF03807.12:F420_oxidored//PF10727.4:Rossmann-like	[INTERPRO, BLASTED, MAPPED, ANNOTATED]	1754	20	0	82.8	56	P:GO:0006368; P:GO:0006378; P:GO:0006509; P:GO:0006893; P:GO:0006897; P:GO:0007004; P:GO:0007219; P:GO:0009725; P:GO:0015677; P:GO:0033198; P:GO:0035590; P:GO:0045055; P:GO:0050821; P:GO:0098655; P:GO:0098706; P:GO:0098711; F:GO:0001614; F:GO:0004222; F:GO:0005215; F:GO:0005524; F:GO:0008823; F:GO:0042162; F:GO:0051879; F:GO:0052851; C:GO:0005639; C:GO:0005769; C:GO:0005829; C:GO:0005847; C:GO:00…	P:transcription elongation from RNA polymerase II promoter; P:mRNA polyadenylation; P:membrane protein ectodomain proteolysis; P:Golgi to plasma membrane transport; P:endocytosis; P:telomere maintenance via telomerase; P:Notch signaling pathway; P:response to hormone; P:copper ion import; P:response to ATP; P:purinergic nucleotide receptor signaling pathway; P:regulated exocytosis; P:protein stab…	EC:3.4.24.61; EC:3.4.24.23; EC:3.4.24.24; EC:3.4.24.69; EC:3.4.24.64; EC:3.4.24.21; EC:3.4.24.22; EC:3.4.24.17; EC:3.4.24.18; EC:3.4.24.19; EC:3.4.24.70; EC:3.4.24.71; EC:3.4.24.72; EC:3.4.24.35; EC:3.4.24.37; EC:1.16.1.9; EC:3.4.24; EC:3.4; EC:3.4.99; EC:1.16.1; EC:3.4.24.56; EC:3.4.24.57; EC:3.4.24.14; EC:3.4.24.59; EC:3.4.24.11; EC:3.4.24.55; EC:1.16; EC:1; EC:3; EC:7	Nardilysin; Matrilysin; Gelatinase A; Bontoxilysin; Mitochondrial processing peptidase; Astacin; Stromelysin 2; Stromelysin 1; Meprin A; Procollagen C-endopeptidase; Oligopeptidase A; Endothelin-converting enzyme 1; Fibrolase; Gelatinase B; Saccharolysin; Ferric-chelate reductase (NADPH); Acting on peptide bonds (peptidases); Acting on peptide bonds (peptidases); Acting on peptide bonds (peptidas…	G3DSA:3.40.50.720 (GENE3D); IPR028939 (PFAM); IPR013130 (PFAM); PTHR14239 (PANTHER); CYTOPLASMIC_DOMAIN (PHOBIUS); CYTOPLASMIC_DOMAIN (PHOBIUS); NON_CYTOPLASMIC_DOMAIN (PHOBIUS); NON_CYTOPLASMIC_DOMAIN (PHOBIUS); TRANSMEMBRANE (PHOBIUS); TRANSMEMBRANE (PHOBIUS); TRANSMEMBRANE (PHOBIUS); TRANSMEMBRANE (PHOBIUS); TRANSMEMBRANE (PHOBIUS); TRANSMEMBRANE (PHOBIUS); CYTOPLASMIC_DOMAIN (PHOBIUS); CYTOPL…	no GO terms	no GO terms
ci|000000690|proj|Sample_C_D|2	XP_033749367.1 protein JTB-like isoform X4 [Pecten maximus]	361.086	-0.180573	-1.13333	0.454961	0.912107	PF05439.7:JTB	[INTERPRO, BLASTED, MAPPED, ANNOTATED]	1236	7	1.00147e-73	89.05	7	P:GO:0006281; P:GO:0006355; P:GO:0016573; F:GO:0003712; C:GO:0000124; C:GO:0016021; C:GO:0035267	P:DNA repair; P:regulation of transcription, DNA-templated; P:histone acetylation; F:transcription coregulator activity; C:SAGA complex; C:integral component of membrane; C:NuA4 histone acetyltransferase complex			IPR008657 (PFAM); IPR008657 (PANTHER); CYTOPLASMIC_DOMAIN (PHOBIUS); NON_CYTOPLASMIC_DOMAIN (PHOBIUS); SIGNAL_PEPTIDE_N_REGION (PHOBIUS); SIGNAL_PEPTIDE_C_REGION (PHOBIUS); TRANSMEMBRANE (PHOBIUS); SIGNAL_PEPTIDE_H_REGION (PHOBIUS); SIGNAL_PEPTIDE (PHOBIUS); IPR008657 (PRODOM); SignalP-TM (SIGNALP_GRAM_POSITIVE); TMhelix (TMHMM); TMhelix (TMHMM)	C:GO:0016021	C:integral component of membrane
ci|000000691|proj|Sample_C_D|2	XP_033760483.1 glutamate receptor 3-like [Pecten maximus]	1338.3	0.312456	1.24182	0.582486	0.944886	PF00060.21:Lig_chan//PF00497.15:SBP_bac_3//PF10613.4:Lig_chan-Glu_bd	[INTERPRO, BLASTED, MAPPED, ANNOTATED]	2077	20	0	57.86	39	P:GO:0006357; P:GO:0007196; P:GO:0007274; P:GO:0019722; P:GO:0030510; P:GO:0035235; P:GO:0035556; P:GO:0035725; P:GO:0042391; P:GO:0043179; P:GO:0046854; P:GO:0051967; P:GO:0060025; P:GO:0070588; P:GO:0071805; F:GO:0000285; F:GO:0001640; F:GO:0001664; F:GO:0004970; F:GO:0005234; F:GO:0005524; F:GO:0015277; F:GO:0016787; F:GO:0022839; F:GO:0022849; C:GO:0008328; C:GO:0010008; C:GO:0032839; C:GO:00…	P:regulation of transcription by RNA polymerase II; P:adenylate cyclase-inhibiting G protein-coupled glutamate receptor signaling pathway; P:neuromuscular synaptic transmission; P:calcium-mediated signaling; P:regulation of BMP signaling pathway; P:ionotropic glutamate receptor signaling pathway; P:intracellular signal transduction; P:sodium ion transmembrane transport; P:regulation of membrane p…	EC:2.7.1; EC:2.7.1.150; EC:2.7; EC:2; EC:3; EC:7	Transferring phosphorus-containing groups; 1-phosphatidylinositol-3-phosphate 5-kinase; Transferring phosphorus-containing groups; Transferases; Hydrolases; Translocases	IPR001320 (SMART); IPR019594 (SMART); G3DSA:3.40.190.10 (GENE3D); IPR001320 (PFAM); IPR019594 (PFAM); G3DSA:3.40.190.10 (GENE3D); PTHR18966 (PANTHER); CYTOPLASMIC_DOMAIN (PHOBIUS); TRANSMEMBRANE (PHOBIUS); TRANSMEMBRANE (PHOBIUS); CYTOPLASMIC_DOMAIN (PHOBIUS); NON_CYTOPLASMIC_DOMAIN (PHOBIUS); TRANSMEMBRANE (PHOBIUS); NON_CYTOPLASMIC_DOMAIN (PHOBIUS); SSF53850 (SUPERFAMILY); TMhelix (TMHMM); TMhe…	F:GO:0004970; F:GO:0005234; C:GO:0016020	F:ionotropic glutamate receptor activity; F:extracellularly glutamate-gated ion channel activity; C:membrane
ci|000000692|proj|Sample_C_D|2	XP_033740200.1 arginine kinase Oct f 2-like [Pecten maximus]	108.132	-2.3145	-4.97432	3.70587e-05	0.0119985	PF00217.14:ATP-gua_Ptrans//PF02807.10:ATP-gua_PtransN	[INTERPRO, BLASTED, MAPPED, ANNOTATED]	2567	20	8.51434e-93	73.48	11	P:GO:0006301; P:GO:0016310; P:GO:0070534; F:GO:0004054; F:GO:0016301; F:GO:0061631; C:GO:0005634	P:postreplication repair; P:phosphorylation; P:protein K63-linked ubiquitination; F:arginine kinase activity; F:kinase activity; F:ubiquitin conjugating enzyme activity; C:nucleus	EC:2.7.3.3; EC:2.7.3.2; EC:2.7; EC:2; EC:2.7.3; EC:2.3.2.23	Arginine kinase; Creatine kinase; Transferring phosphorus-containing groups; Transferases; Transferring phosphorus-containing groups; E2 ubiquitin-conjugating enzyme	IPR036802 (G3DSA:1.10.135.GENE3D); IPR022413 (PFAM); PTHR11547:SF38 (PANTHER); IPR000749 (PANTHER); IPR022413 (PROSITE_PROFILES); IPR036802 (SUPERFAMILY)	F:GO:0016301; F:GO:0016772	F:kinase activity; F:transferase activity, transferring phosphorus-containing groups
ci|000000694|proj|Sample_C_D|2	XP_033730834.1 cadherin-23-like [Pecten maximus]	152.327	0.746769	1.67803	0.0239466	0.39023	PF00028.12:Cadherin//PF08266.7:Cadherin_2//PF08758.6:Cadherin_pro//PF13754.1:Big_3_4	[INTERPRO, BLASTED, MAPPED, ANNOTATED]	3757	20	0	51.89	3	P:GO:0007156; F:GO:0005509; C:GO:0005886	P:homophilic cell adhesion via plasma membrane adhesion molecules; F:calcium ion binding; C:plasma membrane			IPR002126 (PRINTS); IPR002126 (SMART); G3DSA:2.60.40.60 (GENE3D); G3DSA:2.60.40.60 (GENE3D); G3DSA:2.60.40.60 (GENE3D); G3DSA:2.60.40.60 (GENE3D); IPR002126 (PFAM); G3DSA:2.60.350.10 (GENE3D); PTHR43912 (PANTHER); IPR020894 (PROSITE_PATTERNS); IPR020894 (PROSITE_PATTERNS); PS50268 (PROSITE_PROFILES); PS50268 (PROSITE_PROFILES); PS50268 (PROSITE_PROFILES); PS50268 (PROSITE_PROFILES); PS50268 (PROS…	P:GO:0007155; P:GO:0007156; F:GO:0005509; C:GO:0005886; C:GO:0016020	P:cell adhesion; P:homophilic cell adhesion via plasma membrane adhesion molecules; F:calcium ion binding; C:plasma membrane; C:membrane
ci|000000695|proj|Sample_C_D|2	---NA---	83.5009	-0.0715105	-1.05082	0.82103	0.981626		[INTERPRO, NO-BLAST]	1328									TRANSMEMBRANE (PHOBIUS); TRANSMEMBRANE (PHOBIUS); CYTOPLASMIC_DOMAIN (PHOBIUS); NON_CYTOPLASMIC_DOMAIN (PHOBIUS); CYTOPLASMIC_DOMAIN (PHOBIUS); TMhelix (TMHMM); TMhelix (TMHMM)	no GO terms	no GO terms
ci|000000696|proj|Sample_C_D|2	XP_033754271.1 gamma-glutamylcyclotransferase-like [Pecten maximus]	65.374	-0.314875	-1.2439	0.361553	0.876121	PF06094.7:AIG2//PF13772.1:AIG2_2	[INTERPRO, BLASTED, MAPPED, ANNOTATED]	1666	9	1.93483e-123	74.3	7	P:GO:0001836; P:GO:0006750; P:GO:0042381; F:GO:0003839; F:GO:0042803; C:GO:0005829	P:release of cytochrome c from mitochondria; P:glutathione biosynthetic process; P:hemolymph coagulation; F:gamma-glutamylcyclotransferase activity; F:protein homodimerization activity; C:cytosol	EC:4.3; EC:4; EC:4.3.2.9; EC:4.3.2	Carbon-nitrogen lyases; Lyases; Gamma-glutamylcyclotransferase; Carbon-nitrogen lyases	G3DSA:3.10.490.10 (GENE3D); PF13772 (PFAM); IPR017939 (PANTHER); PTHR12935:SF0 (PANTHER); IPR013024 (CDD); IPR036568 (SUPERFAMILY)	F:GO:0003839	F:gamma-glutamylcyclotransferase activity
ci|000000697|proj|Sample_C_D|2	---NA---	25.4006	-0.817343	-1.76216	0.155518	0.732771		[INTERPRO, NO-BLAST]	821									no IPS match	no IPS match	no IPS match
ci|000000698|proj|Sample_C_D|2	XP_033763591.1 uncharacterized protein LOC117344853 [Pecten maximus]	1407	0.705875	1.63113	0.0580365	0.545683	PF07679.11:I-set//PF13895.1:Ig_2//PF13927.1:Ig_3	[INTERPRO, BLASTED]	1089	2	8.33994e-104	93.94						IPR003599 (SMART); IPR013783 (G3DSA:2.60.40.GENE3D); IPR007110 (PFAM); SIGNAL_PEPTIDE (PHOBIUS); SIGNAL_PEPTIDE_N_REGION (PHOBIUS); SIGNAL_PEPTIDE_C_REGION (PHOBIUS); SIGNAL_PEPTIDE_H_REGION (PHOBIUS); NON_CYTOPLASMIC_DOMAIN (PHOBIUS); IPR007110 (PROSITE_PROFILES); SignalP-noTM (SIGNALP_EUK); SignalP-TM (SIGNALP_GRAM_POSITIVE); SignalP-noTM (SIGNALP_GRAM_NEGATIVE); IPR036179 (SUPERFAMILY); TMheli…	no GO terms	no GO terms
ci|000000699|proj|Sample_C_D|2	XP_033735969.1 cholecystokinin receptor type A-like [Pecten maximus]	133.675	-0.592276	-1.50762	0.100847	0.64841	PF00001.16:7tm_1	[INTERPRO, BLASTED, MAPPED, ANNOTATED]	2064	20	0	59.39	6	P:GO:0007186; P:GO:0046856; F:GO:0004930; F:GO:0043812; C:GO:0005783; C:GO:0016021	P:G protein-coupled receptor signaling pathway; P:phosphatidylinositol dephosphorylation; F:G protein-coupled receptor activity; F:phosphatidylinositol-4-phosphate phosphatase activity; C:endoplasmic reticulum; C:integral component of membrane	EC:3.1; EC:3; EC:3.1.3	Acting on ester bonds; Hydrolases; Acting on ester bonds	IPR000276 (PRINTS); IPR000276 (PFAM); G3DSA:1.20.1070.10 (GENE3D); PTHR24241 (PANTHER); TRANSMEMBRANE (PHOBIUS); TRANSMEMBRANE (PHOBIUS); CYTOPLASMIC_DOMAIN (PHOBIUS); TRANSMEMBRANE (PHOBIUS); NON_CYTOPLASMIC_DOMAIN (PHOBIUS); CYTOPLASMIC_DOMAIN (PHOBIUS); TRANSMEMBRANE (PHOBIUS); CYTOPLASMIC_DOMAIN (PHOBIUS); TRANSMEMBRANE (PHOBIUS); NON_CYTOPLASMIC_DOMAIN (PHOBIUS); TRANSMEMBRANE (PHOBIUS); CYT…	P:GO:0007186; F:GO:0004930; C:GO:0016021	P:G protein-coupled receptor signaling pathway; F:G protein-coupled receptor activity; C:integral component of membrane
ci|000000700|proj|Sample_C_D|2	XP_033745929.1 isoleucine--tRNA ligase, cytoplasmic-like isoform X2 [Pecten maximus]	37.7021	0.293641	1.22573	0.450406	0.910275	PF00133.17:tRNA-synt_1//PF09334.6:tRNA-synt_1g	[INTERPRO, BLASTED, MAPPED, ANNOTATED]	2381	20	0	78.9	11	P:GO:0006428; F:GO:0002161; F:GO:0004822; F:GO:0005524; C:GO:0005737; C:GO:0017101	P:isoleucyl-tRNA aminoacylation; F:aminoacyl-tRNA editing activity; F:isoleucine-tRNA ligase activity; F:ATP binding; C:cytoplasm; C:aminoacyl-tRNA synthetase multienzyme complex	EC:3.1.1; EC:3.1; EC:6.1; EC:6.1.1.5; EC:3; EC:6.1.1; EC:6; EC:3.1.1.1	Acting on ester bonds; Acting on ester bonds; Forming carbon-oxygen bonds; Isoleucine--tRNA ligase; Hydrolases; Forming carbon-oxygen bonds; Ligases; Carboxylesterase	Coil (COILS); Coil (COILS); IPR002301 (PRINTS); IPR014729 (G3DSA:3.40.50.GENE3D); IPR002301 (TIGRFAM); IPR014729 (G3DSA:3.40.50.GENE3D); G3DSA:1.10.730.10 (GENE3D); IPR002300 (PFAM); IPR009008 (G3DSA:3.90.740.GENE3D); PTHR42780 (PANTHER); IPR001412 (PROSITE_PATTERNS); cd00818 (CDD); cd00818 (CDD); SSF52374 (SUPERFAMILY); IPR009008 (SUPERFAMILY)	P:GO:0006418; P:GO:0006428; F:GO:0000166; F:GO:0002161; F:GO:0004812; F:GO:0004822; F:GO:0005524; C:GO:0005737	P:tRNA aminoacylation for protein translation; P:isoleucyl-tRNA aminoacylation; F:nucleotide binding; F:aminoacyl-tRNA editing activity; F:aminoacyl-tRNA ligase activity; F:isoleucine-tRNA ligase activity; F:ATP binding; C:cytoplasm
ci|000000701|proj|Sample_C_D|2	uncharacterized protein LOC110445279 [Mizuhopecten yessoensis]	33.2587	-0.801368	-1.74275	0.259748	0.821608	PF07287.6:DUF1446	[INTERPRO, BLASTED, MAPPED, ANNOTATED]	5007	4	0	80.87	1	F:GO:0003824	F:catalytic activity			IPR013785 (G3DSA:3.20.20.GENE3D); IPR010839 (PFAM); PTHR13943:SF68 (PANTHER); PTHR13943 (PANTHER)	F:GO:0003824	F:catalytic activity
ci|000000703|proj|Sample_C_D|2	XP_033736228.1 multidrug resistance-associated protein 7-like isoform X1 [Pecten maximus]	35.0378	-0.785736	-1.72397	0.186193	0.764031	PF00005.22:ABC_tran//PF00664.18:ABC_membrane//PF01926.18:MMR_HSR1//PF02463.14:SMC_N//PF13304.1:AAA_21	[INTERPRO, BLASTED, MAPPED, ANNOTATED]	2358	20	0	76.85	17	P:GO:0006406; P:GO:0015698; P:GO:0055085; P:GO:0098656; P:GO:1901673; F:GO:0005524; F:GO:0017056; F:GO:0042626; F:GO:0043225; C:GO:0005643; C:GO:0005887; C:GO:0016021	P:mRNA export from nucleus; P:inorganic anion transport; P:transmembrane transport; P:anion transmembrane transport; P:regulation of mitotic spindle assembly; F:ATP binding; F:structural constituent of nuclear pore; F:ATPase-coupled transmembrane transporter activity; F:ATPase-coupled inorganic anion transmembrane transporter activity; C:nuclear pore; C:integral component of plasma membrane; C:in…	EC:7; EC:7.2.2	Translocases; Catalysing the translocation of inorganic cations	IPR011527 (PFAM); IPR036640 (G3DSA:1.20.1560.GENE3D); PTHR24223 (PANTHER); TRANSMEMBRANE (PHOBIUS); CYTOPLASMIC_DOMAIN (PHOBIUS); NON_CYTOPLASMIC_DOMAIN (PHOBIUS); TRANSMEMBRANE (PHOBIUS); NON_CYTOPLASMIC_DOMAIN (PHOBIUS); TRANSMEMBRANE (PHOBIUS); CYTOPLASMIC_DOMAIN (PHOBIUS); IPR011527 (PROSITE_PROFILES); IPR036640 (SUPERFAMILY); TMhelix (TMHMM); TMhelix (TMHMM); TMhelix (TMHMM); TMhelix (TMHMM)	P:GO:0055085; F:GO:0005524; F:GO:0042626; C:GO:0016021	P:transmembrane transport; F:ATP binding; F:ATPase-coupled transmembrane transporter activity; C:integral component of membrane
ci|000000704|proj|Sample_C_D|2	---NA---	98.4061	-0.0223359	-1.0156	0.95432	0.996954		[INTERPRO, NO-BLAST]	1882									NON_CYTOPLASMIC_DOMAIN (PHOBIUS); NON_CYTOPLASMIC_DOMAIN (PHOBIUS); CYTOPLASMIC_DOMAIN (PHOBIUS); TRANSMEMBRANE (PHOBIUS); TRANSMEMBRANE (PHOBIUS)	no GO terms	no GO terms
ci|000000705|proj|Sample_C_D|2	XP_033725081.1 multidrug resistance-associated protein 1-like [Pecten maximus]	85.9364	0.0149907	1.01044	0.982781	0.998424	PF00664.18:ABC_membrane	[INTERPRO, BLASTED, MAPPED, ANNOTATED]	1287	20	0	74.1	4	P:GO:0055085; F:GO:0005524; F:GO:0042626; C:GO:0016021	P:transmembrane transport; F:ATP binding; F:ATPase-coupled transmembrane transporter activity; C:integral component of membrane	EC:7; EC:7.2.2	Translocases; Catalysing the translocation of inorganic cations	IPR036640 (G3DSA:1.20.1560.GENE3D); IPR011527 (PFAM); G3DSA:3.40.50.300 (GENE3D); PTHR24223:SF340 (PANTHER); PTHR24223 (PANTHER); NON_CYTOPLASMIC_DOMAIN (PHOBIUS); NON_CYTOPLASMIC_DOMAIN (PHOBIUS); TRANSMEMBRANE (PHOBIUS); TRANSMEMBRANE (PHOBIUS); CYTOPLASMIC_DOMAIN (PHOBIUS); TRANSMEMBRANE (PHOBIUS); NON_CYTOPLASMIC_DOMAIN (PHOBIUS); CYTOPLASMIC_DOMAIN (PHOBIUS); TRANSMEMBRANE (PHOBIUS); TRANSME…	P:GO:0055085; F:GO:0005524; F:GO:0042626; C:GO:0016021	P:transmembrane transport; F:ATP binding; F:ATPase-coupled transmembrane transporter activity; C:integral component of membrane
ci|000000706|proj|Sample_C_D|2	XP_033747434.1 uncharacterized protein LOC117332574 [Pecten maximus]	30.0574	-0.526975	-1.44091	0.455365	0.912107	PF00194.16:Carb_anhydrase	[INTERPRO, BLASTED, MAPPED, ANNOTATED]	4668	20	0	53.61	7	P:GO:0019367; P:GO:0030148; P:GO:0034625; P:GO:0034626; P:GO:0042761; F:GO:0009922; C:GO:0030176	P:fatty acid elongation, saturated fatty acid; P:sphingolipid biosynthetic process; P:fatty acid elongation, monounsaturated fatty acid; P:fatty acid elongation, polyunsaturated fatty acid; P:very long-chain fatty acid biosynthetic process; F:fatty acid elongase activity; C:integral component of endoplasmic reticulum membrane	EC:2.3.1.85; EC:2.3; EC:2; EC:2.3.1	Fatty-acid synthase system; Acyltransferases; Transferases; Acyltransferases	Coil (COILS); Coil (COILS); Coil (COILS)	no GO terms	no GO terms
ci|000000707|proj|Sample_C_D|2	XP_033725579.1 phospholipase A and acyltransferase 2-like [Pecten maximus]	51.6745	-0.223762	-1.16777	0.611368	0.949806	PF04970.8:LRAT	[INTERPRO, BLASTED, MAPPED, ANNOTATED]	587	20	5.49407e-115	81.36	10	P:GO:0006641; P:GO:0007031; P:GO:0016042; P:GO:0045786; P:GO:0046485; P:GO:1904177; F:GO:0004623; F:GO:0008970; C:GO:0005777; C:GO:0016020	P:triglyceride metabolic process; P:peroxisome organization; P:lipid catabolic process; P:negative regulation of cell cycle; P:ether lipid metabolic process; P:regulation of adipose tissue development; F:phospholipase A2 activity; F:phospholipase A1 activity; C:peroxisome; C:membrane	EC:3.1; EC:3.1.1.32; EC:3; EC:3.1.1; EC:3.1.1.1; EC:3.1.1.4	Acting on ester bonds; Phospholipase A(1); Hydrolases; Acting on ester bonds; Carboxylesterase; Phospholipase A(2)	IPR007053 (PFAM); G3DSA:3.90.1720.10 (GENE3D); PTHR13943:SF31 (PANTHER); PTHR13943 (PANTHER)	no GO terms	no GO terms
ci|000000708|proj|Sample_C_D|2	---NA---	52.3811	-0.0555797	-1.03928	0.836889	0.984263		[INTERPRO, NO-BLAST]	998									SIGNAL_PEPTIDE_N_REGION (PHOBIUS); NON_CYTOPLASMIC_DOMAIN (PHOBIUS); SIGNAL_PEPTIDE_H_REGION (PHOBIUS); SIGNAL_PEPTIDE_C_REGION (PHOBIUS); SIGNAL_PEPTIDE (PHOBIUS); TMhelix (TMHMM)	no GO terms	no GO terms
ci|000000709|proj|Sample_C_D|2	---NA---	50.6898	-0.352193	-1.2765	0.222313	0.797902		[INTERPRO, NO-BLAST]	1091									no IPS match	no IPS match	no IPS match
ci|000000710|proj|Sample_C_D|2	XP_033746193.1 helicase ARIP4-like [Pecten maximus]	89.3565	-0.430935	-1.34811	0.0107762	0.273832	PF00271.26:Helicase_C	[INTERPRO, BLASTED, MAPPED, ANNOTATED]	8221	20	0	67.94	17	P:GO:0043953; P:GO:0045944; F:GO:0003712; F:GO:0005524; F:GO:0008144; F:GO:0008320; F:GO:0016874; F:GO:0016887; F:GO:0019901; C:GO:0005887; C:GO:0016607; C:GO:0033281	P:protein transport by the Tat complex; P:positive regulation of transcription by RNA polymerase II; F:transcription coregulator activity; F:ATP binding; F:drug binding; F:protein transmembrane transporter activity; F:ligase activity; F:ATPase activity; F:protein kinase binding; C:integral component of plasma membrane; C:nuclear speck; C:TAT protein transport complex	EC:3.6.1; EC:3.6.4.12; EC:3.6; EC:3; EC:6; EC:7; EC:3.6.1.15	Acting on acid anhydrides; DNA helicase; Acting on acid anhydrides; Hydrolases; Ligases; Translocases; Nucleoside-triphosphate phosphatase	IPR001650 (SMART); IPR001650 (PFAM); G3DSA:3.40.50.300 (GENE3D); mobidb-lite (MOBIDB_LITE); mobidb-lite (MOBIDB_LITE); mobidb-lite (MOBIDB_LITE); mobidb-lite (MOBIDB_LITE); mobidb-lite (MOBIDB_LITE); PTHR10799 (PANTHER); PTHR10799:SF350 (PANTHER); PTHR10799:SF350 (PANTHER); PTHR10799 (PANTHER); IPR001650 (PROSITE_PROFILES); IPR001650 (CDD); IPR027417 (SUPERFAMILY)	no GO terms	no GO terms
ci|000000711|proj|Sample_C_D|2	---NA---	39.808	-0.319954	-1.24829	0.629356	0.953211		[INTERPRO, NO-BLAST]	1773									no IPS match	no IPS match	no IPS match
ci|000000712|proj|Sample_C_D|2	---NA---	49.6027	-0.15406	-1.1127	0.653949	0.958368		[INTERPRO, NO-BLAST]	1493									NON_CYTOPLASMIC_DOMAIN (PHOBIUS); CYTOPLASMIC_DOMAIN (PHOBIUS); TRANSMEMBRANE (PHOBIUS); TRANSMEMBRANE (PHOBIUS); NON_CYTOPLASMIC_DOMAIN (PHOBIUS); TRANSMEMBRANE (PHOBIUS); CYTOPLASMIC_DOMAIN (PHOBIUS); SignalP-noTM (SIGNALP_EUK); TMhelix (TMHMM)	no GO terms	no GO terms
ci|000000713|proj|Sample_C_D|2	XP_033739027.1 sterile alpha motif domain-containing protein 15-like [Pecten maximus]	15.6196	0.207394	1.1546	0.707818	0.966707	PF00536.25:SAM_1//PF07647.12:SAM_2	[INTERPRO, BLASTED, MAPPED, ANNOTATED]	2072	13	8.68955e-101	68.26	15	P:GO:0000027; P:GO:0006364; P:GO:0022900; F:GO:0005515; F:GO:0009055; F:GO:0010181; C:GO:0005886; C:GO:0016021; C:GO:0030687	P:ribosomal large subunit assembly; P:rRNA processing; P:electron transport chain; F:protein binding; F:electron transfer activity; F:FMN binding; C:plasma membrane; C:integral component of membrane; C:preribosome, large subunit precursor	EC:1	Oxidoreductases	IPR001660 (SMART); G3DSA:1.10.150.50 (GENE3D); IPR001660 (PFAM); PTHR22908:SF55 (PANTHER); PTHR22908 (PANTHER); IPR001660 (PROSITE_PROFILES); IPR013761 (SUPERFAMILY)	F:GO:0005515	F:protein binding
ci|000000714|proj|Sample_C_D|2	---NA---	54.0523	-0.622363	-1.53939	0.381513	0.884244		[INTERPRO, NO-BLAST]	986									no IPS match	no IPS match	no IPS match
ci|000000715|proj|Sample_C_D|2	---NA---	49.1012	-0.427755	-1.34514	0.290085	0.841216		[INTERPRO, NO-BLAST]	1719									NON_CYTOPLASMIC_DOMAIN (PHOBIUS); TRANSMEMBRANE (PHOBIUS); CYTOPLASMIC_DOMAIN (PHOBIUS); TRANSMEMBRANE (PHOBIUS); CYTOPLASMIC_DOMAIN (PHOBIUS); TMhelix (TMHMM); TMhelix (TMHMM)	no GO terms	no GO terms
ci|000000716|proj|Sample_C_D|2	XP_033734367.1 uncharacterized protein LOC117323329 [Pecten maximus]	167.774	0.183007	1.13525	0.341606	0.867938	PF14640.1:TMEM223	[INTERPRO, BLASTED, MAPPED, ANNOTATED]	1328	7	0	57.43	4	P:GO:0007399; C:GO:0005739; C:GO:0016020	P:nervous system development; C:mitochondrion; C:membrane			PF14640 (PFAM); IPR026100 (PANTHER); PTHR14549:SF2 (PANTHER); NON_CYTOPLASMIC_DOMAIN (PHOBIUS); TRANSMEMBRANE (PHOBIUS); CYTOPLASMIC_DOMAIN (PHOBIUS); CYTOPLASMIC_DOMAIN (PHOBIUS); TRANSMEMBRANE (PHOBIUS); TMhelix (TMHMM); TMhelix (TMHMM)	no GO terms	no GO terms
ci|000000717|proj|Sample_C_D|2	XP_033734855.1 NF-kappa-B inhibitor cactus-like [Pecten maximus]	1169.74	-0.644101	-1.56276	0.0165409	0.332687	PF00023.25:Ank//PF12796.2:Ank_2//PF13606.1:Ank_3//PF13637.1:Ank_4//PF13857.1:Ank_5	[INTERPRO, BLASTED, MAPPED, ANNOTATED]	2648	20	0	59.84	55	P:GO:0002758; P:GO:0006606; P:GO:0006967; P:GO:0007020; P:GO:0007049; P:GO:0007249; P:GO:0007253; P:GO:0007399; P:GO:0008063; P:GO:0009950; P:GO:0010745; P:GO:0010875; P:GO:0010888; P:GO:0016579; P:GO:0031663; P:GO:0032270; P:GO:0032495; P:GO:0033209; P:GO:0034142; P:GO:0035994; P:GO:0042493; P:GO:0043066; P:GO:0043330; P:GO:0043392; P:GO:0043902; P:GO:0045638; P:GO:0045746; P:GO:0045944; P:GO:00…	P:innate immune response-activating signal transduction; P:protein import into nucleus; P:positive regulation of antifungal peptide biosynthetic process; P:microtubule nucleation; P:cell cycle; P:I-kappaB kinase/NF-kappaB signaling; P:cytoplasmic sequestering of NF-kappaB; P:nervous system development; P:Toll signaling pathway; P:dorsal/ventral axis specification; P:negative regulation of macroph…			IPR002110 (PRINTS); IPR002110 (SMART); IPR036770 (G3DSA:1.25.40.GENE3D); IPR020683 (PFAM); IPR036770 (G3DSA:1.25.40.GENE3D); IPR036770 (G3DSA:1.25.40.GENE3D); PTHR24139 (PANTHER); PTHR24139:SF26 (PANTHER); IPR002110 (PROSITE_PROFILES); IPR002110 (PROSITE_PROFILES); IPR020683 (PROSITE_PROFILES); IPR002110 (PROSITE_PROFILES); IPR002110 (PROSITE_PROFILES); IPR002110 (PROSITE_PROFILES); IPR020683 (CD…	F:GO:0005515	F:protein binding
ci|000000718|proj|Sample_C_D|2	---NA---	25.2564	-0.0656648	-1.04657	0.923641	0.994845		[INTERPRO, NO-BLAST]	859									TRANSMEMBRANE (PHOBIUS); CYTOPLASMIC_DOMAIN (PHOBIUS); NON_CYTOPLASMIC_DOMAIN (PHOBIUS); TMhelix (TMHMM)	no GO terms	no GO terms
ci|000000719|proj|Sample_C_D|2	---NA---	33.523	-0.246388	-1.18623	0.489172	0.92259		[INTERPRO, NO-BLAST]	1094									no IPS match	no IPS match	no IPS match
ci|000000720|proj|Sample_C_D|2	XP_033731710.1 uncharacterized protein LOC117321376 [Pecten maximus]	48.4926	0.156238	1.11438	0.795512	0.978114		[INTERPRO, BLASTED, MAPPED, ANNOTATED]	1433	20	8.04221e-166	87.28	1	F:GO:0005515	F:protein binding			Coil (COILS); IPR015943 (G3DSA:2.130.10.GENE3D); SSF69322 (SUPERFAMILY)	F:GO:0005515	F:protein binding
ci|000000721|proj|Sample_C_D|2	XP_033759291.1 uncharacterized protein LOC117341529 isoform X1 [Pecten maximus]	45.5759	-0.146311	-1.10674	0.825294	0.981747		[INTERPRO, BLASTED]	930	7	2.3659e-33	83.42						no IPS match	no IPS match	no IPS match
ci|000000722|proj|Sample_C_D|2	uncharacterized protein LOC110457800 isoform X1 [Mizuhopecten yessoensis]	21.2456	-1.56869	-2.96635	0.0129367	0.29545	PF05721.8:PhyH	[INTERPRO, BLASTED, MAPPED, ANNOTATED]	1614	20	8.06759e-158	70.86	5	P:GO:0006418; F:GO:0004812; F:GO:0005524; C:GO:0005634; C:GO:0005737	P:tRNA aminoacylation for protein translation; F:aminoacyl-tRNA ligase activity; F:ATP binding; C:nucleus; C:cytoplasm	EC:6.1; EC:6.1.1; EC:6	Forming carbon-oxygen bonds; Forming carbon-oxygen bonds; Ligases	IPR027443 (G3DSA:2.60.120.GENE3D); IPR008775 (PFAM); mobidb-lite (MOBIDB_LITE); PTHR31630 (PANTHER); PTHR31630:SF6 (PANTHER); SSF51197 (SUPERFAMILY)	no GO terms	no GO terms
ci|000000723|proj|Sample_C_D|2	XP_033732177.1 zinc finger protein 511-like isoform X2 [Pecten maximus]	356.066	-0.101564	-1.07294	0.64727	0.95719	PF06331.7:Tbf5	[INTERPRO, BLASTED, ANNOTATED]	1880	18	3.21068e-79	69.5	4	P:GO:0006357; F:GO:0000981; F:GO:0003676	P:regulation of transcription by RNA polymerase II; F:DNA-binding transcription factor activity, RNA polymerase II-specific; F:nucleic acid binding			mobidb-lite (MOBIDB_LITE); PTHR21354 (PANTHER); IPR013087 (PROSITE_PATTERNS); SIGNAL_PEPTIDE (PHOBIUS); SIGNAL_PEPTIDE_H_REGION (PHOBIUS); SIGNAL_PEPTIDE_C_REGION (PHOBIUS); NON_CYTOPLASMIC_DOMAIN (PHOBIUS); SIGNAL_PEPTIDE_N_REGION (PHOBIUS)	F:GO:0003676	F:nucleic acid binding
ci|000000724|proj|Sample_C_D|2	XP_033743714.1 sulfate transporter-like [Pecten maximus]	110.094	-0.186056	-1.13765	0.384823	0.886198	PF00916.15:Sulfate_transp//PF01740.16:STAS//PF13792.1:Sulfate_tra_GLY	[INTERPRO, BLASTED, MAPPED, ANNOTATED]	2350	20	0	68.58	4	P:GO:0008272; P:GO:0055085; F:GO:0008271; C:GO:0016021	P:sulfate transport; P:transmembrane transport; F:secondary active sulfate transmembrane transporter activity; C:integral component of membrane	EC:7	Translocases	IPR001902 (TIGRFAM); IPR036513 (G3DSA:3.30.750.GENE3D); IPR011547 (PFAM); IPR001902 (PANTHER); PTHR11814:SF185 (PANTHER); IPR018045 (PROSITE_PATTERNS); NON_CYTOPLASMIC_DOMAIN (PHOBIUS); NON_CYTOPLASMIC_DOMAIN (PHOBIUS); CYTOPLASMIC_DOMAIN (PHOBIUS); CYTOPLASMIC_DOMAIN (PHOBIUS); TRANSMEMBRANE (PHOBIUS); TRANSMEMBRANE (PHOBIUS); NON_CYTOPLASMIC_DOMAIN (PHOBIUS); TRANSMEMBRANE (PHOBIUS); TRANSMEMBR…	P:GO:0008272; P:GO:0055085; F:GO:0008271; F:GO:0015116; C:GO:0016020; C:GO:0016021	P:sulfate transport; P:transmembrane transport; F:secondary active sulfate transmembrane transporter activity; F:sulfate transmembrane transporter activity; C:membrane; C:integral component of membrane
ci|000000725|proj|Sample_C_D|2	---NA---	50.6021	0.0530742	1.03747	0.936439	0.995315		[INTERPRO, NO-BLAST]	1571									no IPS match	no IPS match	no IPS match
ci|000000726|proj|Sample_C_D|2	---NA---	94.011	-0.257383	-1.19531	0.308153	0.850332		[INTERPRO, NO-BLAST]	2661									no IPS match	no IPS match	no IPS match
ci|000000727|proj|Sample_C_D|2	---NA---	98.7602	-0.0766881	-1.05459	0.775782	0.976481		[INTERPRO, NO-BLAST]	1360									no IPS match	no IPS match	no IPS match
ci|000000729|proj|Sample_C_D|2	---NA---	16.7687	0.407662	1.32653	0.300668	0.846666		[INTERPRO, NO-BLAST]	1914									no IPS match	no IPS match	no IPS match
ci|000000730|proj|Sample_C_D|2	XP_033748033.1 bis(5'-nucleosyl)-tetraphosphatase PrpE [asymmetrical]-like [Pecten maximus]	74.2362	0.105695	1.07601	0.758631	0.973485	PF00149.23:Metallophos	[INTERPRO, BLASTED, MAPPED, ANNOTATED]	1163	14	9.05979e-132	49.2	3	P:GO:0007165; P:GO:0043547; F:GO:0005096	P:signal transduction; P:positive regulation of GTPase activity; F:GTPase activator activity			IPR029052 (G3DSA:3.60.21.GENE3D); PTHR24032:SF67 (PANTHER); PTHR24032 (PANTHER); IPR029052 (SUPERFAMILY)	no GO terms	no GO terms
ci|000000731|proj|Sample_C_D|2	XP_033741514.1 uncharacterized protein LOC117328194 [Pecten maximus]	315.491	0.111659	1.08047	0.630726	0.953429	PF00069.20:Pkinase//PF07714.12:Pkinase_Tyr	[INTERPRO, BLASTED, MAPPED, ANNOTATED]	2537	20	0	80.25	6	P:GO:0006468; F:GO:0004672; F:GO:0005524	P:protein phosphorylation; F:protein kinase activity; F:ATP binding	EC:2.7.1; EC:2.7.10.2; EC:2.7; EC:2	Transferring phosphorus-containing groups; Non-specific protein-tyrosine kinase; Transferring phosphorus-containing groups; Transferases	IPR000719 (SMART); IPR035898 (G3DSA:1.20.1020.GENE3D); G3DSA:1.10.510.10 (GENE3D); G3DSA:3.30.200.20 (GENE3D); IPR000719 (PFAM); PTHR24347 (PANTHER); IPR000719 (PROSITE_PROFILES); cd00180 (CDD); IPR011009 (SUPERFAMILY)	P:GO:0006468; F:GO:0004672; F:GO:0005524	P:protein phosphorylation; F:protein kinase activity; F:ATP binding
ci|000000732|proj|Sample_C_D|2	---NA---	48.4062	0.473882	1.38884	0.111474	0.667218		[INTERPRO, NO-BLAST]	1495									CYTOPLASMIC_DOMAIN (PHOBIUS); TRANSMEMBRANE (PHOBIUS); NON_CYTOPLASMIC_DOMAIN (PHOBIUS); NON_CYTOPLASMIC_DOMAIN (PHOBIUS); TRANSMEMBRANE (PHOBIUS); TRANSMEMBRANE (PHOBIUS); CYTOPLASMIC_DOMAIN (PHOBIUS); TMhelix (TMHMM); TMhelix (TMHMM); TMhelix (TMHMM)	no GO terms	no GO terms
ci|000000734|proj|Sample_C_D|2	XP_033750797.1 tRNA modification GTPase GTPBP3, mitochondrial-like [Pecten maximus]	263.086	0.22692	1.17033	0.465333	0.915344	PF00350.18:Dynamin_N//PF01926.18:MMR_HSR1//PF02421.13:FeoB_N//PF03193.11:DUF258//PF08477.8:Miro//PF10396.4:TrmE_N//PF12631.2:GTPase_Cys_C	[INTERPRO, BLASTED, MAPPED, ANNOTATED]	1726	20	0	65.84	10	P:GO:0006400; P:GO:0048568; F:GO:0003924; F:GO:0005525; C:GO:0005622; C:GO:0005634; C:GO:0005739	P:tRNA modification; P:embryonic organ development; F:GTPase activity; F:GTP binding; C:intracellular anatomical structure; C:nucleus; C:mitochondrion	EC:3.6.1; EC:3.6; EC:3; EC:3.6.1.15	Acting on acid anhydrides; Acting on acid anhydrides; Hydrolases; Nucleoside-triphosphate phosphatase	IPR018948 (PFAM); G3DSA:3.30.1360.120 (GENE3D); IPR027368 (G3DSA:1.20.120.GENE3D); IPR005225 (TIGRFAM); IPR006073 (PFAM); IPR025867 (PFAM); IPR027368 (G3DSA:1.20.120.GENE3D); PTHR42714 (PANTHER); PTHR42714:SF2 (PANTHER); IPR031168 (PROSITE_PROFILES); IPR004520 (HAMAP); IPR031168 (CDD); IPR027368 (SUPERFAMILY); IPR027417 (SUPERFAMILY)	P:GO:0006400; F:GO:0003924; F:GO:0005525; C:GO:0005622	P:tRNA modification; F:GTPase activity; F:GTP binding; C:intracellular anatomical structure
ci|000000735|proj|Sample_C_D|2	XP_033732725.1 aromatic-L-amino-acid decarboxylase-like [Pecten maximus]	39.3197	-0.127623	-1.09249	0.789873	0.977506	PF00282.14:Pyridoxal_deC	[INTERPRO, BLASTED, MAPPED, ANNOTATED]	3090	20	0	87.25	58	P:GO:0000160; P:GO:0006367; P:GO:0006520; P:GO:0006585; P:GO:0006587; P:GO:0007615; P:GO:0007616; P:GO:0007619; P:GO:0008062; P:GO:0009611; P:GO:0010259; P:GO:0015842; P:GO:0016573; P:GO:0017144; P:GO:0033076; P:GO:0035220; P:GO:0035690; P:GO:0040007; P:GO:0040040; P:GO:0042136; P:GO:0043052; P:GO:0045944; P:GO:0046219; P:GO:0046684; P:GO:0048082; P:GO:0052314; P:GO:0071312; P:GO:0071363; F:GO:00…	P:phosphorelay signal transduction system; P:transcription initiation from RNA polymerase II promoter; P:cellular amino acid metabolic process; P:dopamine biosynthetic process from tyrosine; P:serotonin biosynthetic process from tryptophan; P:anesthesia-resistant memory; P:long-term memory; P:courtship behavior; P:eclosion rhythm; P:response to wounding; P:multicellular organism aging; P:aminergi…	EC:4.1.1; EC:4.1.1.28; EC:4.1.1.25; EC:4.1.1.22; EC:4.1; EC:4.1.1.105; EC:2; EC:4	Carbon-carbon lyases; Aromatic-L-amino-acid decarboxylase; Tyrosine decarboxylase; Histidine decarboxylase; Carbon-carbon lyases; L-tryptophan decarboxylase; Transferases; Lyases	IPR010977 (PRINTS); IPR015421 (G3DSA:3.40.640.GENE3D); G3DSA:1.20.1340.10 (GENE3D); IPR015422 (G3DSA:3.90.1150.GENE3D); IPR002129 (PFAM); PTHR11999 (PANTHER); PTHR11999:SF68 (PANTHER); cd06450 (CDD); IPR015424 (SUPERFAMILY)	P:GO:0006520; P:GO:0019752; F:GO:0003824; F:GO:0016831; F:GO:0030170	P:cellular amino acid metabolic process; P:carboxylic acid metabolic process; F:catalytic activity; F:carboxy-lyase activity; F:pyridoxal phosphate binding
ci|000000736|proj|Sample_C_D|2	---NA---	6.13743	-0.480862	-1.39558	0.498533	NA		[INTERPRO, NO-BLAST]	1562									TRANSMEMBRANE (PHOBIUS); NON_CYTOPLASMIC_DOMAIN (PHOBIUS); TRANSMEMBRANE (PHOBIUS); CYTOPLASMIC_DOMAIN (PHOBIUS); NON_CYTOPLASMIC_DOMAIN (PHOBIUS); TMhelix (TMHMM); TMhelix (TMHMM)	no GO terms	no GO terms
ci|000000737|proj|Sample_C_D|2	---NA---	64.0427	-0.285356	-1.21871	0.528775	0.932381		[INTERPRO, NO-BLAST]	3705									SIGNAL_PEPTIDE (PHOBIUS); NON_CYTOPLASMIC_DOMAIN (PHOBIUS); SIGNAL_PEPTIDE_H_REGION (PHOBIUS); SIGNAL_PEPTIDE_C_REGION (PHOBIUS); SIGNAL_PEPTIDE_N_REGION (PHOBIUS); SignalP-noTM (SIGNALP_EUK); SignalP-noTM (SIGNALP_GRAM_NEGATIVE); SignalP-TM (SIGNALP_GRAM_POSITIVE)	no GO terms	no GO terms
ci|000000738|proj|Sample_C_D|2	---NA---	18.2911	-1.05005	-2.07061	0.120107	0.680785		[INTERPRO, NO-BLAST]	2792									NON_CYTOPLASMIC_DOMAIN (PHOBIUS); CYTOPLASMIC_DOMAIN (PHOBIUS); TRANSMEMBRANE (PHOBIUS); TMhelix (TMHMM)	no GO terms	no GO terms
ci|000000739|proj|Sample_C_D|2	XP_033744429.1 slowpoke-binding protein-like [Pecten maximus]	38.4995	0.0504845	1.03561	0.908483	0.993056		[INTERPRO, BLASTED, MAPPED]	694	15	8.07609e-101	61.18	29	P:GO:0001541; P:GO:0006508; P:GO:0006629; P:GO:0009395; P:GO:0009611; P:GO:0016042; P:GO:0030435; P:GO:0046475; P:GO:0090594; P:GO:2000045; F:GO:0004620; F:GO:0004622; F:GO:0004623; F:GO:0005509; F:GO:0005544; F:GO:0008233; F:GO:0008234; F:GO:0016787; F:GO:0046872; F:GO:0047498; F:GO:0102545; F:GO:0102567; F:GO:0102568; C:GO:0005634; C:GO:0005737; C:GO:0005783; C:GO:0005794; C:GO:0005829; C:GO:00…	P:ovarian follicle development; P:proteolysis; P:lipid metabolic process; P:phospholipid catabolic process; P:response to wounding; P:lipid catabolic process; P:sporulation resulting in formation of a cellular spore; P:glycerophospholipid catabolic process; P:inflammatory response to wounding; P:regulation of G1/S transition of mitotic cell cycle; F:phospholipase activity; F:lysophospholipase act…			G3DSA:1.10.510.10 (GENE3D); mobidb-lite (MOBIDB_LITE); PTHR22999 (PANTHER); PTHR22999:SF24 (PANTHER); IPR011009 (SUPERFAMILY)	no GO terms	no GO terms
ci|000000740|proj|Sample_C_D|2	XP_033737787.1 GATOR complex protein NPRL3-like [Pecten maximus]	296.16	0.23621	1.17789	0.49281	0.923496	PF00350.18:Dynamin_N//PF01926.18:MMR_HSR1//PF02421.13:FeoB_N//PF02824.16:TGS//PF08477.8:Miro	[INTERPRO, BLASTED, MAPPED, ANNOTATED]	1462	20	0	82.79	5	P:GO:0007165; F:GO:0005525; C:GO:0005654; C:GO:0005829	P:signal transduction; F:GTP binding; C:nucleoplasm; C:cytosol			Coil (COILS); IPR006073 (PRINTS); IPR005225 (TIGRFAM); IPR006073 (PFAM); IPR004095 (PFAM); IPR031662 (PFAM); IPR012675 (G3DSA:3.10.20.GENE3D); G3DSA:3.40.50.300 (GENE3D); PTHR43127:SF2 (PANTHER); PTHR43127 (PANTHER); IPR006074 (PROSITE_PATTERNS); IPR031167 (PROSITE_PROFILES); cd01666 (CDD); cd01896 (CDD); IPR027417 (SUPERFAMILY); IPR012676 (SUPERFAMILY)	F:GO:0005525	F:GTP binding
ci|000000741|proj|Sample_C_D|2	XP_033762592.1 uncharacterized protein LOC117344062 [Pecten maximus]	76.7495	0.235726	1.1775	0.387707	0.887371	PF13639.1:zf-RING_2//PF13920.1:zf-C3HC4_3//PF13923.1:zf-C3HC4_2	[INTERPRO, BLASTED, MAPPED, ANNOTATED]	1536	20	0	62.18	9	P:GO:0007032; P:GO:0032479; P:GO:0043901; P:GO:0050687; P:GO:0070979; P:GO:1905719; F:GO:0008270; F:GO:0061630; C:GO:0005789	P:endosome organization; P:regulation of type I interferon production; P:negative regulation of multi-organism process; P:negative regulation of defense response to virus; P:protein K11-linked ubiquitination; P:protein localization to perinuclear region of cytoplasm; F:zinc ion binding; F:ubiquitin protein ligase activity; C:endoplasmic reticulum membrane	EC:2	Transferases	IPR001841 (SMART); G3DSA:1.10.1170.10 (GENE3D); PF13920 (PFAM); mobidb-lite (MOBIDB_LITE); PTHR22696 (PANTHER); CYTOPLASMIC_DOMAIN (PHOBIUS); TRANSMEMBRANE (PHOBIUS); NON_CYTOPLASMIC_DOMAIN (PHOBIUS); TRANSMEMBRANE (PHOBIUS); TRANSMEMBRANE (PHOBIUS); TRANSMEMBRANE (PHOBIUS); TRANSMEMBRANE (PHOBIUS); NON_CYTOPLASMIC_DOMAIN (PHOBIUS); NON_CYTOPLASMIC_DOMAIN (PHOBIUS); CYTOPLASMIC_DOMAIN (PHOBIUS); …	no GO terms	no GO terms
ci|000000742|proj|Sample_C_D|2	XP_033756835.1 erythroid differentiation-related factor 1-like [Pecten maximus]	91.998	0.135796	1.0987	0.67268	0.962084		[INTERPRO, BLASTED, MAPPED, ANNOTATED]	2683	6	0	65.56	13	P:GO:0006378; P:GO:0006398; P:GO:0045893; P:GO:0098789; F:GO:0003723; F:GO:0005515; C:GO:0005847	P:mRNA polyadenylation; P:mRNA 3'-end processing by stem-loop binding and cleavage; P:positive regulation of transcription, DNA-templated; P:pre-mRNA cleavage required for polyadenylation; F:RNA binding; F:protein binding; C:mRNA cleavage and polyadenylation specificity factor complex			Coil (COILS); IPR011990 (G3DSA:1.25.40.GENE3D); PTHR15000 (PANTHER)	F:GO:0005515	F:protein binding
ci|000000744|proj|Sample_C_D|2	---NA---	40.0776	-0.322839	-1.25079	0.441844	0.907655		[INTERPRO, NO-BLAST]	915									NON_CYTOPLASMIC_DOMAIN (PHOBIUS); TRANSMEMBRANE (PHOBIUS); CYTOPLASMIC_DOMAIN (PHOBIUS); TRANSMEMBRANE (PHOBIUS); CYTOPLASMIC_DOMAIN (PHOBIUS); TMhelix (TMHMM)	no GO terms	no GO terms
[truncated: 72,089 more rows]
