# Supplementary material for: Transcriptional Response in the Digestive Gland of the King Scallop (Pecten maximus) After the Injection of Domoic Acid
Source: Toxins (Basel). 2021 May 7;13(5):339. doi: 10.3390/toxins13050339 (PMC8150855; doi:10.3390/toxins13050339)
Supplement: Supplementary file 1 [file toxins-13-00339-s001.zip › File S5_KO.xlsx]

## Sheet: KO all genes
Sequence ID	KO
ci|000010455|proj|Sample_C_D|2	K00006
ci|000033445|proj|Sample_C_D|2	K00006
ci|000075189|proj|Sample_C_D|2	K00006
ci|000200026|proj|Sample_C_D|2	K00006
ci|000267344|proj|Sample_C_D|2	K00006
ci|000028777|proj|Sample_C_D|2	K00008
ci|000028985|proj|Sample_C_D|2	K00008
ci|000263967|proj|Sample_C_D|2	K00008
ci|000005796|proj|Sample_C_D|2	K00010
ci|000032336|proj|Sample_C_D|2	K00010
ci|000002869|proj|Sample_C_D|2	K00011
ci|000009583|proj|Sample_C_D|2	K00011
ci|000014222|proj|Sample_C_D|2	K00011
ci|000036643|proj|Sample_C_D|2	K00011
ci|000053357|proj|Sample_C_D|2	K00011
ci|000076935|proj|Sample_C_D|2	K00011
ci|000077526|proj|Sample_C_D|2	K00011
ci|000162307|proj|Sample_C_D|2	K00011
ci|000178637|proj|Sample_C_D|2	K00011
ci|000180663|proj|Sample_C_D|2	K00011
ci|000202246|proj|Sample_C_D|2	K00011
ci|000265719|proj|Sample_C_D|2	K00011
ci|000000609|proj|Sample_C_D|2	K00019
ci|000001065|proj|Sample_C_D|2	K00019
ci|000016029|proj|Sample_C_D|2	K00019
ci|000184856|proj|Sample_C_D|2	K00019
ci|000202099|proj|Sample_C_D|2	K00019
ci|000009150|proj|Sample_C_D|2	K00020
ci|000053617|proj|Sample_C_D|2	K00020
ci|000210978|proj|Sample_C_D|2	K00020
ci|000055768|proj|Sample_C_D|2	K00021
ci|000082103|proj|Sample_C_D|2	K00022
ci|000091548|proj|Sample_C_D|2	K00022
ci|000161918|proj|Sample_C_D|2	K00022
ci|000043863|proj|Sample_C_D|2	K00025
ci|000030930|proj|Sample_C_D|2	K00026
ci|000206819|proj|Sample_C_D|2	K00026
ci|000212491|proj|Sample_C_D|2	K00026
ci|000032902|proj|Sample_C_D|2	K00029
ci|000009704|proj|Sample_C_D|2	K00030
ci|000264590|proj|Sample_C_D|2	K00030
ci|000264591|proj|Sample_C_D|2	K00030
ci|000006324|proj|Sample_C_D|2	K00031
ci|000009432|proj|Sample_C_D|2	K00031
ci|000214750|proj|Sample_C_D|2	K00031
ci|000010501|proj|Sample_C_D|2	K00033
ci|000165127|proj|Sample_C_D|2	K00033
ci|000057455|proj|Sample_C_D|2	K00036
ci|000261769|proj|Sample_C_D|2	K00036
ci|000026183|proj|Sample_C_D|2	K00049
ci|000029153|proj|Sample_C_D|2	K00049
ci|000180518|proj|Sample_C_D|2	K00049
ci|000180565|proj|Sample_C_D|2	K00049
ci|000019519|proj|Sample_C_D|2	K00058
ci|000059978|proj|Sample_C_D|2	K00058
ci|000201764|proj|Sample_C_D|2	K00059
ci|000040723|proj|Sample_C_D|2	K00062
ci|000054141|proj|Sample_C_D|2	K00067
ci|000002846|proj|Sample_C_D|2	K00069
ci|000009545|proj|Sample_C_D|2	K00069
ci|000077204|proj|Sample_C_D|2	K00069
ci|000074297|proj|Sample_C_D|2	K00070
ci|000180226|proj|Sample_C_D|2	K00070
ci|000005111|proj|Sample_C_D|2	K00072
ci|000068865|proj|Sample_C_D|2	K00072
ci|000076675|proj|Sample_C_D|2	K00072
ci|000114639|proj|Sample_C_D|2	K00072
ci|000179424|proj|Sample_C_D|2	K00072
ci|000201977|proj|Sample_C_D|2	K00072
ci|000201978|proj|Sample_C_D|2	K00072
ci|000057428|proj|Sample_C_D|2	K00076
ci|000019065|proj|Sample_C_D|2	K00078
ci|000049229|proj|Sample_C_D|2	K00079
ci|000058286|proj|Sample_C_D|2	K00079
ci|000078685|proj|Sample_C_D|2	K00079
ci|000106968|proj|Sample_C_D|2	K00079
ci|000029589|proj|Sample_C_D|2	K00088
ci|000197939|proj|Sample_C_D|2	K00088
ci|000024810|proj|Sample_C_D|2	K00090
ci|000265176|proj|Sample_C_D|2	K00102
ci|000006760|proj|Sample_C_D|2	K00106
ci|000009100|proj|Sample_C_D|2	K00106
ci|000019990|proj|Sample_C_D|2	K00106
ci|000025501|proj|Sample_C_D|2	K00108
ci|000047728|proj|Sample_C_D|2	K00108
ci|000077928|proj|Sample_C_D|2	K00108
ci|000202888|proj|Sample_C_D|2	K00108
ci|000027318|proj|Sample_C_D|2	K00109
ci|000010511|proj|Sample_C_D|2	K00121
ci|000082493|proj|Sample_C_D|2	K00121
ci|000203229|proj|Sample_C_D|2	K00121
ci|000001435|proj|Sample_C_D|2	K00128
ci|000019034|proj|Sample_C_D|2	K00128
ci|000064677|proj|Sample_C_D|2	K00128
ci|000200326|proj|Sample_C_D|2	K00134
ci|000077367|proj|Sample_C_D|2	K00139
ci|000211509|proj|Sample_C_D|2	K00139
ci|000217981|proj|Sample_C_D|2	K00139
ci|000011610|proj|Sample_C_D|2	K00140
ci|000202181|proj|Sample_C_D|2	K00140
ci|000206583|proj|Sample_C_D|2	K00140
ci|000190357|proj|Sample_C_D|2	K00142
ci|000012230|proj|Sample_C_D|2	K00149
ci|000049947|proj|Sample_C_D|2	K00161
ci|000031529|proj|Sample_C_D|2	K00162
ci|000049651|proj|Sample_C_D|2	K00162
ci|000011807|proj|Sample_C_D|2	K00164
ci|000013817|proj|Sample_C_D|2	K00166
ci|000032976|proj|Sample_C_D|2	K00167
ci|000025009|proj|Sample_C_D|2	K00207
ci|000000226|proj|Sample_C_D|2	K00214
ci|000012239|proj|Sample_C_D|2	K00214
ci|000017511|proj|Sample_C_D|2	K00214
ci|000036875|proj|Sample_C_D|2	K00214
ci|000190571|proj|Sample_C_D|2	K00228
ci|000255014|proj|Sample_C_D|2	K00228
ci|000055474|proj|Sample_C_D|2	K00231
ci|000002098|proj|Sample_C_D|2	K00232
ci|000009395|proj|Sample_C_D|2	K00232
ci|000011956|proj|Sample_C_D|2	K00232
ci|000019866|proj|Sample_C_D|2	K00232
ci|000050006|proj|Sample_C_D|2	K00232
ci|000055623|proj|Sample_C_D|2	K00232
ci|000061154|proj|Sample_C_D|2	K00232
ci|000076650|proj|Sample_C_D|2	K00232
ci|000179591|proj|Sample_C_D|2	K00232
ci|000019606|proj|Sample_C_D|2	K00234
ci|000078185|proj|Sample_C_D|2	K00234
ci|000089991|proj|Sample_C_D|2	K00234
ci|000049505|proj|Sample_C_D|2	K00235
ci|000049095|proj|Sample_C_D|2	K00236
ci|000031234|proj|Sample_C_D|2	K00237
ci|000049279|proj|Sample_C_D|2	K00237
ci|000031435|proj|Sample_C_D|2	K00248
ci|000076032|proj|Sample_C_D|2	K00248
ci|000077783|proj|Sample_C_D|2	K00249
ci|000205549|proj|Sample_C_D|2	K00249
ci|000211006|proj|Sample_C_D|2	K00249
ci|000055489|proj|Sample_C_D|2	K00252
ci|000207363|proj|Sample_C_D|2	K00253
ci|000194128|proj|Sample_C_D|2	K00254
ci|000049069|proj|Sample_C_D|2	K00255
ci|000210126|proj|Sample_C_D|2	K00255
ci|000262911|proj|Sample_C_D|2	K00255
ci|000018800|proj|Sample_C_D|2	K00261
ci|000009293|proj|Sample_C_D|2	K00272
ci|000050511|proj|Sample_C_D|2	K00272
ci|000178843|proj|Sample_C_D|2	K00272
ci|000183782|proj|Sample_C_D|2	K00272
ci|000032151|proj|Sample_C_D|2	K00273
ci|000202980|proj|Sample_C_D|2	K00273
ci|000000667|proj|Sample_C_D|2	K00274
ci|000010216|proj|Sample_C_D|2	K00274
ci|000031773|proj|Sample_C_D|2	K00274
ci|000017906|proj|Sample_C_D|2	K00280
ci|000049952|proj|Sample_C_D|2	K00280
ci|000050198|proj|Sample_C_D|2	K00280
ci|000109308|proj|Sample_C_D|2	K00280
ci|000026166|proj|Sample_C_D|2	K00281
ci|000199464|proj|Sample_C_D|2	K00286
ci|000024908|proj|Sample_C_D|2	K00287
ci|000202744|proj|Sample_C_D|2	K00288
ci|000203293|proj|Sample_C_D|2	K00289
ci|000018226|proj|Sample_C_D|2	K00294
ci|000042016|proj|Sample_C_D|2	K00297
ci|000053992|proj|Sample_C_D|2	K00297
ci|000186924|proj|Sample_C_D|2	K00297
ci|000200959|proj|Sample_C_D|2	K00301
ci|000047739|proj|Sample_C_D|2	K00306
ci|000065805|proj|Sample_C_D|2	K00306
ci|000187630|proj|Sample_C_D|2	K00306
ci|000195279|proj|Sample_C_D|2	K00306
ci|000184418|proj|Sample_C_D|2	K00311
ci|000005007|proj|Sample_C_D|2	K00323
ci|000218555|proj|Sample_C_D|2	K00323
ci|000010345|proj|Sample_C_D|2	K00326
ci|000032652|proj|Sample_C_D|2	K00326
ci|000164658|proj|Sample_C_D|2	K00326
ci|000164659|proj|Sample_C_D|2	K00326
ci|000205610|proj|Sample_C_D|2	K00326
ci|000033444|proj|Sample_C_D|2	K00327
ci|000183291|proj|Sample_C_D|2	K00327
ci|000003052|proj|Sample_C_D|2	K00344
ci|000008608|proj|Sample_C_D|2	K00355
ci|000163699|proj|Sample_C_D|2	K00357
ci|000010598|proj|Sample_C_D|2	K00364
ci|000013424|proj|Sample_C_D|2	K00365
ci|000018542|proj|Sample_C_D|2	K00365
ci|000053988|proj|Sample_C_D|2	K00365
ci|000091948|proj|Sample_C_D|2	K00365
ci|000179065|proj|Sample_C_D|2	K00365
ci|000200836|proj|Sample_C_D|2	K00365
ci|000010102|proj|Sample_C_D|2	K00382
ci|000053785|proj|Sample_C_D|2	K00382
ci|000033796|proj|Sample_C_D|2	K00383
ci|000050110|proj|Sample_C_D|2	K00384
ci|000018349|proj|Sample_C_D|2	K00411
ci|000106740|proj|Sample_C_D|2	K00411
ci|000207372|proj|Sample_C_D|2	K00411
ci|000024134|proj|Sample_C_D|2	K00413
ci|000008777|proj|Sample_C_D|2	K00415
ci|000017481|proj|Sample_C_D|2	K00416
ci|000048299|proj|Sample_C_D|2	K00417
ci|000007111|proj|Sample_C_D|2	K00418
ci|000008788|proj|Sample_C_D|2	K00432
ci|000008789|proj|Sample_C_D|2	K00432
ci|000009453|proj|Sample_C_D|2	K00432
ci|000018374|proj|Sample_C_D|2	K00432
ci|000018954|proj|Sample_C_D|2	K00432
ci|000073935|proj|Sample_C_D|2	K00432
ci|000075242|proj|Sample_C_D|2	K00432
ci|000077566|proj|Sample_C_D|2	K00432
ci|000094205|proj|Sample_C_D|2	K00432
ci|000218431|proj|Sample_C_D|2	K00432
ci|000006323|proj|Sample_C_D|2	K00451
ci|000031551|proj|Sample_C_D|2	K00452
ci|000107520|proj|Sample_C_D|2	K00452
ci|000047443|proj|Sample_C_D|2	K00453
ci|000211565|proj|Sample_C_D|2	K00453
ci|000023520|proj|Sample_C_D|2	K00456
ci|000057341|proj|Sample_C_D|2	K00456
ci|000020053|proj|Sample_C_D|2	K00457
ci|000001002|proj|Sample_C_D|2	K00461
ci|000018960|proj|Sample_C_D|2	K00461
ci|000193861|proj|Sample_C_D|2	K00461
ci|000016456|proj|Sample_C_D|2	K00463
ci|000029616|proj|Sample_C_D|2	K00469
ci|000212331|proj|Sample_C_D|2	K00469
ci|000044786|proj|Sample_C_D|2	K00471
ci|000077222|proj|Sample_C_D|2	K00471
ci|000024018|proj|Sample_C_D|2	K00472
ci|000024848|proj|Sample_C_D|2	K00474
ci|000031747|proj|Sample_C_D|2	K00477
ci|000053512|proj|Sample_C_D|2	K00477
ci|000163667|proj|Sample_C_D|2	K00477
ci|000188550|proj|Sample_C_D|2	K00477
ci|000202101|proj|Sample_C_D|2	K00477
ci|000009942|proj|Sample_C_D|2	K00485
ci|000019454|proj|Sample_C_D|2	K00485
ci|000022831|proj|Sample_C_D|2	K00485
ci|000067781|proj|Sample_C_D|2	K00485
ci|000078565|proj|Sample_C_D|2	K00485
ci|000103809|proj|Sample_C_D|2	K00485
ci|000161359|proj|Sample_C_D|2	K00485
ci|000182376|proj|Sample_C_D|2	K00485
ci|000182981|proj|Sample_C_D|2	K00485
ci|000266367|proj|Sample_C_D|2	K00485
ci|000025445|proj|Sample_C_D|2	K00486
ci|000197084|proj|Sample_C_D|2	K00489
ci|000004292|proj|Sample_C_D|2	K00493
ci|000031833|proj|Sample_C_D|2	K00500
ci|000078664|proj|Sample_C_D|2	K00500
ci|000024138|proj|Sample_C_D|2	K00503
ci|000030251|proj|Sample_C_D|2	K00503
ci|000163184|proj|Sample_C_D|2	K00503
ci|000008988|proj|Sample_C_D|2	K00504
ci|000076943|proj|Sample_C_D|2	K00504
ci|000124277|proj|Sample_C_D|2	K00505
ci|000203261|proj|Sample_C_D|2	K00507
ci|000267568|proj|Sample_C_D|2	K00507
ci|000000143|proj|Sample_C_D|2	K00512
ci|000010309|proj|Sample_C_D|2	K00512
ci|000010471|proj|Sample_C_D|2	K00512
ci|000012542|proj|Sample_C_D|2	K00515
ci|000052274|proj|Sample_C_D|2	K00517
ci|000018690|proj|Sample_C_D|2	K00522
ci|000031334|proj|Sample_C_D|2	K00522
ci|000031335|proj|Sample_C_D|2	K00522
ci|000156998|proj|Sample_C_D|2	K00522
ci|000157554|proj|Sample_C_D|2	K00522
ci|000199125|proj|Sample_C_D|2	K00522
ci|000201119|proj|Sample_C_D|2	K00522
ci|000201121|proj|Sample_C_D|2	K00522
ci|000201122|proj|Sample_C_D|2	K00522
ci|000101991|proj|Sample_C_D|2	K00525
ci|000220236|proj|Sample_C_D|2	K00525
ci|000024052|proj|Sample_C_D|2	K00540
ci|000181233|proj|Sample_C_D|2	K00540
ci|000001920|proj|Sample_C_D|2	K00541
ci|000026304|proj|Sample_C_D|2	K00541
ci|000021521|proj|Sample_C_D|2	K00544
ci|000030725|proj|Sample_C_D|2	K00544
ci|000048049|proj|Sample_C_D|2	K00544
ci|000061933|proj|Sample_C_D|2	K00544
ci|000065313|proj|Sample_C_D|2	K00544
ci|000077561|proj|Sample_C_D|2	K00544
ci|000105381|proj|Sample_C_D|2	K00544
ci|000180273|proj|Sample_C_D|2	K00544
ci|000200291|proj|Sample_C_D|2	K00544
ci|000008186|proj|Sample_C_D|2	K00547
ci|000063298|proj|Sample_C_D|2	K00548
ci|000016326|proj|Sample_C_D|2	K00551
ci|000002310|proj|Sample_C_D|2	K00560
ci|000008787|proj|Sample_C_D|2	K00560
ci|000084539|proj|Sample_C_D|2	K00560
ci|000008007|proj|Sample_C_D|2	K00566
ci|000017594|proj|Sample_C_D|2	K00569
ci|000024617|proj|Sample_C_D|2	K00569
ci|000027862|proj|Sample_C_D|2	K00569
ci|000003882|proj|Sample_C_D|2	K00572
ci|000004324|proj|Sample_C_D|2	K00573
ci|000196803|proj|Sample_C_D|2	K00586
ci|000007092|proj|Sample_C_D|2	K00591
ci|000071417|proj|Sample_C_D|2	K00597
ci|000035775|proj|Sample_C_D|2	K00600
ci|000061142|proj|Sample_C_D|2	K00600
ci|000076344|proj|Sample_C_D|2	K00602
ci|000001511|proj|Sample_C_D|2	K00605
ci|000102112|proj|Sample_C_D|2	K00615
ci|000205899|proj|Sample_C_D|2	K00615
ci|000263748|proj|Sample_C_D|2	K00615
ci|000041921|proj|Sample_C_D|2	K00616
ci|000050439|proj|Sample_C_D|2	K00616
ci|000267413|proj|Sample_C_D|2	K00616
ci|000267415|proj|Sample_C_D|2	K00616
ci|000032227|proj|Sample_C_D|2	K00624
ci|000078767|proj|Sample_C_D|2	K00624
ci|000105239|proj|Sample_C_D|2	K00624
ci|000002333|proj|Sample_C_D|2	K00626
ci|000178004|proj|Sample_C_D|2	K00626
ci|000202360|proj|Sample_C_D|2	K00626
ci|000010017|proj|Sample_C_D|2	K00627
ci|000011573|proj|Sample_C_D|2	K00627
ci|000037135|proj|Sample_C_D|2	K00627
ci|000049049|proj|Sample_C_D|2	K00627
ci|000005583|proj|Sample_C_D|2	K00639
ci|000009289|proj|Sample_C_D|2	K00641
ci|000180758|proj|Sample_C_D|2	K00641
ci|000213428|proj|Sample_C_D|2	K00641
ci|000031754|proj|Sample_C_D|2	K00643
ci|000061772|proj|Sample_C_D|2	K00643
ci|000202118|proj|Sample_C_D|2	K00643
ci|000029432|proj|Sample_C_D|2	K00645
ci|000221083|proj|Sample_C_D|2	K00645
ci|000009505|proj|Sample_C_D|2	K00649
ci|000023495|proj|Sample_C_D|2	K00649
ci|000077112|proj|Sample_C_D|2	K00649
ci|000187233|proj|Sample_C_D|2	K00650
ci|000021794|proj|Sample_C_D|2	K00654
ci|000178483|proj|Sample_C_D|2	K00654
ci|000027623|proj|Sample_C_D|2	K00657
ci|000031793|proj|Sample_C_D|2	K00657
ci|000038625|proj|Sample_C_D|2	K00658
ci|000050190|proj|Sample_C_D|2	K00658
ci|000183758|proj|Sample_C_D|2	K00659
ci|000199278|proj|Sample_C_D|2	K00669
ci|000019822|proj|Sample_C_D|2	K00670
ci|000026574|proj|Sample_C_D|2	K00670
ci|000031535|proj|Sample_C_D|2	K00670
ci|000004844|proj|Sample_C_D|2	K00671
ci|000043964|proj|Sample_C_D|2	K00678
ci|000203584|proj|Sample_C_D|2	K00678
ci|000024716|proj|Sample_C_D|2	K00681
ci|000199990|proj|Sample_C_D|2	K00681
ci|000000696|proj|Sample_C_D|2	K00682
ci|000079990|proj|Sample_C_D|2	K00682
ci|000202887|proj|Sample_C_D|2	K00683
ci|000009813|proj|Sample_C_D|2	K00688
ci|000009117|proj|Sample_C_D|2	K00698
ci|000024196|proj|Sample_C_D|2	K00698
ci|000037149|proj|Sample_C_D|2	K00698
ci|000082340|proj|Sample_C_D|2	K00698
ci|000093761|proj|Sample_C_D|2	K00698
ci|000102720|proj|Sample_C_D|2	K00698
ci|000179033|proj|Sample_C_D|2	K00698
ci|000184456|proj|Sample_C_D|2	K00698
ci|000190362|proj|Sample_C_D|2	K00698
ci|000265670|proj|Sample_C_D|2	K00698
ci|000032681|proj|Sample_C_D|2	K00700
ci|000008083|proj|Sample_C_D|2	K00710
ci|000023802|proj|Sample_C_D|2	K00710
ci|000031826|proj|Sample_C_D|2	K00710
ci|000076283|proj|Sample_C_D|2	K00710
ci|000183597|proj|Sample_C_D|2	K00710
ci|000222182|proj|Sample_C_D|2	K00710
ci|000026129|proj|Sample_C_D|2	K00718
ci|000081692|proj|Sample_C_D|2	K00718
ci|000199660|proj|Sample_C_D|2	K00718
ci|000210693|proj|Sample_C_D|2	K00718
ci|000004632|proj|Sample_C_D|2	K00720
ci|000178083|proj|Sample_C_D|2	K00720
ci|000028845|proj|Sample_C_D|2	K00721
ci|000030696|proj|Sample_C_D|2	K00727
ci|000074605|proj|Sample_C_D|2	K00727
ci|000211766|proj|Sample_C_D|2	K00727
ci|000077028|proj|Sample_C_D|2	K00729
ci|000161212|proj|Sample_C_D|2	K00729
ci|000208199|proj|Sample_C_D|2	K00729
ci|000000191|proj|Sample_C_D|2	K00731
ci|000019951|proj|Sample_C_D|2	K00731
ci|000183517|proj|Sample_C_D|2	K00731
ci|000026107|proj|Sample_C_D|2	K00738
ci|000012456|proj|Sample_C_D|2	K00746
ci|000195829|proj|Sample_C_D|2	K00750
ci|000033030|proj|Sample_C_D|2	K00753
ci|000046003|proj|Sample_C_D|2	K00753
ci|000000876|proj|Sample_C_D|2	K00757
ci|000201928|proj|Sample_C_D|2	K00759
ci|000004378|proj|Sample_C_D|2	K00760
ci|000006597|proj|Sample_C_D|2	K00764
ci|000030408|proj|Sample_C_D|2	K00772
ci|000096328|proj|Sample_C_D|2	K00772
ci|000024424|proj|Sample_C_D|2	K00773
ci|000063086|proj|Sample_C_D|2	K00774
ci|000037255|proj|Sample_C_D|2	K00784
ci|000072888|proj|Sample_C_D|2	K00784
ci|000195767|proj|Sample_C_D|2	K00784
ci|000199669|proj|Sample_C_D|2	K00784
ci|000187389|proj|Sample_C_D|2	K00787
ci|000011371|proj|Sample_C_D|2	K00789
ci|000026709|proj|Sample_C_D|2	K00789
ci|000044602|proj|Sample_C_D|2	K00789
ci|000089813|proj|Sample_C_D|2	K00789
ci|000108164|proj|Sample_C_D|2	K00789
ci|000199243|proj|Sample_C_D|2	K00789
ci|000010730|proj|Sample_C_D|2	K00791
ci|000016295|proj|Sample_C_D|2	K00791
ci|000053616|proj|Sample_C_D|2	K00797
ci|000057222|proj|Sample_C_D|2	K00797
ci|000210932|proj|Sample_C_D|2	K00797
ci|000000997|proj|Sample_C_D|2	K00798
ci|000008085|proj|Sample_C_D|2	K00799
ci|000009148|proj|Sample_C_D|2	K00799
ci|000009811|proj|Sample_C_D|2	K00799
ci|000028686|proj|Sample_C_D|2	K00799
ci|000028895|proj|Sample_C_D|2	K00799
ci|000032062|proj|Sample_C_D|2	K00799
ci|000048837|proj|Sample_C_D|2	K00799
ci|000050248|proj|Sample_C_D|2	K00799
ci|000057274|proj|Sample_C_D|2	K00799
ci|000057872|proj|Sample_C_D|2	K00799
ci|000076392|proj|Sample_C_D|2	K00799
ci|000076877|proj|Sample_C_D|2	K00799
ci|000076879|proj|Sample_C_D|2	K00799
ci|000077076|proj|Sample_C_D|2	K00799
ci|000083037|proj|Sample_C_D|2	K00799
ci|000100796|proj|Sample_C_D|2	K00799
ci|000158538|proj|Sample_C_D|2	K00799
ci|000183303|proj|Sample_C_D|2	K00799
ci|000190737|proj|Sample_C_D|2	K00799
ci|000201092|proj|Sample_C_D|2	K00799
ci|000221669|proj|Sample_C_D|2	K00799
ci|000263070|proj|Sample_C_D|2	K00799
ci|000263745|proj|Sample_C_D|2	K00799
ci|000008218|proj|Sample_C_D|2	K00803
ci|000024027|proj|Sample_C_D|2	K00803
ci|000002517|proj|Sample_C_D|2	K00804
ci|000031835|proj|Sample_C_D|2	K00809
ci|000044455|proj|Sample_C_D|2	K00809
ci|000027241|proj|Sample_C_D|2	K00815
ci|000006502|proj|Sample_C_D|2	K00816
ci|000013533|proj|Sample_C_D|2	K00816
ci|000045236|proj|Sample_C_D|2	K00819
ci|000211665|proj|Sample_C_D|2	K00819
ci|000011560|proj|Sample_C_D|2	K00820
ci|000199031|proj|Sample_C_D|2	K00820
ci|000214101|proj|Sample_C_D|2	K00820
ci|000076715|proj|Sample_C_D|2	K00826
ci|000002046|proj|Sample_C_D|2	K00827
ci|000000771|proj|Sample_C_D|2	K00830
ci|000201438|proj|Sample_C_D|2	K00830
ci|000264335|proj|Sample_C_D|2	K00830
ci|000031795|proj|Sample_C_D|2	K00831
ci|000010495|proj|Sample_C_D|2	K00844
ci|000018478|proj|Sample_C_D|2	K00844
ci|000050454|proj|Sample_C_D|2	K00844
ci|000010854|proj|Sample_C_D|2	K00846
ci|000024251|proj|Sample_C_D|2	K00846
ci|000007219|proj|Sample_C_D|2	K00849
ci|000185327|proj|Sample_C_D|2	K00849
ci|000191341|proj|Sample_C_D|2	K00851
ci|000053533|proj|Sample_C_D|2	K00852
ci|000008983|proj|Sample_C_D|2	K00854
ci|000031709|proj|Sample_C_D|2	K00856
ci|000027465|proj|Sample_C_D|2	K00857
ci|000057673|proj|Sample_C_D|2	K00857
ci|000178491|proj|Sample_C_D|2	K00857
ci|000006000|proj|Sample_C_D|2	K00858
ci|000023982|proj|Sample_C_D|2	K00858
ci|000027289|proj|Sample_C_D|2	K00858
ci|000029953|proj|Sample_C_D|2	K00858
ci|000053203|proj|Sample_C_D|2	K00858
ci|000040296|proj|Sample_C_D|2	K00860
ci|000184926|proj|Sample_C_D|2	K00860
ci|000007272|proj|Sample_C_D|2	K00861
ci|000026598|proj|Sample_C_D|2	K00863
ci|000031581|proj|Sample_C_D|2	K00863
ci|000180327|proj|Sample_C_D|2	K00868
ci|000026008|proj|Sample_C_D|2	K00869
ci|000092113|proj|Sample_C_D|2	K00869
ci|000078518|proj|Sample_C_D|2	K00871
ci|000020025|proj|Sample_C_D|2	K00873
ci|000002711|proj|Sample_C_D|2	K00876
ci|000053647|proj|Sample_C_D|2	K00884
ci|000024110|proj|Sample_C_D|2	K00889
ci|000078477|proj|Sample_C_D|2	K00889
ci|000030414|proj|Sample_C_D|2	K00894
ci|000024566|proj|Sample_C_D|2	K00898
ci|000013938|proj|Sample_C_D|2	K00901
ci|000030903|proj|Sample_C_D|2	K00901
ci|000055264|proj|Sample_C_D|2	K00901
ci|000020004|proj|Sample_C_D|2	K00907
ci|000032188|proj|Sample_C_D|2	K00907
ci|000107113|proj|Sample_C_D|2	K00907
ci|000267212|proj|Sample_C_D|2	K00907
ci|000055303|proj|Sample_C_D|2	K00911
ci|000075506|proj|Sample_C_D|2	K00911
ci|000031092|proj|Sample_C_D|2	K00914
ci|000049098|proj|Sample_C_D|2	K00914
ci|000183978|proj|Sample_C_D|2	K00914
ci|000199351|proj|Sample_C_D|2	K00920
ci|000002971|proj|Sample_C_D|2	K00921
ci|000011168|proj|Sample_C_D|2	K00922
ci|000162510|proj|Sample_C_D|2	K00927
ci|000162512|proj|Sample_C_D|2	K00927
ci|000196816|proj|Sample_C_D|2	K00931
ci|000009331|proj|Sample_C_D|2	K00933
ci|000049217|proj|Sample_C_D|2	K00933
ci|000095198|proj|Sample_C_D|2	K00933
ci|000009278|proj|Sample_C_D|2	K00939
ci|000030660|proj|Sample_C_D|2	K00939
ci|000054483|proj|Sample_C_D|2	K00939
ci|000081045|proj|Sample_C_D|2	K00939
ci|000184214|proj|Sample_C_D|2	K00939
ci|000012481|proj|Sample_C_D|2	K00940
ci|000017669|proj|Sample_C_D|2	K00940
ci|000054403|proj|Sample_C_D|2	K00940
ci|000072443|proj|Sample_C_D|2	K00940
ci|000075335|proj|Sample_C_D|2	K00940
ci|000081108|proj|Sample_C_D|2	K00940
ci|000179946|proj|Sample_C_D|2	K00940
ci|000006927|proj|Sample_C_D|2	K00943
ci|000183345|proj|Sample_C_D|2	K00943
ci|000196092|proj|Sample_C_D|2	K00943
ci|000018192|proj|Sample_C_D|2	K00944
ci|000180443|proj|Sample_C_D|2	K00948
ci|000073938|proj|Sample_C_D|2	K00949
ci|000014239|proj|Sample_C_D|2	K00953
ci|000073700|proj|Sample_C_D|2	K00953
ci|000044261|proj|Sample_C_D|2	K00956
ci|000216236|proj|Sample_C_D|2	K00956
ci|000179942|proj|Sample_C_D|2	K00963
ci|000026270|proj|Sample_C_D|2	K00966
ci|000077542|proj|Sample_C_D|2	K00966
ci|000050010|proj|Sample_C_D|2	K00967
ci|000178067|proj|Sample_C_D|2	K00967
ci|000202286|proj|Sample_C_D|2	K00967
ci|000075343|proj|Sample_C_D|2	K00968
ci|000092872|proj|Sample_C_D|2	K00968
ci|000032635|proj|Sample_C_D|2	K00972
ci|000084173|proj|Sample_C_D|2	K00974
ci|000000308|proj|Sample_C_D|2	K00999
ci|000178612|proj|Sample_C_D|2	K00999
ci|000024073|proj|Sample_C_D|2	K01008
ci|000200618|proj|Sample_C_D|2	K01008
ci|000027787|proj|Sample_C_D|2	K01011
ci|000034183|proj|Sample_C_D|2	K01011
ci|000191006|proj|Sample_C_D|2	K01011
ci|000191323|proj|Sample_C_D|2	K01011
ci|000263696|proj|Sample_C_D|2	K01011
ci|000026918|proj|Sample_C_D|2	K01014
ci|000076139|proj|Sample_C_D|2	K01014
ci|000186566|proj|Sample_C_D|2	K01014
ci|000005920|proj|Sample_C_D|2	K01017
ci|000028899|proj|Sample_C_D|2	K01017
ci|000032503|proj|Sample_C_D|2	K01017
ci|000005739|proj|Sample_C_D|2	K01019
ci|000029046|proj|Sample_C_D|2	K01022
ci|000008462|proj|Sample_C_D|2	K01025
ci|000017974|proj|Sample_C_D|2	K01025
ci|000055515|proj|Sample_C_D|2	K01025
ci|000060001|proj|Sample_C_D|2	K01025
ci|000075551|proj|Sample_C_D|2	K01025
ci|000075658|proj|Sample_C_D|2	K01025
ci|000214531|proj|Sample_C_D|2	K01025
ci|000078305|proj|Sample_C_D|2	K01027
ci|000078306|proj|Sample_C_D|2	K01027
ci|000033149|proj|Sample_C_D|2	K01035
ci|000002928|proj|Sample_C_D|2	K01045
ci|000030288|proj|Sample_C_D|2	K01045
ci|000042253|proj|Sample_C_D|2	K01045
ci|000001439|proj|Sample_C_D|2	K01046
ci|000002348|proj|Sample_C_D|2	K01047
ci|000003843|proj|Sample_C_D|2	K01047
ci|000029527|proj|Sample_C_D|2	K01047
ci|000001222|proj|Sample_C_D|2	K01049
ci|000006642|proj|Sample_C_D|2	K01049
ci|000030083|proj|Sample_C_D|2	K01050
ci|000049672|proj|Sample_C_D|2	K01050
ci|000048121|proj|Sample_C_D|2	K01052
ci|000030735|proj|Sample_C_D|2	K01053
ci|000018172|proj|Sample_C_D|2	K01056
ci|000003255|proj|Sample_C_D|2	K01057
ci|000040390|proj|Sample_C_D|2	K01057
ci|000077937|proj|Sample_C_D|2	K01057
ci|000201016|proj|Sample_C_D|2	K01061
ci|000004756|proj|Sample_C_D|2	K01065
ci|000059715|proj|Sample_C_D|2	K01066
ci|000057010|proj|Sample_C_D|2	K01068
ci|000183057|proj|Sample_C_D|2	K01068
ci|000061338|proj|Sample_C_D|2	K01069
ci|000092363|proj|Sample_C_D|2	K01069
ci|000199308|proj|Sample_C_D|2	K01069
ci|000050387|proj|Sample_C_D|2	K01070
ci|000086003|proj|Sample_C_D|2	K01070
ci|000019035|proj|Sample_C_D|2	K01071
ci|000009948|proj|Sample_C_D|2	K01074
ci|000030048|proj|Sample_C_D|2	K01074
ci|000163085|proj|Sample_C_D|2	K01074
ci|000001756|proj|Sample_C_D|2	K01077
ci|000008910|proj|Sample_C_D|2	K01077
ci|000036732|proj|Sample_C_D|2	K01077
ci|000191545|proj|Sample_C_D|2	K01077
ci|000262748|proj|Sample_C_D|2	K01077
ci|000033087|proj|Sample_C_D|2	K01079
ci|000025026|proj|Sample_C_D|2	K01080
ci|000025852|proj|Sample_C_D|2	K01080
ci|000077974|proj|Sample_C_D|2	K01080
ci|000163208|proj|Sample_C_D|2	K01080
ci|000163210|proj|Sample_C_D|2	K01080
ci|000178774|proj|Sample_C_D|2	K01080
ci|000206779|proj|Sample_C_D|2	K01080
ci|000032646|proj|Sample_C_D|2	K01081
ci|000044976|proj|Sample_C_D|2	K01081
ci|000184592|proj|Sample_C_D|2	K01081
ci|000186001|proj|Sample_C_D|2	K01081
ci|000055191|proj|Sample_C_D|2	K01082
ci|000047565|proj|Sample_C_D|2	K01084
ci|000220698|proj|Sample_C_D|2	K01084
ci|000187943|proj|Sample_C_D|2	K01104
ci|000002578|proj|Sample_C_D|2	K01107
ci|000185600|proj|Sample_C_D|2	K01109
ci|000195204|proj|Sample_C_D|2	K01112
ci|000205308|proj|Sample_C_D|2	K01112
ci|000027224|proj|Sample_C_D|2	K01116
ci|000001966|proj|Sample_C_D|2	K01128
ci|000008482|proj|Sample_C_D|2	K01128
ci|000017967|proj|Sample_C_D|2	K01128
ci|000024199|proj|Sample_C_D|2	K01128
ci|000048846|proj|Sample_C_D|2	K01128
ci|000092871|proj|Sample_C_D|2	K01128
ci|000179259|proj|Sample_C_D|2	K01130
ci|000014558|proj|Sample_C_D|2	K01131
ci|000036762|proj|Sample_C_D|2	K01131
ci|000178708|proj|Sample_C_D|2	K01131
ci|000180569|proj|Sample_C_D|2	K01131
ci|000054269|proj|Sample_C_D|2	K01135
ci|000005100|proj|Sample_C_D|2	K01137
ci|000032743|proj|Sample_C_D|2	K01137
ci|000008423|proj|Sample_C_D|2	K01148
ci|000199086|proj|Sample_C_D|2	K01158
ci|000054547|proj|Sample_C_D|2	K01164
ci|000024123|proj|Sample_C_D|2	K01166
ci|000200990|proj|Sample_C_D|2	K01166
ci|000031095|proj|Sample_C_D|2	K01176
ci|000266582|proj|Sample_C_D|2	K01176
ci|000001074|proj|Sample_C_D|2	K01180
ci|000007873|proj|Sample_C_D|2	K01183
ci|000024112|proj|Sample_C_D|2	K01183
ci|000030104|proj|Sample_C_D|2	K01183
ci|000055620|proj|Sample_C_D|2	K01183
ci|000068037|proj|Sample_C_D|2	K01183
ci|000074544|proj|Sample_C_D|2	K01183
ci|000156740|proj|Sample_C_D|2	K01183
ci|000159632|proj|Sample_C_D|2	K01183
ci|000202446|proj|Sample_C_D|2	K01183
ci|000202447|proj|Sample_C_D|2	K01183
ci|000202448|proj|Sample_C_D|2	K01183
ci|000202752|proj|Sample_C_D|2	K01183
ci|000266133|proj|Sample_C_D|2	K01183
ci|000202757|proj|Sample_C_D|2	K01187
ci|000001085|proj|Sample_C_D|2	K01191
ci|000013622|proj|Sample_C_D|2	K01192
ci|000044369|proj|Sample_C_D|2	K01192
ci|000049423|proj|Sample_C_D|2	K01195
ci|000006506|proj|Sample_C_D|2	K01196
ci|000055820|proj|Sample_C_D|2	K01197
ci|000004193|proj|Sample_C_D|2	K01201
ci|000007738|proj|Sample_C_D|2	K01201
ci|000028085|proj|Sample_C_D|2	K01201
ci|000184552|proj|Sample_C_D|2	K01202
ci|000001035|proj|Sample_C_D|2	K01203
ci|000009452|proj|Sample_C_D|2	K01204
ci|000019445|proj|Sample_C_D|2	K01204
ci|000006128|proj|Sample_C_D|2	K01205
ci|000179978|proj|Sample_C_D|2	K01205
ci|000001141|proj|Sample_C_D|2	K01206
ci|000010002|proj|Sample_C_D|2	K01206
ci|000018835|proj|Sample_C_D|2	K01206
ci|000030485|proj|Sample_C_D|2	K01206
ci|000030851|proj|Sample_C_D|2	K01206
ci|000077786|proj|Sample_C_D|2	K01206
ci|000077990|proj|Sample_C_D|2	K01206
ci|000184683|proj|Sample_C_D|2	K01206
ci|000195776|proj|Sample_C_D|2	K01206
ci|000202961|proj|Sample_C_D|2	K01206
ci|000219215|proj|Sample_C_D|2	K01206
ci|000009785|proj|Sample_C_D|2	K01228
ci|000010185|proj|Sample_C_D|2	K01229
ci|000020044|proj|Sample_C_D|2	K01229
ci|000029583|proj|Sample_C_D|2	K01230
ci|000031559|proj|Sample_C_D|2	K01231
ci|000216775|proj|Sample_C_D|2	K01231
ci|000046926|proj|Sample_C_D|2	K01242
ci|000010734|proj|Sample_C_D|2	K01245
ci|000010748|proj|Sample_C_D|2	K01251
ci|000048607|proj|Sample_C_D|2	K01251
ci|000058076|proj|Sample_C_D|2	K01251
ci|000198336|proj|Sample_C_D|2	K01251
ci|000205743|proj|Sample_C_D|2	K01251
ci|000178712|proj|Sample_C_D|2	K01254
ci|000001926|proj|Sample_C_D|2	K01255
ci|000076790|proj|Sample_C_D|2	K01255
ci|000201469|proj|Sample_C_D|2	K01255
ci|000032162|proj|Sample_C_D|2	K01259
ci|000202997|proj|Sample_C_D|2	K01259
ci|000267113|proj|Sample_C_D|2	K01259
ci|000160270|proj|Sample_C_D|2	K01260
ci|000003526|proj|Sample_C_D|2	K01262
ci|000003933|proj|Sample_C_D|2	K01262
ci|000032724|proj|Sample_C_D|2	K01262
ci|000083577|proj|Sample_C_D|2	K01262
ci|000000621|proj|Sample_C_D|2	K01265
ci|000019999|proj|Sample_C_D|2	K01265
ci|000047592|proj|Sample_C_D|2	K01265
ci|000184052|proj|Sample_C_D|2	K01265
ci|000223891|proj|Sample_C_D|2	K01265
ci|000266237|proj|Sample_C_D|2	K01265
ci|000018402|proj|Sample_C_D|2	K01267
ci|000210818|proj|Sample_C_D|2	K01267
ci|000000133|proj|Sample_C_D|2	K01275
ci|000009502|proj|Sample_C_D|2	K01276
ci|000218853|proj|Sample_C_D|2	K01276
ci|000183951|proj|Sample_C_D|2	K01277
ci|000027970|proj|Sample_C_D|2	K01283
ci|000266292|proj|Sample_C_D|2	K01283
ci|000000024|proj|Sample_C_D|2	K01285
ci|000030186|proj|Sample_C_D|2	K01285
ci|000025008|proj|Sample_C_D|2	K01294
ci|000001038|proj|Sample_C_D|2	K01301
ci|000031001|proj|Sample_C_D|2	K01301
ci|000186333|proj|Sample_C_D|2	K01301
ci|000198865|proj|Sample_C_D|2	K01301
ci|000198866|proj|Sample_C_D|2	K01301
ci|000001114|proj|Sample_C_D|2	K01303
ci|000028897|proj|Sample_C_D|2	K01303
ci|000023957|proj|Sample_C_D|2	K01304
ci|000028734|proj|Sample_C_D|2	K01307
ci|000050896|proj|Sample_C_D|2	K01307
ci|000260023|proj|Sample_C_D|2	K01312
ci|000079471|proj|Sample_C_D|2	K01313
ci|000032130|proj|Sample_C_D|2	K01315
ci|000024633|proj|Sample_C_D|2	K01320
ci|000010114|proj|Sample_C_D|2	K01322
ci|000018669|proj|Sample_C_D|2	K01324
ci|000027108|proj|Sample_C_D|2	K01324
ci|000014837|proj|Sample_C_D|2	K01338
ci|000259088|proj|Sample_C_D|2	K01346
ci|000264315|proj|Sample_C_D|2	K01346
ci|000031549|proj|Sample_C_D|2	K01354
ci|000007420|proj|Sample_C_D|2	K01358
ci|000036853|proj|Sample_C_D|2	K01358
ci|000018941|proj|Sample_C_D|2	K01359
ci|000009072|proj|Sample_C_D|2	K01363
ci|000037174|proj|Sample_C_D|2	K01363
ci|000076924|proj|Sample_C_D|2	K01363
ci|000003981|proj|Sample_C_D|2	K01365
ci|000009104|proj|Sample_C_D|2	K01365
ci|000009145|proj|Sample_C_D|2	K01365
ci|000019068|proj|Sample_C_D|2	K01369
ci|000092256|proj|Sample_C_D|2	K01369
ci|000102791|proj|Sample_C_D|2	K01369
ci|000007909|proj|Sample_C_D|2	K01372
ci|000027638|proj|Sample_C_D|2	K01373
ci|000032089|proj|Sample_C_D|2	K01373
ci|000078761|proj|Sample_C_D|2	K01373
ci|000266334|proj|Sample_C_D|2	K01373
ci|000026517|proj|Sample_C_D|2	K01374
ci|000104911|proj|Sample_C_D|2	K01374
ci|000031004|proj|Sample_C_D|2	K01379
ci|000048949|proj|Sample_C_D|2	K01379
ci|000072621|proj|Sample_C_D|2	K01392
ci|000212036|proj|Sample_C_D|2	K01392
ci|000205171|proj|Sample_C_D|2	K01397
ci|000005114|proj|Sample_C_D|2	K01408
ci|000046060|proj|Sample_C_D|2	K01409
ci|000049613|proj|Sample_C_D|2	K01409
ci|000082817|proj|Sample_C_D|2	K01409
ci|000007939|proj|Sample_C_D|2	K01410
ci|000056510|proj|Sample_C_D|2	K01410
ci|000009368|proj|Sample_C_D|2	K01411
ci|000078865|proj|Sample_C_D|2	K01412
ci|000201356|proj|Sample_C_D|2	K01414
ci|000029926|proj|Sample_C_D|2	K01426
ci|000027488|proj|Sample_C_D|2	K01431
ci|000041583|proj|Sample_C_D|2	K01432
ci|000064905|proj|Sample_C_D|2	K01432
ci|000218386|proj|Sample_C_D|2	K01432
ci|000018613|proj|Sample_C_D|2	K01443
ci|000003494|proj|Sample_C_D|2	K01444
ci|000019196|proj|Sample_C_D|2	K01446
ci|000090500|proj|Sample_C_D|2	K01446
ci|000158208|proj|Sample_C_D|2	K01446
ci|000038620|proj|Sample_C_D|2	K01456
ci|000055221|proj|Sample_C_D|2	K01456
ci|000200357|proj|Sample_C_D|2	K01464
ci|000182781|proj|Sample_C_D|2	K01468
ci|000001643|proj|Sample_C_D|2	K01469
ci|000074710|proj|Sample_C_D|2	K01476
ci|000002211|proj|Sample_C_D|2	K01480
ci|000032209|proj|Sample_C_D|2	K01482
ci|000033263|proj|Sample_C_D|2	K01482
ci|000053693|proj|Sample_C_D|2	K01482
ci|000049611|proj|Sample_C_D|2	K01488
ci|000057030|proj|Sample_C_D|2	K01488
ci|000083068|proj|Sample_C_D|2	K01488
ci|000211962|proj|Sample_C_D|2	K01488
ci|000264520|proj|Sample_C_D|2	K01488
ci|000006351|proj|Sample_C_D|2	K01489
ci|000057095|proj|Sample_C_D|2	K01490
ci|000181111|proj|Sample_C_D|2	K01490
ci|000184928|proj|Sample_C_D|2	K01490
ci|000018476|proj|Sample_C_D|2	K01493
ci|000024838|proj|Sample_C_D|2	K01493
ci|000195060|proj|Sample_C_D|2	K01493
ci|000031694|proj|Sample_C_D|2	K01507
ci|000030076|proj|Sample_C_D|2	K01510
ci|000179265|proj|Sample_C_D|2	K01510
ci|000059062|proj|Sample_C_D|2	K01511
ci|000028204|proj|Sample_C_D|2	K01512
ci|000178531|proj|Sample_C_D|2	K01512
ci|000032292|proj|Sample_C_D|2	K01513
ci|000079408|proj|Sample_C_D|2	K01517
ci|000155272|proj|Sample_C_D|2	K01518
ci|000047795|proj|Sample_C_D|2	K01520
ci|000027528|proj|Sample_C_D|2	K01527
ci|000241914|proj|Sample_C_D|2	K01527
ci|000000836|proj|Sample_C_D|2	K01528
ci|000031472|proj|Sample_C_D|2	K01528
ci|000161830|proj|Sample_C_D|2	K01528
ci|000009338|proj|Sample_C_D|2	K01530
ci|000177967|proj|Sample_C_D|2	K01530
ci|000023410|proj|Sample_C_D|2	K01537
ci|000046161|proj|Sample_C_D|2	K01539
ci|000053639|proj|Sample_C_D|2	K01539
ci|000204804|proj|Sample_C_D|2	K01539
ci|000065004|proj|Sample_C_D|2	K01540
ci|000092081|proj|Sample_C_D|2	K01540
ci|000003505|proj|Sample_C_D|2	K01555
ci|000010228|proj|Sample_C_D|2	K01555
ci|000208070|proj|Sample_C_D|2	K01555
ci|000094161|proj|Sample_C_D|2	K01557
ci|000025942|proj|Sample_C_D|2	K01562
ci|000077886|proj|Sample_C_D|2	K01562
ci|000023943|proj|Sample_C_D|2	K01565
ci|000001495|proj|Sample_C_D|2	K01578
ci|000061479|proj|Sample_C_D|2	K01578
ci|000179744|proj|Sample_C_D|2	K01578
ci|000019983|proj|Sample_C_D|2	K01581
ci|000184603|proj|Sample_C_D|2	K01581
ci|000216667|proj|Sample_C_D|2	K01586
ci|000161059|proj|Sample_C_D|2	K01587
ci|000051060|proj|Sample_C_D|2	K01591
ci|000000735|proj|Sample_C_D|2	K01593
ci|000027997|proj|Sample_C_D|2	K01594
ci|000049762|proj|Sample_C_D|2	K01594
ci|000050064|proj|Sample_C_D|2	K01594
ci|000050065|proj|Sample_C_D|2	K01594
ci|000078057|proj|Sample_C_D|2	K01594
ci|000163360|proj|Sample_C_D|2	K01594
ci|000029887|proj|Sample_C_D|2	K01596
ci|000040192|proj|Sample_C_D|2	K01596
ci|000068453|proj|Sample_C_D|2	K01597
ci|000030001|proj|Sample_C_D|2	K01598
ci|000023397|proj|Sample_C_D|2	K01599
ci|000003647|proj|Sample_C_D|2	K01611
ci|000025990|proj|Sample_C_D|2	K01613
ci|000193321|proj|Sample_C_D|2	K01613
ci|000002062|proj|Sample_C_D|2	K01619
ci|000200968|proj|Sample_C_D|2	K01619
ci|000217430|proj|Sample_C_D|2	K01619
ci|000027996|proj|Sample_C_D|2	K01623
ci|000079020|proj|Sample_C_D|2	K01623
ci|000100532|proj|Sample_C_D|2	K01623
ci|000267466|proj|Sample_C_D|2	K01623
ci|000008726|proj|Sample_C_D|2	K01634
ci|000048849|proj|Sample_C_D|2	K01634
ci|000109412|proj|Sample_C_D|2	K01634
ci|000221745|proj|Sample_C_D|2	K01634
ci|000009440|proj|Sample_C_D|2	K01639
ci|000062969|proj|Sample_C_D|2	K01639
ci|000078563|proj|Sample_C_D|2	K01639
ci|000003650|proj|Sample_C_D|2	K01640
ci|000031628|proj|Sample_C_D|2	K01647
ci|000029545|proj|Sample_C_D|2	K01648
ci|000055892|proj|Sample_C_D|2	K01669
ci|000100053|proj|Sample_C_D|2	K01669
ci|000011577|proj|Sample_C_D|2	K01672
ci|000018593|proj|Sample_C_D|2	K01672
ci|000024419|proj|Sample_C_D|2	K01672
ci|000032071|proj|Sample_C_D|2	K01672
ci|000050255|proj|Sample_C_D|2	K01672
ci|000050294|proj|Sample_C_D|2	K01672
ci|000057402|proj|Sample_C_D|2	K01672
ci|000206389|proj|Sample_C_D|2	K01672
ci|000004682|proj|Sample_C_D|2	K01673
ci|000000706|proj|Sample_C_D|2	K01674
ci|000187177|proj|Sample_C_D|2	K01674
ci|000023836|proj|Sample_C_D|2	K01676
ci|000000084|proj|Sample_C_D|2	K01679
ci|000191179|proj|Sample_C_D|2	K01679
ci|000027123|proj|Sample_C_D|2	K01681
ci|000165128|proj|Sample_C_D|2	K01681
ci|000019719|proj|Sample_C_D|2	K01689
ci|000029460|proj|Sample_C_D|2	K01689
ci|000056708|proj|Sample_C_D|2	K01689
ci|000090331|proj|Sample_C_D|2	K01689
ci|000178110|proj|Sample_C_D|2	K01689
ci|000004333|proj|Sample_C_D|2	K01691
ci|000056108|proj|Sample_C_D|2	K01691
ci|000031634|proj|Sample_C_D|2	K01697
ci|000050329|proj|Sample_C_D|2	K01698
ci|000104973|proj|Sample_C_D|2	K01698
ci|000202950|proj|Sample_C_D|2	K01698
ci|000002529|proj|Sample_C_D|2	K01711
ci|000018791|proj|Sample_C_D|2	K01711
ci|000013678|proj|Sample_C_D|2	K01712
ci|000030895|proj|Sample_C_D|2	K01712
ci|000003289|proj|Sample_C_D|2	K01719
ci|000031070|proj|Sample_C_D|2	K01724
ci|000114021|proj|Sample_C_D|2	K01724
ci|000212384|proj|Sample_C_D|2	K01724
ci|000206710|proj|Sample_C_D|2	K01737
ci|000039407|proj|Sample_C_D|2	K01738
ci|000047080|proj|Sample_C_D|2	K01745
ci|000002674|proj|Sample_C_D|2	K01749
ci|000187026|proj|Sample_C_D|2	K01749
ci|000002401|proj|Sample_C_D|2	K01754
ci|000000270|proj|Sample_C_D|2	K01755
ci|000042501|proj|Sample_C_D|2	K01756
ci|000222233|proj|Sample_C_D|2	K01756
ci|000011508|proj|Sample_C_D|2	K01758
ci|000019838|proj|Sample_C_D|2	K01758
ci|000091715|proj|Sample_C_D|2	K01758
ci|000027833|proj|Sample_C_D|2	K01759
ci|000081433|proj|Sample_C_D|2	K01759
ci|000205337|proj|Sample_C_D|2	K01759
ci|000032649|proj|Sample_C_D|2	K01764
ci|000076627|proj|Sample_C_D|2	K01764
ci|000198261|proj|Sample_C_D|2	K01769
ci|000009053|proj|Sample_C_D|2	K01772
ci|000044746|proj|Sample_C_D|2	K01772
ci|000253561|proj|Sample_C_D|2	K01783
ci|000011768|proj|Sample_C_D|2	K01784
ci|000032207|proj|Sample_C_D|2	K01784
ci|000207066|proj|Sample_C_D|2	K01784
ci|000030285|proj|Sample_C_D|2	K01785
ci|000031317|proj|Sample_C_D|2	K01785
ci|000076561|proj|Sample_C_D|2	K01785
ci|000207825|proj|Sample_C_D|2	K01785
ci|000028550|proj|Sample_C_D|2	K01787
ci|000076889|proj|Sample_C_D|2	K01792
ci|000006251|proj|Sample_C_D|2	K01796
ci|000048529|proj|Sample_C_D|2	K01796
ci|000210919|proj|Sample_C_D|2	K01796
ci|000000128|proj|Sample_C_D|2	K01800
ci|000201247|proj|Sample_C_D|2	K01800
ci|000034158|proj|Sample_C_D|2	K01802
ci|000075588|proj|Sample_C_D|2	K01802
ci|000036562|proj|Sample_C_D|2	K01803
ci|000019558|proj|Sample_C_D|2	K01805
ci|000029784|proj|Sample_C_D|2	K01810
ci|000016525|proj|Sample_C_D|2	K01816
ci|000051753|proj|Sample_C_D|2	K01823
ci|000060376|proj|Sample_C_D|2	K01824
ci|000006655|proj|Sample_C_D|2	K01830
ci|000007954|proj|Sample_C_D|2	K01830
ci|000008657|proj|Sample_C_D|2	K01830
ci|000030283|proj|Sample_C_D|2	K01830
ci|000158863|proj|Sample_C_D|2	K01830
ci|000198041|proj|Sample_C_D|2	K01830
ci|000212054|proj|Sample_C_D|2	K01830
ci|000224353|proj|Sample_C_D|2	K01830
ci|000091891|proj|Sample_C_D|2	K01834
ci|000265665|proj|Sample_C_D|2	K01834
ci|000002337|proj|Sample_C_D|2	K01835
ci|000036596|proj|Sample_C_D|2	K01835
ci|000009722|proj|Sample_C_D|2	K01836
ci|000187062|proj|Sample_C_D|2	K01847
ci|000084785|proj|Sample_C_D|2	K01849
ci|000010134|proj|Sample_C_D|2	K01858
ci|000163770|proj|Sample_C_D|2	K01858
ci|000016188|proj|Sample_C_D|2	K01866
ci|000016811|proj|Sample_C_D|2	K01866
ci|000033138|proj|Sample_C_D|2	K01866
ci|000049577|proj|Sample_C_D|2	K01866
ci|000210239|proj|Sample_C_D|2	K01866
ci|000011579|proj|Sample_C_D|2	K01867
ci|000043890|proj|Sample_C_D|2	K01867
ci|000031760|proj|Sample_C_D|2	K01868
ci|000057054|proj|Sample_C_D|2	K01868
ci|000265544|proj|Sample_C_D|2	K01868
ci|000017113|proj|Sample_C_D|2	K01869
ci|000054020|proj|Sample_C_D|2	K01869
ci|000060094|proj|Sample_C_D|2	K01869
ci|000092027|proj|Sample_C_D|2	K01869
ci|000010200|proj|Sample_C_D|2	K01870
ci|000178254|proj|Sample_C_D|2	K01872
ci|000008785|proj|Sample_C_D|2	K01873
ci|000183675|proj|Sample_C_D|2	K01873
ci|000019184|proj|Sample_C_D|2	K01874
ci|000019819|proj|Sample_C_D|2	K01875
ci|000020482|proj|Sample_C_D|2	K01875
ci|000050702|proj|Sample_C_D|2	K01875
ci|000083062|proj|Sample_C_D|2	K01875
ci|000023515|proj|Sample_C_D|2	K01876
ci|000057529|proj|Sample_C_D|2	K01876
ci|000061476|proj|Sample_C_D|2	K01876
ci|000102990|proj|Sample_C_D|2	K01876
ci|000187189|proj|Sample_C_D|2	K01880
ci|000021142|proj|Sample_C_D|2	K01881
ci|000004286|proj|Sample_C_D|2	K01883
ci|000057451|proj|Sample_C_D|2	K01883
ci|000003627|proj|Sample_C_D|2	K01886
ci|000025312|proj|Sample_C_D|2	K01886
ci|000018770|proj|Sample_C_D|2	K01887
ci|000091535|proj|Sample_C_D|2	K01887
ci|000004715|proj|Sample_C_D|2	K01889
ci|000024431|proj|Sample_C_D|2	K01889
ci|000078058|proj|Sample_C_D|2	K01890
ci|000078059|proj|Sample_C_D|2	K01890
ci|000079068|proj|Sample_C_D|2	K01892
ci|000079069|proj|Sample_C_D|2	K01892
ci|000203207|proj|Sample_C_D|2	K01892
ci|000203210|proj|Sample_C_D|2	K01892
ci|000017079|proj|Sample_C_D|2	K01893
ci|000183498|proj|Sample_C_D|2	K01893
ci|000194701|proj|Sample_C_D|2	K01893
ci|000196008|proj|Sample_C_D|2	K01895
ci|000026901|proj|Sample_C_D|2	K01896
ci|000006576|proj|Sample_C_D|2	K01897
ci|000018027|proj|Sample_C_D|2	K01897
ci|000031840|proj|Sample_C_D|2	K01897
ci|000050024|proj|Sample_C_D|2	K01897
ci|000053141|proj|Sample_C_D|2	K01897
ci|000265823|proj|Sample_C_D|2	K01897
ci|000265824|proj|Sample_C_D|2	K01897
ci|000017497|proj|Sample_C_D|2	K01899
ci|000009986|proj|Sample_C_D|2	K01900
ci|000036416|proj|Sample_C_D|2	K01900
ci|000200414|proj|Sample_C_D|2	K01900
ci|000001200|proj|Sample_C_D|2	K01907
ci|000070256|proj|Sample_C_D|2	K01907
ci|000030495|proj|Sample_C_D|2	K01915
ci|000100800|proj|Sample_C_D|2	K01915
ci|000210887|proj|Sample_C_D|2	K01915
ci|000004087|proj|Sample_C_D|2	K01920
ci|000039632|proj|Sample_C_D|2	K01922
ci|000082527|proj|Sample_C_D|2	K01931
ci|000199823|proj|Sample_C_D|2	K01934
ci|000219195|proj|Sample_C_D|2	K01934
ci|000057055|proj|Sample_C_D|2	K01939
ci|000264111|proj|Sample_C_D|2	K01939
ci|000180577|proj|Sample_C_D|2	K01940
ci|000032679|proj|Sample_C_D|2	K01942
ci|000200111|proj|Sample_C_D|2	K01953
ci|000204604|proj|Sample_C_D|2	K01958
ci|000011054|proj|Sample_C_D|2	K01965
ci|000009548|proj|Sample_C_D|2	K01966
ci|000001351|proj|Sample_C_D|2	K01968
ci|000021643|proj|Sample_C_D|2	K01968
ci|000059647|proj|Sample_C_D|2	K01968
ci|000028450|proj|Sample_C_D|2	K01969
ci|000001216|proj|Sample_C_D|2	K01974
ci|000003222|proj|Sample_C_D|2	K02087
ci|000019661|proj|Sample_C_D|2	K02105
ci|000005897|proj|Sample_C_D|2	K02127
ci|000001673|proj|Sample_C_D|2	K02128
ci|000033141|proj|Sample_C_D|2	K02128
ci|000050488|proj|Sample_C_D|2	K02130
ci|000008477|proj|Sample_C_D|2	K02131
ci|000008673|proj|Sample_C_D|2	K02132
ci|000017973|proj|Sample_C_D|2	K02133
ci|000030973|proj|Sample_C_D|2	K02134
ci|000200358|proj|Sample_C_D|2	K02136
ci|000008453|proj|Sample_C_D|2	K02137
ci|000017558|proj|Sample_C_D|2	K02138
ci|000025913|proj|Sample_C_D|2	K02140
ci|000078046|proj|Sample_C_D|2	K02144
ci|000216883|proj|Sample_C_D|2	K02144
ci|000009818|proj|Sample_C_D|2	K02145
ci|000020001|proj|Sample_C_D|2	K02146
ci|000032213|proj|Sample_C_D|2	K02147
ci|000050277|proj|Sample_C_D|2	K02148
ci|000072075|proj|Sample_C_D|2	K02149
ci|000031839|proj|Sample_C_D|2	K02150
ci|000019250|proj|Sample_C_D|2	K02151
ci|000032147|proj|Sample_C_D|2	K02151
ci|000019237|proj|Sample_C_D|2	K02152
ci|000010226|proj|Sample_C_D|2	K02153
ci|000265352|proj|Sample_C_D|2	K02153
ci|000005843|proj|Sample_C_D|2	K02154
ci|000009949|proj|Sample_C_D|2	K02154
ci|000019467|proj|Sample_C_D|2	K02154
ci|000051584|proj|Sample_C_D|2	K02154
ci|000200756|proj|Sample_C_D|2	K02155
ci|000009569|proj|Sample_C_D|2	K02156
ci|000077239|proj|Sample_C_D|2	K02156
ci|000008520|proj|Sample_C_D|2	K02157
ci|000025497|proj|Sample_C_D|2	K02157
ci|000057585|proj|Sample_C_D|2	K02157
ci|000108010|proj|Sample_C_D|2	K02157
ci|000000950|proj|Sample_C_D|2	K02159
ci|000017680|proj|Sample_C_D|2	K02175
ci|000199116|proj|Sample_C_D|2	K02175
ci|000011236|proj|Sample_C_D|2	K02178
ci|000003047|proj|Sample_C_D|2	K02180
ci|000026264|proj|Sample_C_D|2	K02180
ci|000008431|proj|Sample_C_D|2	K02183
ci|000017858|proj|Sample_C_D|2	K02183
ci|000029554|proj|Sample_C_D|2	K02183
ci|000030152|proj|Sample_C_D|2	K02183
ci|000039125|proj|Sample_C_D|2	K02183
ci|000045751|proj|Sample_C_D|2	K02183
ci|000067128|proj|Sample_C_D|2	K02183
ci|000072339|proj|Sample_C_D|2	K02183
ci|000198811|proj|Sample_C_D|2	K02183
ci|000221590|proj|Sample_C_D|2	K02183
ci|000009492|proj|Sample_C_D|2	K02186
ci|000093179|proj|Sample_C_D|2	K02206
ci|000210562|proj|Sample_C_D|2	K02206
ci|000028693|proj|Sample_C_D|2	K02207
ci|000056909|proj|Sample_C_D|2	K02207
ci|000024041|proj|Sample_C_D|2	K02208
ci|000000181|proj|Sample_C_D|2	K02209
ci|000002399|proj|Sample_C_D|2	K02210
ci|000048717|proj|Sample_C_D|2	K02210
ci|000083322|proj|Sample_C_D|2	K02210
ci|000005396|proj|Sample_C_D|2	K02211
ci|000183321|proj|Sample_C_D|2	K02211
ci|000045558|proj|Sample_C_D|2	K02212
ci|000113366|proj|Sample_C_D|2	K02212
ci|000001543|proj|Sample_C_D|2	K02219
ci|000026941|proj|Sample_C_D|2	K02222
ci|000019926|proj|Sample_C_D|2	K02256
ci|000053589|proj|Sample_C_D|2	K02257
ci|000198052|proj|Sample_C_D|2	K02258
ci|000084727|proj|Sample_C_D|2	K02259
ci|000094444|proj|Sample_C_D|2	K02259
ci|000262329|proj|Sample_C_D|2	K02259
ci|000048515|proj|Sample_C_D|2	K02260
ci|000206493|proj|Sample_C_D|2	K02260
ci|000212110|proj|Sample_C_D|2	K02260
ci|000055422|proj|Sample_C_D|2	K02261
ci|000074286|proj|Sample_C_D|2	K02262
ci|000216536|proj|Sample_C_D|2	K02263
ci|000199012|proj|Sample_C_D|2	K02264
ci|000048808|proj|Sample_C_D|2	K02265
ci|000259932|proj|Sample_C_D|2	K02267
ci|000010397|proj|Sample_C_D|2	K02295
ci|000025669|proj|Sample_C_D|2	K02295
ci|000202820|proj|Sample_C_D|2	K02295
ci|000034352|proj|Sample_C_D|2	K02308
ci|000047170|proj|Sample_C_D|2	K02310
ci|000032780|proj|Sample_C_D|2	K02311
ci|000031386|proj|Sample_C_D|2	K02318
ci|000026741|proj|Sample_C_D|2	K02320
ci|000021183|proj|Sample_C_D|2	K02321
ci|000024906|proj|Sample_C_D|2	K02321
ci|000024259|proj|Sample_C_D|2	K02326
ci|000075214|proj|Sample_C_D|2	K02326
ci|000122265|proj|Sample_C_D|2	K02326
ci|000184220|proj|Sample_C_D|2	K02328
ci|000196808|proj|Sample_C_D|2	K02328
ci|000224498|proj|Sample_C_D|2	K02330
ci|000036536|proj|Sample_C_D|2	K02332
ci|000042890|proj|Sample_C_D|2	K02332
ci|000178181|proj|Sample_C_D|2	K02332
ci|000200816|proj|Sample_C_D|2	K02332
ci|000035358|proj|Sample_C_D|2	K02333
ci|000058681|proj|Sample_C_D|2	K02333
ci|000187982|proj|Sample_C_D|2	K02333
ci|000251795|proj|Sample_C_D|2	K02349
ci|000058736|proj|Sample_C_D|2	K02350
ci|000004654|proj|Sample_C_D|2	K02354
ci|000010782|proj|Sample_C_D|2	K02355
ci|000184714|proj|Sample_C_D|2	K02355
ci|000028520|proj|Sample_C_D|2	K02357
ci|000059573|proj|Sample_C_D|2	K02357
ci|000009083|proj|Sample_C_D|2	K02358
ci|000031550|proj|Sample_C_D|2	K02367
ci|000038232|proj|Sample_C_D|2	K02377
ci|000007584|proj|Sample_C_D|2	K02427
ci|000078691|proj|Sample_C_D|2	K02431
ci|000024482|proj|Sample_C_D|2	K02433
ci|000058409|proj|Sample_C_D|2	K02433
ci|000024336|proj|Sample_C_D|2	K02434
ci|000047283|proj|Sample_C_D|2	K02434
ci|000001076|proj|Sample_C_D|2	K02435
ci|000024490|proj|Sample_C_D|2	K02435
ci|000183578|proj|Sample_C_D|2	K02437
ci|000183548|proj|Sample_C_D|2	K02449
ci|000016503|proj|Sample_C_D|2	K02493
ci|000026964|proj|Sample_C_D|2	K02493
ci|000055937|proj|Sample_C_D|2	K02493
ci|000049302|proj|Sample_C_D|2	K02503
ci|000184153|proj|Sample_C_D|2	K02516
ci|000001701|proj|Sample_C_D|2	K02519
ci|000181785|proj|Sample_C_D|2	K02537
ci|000179405|proj|Sample_C_D|2	K02540
ci|000218099|proj|Sample_C_D|2	K02540
ci|000032334|proj|Sample_C_D|2	K02541
ci|000008581|proj|Sample_C_D|2	K02542
ci|000213498|proj|Sample_C_D|2	K02542
ci|000012221|proj|Sample_C_D|2	K02564
ci|000078232|proj|Sample_C_D|2	K02564
ci|000082314|proj|Sample_C_D|2	K02564
ci|000211422|proj|Sample_C_D|2	K02564
ci|000265759|proj|Sample_C_D|2	K02564
ci|000024820|proj|Sample_C_D|2	K02583
ci|000036038|proj|Sample_C_D|2	K02583
ci|000091956|proj|Sample_C_D|2	K02583
ci|000201645|proj|Sample_C_D|2	K02583
ci|000264714|proj|Sample_C_D|2	K02583
ci|000187602|proj|Sample_C_D|2	K02599
ci|000020710|proj|Sample_C_D|2	K02603
ci|000004502|proj|Sample_C_D|2	K02604
ci|000016785|proj|Sample_C_D|2	K02606
ci|000008739|proj|Sample_C_D|2	K02633
ci|000083004|proj|Sample_C_D|2	K02633
ci|000179339|proj|Sample_C_D|2	K02633
ci|000016954|proj|Sample_C_D|2	K02649
ci|000203314|proj|Sample_C_D|2	K02649
ci|000032620|proj|Sample_C_D|2	K02678
ci|000007158|proj|Sample_C_D|2	K02684
ci|000197881|proj|Sample_C_D|2	K02684
ci|000020492|proj|Sample_C_D|2	K02685
ci|000019148|proj|Sample_C_D|2	K02725
ci|000061340|proj|Sample_C_D|2	K02725
ci|000096389|proj|Sample_C_D|2	K02725
ci|000018461|proj|Sample_C_D|2	K02726
ci|000092263|proj|Sample_C_D|2	K02726
ci|000009031|proj|Sample_C_D|2	K02727
ci|000048274|proj|Sample_C_D|2	K02728
ci|000046810|proj|Sample_C_D|2	K02729
ci|000017466|proj|Sample_C_D|2	K02730
ci|000009245|proj|Sample_C_D|2	K02731
ci|000017924|proj|Sample_C_D|2	K02732
ci|000057702|proj|Sample_C_D|2	K02734
ci|000158517|proj|Sample_C_D|2	K02734
ci|000018871|proj|Sample_C_D|2	K02735
ci|000093268|proj|Sample_C_D|2	K02735
ci|000017154|proj|Sample_C_D|2	K02736
ci|000083826|proj|Sample_C_D|2	K02736
ci|000006486|proj|Sample_C_D|2	K02737
ci|000106588|proj|Sample_C_D|2	K02737
ci|000222291|proj|Sample_C_D|2	K02737
ci|000054592|proj|Sample_C_D|2	K02738
ci|000076111|proj|Sample_C_D|2	K02738
ci|000037124|proj|Sample_C_D|2	K02739
ci|000199686|proj|Sample_C_D|2	K02739
ci|000007130|proj|Sample_C_D|2	K02835
ci|000015335|proj|Sample_C_D|2	K02835
ci|000108963|proj|Sample_C_D|2	K02835
ci|000014875|proj|Sample_C_D|2	K02838
ci|000023803|proj|Sample_C_D|2	K02842
ci|000025614|proj|Sample_C_D|2	K02842
ci|000028785|proj|Sample_C_D|2	K02857
ci|000030627|proj|Sample_C_D|2	K02861
ci|000027093|proj|Sample_C_D|2	K02863
ci|000030572|proj|Sample_C_D|2	K02864
ci|000017280|proj|Sample_C_D|2	K02865
ci|000023472|proj|Sample_C_D|2	K02866
ci|000134173|proj|Sample_C_D|2	K02866
ci|000016352|proj|Sample_C_D|2	K02867
ci|000037736|proj|Sample_C_D|2	K02867
ci|000017231|proj|Sample_C_D|2	K02868
ci|000004732|proj|Sample_C_D|2	K02870
ci|000017227|proj|Sample_C_D|2	K02870
ci|000262475|proj|Sample_C_D|2	K02871
ci|000007385|proj|Sample_C_D|2	K02872
ci|000008173|proj|Sample_C_D|2	K02873
ci|000024348|proj|Sample_C_D|2	K02874
ci|000029866|proj|Sample_C_D|2	K02875
ci|000065086|proj|Sample_C_D|2	K02875
ci|000004178|proj|Sample_C_D|2	K02876
ci|000008182|proj|Sample_C_D|2	K02877
ci|000007895|proj|Sample_C_D|2	K02878
ci|000261776|proj|Sample_C_D|2	K02879
ci|000027722|proj|Sample_C_D|2	K02880
ci|000004222|proj|Sample_C_D|2	K02881
ci|000065103|proj|Sample_C_D|2	K02882
ci|000004837|proj|Sample_C_D|2	K02883
ci|000012626|proj|Sample_C_D|2	K02884
ci|000199088|proj|Sample_C_D|2	K02884
ci|000007375|proj|Sample_C_D|2	K02885
ci|000048084|proj|Sample_C_D|2	K02886
ci|000095925|proj|Sample_C_D|2	K02886
ci|000057821|proj|Sample_C_D|2	K02887
ci|000076353|proj|Sample_C_D|2	K02887
ci|000184219|proj|Sample_C_D|2	K02887
ci|000026045|proj|Sample_C_D|2	K02888
ci|000055815|proj|Sample_C_D|2	K02888
ci|000017010|proj|Sample_C_D|2	K02889
ci|000071714|proj|Sample_C_D|2	K02890
ci|000076403|proj|Sample_C_D|2	K02890
ci|000201908|proj|Sample_C_D|2	K02890
ci|000265203|proj|Sample_C_D|2	K02890
ci|000047327|proj|Sample_C_D|2	K02891
ci|000008010|proj|Sample_C_D|2	K02892
ci|000208518|proj|Sample_C_D|2	K02892
ci|000222632|proj|Sample_C_D|2	K02892
ci|000194571|proj|Sample_C_D|2	K02893
ci|000184622|proj|Sample_C_D|2	K02894
ci|000200016|proj|Sample_C_D|2	K02895
ci|000208470|proj|Sample_C_D|2	K02895
ci|000029553|proj|Sample_C_D|2	K02896
ci|000199865|proj|Sample_C_D|2	K02896
ci|000041339|proj|Sample_C_D|2	K02898
ci|000002694|proj|Sample_C_D|2	K02899
ci|000016574|proj|Sample_C_D|2	K02900
ci|000062966|proj|Sample_C_D|2	K02900
ci|000016583|proj|Sample_C_D|2	K02901
ci|000031635|proj|Sample_C_D|2	K02902
ci|000093368|proj|Sample_C_D|2	K02902
ci|000104683|proj|Sample_C_D|2	K02902
ci|000007561|proj|Sample_C_D|2	K02903
ci|000001054|proj|Sample_C_D|2	K02906
ci|000008256|proj|Sample_C_D|2	K02906
ci|000013774|proj|Sample_C_D|2	K02906
ci|000183834|proj|Sample_C_D|2	K02906
ci|000029073|proj|Sample_C_D|2	K02907
ci|000057767|proj|Sample_C_D|2	K02907
ci|000235410|proj|Sample_C_D|2	K02907
ci|000158289|proj|Sample_C_D|2	K02908
ci|000014555|proj|Sample_C_D|2	K02910
ci|000017781|proj|Sample_C_D|2	K02911
ci|000017782|proj|Sample_C_D|2	K02911
ci|000093980|proj|Sample_C_D|2	K02911
ci|000015083|proj|Sample_C_D|2	K02912
ci|000000593|proj|Sample_C_D|2	K02915
ci|000007009|proj|Sample_C_D|2	K02916
ci|000082990|proj|Sample_C_D|2	K02917
ci|000180413|proj|Sample_C_D|2	K02917
ci|000183818|proj|Sample_C_D|2	K02917
ci|000070953|proj|Sample_C_D|2	K02918
ci|000055844|proj|Sample_C_D|2	K02919
ci|000194134|proj|Sample_C_D|2	K02919
ci|000029804|proj|Sample_C_D|2	K02920
ci|000078954|proj|Sample_C_D|2	K02920
ci|000065403|proj|Sample_C_D|2	K02921
ci|000029417|proj|Sample_C_D|2	K02922
ci|000034238|proj|Sample_C_D|2	K02924
ci|000018327|proj|Sample_C_D|2	K02925
ci|000025338|proj|Sample_C_D|2	K02925
ci|000190091|proj|Sample_C_D|2	K02926
ci|000016778|proj|Sample_C_D|2	K02927
ci|000007382|proj|Sample_C_D|2	K02929
ci|000018294|proj|Sample_C_D|2	K02930
ci|000026604|proj|Sample_C_D|2	K02932
ci|000006246|proj|Sample_C_D|2	K02934
ci|000002626|proj|Sample_C_D|2	K02935
ci|000011383|proj|Sample_C_D|2	K02936
ci|000029421|proj|Sample_C_D|2	K02936
ci|000047068|proj|Sample_C_D|2	K02936
ci|000092537|proj|Sample_C_D|2	K02936
ci|000017545|proj|Sample_C_D|2	K02937
ci|000007899|proj|Sample_C_D|2	K02938
ci|000017968|proj|Sample_C_D|2	K02939
ci|000083227|proj|Sample_C_D|2	K02939
ci|000092804|proj|Sample_C_D|2	K02939
ci|000030617|proj|Sample_C_D|2	K02940
ci|000002039|proj|Sample_C_D|2	K02941
ci|000194971|proj|Sample_C_D|2	K02941
ci|000010835|proj|Sample_C_D|2	K02942
ci|000047328|proj|Sample_C_D|2	K02943
ci|000024201|proj|Sample_C_D|2	K02946
ci|000054746|proj|Sample_C_D|2	K02946
ci|000105192|proj|Sample_C_D|2	K02946
ci|000036417|proj|Sample_C_D|2	K02947
ci|000065873|proj|Sample_C_D|2	K02948
ci|000103855|proj|Sample_C_D|2	K02948
ci|000017241|proj|Sample_C_D|2	K02949
ci|000017423|proj|Sample_C_D|2	K02950
ci|000011282|proj|Sample_C_D|2	K02951
ci|000053311|proj|Sample_C_D|2	K02951
ci|000100011|proj|Sample_C_D|2	K02951
ci|000116939|proj|Sample_C_D|2	K02951
ci|000003796|proj|Sample_C_D|2	K02953
ci|000049141|proj|Sample_C_D|2	K02954
ci|000015963|proj|Sample_C_D|2	K02955
ci|000057608|proj|Sample_C_D|2	K02956
ci|000024493|proj|Sample_C_D|2	K02957
ci|000058352|proj|Sample_C_D|2	K02958
ci|000002021|proj|Sample_C_D|2	K02959
ci|000017275|proj|Sample_C_D|2	K02959
ci|000025364|proj|Sample_C_D|2	K02959
ci|000103618|proj|Sample_C_D|2	K02959
ci|000220641|proj|Sample_C_D|2	K02959
ci|000007447|proj|Sample_C_D|2	K02960
ci|000007987|proj|Sample_C_D|2	K02961
ci|000218551|proj|Sample_C_D|2	K02961
ci|000065851|proj|Sample_C_D|2	K02962
ci|000080347|proj|Sample_C_D|2	K02962
ci|000023917|proj|Sample_C_D|2	K02963
ci|000192835|proj|Sample_C_D|2	K02963
ci|000017616|proj|Sample_C_D|2	K02964
ci|000016776|proj|Sample_C_D|2	K02966
ci|000060874|proj|Sample_C_D|2	K02966
ci|000188994|proj|Sample_C_D|2	K02966
ci|000007614|proj|Sample_C_D|2	K02967
ci|000027181|proj|Sample_C_D|2	K02967
ci|000017302|proj|Sample_C_D|2	K02969
ci|000198458|proj|Sample_C_D|2	K02970
ci|000179617|proj|Sample_C_D|2	K02973
ci|000017298|proj|Sample_C_D|2	K02974
ci|000016594|proj|Sample_C_D|2	K02975
ci|000057468|proj|Sample_C_D|2	K02975
ci|000073763|proj|Sample_C_D|2	K02975
ci|000020084|proj|Sample_C_D|2	K02977
ci|000210320|proj|Sample_C_D|2	K02977
ci|000017793|proj|Sample_C_D|2	K02978
ci|000217034|proj|Sample_C_D|2	K02978
ci|000017300|proj|Sample_C_D|2	K02981
ci|000007955|proj|Sample_C_D|2	K02983
ci|000017797|proj|Sample_C_D|2	K02984
ci|000071339|proj|Sample_C_D|2	K02985
ci|000199196|proj|Sample_C_D|2	K02985
ci|000198919|proj|Sample_C_D|2	K02987
ci|000003776|proj|Sample_C_D|2	K02988
ci|000184367|proj|Sample_C_D|2	K02988
ci|000018028|proj|Sample_C_D|2	K02989
ci|000042863|proj|Sample_C_D|2	K02990
ci|000200657|proj|Sample_C_D|2	K02990
ci|000206307|proj|Sample_C_D|2	K02990
ci|000211912|proj|Sample_C_D|2	K02990
ci|000023618|proj|Sample_C_D|2	K02991
ci|000074869|proj|Sample_C_D|2	K02991
ci|000048013|proj|Sample_C_D|2	K02992
ci|000007959|proj|Sample_C_D|2	K02993
ci|000027510|proj|Sample_C_D|2	K02995
ci|000080867|proj|Sample_C_D|2	K02995
ci|000043584|proj|Sample_C_D|2	K02996
ci|000001572|proj|Sample_C_D|2	K02997
ci|000002985|proj|Sample_C_D|2	K02998
ci|000006706|proj|Sample_C_D|2	K02999
ci|000179784|proj|Sample_C_D|2	K03000
ci|000244669|proj|Sample_C_D|2	K03000
ci|000004362|proj|Sample_C_D|2	K03002
ci|000007856|proj|Sample_C_D|2	K03002
ci|000037222|proj|Sample_C_D|2	K03004
ci|000008564|proj|Sample_C_D|2	K03005
ci|000026773|proj|Sample_C_D|2	K03005
ci|000002852|proj|Sample_C_D|2	K03006
ci|000058439|proj|Sample_C_D|2	K03007
ci|000075644|proj|Sample_C_D|2	K03007
ci|000024730|proj|Sample_C_D|2	K03008
ci|000048694|proj|Sample_C_D|2	K03009
ci|000075158|proj|Sample_C_D|2	K03009
ci|000177977|proj|Sample_C_D|2	K03009
ci|000262075|proj|Sample_C_D|2	K03009
ci|000017729|proj|Sample_C_D|2	K03010
ci|000008912|proj|Sample_C_D|2	K03011
ci|000019216|proj|Sample_C_D|2	K03012
ci|000027707|proj|Sample_C_D|2	K03013
ci|000053210|proj|Sample_C_D|2	K03013
ci|000201303|proj|Sample_C_D|2	K03013
ci|000016765|proj|Sample_C_D|2	K03014
ci|000003721|proj|Sample_C_D|2	K03015
ci|000047954|proj|Sample_C_D|2	K03016
ci|000081110|proj|Sample_C_D|2	K03017
ci|000037179|proj|Sample_C_D|2	K03018
ci|000037287|proj|Sample_C_D|2	K03019
ci|000160770|proj|Sample_C_D|2	K03019
ci|000076272|proj|Sample_C_D|2	K03020
ci|000100138|proj|Sample_C_D|2	K03020
ci|000159793|proj|Sample_C_D|2	K03020
ci|000030078|proj|Sample_C_D|2	K03021
ci|000059843|proj|Sample_C_D|2	K03022
ci|000184749|proj|Sample_C_D|2	K03022
ci|000016734|proj|Sample_C_D|2	K03023
ci|000025989|proj|Sample_C_D|2	K03024
ci|000030461|proj|Sample_C_D|2	K03025
ci|000034677|proj|Sample_C_D|2	K03025
ci|000000289|proj|Sample_C_D|2	K03026
ci|000157618|proj|Sample_C_D|2	K03026
ci|000070218|proj|Sample_C_D|2	K03027
ci|000013945|proj|Sample_C_D|2	K03028
ci|000184097|proj|Sample_C_D|2	K03028
ci|000206773|proj|Sample_C_D|2	K03028
ci|000085051|proj|Sample_C_D|2	K03029
ci|000107277|proj|Sample_C_D|2	K03029
ci|000200422|proj|Sample_C_D|2	K03030
ci|000044931|proj|Sample_C_D|2	K03031
ci|000010323|proj|Sample_C_D|2	K03032
ci|000019612|proj|Sample_C_D|2	K03033
ci|000202174|proj|Sample_C_D|2	K03033
ci|000205362|proj|Sample_C_D|2	K03035
ci|000031409|proj|Sample_C_D|2	K03036
ci|000045511|proj|Sample_C_D|2	K03036
ci|000211567|proj|Sample_C_D|2	K03036
ci|000018536|proj|Sample_C_D|2	K03037
ci|000073274|proj|Sample_C_D|2	K03038
ci|000083471|proj|Sample_C_D|2	K03038
ci|000179825|proj|Sample_C_D|2	K03038
ci|000017294|proj|Sample_C_D|2	K03039
ci|000062403|proj|Sample_C_D|2	K03042
ci|000186724|proj|Sample_C_D|2	K03042
ci|000032011|proj|Sample_C_D|2	K03046
ci|000049164|proj|Sample_C_D|2	K03061
ci|000104901|proj|Sample_C_D|2	K03061
ci|000179886|proj|Sample_C_D|2	K03061
ci|000027024|proj|Sample_C_D|2	K03062
ci|000057706|proj|Sample_C_D|2	K03063
ci|000009634|proj|Sample_C_D|2	K03064
ci|000018415|proj|Sample_C_D|2	K03065
ci|000054232|proj|Sample_C_D|2	K03065
ci|000031931|proj|Sample_C_D|2	K03066
ci|000002888|proj|Sample_C_D|2	K03068
ci|000003837|proj|Sample_C_D|2	K03068
ci|000078224|proj|Sample_C_D|2	K03068
ci|000048995|proj|Sample_C_D|2	K03083
ci|000072904|proj|Sample_C_D|2	K03083
ci|000009507|proj|Sample_C_D|2	K03094
ci|000009508|proj|Sample_C_D|2	K03094
ci|000184245|proj|Sample_C_D|2	K03094
ci|000009664|proj|Sample_C_D|2	K03097
ci|000029979|proj|Sample_C_D|2	K03098
ci|000027308|proj|Sample_C_D|2	K03099
ci|000018061|proj|Sample_C_D|2	K03103
ci|000043364|proj|Sample_C_D|2	K03103
ci|000095582|proj|Sample_C_D|2	K03104
ci|000201969|proj|Sample_C_D|2	K03104
ci|000036456|proj|Sample_C_D|2	K03105
ci|000216101|proj|Sample_C_D|2	K03105
ci|000031774|proj|Sample_C_D|2	K03106
ci|000107852|proj|Sample_C_D|2	K03106
ci|000202186|proj|Sample_C_D|2	K03106
ci|000008490|proj|Sample_C_D|2	K03107
ci|000109264|proj|Sample_C_D|2	K03108
ci|000266708|proj|Sample_C_D|2	K03108
ci|000009645|proj|Sample_C_D|2	K03109
ci|000019153|proj|Sample_C_D|2	K03109
ci|000161907|proj|Sample_C_D|2	K03109
ci|000010008|proj|Sample_C_D|2	K03111
ci|000261964|proj|Sample_C_D|2	K03113
ci|000010500|proj|Sample_C_D|2	K03115
ci|000085596|proj|Sample_C_D|2	K03115
ci|000204377|proj|Sample_C_D|2	K03120
ci|000025366|proj|Sample_C_D|2	K03122
ci|000029879|proj|Sample_C_D|2	K03123
ci|000105185|proj|Sample_C_D|2	K03124
ci|000206935|proj|Sample_C_D|2	K03124
ci|000220189|proj|Sample_C_D|2	K03124
ci|000026795|proj|Sample_C_D|2	K03125
ci|000031172|proj|Sample_C_D|2	K03125
ci|000075186|proj|Sample_C_D|2	K03125
ci|000057337|proj|Sample_C_D|2	K03126
ci|000211563|proj|Sample_C_D|2	K03126
ci|000047348|proj|Sample_C_D|2	K03127
ci|000212975|proj|Sample_C_D|2	K03127
ci|000001950|proj|Sample_C_D|2	K03130
ci|000057685|proj|Sample_C_D|2	K03130
ci|000157106|proj|Sample_C_D|2	K03130
ci|000007761|proj|Sample_C_D|2	K03131
ci|000017690|proj|Sample_C_D|2	K03131
ci|000183980|proj|Sample_C_D|2	K03131
ci|000206581|proj|Sample_C_D|2	K03131
ci|000010983|proj|Sample_C_D|2	K03132
ci|000179147|proj|Sample_C_D|2	K03134
ci|000183688|proj|Sample_C_D|2	K03134
ci|000221510|proj|Sample_C_D|2	K03134
ci|000084360|proj|Sample_C_D|2	K03135
ci|000105873|proj|Sample_C_D|2	K03135
ci|000045791|proj|Sample_C_D|2	K03137
ci|000218376|proj|Sample_C_D|2	K03137
ci|000092365|proj|Sample_C_D|2	K03138
ci|000027293|proj|Sample_C_D|2	K03139
ci|000000979|proj|Sample_C_D|2	K03142
ci|000189651|proj|Sample_C_D|2	K03143
ci|000004122|proj|Sample_C_D|2	K03144
ci|000030580|proj|Sample_C_D|2	K03145
ci|000217896|proj|Sample_C_D|2	K03145
ci|000030037|proj|Sample_C_D|2	K03163
ci|000017698|proj|Sample_C_D|2	K03164
ci|000090183|proj|Sample_C_D|2	K03164
ci|000178030|proj|Sample_C_D|2	K03164
ci|000210368|proj|Sample_C_D|2	K03164
ci|000024841|proj|Sample_C_D|2	K03165
ci|000107528|proj|Sample_C_D|2	K03165
ci|000184260|proj|Sample_C_D|2	K03165
ci|000008476|proj|Sample_C_D|2	K03173
ci|000009522|proj|Sample_C_D|2	K03174
ci|000019028|proj|Sample_C_D|2	K03174
ci|000048337|proj|Sample_C_D|2	K03174
ci|000049588|proj|Sample_C_D|2	K03174
ci|000075673|proj|Sample_C_D|2	K03174
ci|000161475|proj|Sample_C_D|2	K03174
ci|000177898|proj|Sample_C_D|2	K03174
ci|000217531|proj|Sample_C_D|2	K03174
ci|000054217|proj|Sample_C_D|2	K03175
ci|000179297|proj|Sample_C_D|2	K03175
ci|000011385|proj|Sample_C_D|2	K03178
ci|000161933|proj|Sample_C_D|2	K03178
ci|000198583|proj|Sample_C_D|2	K03188
ci|000030045|proj|Sample_C_D|2	K03190
ci|000110305|proj|Sample_C_D|2	K03190
ci|000024583|proj|Sample_C_D|2	K03211
ci|000030305|proj|Sample_C_D|2	K03211
ci|000054799|proj|Sample_C_D|2	K03211
ci|000187375|proj|Sample_C_D|2	K03211
ci|000002288|proj|Sample_C_D|2	K03217
ci|000030703|proj|Sample_C_D|2	K03217
ci|000036509|proj|Sample_C_D|2	K03217
ci|000017232|proj|Sample_C_D|2	K03231
ci|000061567|proj|Sample_C_D|2	K03231
ci|000017388|proj|Sample_C_D|2	K03232
ci|000057438|proj|Sample_C_D|2	K03233
ci|000018240|proj|Sample_C_D|2	K03234
ci|000019029|proj|Sample_C_D|2	K03234
ci|000058003|proj|Sample_C_D|2	K03234
ci|000034357|proj|Sample_C_D|2	K03236
ci|000049856|proj|Sample_C_D|2	K03236
ci|000161428|proj|Sample_C_D|2	K03236
ci|000001893|proj|Sample_C_D|2	K03237
ci|000043283|proj|Sample_C_D|2	K03238
ci|000161232|proj|Sample_C_D|2	K03238
ci|000201950|proj|Sample_C_D|2	K03238
ci|000018189|proj|Sample_C_D|2	K03239
ci|000059247|proj|Sample_C_D|2	K03239
ci|000092308|proj|Sample_C_D|2	K03239
ci|000075716|proj|Sample_C_D|2	K03240
ci|000002402|proj|Sample_C_D|2	K03241
ci|000009470|proj|Sample_C_D|2	K03242
ci|000183692|proj|Sample_C_D|2	K03242
ci|000000576|proj|Sample_C_D|2	K03243
ci|000072188|proj|Sample_C_D|2	K03243
ci|000092182|proj|Sample_C_D|2	K03243
ci|000187469|proj|Sample_C_D|2	K03243
ci|000092583|proj|Sample_C_D|2	K03245
ci|000203030|proj|Sample_C_D|2	K03245
ci|000223293|proj|Sample_C_D|2	K03245
ci|000040648|proj|Sample_C_D|2	K03246
ci|000005417|proj|Sample_C_D|2	K03247
ci|000011735|proj|Sample_C_D|2	K03248
ci|000158011|proj|Sample_C_D|2	K03248
ci|000206929|proj|Sample_C_D|2	K03248
ci|000017747|proj|Sample_C_D|2	K03249
ci|000049126|proj|Sample_C_D|2	K03250
ci|000009342|proj|Sample_C_D|2	K03251
ci|000046845|proj|Sample_C_D|2	K03251
ci|000031890|proj|Sample_C_D|2	K03252
ci|000178840|proj|Sample_C_D|2	K03252
ci|000001943|proj|Sample_C_D|2	K03253
ci|000019739|proj|Sample_C_D|2	K03254
ci|000010942|proj|Sample_C_D|2	K03255
ci|000014654|proj|Sample_C_D|2	K03256
ci|000076038|proj|Sample_C_D|2	K03257
ci|000000401|proj|Sample_C_D|2	K03258
ci|000019593|proj|Sample_C_D|2	K03258
ci|000036696|proj|Sample_C_D|2	K03258
ci|000007339|proj|Sample_C_D|2	K03259
ci|000008772|proj|Sample_C_D|2	K03259
ci|000030131|proj|Sample_C_D|2	K03259
ci|000033509|proj|Sample_C_D|2	K03259
ci|000186450|proj|Sample_C_D|2	K03259
ci|000009462|proj|Sample_C_D|2	K03260
ci|000031668|proj|Sample_C_D|2	K03260
ci|000053356|proj|Sample_C_D|2	K03260
ci|000092025|proj|Sample_C_D|2	K03260
ci|000104053|proj|Sample_C_D|2	K03260
ci|000205466|proj|Sample_C_D|2	K03260
ci|000018518|proj|Sample_C_D|2	K03262
ci|000039096|proj|Sample_C_D|2	K03262
ci|000054412|proj|Sample_C_D|2	K03262
ci|000187393|proj|Sample_C_D|2	K03262
ci|000002652|proj|Sample_C_D|2	K03263
ci|000024509|proj|Sample_C_D|2	K03264
ci|000010034|proj|Sample_C_D|2	K03265
ci|000005079|proj|Sample_C_D|2	K03267
ci|000103092|proj|Sample_C_D|2	K03267
ci|000183059|proj|Sample_C_D|2	K03267
ci|000010404|proj|Sample_C_D|2	K03283
ci|000027608|proj|Sample_C_D|2	K03283
ci|000019219|proj|Sample_C_D|2	K03331
ci|000202777|proj|Sample_C_D|2	K03331
ci|000202778|proj|Sample_C_D|2	K03331
ci|000207180|proj|Sample_C_D|2	K03331
ci|000011445|proj|Sample_C_D|2	K03341
ci|000031090|proj|Sample_C_D|2	K03341
ci|000076321|proj|Sample_C_D|2	K03341
ci|000100177|proj|Sample_C_D|2	K03341
ci|000031072|proj|Sample_C_D|2	K03347
ci|000039664|proj|Sample_C_D|2	K03347
ci|000099895|proj|Sample_C_D|2	K03347
ci|000222744|proj|Sample_C_D|2	K03347
ci|000002545|proj|Sample_C_D|2	K03348
ci|000030802|proj|Sample_C_D|2	K03350
ci|000023740|proj|Sample_C_D|2	K03352
ci|000011309|proj|Sample_C_D|2	K03353
ci|000011934|proj|Sample_C_D|2	K03354
ci|000188361|proj|Sample_C_D|2	K03355
ci|000024952|proj|Sample_C_D|2	K03357
ci|000056246|proj|Sample_C_D|2	K03357
ci|000035403|proj|Sample_C_D|2	K03358
ci|000047793|proj|Sample_C_D|2	K03358
ci|000111545|proj|Sample_C_D|2	K03358
ci|000192042|proj|Sample_C_D|2	K03358
ci|000005646|proj|Sample_C_D|2	K03359
ci|000079435|proj|Sample_C_D|2	K03362
ci|000177876|proj|Sample_C_D|2	K03362
ci|000008665|proj|Sample_C_D|2	K03364
ci|000187560|proj|Sample_C_D|2	K03364
ci|000212320|proj|Sample_C_D|2	K03364
ci|000062987|proj|Sample_C_D|2	K03372
ci|000009427|proj|Sample_C_D|2	K03386
ci|000090989|proj|Sample_C_D|2	K03386
ci|000033918|proj|Sample_C_D|2	K03420
ci|000205615|proj|Sample_C_D|2	K03420
ci|000030289|proj|Sample_C_D|2	K03424
ci|000057923|proj|Sample_C_D|2	K03424
ci|000024049|proj|Sample_C_D|2	K03426
ci|000053426|proj|Sample_C_D|2	K03426
ci|000016711|proj|Sample_C_D|2	K03439
ci|000079455|proj|Sample_C_D|2	K03454
ci|000086187|proj|Sample_C_D|2	K03454
ci|000033478|proj|Sample_C_D|2	K03456
ci|000091153|proj|Sample_C_D|2	K03456
ci|000165006|proj|Sample_C_D|2	K03456
ci|000013630|proj|Sample_C_D|2	K03462
ci|000075161|proj|Sample_C_D|2	K03462
ci|000177904|proj|Sample_C_D|2	K03462
ci|000055601|proj|Sample_C_D|2	K03469
ci|000199960|proj|Sample_C_D|2	K03504
ci|000002442|proj|Sample_C_D|2	K03505
ci|000196736|proj|Sample_C_D|2	K03506
ci|000003968|proj|Sample_C_D|2	K03510
ci|000015492|proj|Sample_C_D|2	K03511
ci|000023948|proj|Sample_C_D|2	K03511
ci|000218705|proj|Sample_C_D|2	K03511
ci|000026776|proj|Sample_C_D|2	K03513
ci|000011780|proj|Sample_C_D|2	K03521
ci|000018429|proj|Sample_C_D|2	K03521
ci|000008294|proj|Sample_C_D|2	K03522
ci|000038787|proj|Sample_C_D|2	K03522
ci|000001456|proj|Sample_C_D|2	K03535
ci|000008039|proj|Sample_C_D|2	K03537
ci|000024953|proj|Sample_C_D|2	K03537
ci|000045646|proj|Sample_C_D|2	K03537
ci|000048214|proj|Sample_C_D|2	K03537
ci|000072390|proj|Sample_C_D|2	K03538
ci|000180944|proj|Sample_C_D|2	K03538
ci|000000785|proj|Sample_C_D|2	K03539
ci|000026487|proj|Sample_C_D|2	K03540
ci|000055912|proj|Sample_C_D|2	K03540
ci|000198206|proj|Sample_C_D|2	K03540
ci|000259168|proj|Sample_C_D|2	K03540
ci|000028485|proj|Sample_C_D|2	K03593
ci|000222760|proj|Sample_C_D|2	K03596
ci|000030059|proj|Sample_C_D|2	K03626
ci|000007765|proj|Sample_C_D|2	K03627
ci|000002816|proj|Sample_C_D|2	K03635
ci|000048496|proj|Sample_C_D|2	K03644
ci|000017796|proj|Sample_C_D|2	K03648
ci|000054538|proj|Sample_C_D|2	K03648
ci|000076095|proj|Sample_C_D|2	K03648
ci|000199583|proj|Sample_C_D|2	K03648
ci|000261294|proj|Sample_C_D|2	K03648
ci|000026652|proj|Sample_C_D|2	K03649
ci|000000734|proj|Sample_C_D|2	K03650
ci|000002405|proj|Sample_C_D|2	K03652
ci|000197700|proj|Sample_C_D|2	K03652
ci|000010319|proj|Sample_C_D|2	K03661
ci|000054156|proj|Sample_C_D|2	K03661
ci|000218479|proj|Sample_C_D|2	K03661
ci|000266797|proj|Sample_C_D|2	K03661
ci|000165065|proj|Sample_C_D|2	K03662
ci|000203234|proj|Sample_C_D|2	K03662
ci|000031798|proj|Sample_C_D|2	K03671
ci|000033137|proj|Sample_C_D|2	K03671
ci|000049985|proj|Sample_C_D|2	K03671
ci|000065207|proj|Sample_C_D|2	K03671
ci|000004024|proj|Sample_C_D|2	K03676
ci|000019045|proj|Sample_C_D|2	K03676
ci|000024682|proj|Sample_C_D|2	K03676
ci|000025521|proj|Sample_C_D|2	K03676
ci|000030308|proj|Sample_C_D|2	K03676
ci|000034211|proj|Sample_C_D|2	K03676
ci|000100723|proj|Sample_C_D|2	K03676
ci|000197081|proj|Sample_C_D|2	K03676
ci|000266418|proj|Sample_C_D|2	K03676
ci|000159722|proj|Sample_C_D|2	K03678
ci|000224451|proj|Sample_C_D|2	K03678
ci|000027251|proj|Sample_C_D|2	K03679
ci|000008840|proj|Sample_C_D|2	K03680
ci|000221765|proj|Sample_C_D|2	K03680
ci|000111598|proj|Sample_C_D|2	K03681
ci|000213966|proj|Sample_C_D|2	K03681
ci|000260547|proj|Sample_C_D|2	K03681
ci|000023868|proj|Sample_C_D|2	K03685
ci|000057699|proj|Sample_C_D|2	K03685
ci|000155723|proj|Sample_C_D|2	K03685
ci|000078173|proj|Sample_C_D|2	K03687
ci|000078174|proj|Sample_C_D|2	K03687
ci|000006370|proj|Sample_C_D|2	K03691
ci|000003805|proj|Sample_C_D|2	K03695
ci|000032111|proj|Sample_C_D|2	K03695
ci|000077059|proj|Sample_C_D|2	K03695
ci|000043545|proj|Sample_C_D|2	K03728
ci|000003921|proj|Sample_C_D|2	K03754
ci|000000342|proj|Sample_C_D|2	K03768
ci|000027468|proj|Sample_C_D|2	K03768
ci|000029023|proj|Sample_C_D|2	K03768
ci|000034649|proj|Sample_C_D|2	K03768
ci|000039047|proj|Sample_C_D|2	K03768
ci|000048117|proj|Sample_C_D|2	K03768
ci|000160023|proj|Sample_C_D|2	K03768
ci|000205904|proj|Sample_C_D|2	K03769
ci|000211449|proj|Sample_C_D|2	K03769
ci|000004753|proj|Sample_C_D|2	K03781
ci|000047593|proj|Sample_C_D|2	K03833
ci|000044991|proj|Sample_C_D|2	K03841
ci|000194124|proj|Sample_C_D|2	K03842
ci|000025106|proj|Sample_C_D|2	K03843
ci|000004156|proj|Sample_C_D|2	K03845
ci|000207902|proj|Sample_C_D|2	K03845
ci|000005653|proj|Sample_C_D|2	K03846
ci|000024619|proj|Sample_C_D|2	K03847
ci|000032581|proj|Sample_C_D|2	K03850
ci|000009855|proj|Sample_C_D|2	K03858
ci|000090971|proj|Sample_C_D|2	K03858
ci|000216971|proj|Sample_C_D|2	K03858
ci|000006725|proj|Sample_C_D|2	K03859
ci|000080231|proj|Sample_C_D|2	K03860
ci|000029780|proj|Sample_C_D|2	K03861
ci|000035545|proj|Sample_C_D|2	K03861
ci|000007462|proj|Sample_C_D|2	K03868
ci|000223537|proj|Sample_C_D|2	K03868
ci|000054459|proj|Sample_C_D|2	K03869
ci|000078285|proj|Sample_C_D|2	K03869
ci|000031682|proj|Sample_C_D|2	K03870
ci|000184355|proj|Sample_C_D|2	K03870
ci|000036649|proj|Sample_C_D|2	K03871
ci|000057160|proj|Sample_C_D|2	K03871
ci|000008332|proj|Sample_C_D|2	K03872
ci|000033244|proj|Sample_C_D|2	K03872
ci|000177865|proj|Sample_C_D|2	K03872
ci|000183103|proj|Sample_C_D|2	K03873
ci|000194373|proj|Sample_C_D|2	K03873
ci|000031528|proj|Sample_C_D|2	K03878
ci|000008439|proj|Sample_C_D|2	K03883
ci|000008936|proj|Sample_C_D|2	K03926
ci|000054458|proj|Sample_C_D|2	K03926
ci|000055076|proj|Sample_C_D|2	K03927
ci|000078395|proj|Sample_C_D|2	K03927
ci|000078396|proj|Sample_C_D|2	K03927
ci|000267309|proj|Sample_C_D|2	K03927
ci|000025750|proj|Sample_C_D|2	K03934
ci|000009330|proj|Sample_C_D|2	K03935
ci|000008618|proj|Sample_C_D|2	K03936
ci|000012696|proj|Sample_C_D|2	K03936
ci|000018167|proj|Sample_C_D|2	K03937
ci|000017310|proj|Sample_C_D|2	K03939
ci|000108271|proj|Sample_C_D|2	K03939
ci|000018020|proj|Sample_C_D|2	K03940
ci|000092399|proj|Sample_C_D|2	K03940
ci|000103055|proj|Sample_C_D|2	K03940
ci|000017452|proj|Sample_C_D|2	K03941
ci|000031103|proj|Sample_C_D|2	K03942
ci|000085430|proj|Sample_C_D|2	K03942
ci|000008856|proj|Sample_C_D|2	K03943
ci|000104115|proj|Sample_C_D|2	K03943
ci|000014330|proj|Sample_C_D|2	K03946
ci|000041712|proj|Sample_C_D|2	K03946
ci|000187003|proj|Sample_C_D|2	K03946
ci|000008328|proj|Sample_C_D|2	K03948
ci|000017758|proj|Sample_C_D|2	K03949
ci|000026983|proj|Sample_C_D|2	K03950
ci|000030166|proj|Sample_C_D|2	K03952
ci|000018132|proj|Sample_C_D|2	K03953
ci|000014295|proj|Sample_C_D|2	K03954
ci|000047092|proj|Sample_C_D|2	K03955
ci|000025782|proj|Sample_C_D|2	K03960
ci|000143086|proj|Sample_C_D|2	K03961
ci|000261083|proj|Sample_C_D|2	K03961
ci|000017862|proj|Sample_C_D|2	K03962
ci|000028757|proj|Sample_C_D|2	K03963
ci|000199533|proj|Sample_C_D|2	K03964
ci|000210899|proj|Sample_C_D|2	K03964
ci|000057617|proj|Sample_C_D|2	K03965
ci|000211147|proj|Sample_C_D|2	K03965
ci|000017728|proj|Sample_C_D|2	K03966
ci|000187520|proj|Sample_C_D|2	K03978
ci|000003895|proj|Sample_C_D|2	K03979
ci|000010205|proj|Sample_C_D|2	K03987
ci|000037578|proj|Sample_C_D|2	K03987
ci|000265702|proj|Sample_C_D|2	K04043
ci|000032174|proj|Sample_C_D|2	K04077
ci|000018926|proj|Sample_C_D|2	K04078
ci|000033649|proj|Sample_C_D|2	K04078
ci|000217747|proj|Sample_C_D|2	K04078
ci|000024165|proj|Sample_C_D|2	K04079
ci|000024837|proj|Sample_C_D|2	K04142
ci|000024319|proj|Sample_C_D|2	K04151
ci|000058562|proj|Sample_C_D|2	K04151
ci|000196692|proj|Sample_C_D|2	K04194
ci|000002215|proj|Sample_C_D|2	K04239
ci|000203866|proj|Sample_C_D|2	K04239
ci|000054045|proj|Sample_C_D|2	K04249
ci|000204986|proj|Sample_C_D|2	K04249
ci|000029723|proj|Sample_C_D|2	K04261
ci|000178267|proj|Sample_C_D|2	K04261
ci|000179411|proj|Sample_C_D|2	K04261
ci|000183151|proj|Sample_C_D|2	K04261
ci|000180707|proj|Sample_C_D|2	K04282
ci|000032768|proj|Sample_C_D|2	K04318
ci|000075203|proj|Sample_C_D|2	K04345
ci|000106812|proj|Sample_C_D|2	K04345
ci|000003739|proj|Sample_C_D|2	K04347
ci|000210431|proj|Sample_C_D|2	K04347
ci|000019197|proj|Sample_C_D|2	K04348
ci|000185984|proj|Sample_C_D|2	K04348
ci|000019393|proj|Sample_C_D|2	K04353
ci|000033166|proj|Sample_C_D|2	K04353
ci|000034375|proj|Sample_C_D|2	K04353
ci|000019998|proj|Sample_C_D|2	K04354
ci|000203042|proj|Sample_C_D|2	K04354
ci|000213965|proj|Sample_C_D|2	K04354
ci|000186747|proj|Sample_C_D|2	K04361
ci|000000119|proj|Sample_C_D|2	K04362
ci|000011530|proj|Sample_C_D|2	K04364
ci|000053191|proj|Sample_C_D|2	K04364
ci|000075780|proj|Sample_C_D|2	K04364
ci|000179558|proj|Sample_C_D|2	K04364
ci|000028127|proj|Sample_C_D|2	K04365
ci|000057200|proj|Sample_C_D|2	K04367
ci|000201400|proj|Sample_C_D|2	K04367
ci|000162662|proj|Sample_C_D|2	K04368
ci|000210169|proj|Sample_C_D|2	K04368
ci|000265612|proj|Sample_C_D|2	K04368
ci|000009761|proj|Sample_C_D|2	K04370
ci|000090097|proj|Sample_C_D|2	K04370
ci|000183153|proj|Sample_C_D|2	K04371
ci|000001967|proj|Sample_C_D|2	K04372
ci|000178259|proj|Sample_C_D|2	K04372
ci|000183273|proj|Sample_C_D|2	K04372
ci|000012234|proj|Sample_C_D|2	K04373
ci|000040159|proj|Sample_C_D|2	K04373
ci|000008099|proj|Sample_C_D|2	K04374
ci|000187594|proj|Sample_C_D|2	K04375
ci|000008592|proj|Sample_C_D|2	K04377
ci|000031075|proj|Sample_C_D|2	K04379
ci|000035050|proj|Sample_C_D|2	K04380
ci|000019653|proj|Sample_C_D|2	K04382
ci|000057167|proj|Sample_C_D|2	K04382
ci|000048520|proj|Sample_C_D|2	K04392
ci|000004924|proj|Sample_C_D|2	K04393
ci|000034049|proj|Sample_C_D|2	K04393
ci|000077581|proj|Sample_C_D|2	K04393
ci|000081103|proj|Sample_C_D|2	K04393
ci|000101060|proj|Sample_C_D|2	K04393
ci|000183180|proj|Sample_C_D|2	K04393
ci|000205293|proj|Sample_C_D|2	K04393
ci|000006221|proj|Sample_C_D|2	K04397
ci|000009623|proj|Sample_C_D|2	K04397
ci|000025362|proj|Sample_C_D|2	K04397
ci|000033228|proj|Sample_C_D|2	K04397
ci|000002892|proj|Sample_C_D|2	K04398
ci|000183091|proj|Sample_C_D|2	K04398
ci|000018517|proj|Sample_C_D|2	K04402
ci|000047362|proj|Sample_C_D|2	K04402
ci|000059865|proj|Sample_C_D|2	K04402
ci|000095868|proj|Sample_C_D|2	K04402
ci|000181044|proj|Sample_C_D|2	K04402
ci|000260609|proj|Sample_C_D|2	K04402
ci|000007802|proj|Sample_C_D|2	K04403
ci|000038101|proj|Sample_C_D|2	K04403
ci|000054758|proj|Sample_C_D|2	K04403
ci|000016157|proj|Sample_C_D|2	K04405
ci|000059744|proj|Sample_C_D|2	K04405
ci|000020689|proj|Sample_C_D|2	K04406
ci|000011612|proj|Sample_C_D|2	K04409
ci|000028987|proj|Sample_C_D|2	K04409
ci|000023745|proj|Sample_C_D|2	K04413
ci|000002804|proj|Sample_C_D|2	K04427
ci|000053506|proj|Sample_C_D|2	K04427
ci|000188461|proj|Sample_C_D|2	K04427
ci|000023689|proj|Sample_C_D|2	K04429
ci|000217537|proj|Sample_C_D|2	K04429
ci|000201441|proj|Sample_C_D|2	K04430
ci|000053138|proj|Sample_C_D|2	K04431
ci|000002304|proj|Sample_C_D|2	K04436
ci|000007826|proj|Sample_C_D|2	K04437
ci|000010530|proj|Sample_C_D|2	K04437
ci|000032296|proj|Sample_C_D|2	K04437
ci|000032297|proj|Sample_C_D|2	K04437
ci|000054503|proj|Sample_C_D|2	K04437
ci|000058102|proj|Sample_C_D|2	K04437
ci|000165357|proj|Sample_C_D|2	K04437
[truncated: 70,674 more rows]

## Sheet: KO DEGs
Gene name	KO
ci|000076935|proj|Sample_C_D|2	K00011
ci|000222238|proj|Sample_C_D|2	K00049
ci|000085999|proj|Sample_C_D|2	K00072
ci|000203229|proj|Sample_C_D|2	K00121
ci|000199464|proj|Sample_C_D|2	K00286
ci|000186434|proj|Sample_C_D|2	K00471
ci|000018690|proj|Sample_C_D|2	K00522
ci|000201928|proj|Sample_C_D|2	K00759
ci|000201092|proj|Sample_C_D|2	K00799
ci|000000197|proj|Sample_C_D|2	K00815
ci|000000692|proj|Sample_C_D|2	K00933
ci|000078119|proj|Sample_C_D|2	K01025
ci|000262748|proj|Sample_C_D|2	K01077
ci|000202447|proj|Sample_C_D|2	K01183
ci|000234316|proj|Sample_C_D|2	K01259
ci|000266292|proj|Sample_C_D|2	K01283
ci|000198865|proj|Sample_C_D|2	K01301
ci|000218164|proj|Sample_C_D|2	K01379
ci|000110602|proj|Sample_C_D|2	K01555
ci|000079020|proj|Sample_C_D|2	K01623
ci|000205428|proj|Sample_C_D|2	K01915
ci|000045972|proj|Sample_C_D|2	K02183
ci|000181794|proj|Sample_C_D|2	K02367
ci|000201571|proj|Sample_C_D|2	K02374
ci|000027261|proj|Sample_C_D|2	K02541
ci|000085591|proj|Sample_C_D|2	K02737
ci|000183834|proj|Sample_C_D|2	K02906
ci|000092830|proj|Sample_C_D|2	K02925
ci|000243460|proj|Sample_C_D|2	K03231
ci|000076095|proj|Sample_C_D|2	K03648
ci|000178084|proj|Sample_C_D|2	K03768
ci|000101195|proj|Sample_C_D|2	K04393
ci|000186137|proj|Sample_C_D|2	K04598
ci|000008632|proj|Sample_C_D|2	K05038
ci|000181387|proj|Sample_C_D|2	K05038
ci|000166412|proj|Sample_C_D|2	K05545
ci|000002411|proj|Sample_C_D|2	K05674
ci|000078073|proj|Sample_C_D|2	K05692
ci|000019394|proj|Sample_C_D|2	K05768
ci|000053774|proj|Sample_C_D|2	K06111
ci|000053652|proj|Sample_C_D|2	K06185
ci|000061087|proj|Sample_C_D|2	K06238
ci|000204971|proj|Sample_C_D|2	K06528
ci|000179771|proj|Sample_C_D|2	K06638
ci|000083617|proj|Sample_C_D|2	K06689
ci|000077735|proj|Sample_C_D|2	K06776
ci|000008245|proj|Sample_C_D|2	K06911
ci|000019115|proj|Sample_C_D|2	K07192
ci|000062123|proj|Sample_C_D|2	K07418
ci|000029875|proj|Sample_C_D|2	K07426
ci|000185578|proj|Sample_C_D|2	K07440
ci|000080916|proj|Sample_C_D|2	K08073
ci|000104746|proj|Sample_C_D|2	K08635
ci|000013138|proj|Sample_C_D|2	K08819
ci|000077063|proj|Sample_C_D|2	K08869
ci|000081887|proj|Sample_C_D|2	K08872
ci|000079146|proj|Sample_C_D|2	K09140
ci|000076723|proj|Sample_C_D|2	K09216
ci|000058903|proj|Sample_C_D|2	K09550
ci|000008222|proj|Sample_C_D|2	K10048
ci|000106985|proj|Sample_C_D|2	K10093
ci|000055821|proj|Sample_C_D|2	K10262
ci|000076806|proj|Sample_C_D|2	K10520
ci|000010060|proj|Sample_C_D|2	K10712
ci|000199010|proj|Sample_C_D|2	K10747
ci|000031940|proj|Sample_C_D|2	K11154
ci|000203286|proj|Sample_C_D|2	K11182
ci|000189650|proj|Sample_C_D|2	K11823
ci|000056978|proj|Sample_C_D|2	K11839
ci|000071433|proj|Sample_C_D|2	K11997
ci|000082580|proj|Sample_C_D|2	K12259
ci|000033482|proj|Sample_C_D|2	K12359
ci|000208048|proj|Sample_C_D|2	K12373
ci|000097284|proj|Sample_C_D|2	K12831
ci|000089988|proj|Sample_C_D|2	K12946
ci|000094075|proj|Sample_C_D|2	K13114
ci|000223247|proj|Sample_C_D|2	K13212
ci|000026679|proj|Sample_C_D|2	K13297
ci|000083072|proj|Sample_C_D|2	K13344
ci|000216669|proj|Sample_C_D|2	K13443
ci|000008940|proj|Sample_C_D|2	K13863
ci|000019771|proj|Sample_C_D|2	K14165
ci|000039514|proj|Sample_C_D|2	K14325
ci|000219653|proj|Sample_C_D|2	K14563
ci|000183622|proj|Sample_C_D|2	K14589
ci|000162316|proj|Sample_C_D|2	K14611
ci|000055440|proj|Sample_C_D|2	K14793
ci|000090483|proj|Sample_C_D|2	K14816
ci|000208120|proj|Sample_C_D|2	K14826
ci|000165165|proj|Sample_C_D|2	K14843
ci|000202894|proj|Sample_C_D|2	K15109
ci|000010375|proj|Sample_C_D|2	K15423
ci|000206209|proj|Sample_C_D|2	K16460
ci|000078567|proj|Sample_C_D|2	K17266
ci|000078549|proj|Sample_C_D|2	K17286
ci|000058655|proj|Sample_C_D|2	K17554
ci|000236235|proj|Sample_C_D|2	K17637
ci|000012925|proj|Sample_C_D|2	K17790
ci|000206389|proj|Sample_C_D|2	K18245
ci|000033677|proj|Sample_C_D|2	K18398
ci|000205809|proj|Sample_C_D|2	K18587
ci|000026813|proj|Sample_C_D|2	K19373
ci|000000537|proj|Sample_C_D|2
ci|000001072|proj|Sample_C_D|2
ci|000002042|proj|Sample_C_D|2
ci|000002079|proj|Sample_C_D|2
ci|000002194|proj|Sample_C_D|2
ci|000002707|proj|Sample_C_D|2
ci|000004590|proj|Sample_C_D|2
ci|000006189|proj|Sample_C_D|2
ci|000006427|proj|Sample_C_D|2
ci|000008159|proj|Sample_C_D|2
ci|000008198|proj|Sample_C_D|2
ci|000008352|proj|Sample_C_D|2
ci|000008473|proj|Sample_C_D|2
ci|000009770|proj|Sample_C_D|2
ci|000009958|proj|Sample_C_D|2
ci|000010344|proj|Sample_C_D|2
ci|000010359|proj|Sample_C_D|2
ci|000015024|proj|Sample_C_D|2
ci|000016848|proj|Sample_C_D|2
ci|000017126|proj|Sample_C_D|2
ci|000017780|proj|Sample_C_D|2
ci|000018354|proj|Sample_C_D|2
ci|000019333|proj|Sample_C_D|2
ci|000019559|proj|Sample_C_D|2
ci|000023557|proj|Sample_C_D|2
ci|000025472|proj|Sample_C_D|2
ci|000026752|proj|Sample_C_D|2
ci|000027013|proj|Sample_C_D|2
ci|000030292|proj|Sample_C_D|2
ci|000030492|proj|Sample_C_D|2
ci|000031344|proj|Sample_C_D|2
ci|000031664|proj|Sample_C_D|2
ci|000032133|proj|Sample_C_D|2
ci|000033173|proj|Sample_C_D|2
ci|000033512|proj|Sample_C_D|2
ci|000035397|proj|Sample_C_D|2
ci|000036593|proj|Sample_C_D|2
ci|000038909|proj|Sample_C_D|2
ci|000038979|proj|Sample_C_D|2
ci|000043847|proj|Sample_C_D|2
ci|000044509|proj|Sample_C_D|2
ci|000047525|proj|Sample_C_D|2
ci|000049063|proj|Sample_C_D|2
ci|000050118|proj|Sample_C_D|2
ci|000050120|proj|Sample_C_D|2
ci|000054594|proj|Sample_C_D|2
ci|000054606|proj|Sample_C_D|2
ci|000055086|proj|Sample_C_D|2
ci|000055410|proj|Sample_C_D|2
ci|000055417|proj|Sample_C_D|2
ci|000055679|proj|Sample_C_D|2
ci|000057082|proj|Sample_C_D|2
ci|000057152|proj|Sample_C_D|2
ci|000057484|proj|Sample_C_D|2
ci|000058055|proj|Sample_C_D|2
ci|000060634|proj|Sample_C_D|2
ci|000060996|proj|Sample_C_D|2
ci|000062585|proj|Sample_C_D|2
ci|000062888|proj|Sample_C_D|2
ci|000063715|proj|Sample_C_D|2
ci|000063723|proj|Sample_C_D|2
ci|000067649|proj|Sample_C_D|2
ci|000068978|proj|Sample_C_D|2
ci|000070473|proj|Sample_C_D|2
ci|000070792|proj|Sample_C_D|2
ci|000072995|proj|Sample_C_D|2
ci|000074094|proj|Sample_C_D|2
ci|000075579|proj|Sample_C_D|2
ci|000075896|proj|Sample_C_D|2
ci|000076327|proj|Sample_C_D|2
ci|000077317|proj|Sample_C_D|2
ci|000077329|proj|Sample_C_D|2
ci|000077363|proj|Sample_C_D|2
ci|000077688|proj|Sample_C_D|2
ci|000077801|proj|Sample_C_D|2
ci|000077802|proj|Sample_C_D|2
ci|000079783|proj|Sample_C_D|2
ci|000080108|proj|Sample_C_D|2
ci|000081214|proj|Sample_C_D|2
ci|000082147|proj|Sample_C_D|2
ci|000082212|proj|Sample_C_D|2
ci|000082343|proj|Sample_C_D|2
ci|000082635|proj|Sample_C_D|2
ci|000089967|proj|Sample_C_D|2
ci|000092904|proj|Sample_C_D|2
ci|000093442|proj|Sample_C_D|2
ci|000100201|proj|Sample_C_D|2
ci|000101731|proj|Sample_C_D|2
ci|000102098|proj|Sample_C_D|2
ci|000104157|proj|Sample_C_D|2
ci|000104877|proj|Sample_C_D|2
ci|000105171|proj|Sample_C_D|2
ci|000109461|proj|Sample_C_D|2
ci|000109612|proj|Sample_C_D|2
ci|000112702|proj|Sample_C_D|2
ci|000130249|proj|Sample_C_D|2
ci|000139814|proj|Sample_C_D|2
ci|000142669|proj|Sample_C_D|2
ci|000148527|proj|Sample_C_D|2
ci|000153024|proj|Sample_C_D|2
ci|000153852|proj|Sample_C_D|2
ci|000155617|proj|Sample_C_D|2
ci|000156391|proj|Sample_C_D|2
ci|000157516|proj|Sample_C_D|2
ci|000160676|proj|Sample_C_D|2
ci|000161357|proj|Sample_C_D|2
ci|000161872|proj|Sample_C_D|2
ci|000162692|proj|Sample_C_D|2
ci|000162866|proj|Sample_C_D|2
ci|000163154|proj|Sample_C_D|2
ci|000163820|proj|Sample_C_D|2
ci|000165096|proj|Sample_C_D|2
ci|000179543|proj|Sample_C_D|2
ci|000179626|proj|Sample_C_D|2
ci|000179704|proj|Sample_C_D|2
ci|000180736|proj|Sample_C_D|2
ci|000180938|proj|Sample_C_D|2
ci|000181698|proj|Sample_C_D|2
ci|000181798|proj|Sample_C_D|2
ci|000182262|proj|Sample_C_D|2
ci|000182941|proj|Sample_C_D|2
ci|000183385|proj|Sample_C_D|2
ci|000183502|proj|Sample_C_D|2
ci|000183720|proj|Sample_C_D|2
ci|000184389|proj|Sample_C_D|2
ci|000185109|proj|Sample_C_D|2
ci|000187298|proj|Sample_C_D|2
ci|000188648|proj|Sample_C_D|2
ci|000191743|proj|Sample_C_D|2
ci|000192116|proj|Sample_C_D|2
ci|000193220|proj|Sample_C_D|2
ci|000197373|proj|Sample_C_D|2
ci|000198107|proj|Sample_C_D|2
ci|000199228|proj|Sample_C_D|2
ci|000199241|proj|Sample_C_D|2
ci|000199409|proj|Sample_C_D|2
ci|000199663|proj|Sample_C_D|2
ci|000200077|proj|Sample_C_D|2
ci|000200682|proj|Sample_C_D|2
ci|000200864|proj|Sample_C_D|2
ci|000201145|proj|Sample_C_D|2
ci|000201352|proj|Sample_C_D|2
ci|000201369|proj|Sample_C_D|2
ci|000201987|proj|Sample_C_D|2
ci|000202385|proj|Sample_C_D|2
ci|000202444|proj|Sample_C_D|2
ci|000202495|proj|Sample_C_D|2
ci|000203563|proj|Sample_C_D|2
ci|000203579|proj|Sample_C_D|2
ci|000207222|proj|Sample_C_D|2
ci|000211651|proj|Sample_C_D|2
ci|000213302|proj|Sample_C_D|2
ci|000215935|proj|Sample_C_D|2
ci|000219061|proj|Sample_C_D|2
ci|000221920|proj|Sample_C_D|2
ci|000243697|proj|Sample_C_D|2
ci|000245352|proj|Sample_C_D|2
ci|000249823|proj|Sample_C_D|2
ci|000265573|proj|Sample_C_D|2
