# Supplementary material for: Transcriptional Response in the Digestive Gland of the King Scallop (Pecten maximus) After the Injection of Domoic Acid
Source: Toxins (Basel). 2021 May 7;13(5):339. doi: 10.3390/toxins13050339 (PMC8150855; doi:10.3390/toxins13050339)
Supplement: Supplementary file 1 [file toxins-13-00339-s001.zip › File S6_STRING_UP-REGULATED.xlsx]

## Sheet: top Blastx results (UP-REG.)
Sequence ID	top blastx result in STRING human protein database	Identities	E value	Score
ci|000000537|proj|Sample_C_D|2	9606.ENSP00000434887	49.62	3e-180	629
ci|000006189|proj|Sample_C_D|2	9606.ENSP00000358059	43.41	2e-24	109
ci|000006427|proj|Sample_C_D|2	9606.ENSP00000243077	47.67	4e-17	85.1
ci|000017780|proj|Sample_C_D|2	9606.ENSP00000264072	33.9	4e-14	74.7
ci|000018354|proj|Sample_C_D|2	9606.ENSP00000295213	36.12	6e-80	292
ci|000026679|proj|Sample_C_D|2	9606.ENSP00000362294	38.83	6e-12	67.8
ci|000027261|proj|Sample_C_D|2	9606.ENSP00000480987	63.52	0	692
ci|000027363|proj|Sample_C_D|2	9606.ENSP00000368771	29.94	3e-07	51.2
ci|000029875|proj|Sample_C_D|2	9606.ENSP00000448998	37.5	5e-90	328
ci|000031344|proj|Sample_C_D|2	9606.ENSP00000370695	62.9	5e-66	249
ci|000031664|proj|Sample_C_D|2	9606.ENSP00000300030	64.71	2e-39	161
ci|000031940|proj|Sample_C_D|2	9606.ENSP00000381206	39.5	6e-33	139
ci|000032599|proj|Sample_C_D|2	9606.ENSP00000318884	87.5	2e-21	24.3
ci|000033173|proj|Sample_C_D|2	9606.ENSP00000376309	53.62	2e-09	62.4
ci|000033482|proj|Sample_C_D|2	9606.ENSP00000249806	53.63	6e-97	352
ci|000033677|proj|Sample_C_D|2	9606.ENSP00000360436	34.25	3e-65	247
ci|000036593|proj|Sample_C_D|2	9606.ENSP00000447378	43.95	3e-110	398
ci|000038979|proj|Sample_C_D|2	9606.ENSP00000285379	50	2e-40	165
ci|000044509|proj|Sample_C_D|2	9606.ENSP00000305696	30.06	2e-12	70.5
ci|000045972|proj|Sample_C_D|2	9606.ENSP00000349467	59.06	1e-48	191
ci|000047525|proj|Sample_C_D|2	9606.ENSP00000358211	32.71	1e-47	188
ci|000050118|proj|Sample_C_D|2	9606.ENSP00000401831	28.23	8e-49	192
ci|000101195|proj|Sample_C_D|2	9606.ENSP00000238738	38.14	5e-31	132
ci|000148527|proj|Sample_C_D|2	9606.ENSP00000377862	40.54	5e-09	57.4
ci|000179771|proj|Sample_C_D|2	9606.ENSP00000385334	32.44	8e-108	389
ci|000180736|proj|Sample_C_D|2	9606.ENSP00000253861	48.32	8e-91	332
ci|000180938|proj|Sample_C_D|2	9606.ENSP00000362135	30.26	1e-10	63.5
ci|000181387|proj|Sample_C_D|2	9606.ENSP00000353791	45.74	5e-150	528
ci|000181698|proj|Sample_C_D|2	9606.ENSP00000384748	25.95	5e-16	82
ci|000181794|proj|Sample_C_D|2	9606.ENSP00000379032	53.75	3e-50	195
ci|000182262|proj|Sample_C_D|2	9606.ENSP00000478993	32.33	1e-11	69.7
ci|000182941|proj|Sample_C_D|2	9606.ENSP00000431443	38.1	1e-07	55.1
ci|000183385|proj|Sample_C_D|2	9606.ENSP00000254868	29.59	8e-08	53.9
ci|000183502|proj|Sample_C_D|2	9606.ENSP00000298943	31.67	2e-06	49.7
ci|000183622|proj|Sample_C_D|2	9606.ENSP00000362550	49.46	0	710
ci|000183720|proj|Sample_C_D|2	9606.ENSP00000333376	27.36	2e-08	39.7
ci|000183834|proj|Sample_C_D|2	9606.ENSP00000264995	33.25	8e-51	198
ci|000184389|proj|Sample_C_D|2	9606.ENSP00000481697	34.04	2e-31	133
ci|000185578|proj|Sample_C_D|2	9606.ENSP00000261835	39.13	3e-44	177
ci|000186137|proj|Sample_C_D|2	9606.ENSP00000430945	27.85	2e-64	244
ci|000186434|proj|Sample_C_D|2	9606.ENSP00000263182	23.5	3e-13	74.7
ci|000189650|proj|Sample_C_D|2	9606.ENSP00000272452	32.45	8e-16	81.3
ci|000191743|proj|Sample_C_D|2	9606.ENSP00000349181	29.1	8e-09	60.1
ci|000193220|proj|Sample_C_D|2	9606.ENSP00000358535	22.62	1e-11	68.9
ci|000197373|proj|Sample_C_D|2	9606.ENSP00000337850	40.97	3e-65	246
ci|000198107|proj|Sample_C_D|2	9606.ENSP00000345229	23.86	2e-06	50.8
ci|000198865|proj|Sample_C_D|2	9606.ENSP00000432481	44.55	2e-168	590
ci|000199010|proj|Sample_C_D|2	9606.ENSP00000263274	65.68	0	644
ci|000199228|proj|Sample_C_D|2	9606.ENSP00000477548	22.67	1e-09	63.2
ci|000199241|proj|Sample_C_D|2	9606.ENSP00000467141	37.59	1e-43	175
ci|000199409|proj|Sample_C_D|2	9606.ENSP00000356791	24.2	7e-10	61.2
ci|000199464|proj|Sample_C_D|2	9606.ENSP00000384949	52.77	4e-73	271
ci|000199663|proj|Sample_C_D|2	9606.ENSP00000369810	45.09	3e-133	473
ci|000200864|proj|Sample_C_D|2	9606.ENSP00000260682	31.49	9e-62	236
ci|000201092|proj|Sample_C_D|2	9606.ENSP00000290765	40.16	1e-36	151
ci|000201145|proj|Sample_C_D|2	9606.ENSP00000386908	35.19	3e-78	290
ci|000201352|proj|Sample_C_D|2	9606.ENSP00000485659	42.52	4e-16	82.4
ci|000201571|proj|Sample_C_D|2	9606.ENSP00000394794	27.67	2e-10	63.9
ci|000201928|proj|Sample_C_D|2	9606.ENSP00000367615	43.58	6e-40	163
ci|000202385|proj|Sample_C_D|2	9606.ENSP00000262294	24.75	4e-07	53.1
ci|000202444|proj|Sample_C_D|2	9606.ENSP00000356584	21.39	9e-16	82.8
ci|000202447|proj|Sample_C_D|2	9606.ENSP00000356198	37.64	4e-71	266
ci|000202894|proj|Sample_C_D|2	9606.ENSP00000326305	65.99	2e-116	417
ci|000203229|proj|Sample_C_D|2	9606.ENSP00000296412	71.31	2e-163	573
ci|000203286|proj|Sample_C_D|2	9606.ENSP00000411613	36.81	3e-125	447
ci|000204971|proj|Sample_C_D|2	9606.ENSP00000408411	60	6e-10	62.4
ci|000205428|proj|Sample_C_D|2	9606.ENSP00000307900	62.17	6e-100	362
ci|000205809|proj|Sample_C_D|2	9606.ENSP00000262507	43.72	2e-38	156
ci|000206209|proj|Sample_C_D|2	9606.ENSP00000451162	28.85	2e-119	427
ci|000208048|proj|Sample_C_D|2	9606.ENSP00000261416	55.76	2e-85	259
ci|000208120|proj|Sample_C_D|2	9606.ENSP00000318195	35.54	4e-16	81.3
ci|000211651|proj|Sample_C_D|2	9606.ENSP00000287097	24.39	6e-82	303
ci|000213302|proj|Sample_C_D|2	9606.ENSP00000356954	35.9	4e-07	51.6
ci|000215935|proj|Sample_C_D|2	9606.ENSP00000353850	28.82	5e-16	82.8
ci|000216669|proj|Sample_C_D|2	9606.ENSP00000451112	50	5e-14	74.7
ci|000218164|proj|Sample_C_D|2	9606.ENSP00000236671	49.83	2e-73	272
ci|000218807|proj|Sample_C_D|2	9606.ENSP00000291691	100	2e-11	29.3
ci|000219653|proj|Sample_C_D|2	9606.ENSP00000221801	83.41	5e-106	382
ci|000221532|proj|Sample_C_D|2	9606.ENSP00000394510	41.76	4e-08	55.8
ci|000222238|proj|Sample_C_D|2	9606.ENSP00000313432	48.97	3e-80	295
ci|000223247|proj|Sample_C_D|2	9606.ENSP00000293872	62.14	7e-57	186
ci|000224800|proj|Sample_C_D|2	9606.ENSP00000386772	62.16	7e-10	62
ci|000236235|proj|Sample_C_D|2	9606.ENSP00000230449	40	9e-17	83.2
ci|000243460|proj|Sample_C_D|2	9606.ENSP00000339063	71.82	3e-41	164
ci|000245352|proj|Sample_C_D|2	9606.ENSP00000483673	24.51	7e-07	49.7
ci|000262748|proj|Sample_C_D|2	9606.ENSP00000363973	52.26	1e-142	504
ci|000265573|proj|Sample_C_D|2	9606.ENSP00000359787	36.67	1e-33	140
ci|000266292|proj|Sample_C_D|2	9606.ENSP00000290866	53.44	0	655

## Sheet: Imput proteins (UP-REGULATED)
#node	identifier	annotation
ACE	9606.ENSP00000290866	Angiotensin-converting enzyme; Converts angiotensin I to angiotensin II by release of the terminal His-Leu, this results in an increase of the vasoconstrictor activity of angiotensin. Also able to inactivate bradykinin, a potent vasodilator. Has also a glycosidase activity which releases GPI-anchored proteins from the membrane by cleaving the mannose linkage in the GPI moiety; CD molecules
ADH5	9606.ENSP00000296412	Alcohol dehydrogenase class-3; Class-III ADH is remarkably ineffective in oxidizing ethanol, but it readily catalyzes the oxidation of long-chain primary alcohols and the oxidation of S-(hydroxymethyl) glutathione; Belongs to the zinc-containing alcohol dehydrogenase family. Class-III subfamily
ALPL	9606.ENSP00000363973	Alkaline phosphatase, tissue-nonspecific isozyme; This isozyme may play a role in skeletal mineralization; Belongs to the alkaline phosphatase family
AOC1	9606.ENSP00000411613	Amiloride-sensitive amine oxidase [copper-containing]; Catalyzes the degradation of compounds such as putrescine, histamine, spermine, and spermidine, substances involved in allergic and immune responses, cell proliferation, tissue differentiation, tumor formation, and possibly apoptosis. Placental DAO is thought to play a role in the regulation of the female reproductive function; Belongs to the…
APRT	9606.ENSP00000367615	Adenine phosphoribosyltransferase; Catalyzes a salvage reaction resulting in the formation of AMP, that is energically less costly than de novo synthesis
BAI1	9606.ENSP00000430945	Adhesion G protein-coupled receptor B1; Phosphatidylserine receptor which enhances the engulfment of apoptotic cells. Also mediates the binding and engulfment of Gram-negative bacteria. Stimulates production of reactive oxygen species by macrophages in response to Gram-negative bacteria, resulting in enhanced microbicidal macrophage activity. In the gastric mucosa, required for recognition and en…
BBOX1	9606.ENSP00000263182	Gamma-butyrobetaine dioxygenase; Catalyzes the formation of L-carnitine from gamma- butyrobetaine; Belongs to the gamma-BBH/TMLD family
CA2	9606.ENSP00000285379	Carbonic anhydrase 2; Essential for bone resorption and osteoclast differentiation (By similarity). Reversible hydration of carbon dioxide. Can hydrate cyanamide to urea. Involved in the regulation of fluid secretion into the anterior chamber of the eye. Contributes to intracellular pH regulation in the duodenal upper villous epithelium during proton-coupled peptide absorption. Stimulates the chl…
CALM1	9606.ENSP00000349467	Calmodulin-1; Calmodulin mediates the control of a large number of enzymes, ion channels, aquaporins and other proteins through calcium-binding. Among the enzymes to be stimulated by the calmodulin-calcium complex are a number of protein kinases and phosphatases. Together with CCP110 and centrin, is involved in a genetic pathway that regulates the centrosome cycle and progression through cytokine…
CD109	9606.ENSP00000287097	CD109 antigen; Modulates negatively TGFB1 signaling in keratinocytes; Belongs to the protease inhibitor I39 (alpha-2- macroglobulin) family
CHIT1	9606.ENSP00000356198	Chitotriosidase-1; Degrades chitin, chitotriose and chitobiose. May participate in the defense against nematodes and other pathogens. Isoform 3 has no enzymatic activity; Belongs to the glycosyl hydrolase 18 family. Chitinase class II subfamily
CLEC10A	9606.ENSP00000254868	C-type lectin domain family 10 member A; Probable role in regulating adaptive and innate immune responses. Binds in a calcium-dependent manner to terminal galactose and N-acetylgalactosamine units, linked to serine or threonine. These sugar moieties are known as Tn-Ag and are expressed in a variety of carcinoma cells; C-type lectin domain containing
CLN6	9606.ENSP00000249806	CLN6, transmembrane ER protein
COQ9	9606.ENSP00000262507	Ubiquinone biosynthesis protein COQ9, mitochondrial; Lipid-binding protein involved in the biosynthesis of coenzyme Q, also named ubiquinone, an essential lipid-soluble electron transporter for aerobic cellular respiration. Binds a phospholipid of at least 10 carbons in each acyl group. May be required to present its bound-lipid to COQ7
CTGF	9606.ENSP00000356954	Connective tissue growth factor; Major connective tissue mitoattractant secreted by vascular endothelial cells. Promotes proliferation and differentiation of chondrocytes. Mediates heparin- and divalent cation-dependent cell adhesion in many cell types including fibroblasts, myofibroblasts, endothelial and epithelial cells. Enhances fibroblast growth factor-induced DNA synthesis; Belongs to the C…
CTSD	9606.ENSP00000236671	Cathepsin D; Acid protease active in intracellular protein breakdown. Plays a role in APP processing following cleavage and activation by ADAM30 which leads to APP degradation. Involved in the pathogenesis of several diseases such as breast cancer and possibly Alzheimer disease; Cathepsins
CYP2C9	9606.ENSP00000260682	Cytochrome P450 2C9; Cytochromes P450 are a group of heme-thiolate monooxygenases. In liver microsomes, this enzyme is involved in an NADPH-dependent electron transport pathway. It oxidizes a variety of structurally unrelated compounds, including steroids, fatty acids, and xenobiotics. This enzyme contributes to the wide pharmacokinetics variability of the metabolism of drugs such as S-warfarin, …
DPT	9606.ENSP00000356791	Dermatopontin; Seems to mediate adhesion by cell surface integrin binding. May serve as a communication link between the dermal fibroblast cell surface and its extracellular matrix environment. Enhances TGFB1 activity. Inhibits cell proliferation. Accelerates collagen fibril formation, and stabilizes collagen fibrils against low-temperature dissociation (By similarity); Belongs to the dermatopont…
EEF1A1	9606.ENSP00000339063	Elongation factor 1-alpha 1; This protein promotes the GTP-dependent binding of aminoacyl-tRNA to the A-site of ribosomes during protein biosynthesis. With PARP1 and TXK, forms a complex that acts as a T helper 1 (Th1) cell-specific transcription factor and binds the promoter of IFN-gamma to directly regulate its transcription, and is thus involved importantly in Th1 cytokine production; Belongs …
EXOC1	9606.ENSP00000370695	Exocyst complex component 1; Component of the exocyst complex involved in the docking of exocytic vesicles with fusion sites on the plasma membrane
EXOC2	9606.ENSP00000230449	Exocyst complex component 2; Component of the exocyst complex involved in the docking of exocytic vesicles with fusion sites on the plasma membrane; Belongs to the SEC5 family
EXOC4	9606.ENSP00000253861	Exocyst complex component 4; Component of the exocyst complex involved in the docking of exocytic vesicles with fusion sites on the plasma membrane
FAT4	9606.ENSP00000377862	Protocadherin Fat 4; Cadherins are calcium-dependent cell adhesion proteins. FAT4 plays a role in the maintenance of planar cell polarity as well as in inhibition of YAP1-mediated neuroprogenitor cell proliferation and differentiation (By similarity)
FBL	9606.ENSP00000221801	rRNA 2'-O-methyltransferase fibrillarin; S-adenosyl-L-methionine-dependent methyltransferase that has the ability to methylate both RNAs and proteins. Involved in pre-rRNA processing by catalyzing the site-specific 2'-hydroxyl methylation of ribose moieties in pre-ribosomal RNA. Site specificity is provided by a guide RNA that base pairs with the substrate. Methylation occurs at a characteristic …
FMN2	9606.ENSP00000318884	Formin-2; Required for asymmetric spindle positioning, asymmetric oocyte division and polar body extrusion during female germ cell meiosis (By similarity). Actin-binding protein that is involved in actin cytoskeleton assembly and reorganization. Acts as an actin nucleation factor and promotes assembly of actin filaments together with SPIRE1 and SPIRE2. Involved in intracellular vesicle transport …
GLUL	9606.ENSP00000307900	Glutamine synthetase; This enzyme has 2 functions: it catalyzes the production of glutamine and 4-aminobutanoate (gamma-aminobutyric acid, GABA), the latter in a pyridoxal phosphate-independent manner (By similarity). Essential for proliferation of fetal skin fibroblasts; Belongs to the glutamine synthetase family
GRHPR	9606.ENSP00000313432	Glyoxylate reductase/hydroxypyruvate reductase; Enzyme with hydroxy-pyruvate reductase, glyoxylate reductase and D-glycerate dehydrogenase enzymatic activities. Reduces hydroxypyruvate to D-glycerate, glyoxylate to glycolate oxidizes D-glycerate to hydroxypyruvate
GSTT2B	9606.ENSP00000290765	Glutathione S-transferase theta-2B; Conjugation of reduced glutathione to a wide number of exogenous and endogenous hydrophobic electrophiles. Has a sulfatase activity; Soluble glutathione S-transferases
HEXB	9606.ENSP00000261416	Beta-hexosaminidase subunit beta; Responsible for the degradation of GM2 gangliosides, and a variety of other molecules containing terminal N-acetyl hexosamines, in the brain and other tissues; Belongs to the glycosyl hydrolase 20 family
HNRNPA3	9606.ENSP00000376309	Heterogeneous nuclear ribonucleoprotein A3; Plays a role in cytoplasmic trafficking of RNA. Binds to the cis-acting response element, A2RE. May be involved in pre-mRNA splicing; RNA binding motif containing
KPTN	9606.ENSP00000337850	KICSTOR complex protein kaptin; As part of the KICSTOR complex functions in the amino acid-sensing branch of the TORC1 signaling pathway. Recruits, in an amino acid-independent manner, the GATOR1 complex to the lysosomal membranes and allows its interaction with GATOR2 and the RAG GTPases. Functions upstream of the RAG GTPases and is required to negatively regulate mTORC1 signaling in absence of …
LAMP2	9606.ENSP00000408411	Lysosome-associated membrane glycoprotein 2; Plays an important role in chaperone-mediated autophagy, a process that mediates lysosomal degradation of proteins in response to various stresses and as part of the normal turnover of proteins with a long biological half-live. Functions by binding target proteins, such as GAPDH and MLLT11, and targeting them for lysosomal degradation. Plays a role in …
LIG1	9606.ENSP00000263274	DNA ligase 1; DNA ligase that seals nicks in double-stranded DNA during DNA replication, DNA recombination and DNA repair; Belongs to the ATP-dependent DNA ligase family
LRP1	9606.ENSP00000243077	Prolow-density lipoprotein receptor-related protein 1; Endocytic receptor involved in endocytosis and in phagocytosis of apoptotic cells. Required for early embryonic development. Involved in cellular lipid homeostasis. Involved in the plasma clearance of chylomicron remnants and activated LRPAP1 (alpha 2-macroglobulin), as well as the local metabolism of complexes between plasminogen activators …
LUC7L	9606.ENSP00000293872	Putative RNA-binding protein Luc7-like 1; May bind to RNA via its Arg/Ser-rich domain; Belongs to the Luc7 family
MCM3	9606.ENSP00000480987	DNA replication licensing factor MCM3; Acts as component of the MCM2-7 complex (MCM complex) which is the putative replicative helicase essential for 'once per cell cycle' DNA replication initiation and elongation in eukaryotic cells. The active ATPase sites in the MCM2-7 ring are formed through the interaction surfaces of two neighboring subunits such that a critical structure of a conserved arg…
MGAM	9606.ENSP00000447378	Maltase-glucoamylase, intestinal; May serve as an alternate pathway for starch digestion when luminal alpha-amylase activity is reduced because of immaturity or malnutrition. May play a unique role in the digestion of malted dietary oligosaccharides used in food manufacturing
MRPL3	9606.ENSP00000264995	Mitochondrial ribosomal protein L3
MUC3A	9606.ENSP00000368771	Mucin-3A; Major glycoprotein component of a variety of mucus gels. Thought to provide a protective, lubricating barrier against particles and infectious agents at mucosal surfaces. May be involved in ligand binding and intracellular signaling; Mucins
MUC5AC	9606.ENSP00000485659	Mucin-5AC; Gel-forming glycoprotein of gastric and respiratoy tract epithelia that protects the mucosa from infection and chemical damage by binding to inhaled microrganisms and particles that are subsequently removed by the mucocilary system; Mucins
NAALAD2	9606.ENSP00000432481	N-acetylated-alpha-linked acidic dipeptidase 2; Has N-acetylated-alpha-linked-acidic dipeptidase (NAALADase) activity. Also exhibits a dipeptidyl-peptidase IV type activity. Inactivate the peptide neurotransmitter N- acetylaspartylglutamate
NCL	9606.ENSP00000318195	Nucleolin; Nucleolin is the major nucleolar protein of growing eukaryotic cells. It is found associated with intranucleolar chromatin and pre-ribosomal particles. It induces chromatin decondensation by binding to histone H1. It is thought to play a role in pre-rRNA transcription and ribosome assembly. May play a role in the process of transcriptional elongation. Binds RNA oligonucleotides with 5'…
NPC2	9606.ENSP00000451112	Epididymal secretory protein E1; Intracellular cholesterol transporter which acts in concert with NPC1 and plays an important role in the egress of cholesterol from the endosomal/lysosomal compartment. Both NPC1 and NPC2 function as the cellular 'tag team duo' (TTD) to catalyze the mobilization of cholesterol within the multivesicular environment of the late endosome (LE) to effect egress through…
PYCR1	9606.ENSP00000384949	Pyrroline-5-carboxylate reductase 1, mitochondrial; Housekeeping enzyme that catalyzes the last step in proline biosynthesis. Can utilize both NAD and NADP, but has higher affinity for NAD. Involved in the cellular response to oxidative stress
RHOQ	9606.ENSP00000238738	Rho-related GTP-binding protein RhoQ; Plasma membrane-associated small GTPase which cycles between an active GTP-bound and an inactive GDP-bound state. In active state binds to a variety of effector proteins to regulate cellular responses. Involved in epithelial cell polarization processes. May play a role in CFTR trafficking to the plasma membrane. Causes the formation of thin, actin-rich surfac…
RSRC1	9606.ENSP00000481697	Serine/Arginine-related protein 53; Plays a role in pre-mRNA splicing. Involved in both constitutive and alternative pre-mRNA splicing. May have a role in the recognition of the 3' splice site during the second step of splicing
TRIM37	9606.ENSP00000262294	E3 ubiquitin-protein ligase TRIM37; E3 ubiquitin-protein ligase required to prevent centriole reduplication. Probably acts by ubiquitinating positive regulators of centriole reduplication. Mediates monoubiquitination of 'Lys-119' of histone H2A (H2AK119Ub), a specific tag for epigenetic transcriptional repression: associates with some Polycomb group (PcG) multiprotein PRC2-like complex and mediat…
TTN	9606.ENSP00000467141	Titin; Key component in the assembly and functioning of vertebrate striated muscles. By providing connections at the level of individual microfilaments, it contributes to the fine balance of forces between the two halves of the sarcomere. The size and extensibility of the cross-links are the main determinants of sarcomere extensibility properties of muscle. In non-muscle cells, seems to play a ro…
ACSF2	9606.ENSP00000401831	Acyl-CoA synthetase family member 2, mitochondrial; Acyl-CoA synthases catalyze the initial reaction in fatty acid metabolism, by forming a thioester with CoA. Has some preference toward medium-chain substrates. Plays a role in adipocyte differentiation; Acyl-CoA synthetase family
C1QL3	9606.ENSP00000298943	Complement C1q-like protein 3; May regulate the number of excitatory synapses that are formed on hippocampus neurons. Has no effect on inhibitory synapses (By similarity). Plays a role in glucose homeostasis. Via AMPK signaling pathway, stimulates glucose uptake in adipocytes, myotubes and hepatocytes and enhances insulin-stimulated glucose uptake. In a hepatoma cell line, reduces the expression …
C21orf58	9606.ENSP00000291691	Uncharacterized protein C21orf58; Chromosome 21 open reading frame 58
CEP128	9606.ENSP00000451162	Centrosomal protein 128
CMTR1	9606.ENSP00000362550	Cap-specific mRNA (nucleoside-2'-O-)-methyltransferase 1; S-adenosyl-L-methionine-dependent methyltransferase that mediates mRNA cap1 2'-O-ribose methylation to the 5'-cap structure of mRNAs. Methylates the ribose of the first nucleotide of a m(7)GpppG-capped mRNA and small nuclear RNA (snRNA) to produce m(7)GpppRm (cap1). Displays a preference for cap0 transcripts. Cap1 modification is linked to…
CYP46A1	9606.ENSP00000261835	Cholesterol 24-hydroxylase; Involved in the turnover of cholesterol. It converts cholesterol into 24S-hydroxycholesterol and, to a lesser extent, 25-hydroxycholesterol. Has also activity with xenobiotic compounds, such as clotrimazole; Cytochrome P450 family 46
CYP4F12	9606.ENSP00000448998	Cytochrome P450 4F12; Catalyzes leukotriene B4 omega-hydroxylation and arachidonic acid omega-hydroxylation but with an activity much lower than that of CYP4F2. Catalyzes the hydroxylation of the antihistamine ebastine; Belongs to the cytochrome P450 family
DNER	9606.ENSP00000345229	Delta and Notch-like epidermal growth factor-related receptor; Activator of the NOTCH1 pathway. May mediate neuron-glia interaction during astrocytogenesis (By similarity)
ENPP5	9606.ENSP00000360436	Ectonucleotide pyrophosphatase/phosphodiesterase family member 5; May play a role in neuronal cell communication. Lacks nucleotide pyrophosphatase and lysopholipase D activity (By similarity); Belongs to the nucleotide pyrophosphatase/phosphodiesterase family
EXT2	9606.ENSP00000379032	Exostosin-2; Glycosyltransferase required for the biosynthesis of heparan-sulfate. The EXT1/EXT2 complex possesses substantially higher glycosyltransferase activity than EXT1 or EXT2 alone. Appears to be a tumor suppressor. Required for the exosomal release of SDCBP, CD63 and syndecan
FAM96A	9606.ENSP00000300030	MIP18 family protein FAM96A; May play a role in chromosome segregation through establishment of sister chromatid cohesion; Belongs to the MIP18 family
FCER2	9606.ENSP00000264072	Low affinity immunoglobulin epsilon Fc receptor; Low-affinity receptor for immunoglobulin E (IgE) and CR2/CD21. Has essential roles in the regulation of IgE production and in the differentiation of B-cells (it is a B-cell-specific antigen); C-type lectin domain containing
GOLGA6L22	9606.ENSP00000483673	Golgin subfamily A member 6-like protein 22 ; Belongs to the GOLGA6 family
GPATCH11	9606.ENSP00000386772	G-patch domain containing 11
GPHB5	9606.ENSP00000478993	Glycoprotein hormone beta-5; Functions as a heterodimeric glycoprotein hormone with GPHA2 able to bind and activate the thyroid-stimulating hormone receptor (TSHR), leading to increased cAMP production. Plays a central role in controlling thyroid cell metabolism; Belongs to the glycoprotein hormones subunit beta family
HCRTR2	9606.ENSP00000477548	Orexin receptor type 2; Nonselective, high-affinity receptor for both orexin-A and orexin-B neuropeptides. Triggers an increase in cytoplasmic Ca(2+) levels in response to orexin-A binding; Hypocretin receptors
HSPA12A	9606.ENSP00000358211	Heat shock protein family A member 12A
HVCN1	9606.ENSP00000349181	Voltage-gated hydrogen channel 1; Mediates the voltage-dependent proton permeability of excitable membranes. Forms a proton-selective channel through which protons may pass in accordance with their electrochemical gradient. Proton efflux, accompanied by membrane depolarization, facilitates acute production of reactive oxygen species in phagocytosis
IFI44L	9606.ENSP00000359787	Interferon-induced protein 44-like; Exhibits a low antiviral activity against hepatitis C virus; Belongs to the IFI44 family
ITGB1BP1	9606.ENSP00000353850	Integrin beta-1-binding protein 1; Key regulator of the integrin-mediated cell-matrix interaction signaling by binding to the ITGB1 cytoplasmic tail and preventing the activation of integrin alpha-5/beta-1 (heterodimer of ITGA5 and ITGB1) by talin or FERMT1. Plays a role in cell proliferation, differentiation, spreading, adhesion and migration in the context of mineralization and bone development…
KRTAP5-9	9606.ENSP00000431443	Keratin-associated protein 5-9; In the hair cortex, hair keratin intermediate filaments are embedded in an interfilamentous matrix, consisting of hair keratin-associated protein (KRTAP), which are essential for the formation of a rigid and resistant hair shaft through their extensive disulfide bond cross-linking with abundant cysteine residues of hair keratins. The matrix proteins include the hig…
MAD1L1	9606.ENSP00000385334	Mitotic spindle assembly checkpoint protein MAD1; Component of the spindle-assembly checkpoint that prevents the onset of anaphase until all chromosomes are properly aligned at the metaphase plate. May recruit MAD2L1 to unattached kinetochores. Has a role in the correct positioning of the septum. Required for anchoring MAD2L1 to the nuclear periphery. Binds to the TERT promoter and represses telo…
MEGF11	9606.ENSP00000386908	Multiple epidermal growth factor-like domains protein 11; May regulate the mosaic spacing of specific neuron subtypes in the retina through homotypic retinal neuron repulsion. Mosaics provide a mechanism to distribute each cell type evenly across the retina, ensuring that all parts of the visual field have access to a full set of processing elements (By similarity); Belongs to the MEGF family
PRR12	9606.ENSP00000394510	Proline-rich protein 12; Proline rich 12
PTPN13	9606.ENSP00000394794	Tyrosine-protein phosphatase non-receptor type 13; Tyrosine phosphatase which regulates negatively FAS- induced apoptosis and NGFR-mediated pro-apoptotic signaling. May regulate phosphoinositide 3-kinase (PI3K) signaling through dephosphorylation of PIK3R2; FERM domain containing
PTPRT	9606.ENSP00000362294	Receptor-type tyrosine-protein phosphatase T; May be involved in both signal transduction and cellular adhesion in the CNS; Belongs to the protein-tyrosine phosphatase family. Receptor class 2B subfamily
RBFA	9606.ENSP00000305696	Putative ribosome-binding factor A, mitochondrial; Ribosome binding factor A
RDH16	9606.ENSP00000381206	Retinol dehydrogenase 16; Oxidoreductase with a preference for NAD. Oxidizes all- trans-retinol and 13-cis-retinol to the corresponding aldehydes. Has higher activity towards CRBP-bound retinol than with free retinol. Oxidizes 3-alpha-hydroxysteroids. Oxidizes androstanediol and androsterone to dihydrotestosterone and androstanedione. Can also catalyze the reverse reaction; Short chain dehydrogen…
RTN4IP1	9606.ENSP00000358059	Reticulon-4-interacting protein 1, mitochondrial; Plays a role in the regulation of retinal ganglion cell (RGC) neurite outgrowth, and hence in the development of the inner retina and optic nerve. Appears to be a potent inhibitor of regeneration following spinal cord injury
SLC25A20	9606.ENSP00000326305	Mitochondrial carnitine/acylcarnitine carrier protein; Mediates the transport of acylcarnitines of different length across the mitochondrial inner membrane from the cytosol to the mitochondrial matrix for their oxidation by the mitochondrial fatty acid-oxidation pathway; Solute carriers
SLC6A9	9606.ENSP00000353791	Sodium- and chloride-dependent glycine transporter 1; Terminates the action of glycine by its high affinity sodium-dependent reuptake into presynaptic terminals. May play a role in regulation of glycine levels in NMDA receptor-mediated neurotransmission; Solute carriers
SPATA18	9606.ENSP00000295213	Mitochondria-eating protein; Key regulator of mitochondrial quality that mediates the repairing or degradation of unhealthy mitochondria in response to mitochondrial damage. Mediator of mitochondrial protein catabolic process (also named MALM) by mediating the degradation of damaged proteins inside mitochondria by promoting the accumulation in the mitochondrial matrix of hydrolases that are chara…
SULT1C4	9606.ENSP00000272452	Sulfotransferase 1C4; Sulfotransferase that utilizes 3'-phospho-5'-adenylyl sulfate (PAPS) as sulfonate donor to catalyze the sulfate conjugation of drugs, xenobiotic compounds, hormones, and neurotransmitters. May be involved in the activation of carcinogenic hydroxylamines. Shows activity towards p-nitrophenol and N-hydroxy-2-acetylamino-fluorene (N-OH-2AAF)
SYCP1	9606.ENSP00000358535	Synaptonemal complex protein 1; Major component of the transverse filaments of synaptonemal complexes (SCS), formed between homologous chromosomes during meiotic prophase. Required for normal assembly of the central element of the synaptonemal complexes. Required for normal centromere pairing during meiosis. Required for normal meiotic chromosome synapsis during oocyte and spermatocyte developmen…
THNSL1	9606.ENSP00000434887	Threonine synthase like 1
TMEM79	9606.ENSP00000384748	Transmembrane protein 79; Contributes to the epidermal integrity and skin barrier function. Plays a role in the lamellar granule (LG) secretory system and in the stratum corneum (SC) epithelial cell formation (By similarity)
TOR1AIP2	9606.ENSP00000356584	Torsin-1A-interacting protein 2; Required for endoplasmic reticulum integrity. Regulates the distribution of TOR1A between the endoplasmic reticulum and the nuclear envelope as well as induces TOR1A, TOR1B and TOR3A ATPase activity; Belongs to the TOR1AIP family
USP45	9606.ENSP00000333376	Ubiquitin specific peptidase 45
VPS16	9606.ENSP00000369810	Vacuolar protein sorting-associated protein 16 homolog; Plays a role in vesicle-mediated protein trafficking to lysosomal compartments including the endocytic membrane transport and autophagic pathways. Believed to act as a core component of the putative HOPS and CORVET endosomal tethering complexes which are proposed to be involved in the Rab5-to-Rab7 endosome conversion probably implicating MON…
YRDC	9606.ENSP00000362135	YrdC domain-containing protein, mitochondrial; May regulate the activity of some transporters; Belongs to the SUA5 family
