# Supplementary material for: Transcriptional Response in the Digestive Gland of the King Scallop (Pecten maximus) After the Injection of Domoic Acid
Source: Toxins (Basel). 2021 May 7;13(5):339. doi: 10.3390/toxins13050339 (PMC8150855; doi:10.3390/toxins13050339)
Supplement: Supplementary file 1 [file toxins-13-00339-s001.zip › File S7_STRING_DOWN-REGULATED.xlsx]

## Sheet: top Blastx results (DOWN-REG.)
Sequence ID	top blastx result in STRING human protein database	Identities	E value	Score
ci|000000197|proj|Sample_C_D|2	9606.ENSP00000348234	58.26	7e-114	408
ci|000000692|proj|Sample_C_D|2	9606.ENSP00000404203	40.13	4e-22	100
ci|000001072|proj|Sample_C_D|2	9606.ENSP00000409016	44.9	2e-67	254
ci|000002079|proj|Sample_C_D|2	9606.ENSP00000325681	54.64	9e-142	500
ci|000002194|proj|Sample_C_D|2	9606.ENSP00000359292	23.6	1e-30	133
ci|000002411|proj|Sample_C_D|2	9606.ENSP00000361608	32.24	0	582
ci|000004590|proj|Sample_C_D|2	9606.ENSP00000211413	35.63	6e-17	86.7
ci|000008159|proj|Sample_C_D|2	9606.ENSP00000300026	49.29	8e-39	143
ci|000008198|proj|Sample_C_D|2	9606.ENSP00000395232	29.07	5e-25	113
ci|000008222|proj|Sample_C_D|2	9606.ENSP00000305422	46.46	2e-20	97.8
ci|000008245|proj|Sample_C_D|2	9606.ENSP00000369786	61.54	8e-106	381
ci|000008473|proj|Sample_C_D|2	9606.ENSP00000226574	31.45	9e-13	73.2
ci|000008632|proj|Sample_C_D|2	9606.ENSP00000434364	48.02	9e-162	567
ci|000008940|proj|Sample_C_D|2	9606.ENSP00000370128	50.94	8e-180	377
ci|000010060|proj|Sample_C_D|2	9606.ENSP00000362888	34.55	5e-30	129
ci|000010359|proj|Sample_C_D|2	9606.ENSP00000299957	22.47	2e-16	85.9
ci|000010375|proj|Sample_C_D|2	9606.ENSP00000279387	94.79	6e-175	612
ci|000012925|proj|Sample_C_D|2	9606.ENSP00000320236	38.81	1e-28	123
ci|000013138|proj|Sample_C_D|2	9606.ENSP00000398880	51.76	1e-164	578
ci|000018690|proj|Sample_C_D|2	9606.ENSP00000273550	63.01	3e-58	222
ci|000019115|proj|Sample_C_D|2	9606.ENSP00000365569	62.36	6e-126	449
ci|000019333|proj|Sample_C_D|2	9606.ENSP00000355141	38.41	1e-106	385
ci|000019394|proj|Sample_C_D|2	9606.ENSP00000362924	35.38	1e-47	188
ci|000019559|proj|Sample_C_D|2	9606.ENSP00000458162	76.8	2e-85	201
ci|000019771|proj|Sample_C_D|2	9606.ENSP00000272444	51.61	1e-15	82.4
ci|000026813|proj|Sample_C_D|2	9606.ENSP00000479716	34.22	4e-24	109
ci|000038909|proj|Sample_C_D|2	9606.ENSP00000438042	53.73	6e-16	81.3
ci|000039514|proj|Sample_C_D|2	9606.ENSP00000457723	60	6e-73	272
ci|000053652|proj|Sample_C_D|2	9606.ENSP00000222388	69	0	887
ci|000053774|proj|Sample_C_D|2	9606.ENSP00000253861	43.01	5e-145	512
ci|000054594|proj|Sample_C_D|2	9606.ENSP00000455906	24.37	4e-35	147
ci|000055440|proj|Sample_C_D|2	9606.ENSP00000232888	50.22	8e-64	241
ci|000055821|proj|Sample_C_D|2	9606.ENSP00000359149	31.23	5e-55	212
ci|000056978|proj|Sample_C_D|2	9606.ENSP00000414922	30.26	8e-12	69.7
ci|000057152|proj|Sample_C_D|2	9606.ENSP00000275358	25	6e-24	110
ci|000058655|proj|Sample_C_D|2	9606.ENSP00000341957	30.25	2e-78	291
ci|000058903|proj|Sample_C_D|2	9606.ENSP00000360473	56.3	2e-33	139
ci|000060634|proj|Sample_C_D|2	9606.ENSP00000370621	28.37	7e-23	105
ci|000061087|proj|Sample_C_D|2	9606.ENSP00000351310	26.52	6e-35	148
ci|000062123|proj|Sample_C_D|2	9606.ENSP00000360317	36.16	3e-86	317
ci|000063723|proj|Sample_C_D|2	9606.ENSP00000263071	27.15	2e-15	80.1
ci|000070792|proj|Sample_C_D|2	9606.ENSP00000389289	51.72	2e-11	64.7
ci|000071433|proj|Sample_C_D|2	9606.ENSP00000305161	30.48	9e-20	95.9
ci|000071556|proj|Sample_C_D|2	9606.ENSP00000364204	54.55	5e-34	107
ci|000072995|proj|Sample_C_D|2	9606.ENSP00000296953	42.33	2e-36	151
ci|000074094|proj|Sample_C_D|2	9606.ENSP00000354006	28.57	4e-09	59.3
ci|000074747|proj|Sample_C_D|2	9606.ENSP00000362817	29.31	8e-06	48.1
ci|000076095|proj|Sample_C_D|2	9606.ENSP00000242576	48.13	2e-51	200
ci|000076723|proj|Sample_C_D|2	9606.ENSP00000338807	37.17	3e-15	80.5
ci|000076806|proj|Sample_C_D|2	9606.ENSP00000232744	25.32	5e-19	94
ci|000076935|proj|Sample_C_D|2	9606.ENSP00000352584	43.57	2e-66	250
ci|000077063|proj|Sample_C_D|2	9606.ENSP00000355741	54.63	1e-142	504
ci|000077363|proj|Sample_C_D|2	9606.ENSP00000234816	35.4	8e-37	152
ci|000077735|proj|Sample_C_D|2	9606.ENSP00000274473	38.85	5e-22	103
ci|000078119|proj|Sample_C_D|2	9606.ENSP00000226444	36.27	3e-23	107
ci|000078549|proj|Sample_C_D|2	9606.ENSP00000286713	60.94	9e-87	318
ci|000078567|proj|Sample_C_D|2	9606.ENSP00000378760	64.55	0	1121
ci|000079020|proj|Sample_C_D|2	9606.ENSP00000226253	65.48	1e-129	461
ci|000079146|proj|Sample_C_D|2	9606.ENSP00000007390	48.86	3e-57	219
ci|000080108|proj|Sample_C_D|2	9606.ENSP00000317872	25.59	1e-06	50.4
ci|000080715|proj|Sample_C_D|2	9606.ENSP00000341826	52.17	4e-08	57
ci|000080916|proj|Sample_C_D|2	9606.ENSP00000323511	42.61	9e-77	285
ci|000081887|proj|Sample_C_D|2	9606.ENSP00000341874	54.35	2e-103	372
ci|000082580|proj|Sample_C_D|2	9606.ENSP00000478305	35.37	3e-88	324
ci|000083072|proj|Sample_C_D|2	9606.ENSP00000295030	43.4	2e-49	140
ci|000083617|proj|Sample_C_D|2	9606.ENSP00000222402	80.68	9e-38	154
ci|000085591|proj|Sample_C_D|2	9606.ENSP00000355325	89.16	6e-37	152
ci|000085999|proj|Sample_C_D|2	9606.ENSP00000234454	34.95	9e-25	110
ci|000089967|proj|Sample_C_D|2	9606.ENSP00000353850	28.82	5e-16	82.8
ci|000089988|proj|Sample_C_D|2	9606.ENSP00000478310	55	8e-23	105
ci|000090483|proj|Sample_C_D|2	9606.ENSP00000310042	46.96	9e-44	175
ci|000092830|proj|Sample_C_D|2	9606.ENSP00000346001	43.87	1e-37	152
ci|000093442|proj|Sample_C_D|2	9606.ENSP00000480750	26.41	2e-48	193
ci|000093551|proj|Sample_C_D|2	9606.ENSP00000262238	75	5e-07	30.8
ci|000094075|proj|Sample_C_D|2	9606.ENSP00000216832	34.18	4e-60	229
ci|000097219|proj|Sample_C_D|2	9606.ENSP00000476821	29.73	3e-07	51.2
ci|000097284|proj|Sample_C_D|2	9606.ENSP00000271628	55.59	3e-83	305
ci|000102098|proj|Sample_C_D|2	9606.ENSP00000263388	22.82	2e-18	92
ci|000104157|proj|Sample_C_D|2	9606.ENSP00000253407	33.8	9e-15	77
ci|000104746|proj|Sample_C_D|2	9606.ENSP00000367668	35.71	5e-12	64.3
ci|000106985|proj|Sample_C_D|2	9606.ENSP00000435460	29.83	6e-16	81.3
ci|000109461|proj|Sample_C_D|2	9606.ENSP00000271588	31.9	1e-26	118
ci|000109612|proj|Sample_C_D|2	9606.ENSP00000329748	39.06	6e-11	49.7
ci|000110602|proj|Sample_C_D|2	9606.ENSP00000385080	53.19	3e-144	329
ci|000153852|proj|Sample_C_D|2	9606.ENSP00000298317	45.11	1e-26	116
ci|000155617|proj|Sample_C_D|2	9606.ENSP00000329380	49.3	2e-09	60.1
ci|000156391|proj|Sample_C_D|2	9606.ENSP00000478319	29.89	5e-06	48.5
ci|000162316|proj|Sample_C_D|2	9606.ENSP00000302851	36.16	1e-105	381
ci|000162692|proj|Sample_C_D|2	9606.ENSP00000225726	44.65	1e-113	408
ci|000163820|proj|Sample_C_D|2	9606.ENSP00000216479	45.45	2e-87	321
ci|000164374|proj|Sample_C_D|2	9606.ENSP00000378260	100	6e-28	23.5
ci|000165165|proj|Sample_C_D|2	9606.ENSP00000346725	53.59	1e-153	542
ci|000166412|proj|Sample_C_D|2	9606.ENSP00000265720	66.2	2e-51	197

## Sheet: Imput proteins (DOWN-REGULATED)
#node	identifier	annotation
ABCC10	9606.ENSP00000361608	Multidrug resistance-associated protein 7; ATP-dependent transporter probably involved in cellular detoxification through lipophilic anion extrusion; ATP binding cassette subfamily C
ABCF2	9606.ENSP00000222388	ATP binding cassette subfamily F member 2
ABTB1	9606.ENSP00000232744	Ankyrin repeat and BTB/POZ domain-containing protein 1; May act as a mediator of the PTEN growth-suppressive signaling pathway. May play a role in developmental processes; Ankyrin repeat domain containing
ACTG1	9606.ENSP00000458162	Actin, cytoplasmic 2; Actins are highly conserved proteins that are involved in various types of cell motility and are ubiquitously expressed in all eukaryotic cells; Belongs to the actin family
AHSA1	9606.ENSP00000216479	Activator of 90 kDa heat shock protein ATPase homolog 1; Acts as a co-chaperone of HSP90AA1. Activates the ATPase activity of HSP90AA1 leading to increase in its chaperone activity. Competes with the inhibitory co-chaperone FNIP1 for binding to HSP90AA1, thereby providing a reciprocal regulatory mechanism for chaperoning of client proteins
AKR1B10	9606.ENSP00000352584	Aldo-keto reductase family 1 member B10; Acts as all-trans-retinaldehyde reductase. Can efficiently reduce aliphatic and aromatic aldehydes, and is less active on hexoses (in vitro). May be responsible for detoxification of reactive aldehydes in the digested food before the nutrients are passed on to other organs
AKR1B15	9606.ENSP00000389289	Aldo-keto reductase family 1 member B15; Isoform 1: Mainly acts as a reductive enzyme that catalyzes the reduction of androgens and estrogens with high positional selectivity (shows 17-beta-hydroxysteroid dehydrogenase activity) as well as 3-keto-acyl-CoAs. Has a strong selectivity towards NADP(H); Belongs to the aldo/keto reductase family
ALDOC	9606.ENSP00000226253	Aldolase, fructose-bisphosphate C
CEBPB	9606.ENSP00000305422	CCAAT/enhancer-binding protein beta; Important transcription factor regulating the expression of genes involved in immune and inflammatory responses. Plays also a significant role in adipogenesis, as well as in the gluconeogenic pathway, liver regeneration, and hematopoiesis. The consensus recognition site is 5'- T[TG]NNGNAA[TG]-3'. Its functional capacity is governed by protein interactions and …
CKMT2	9606.ENSP00000404203	Creatine kinase S-type, mitochondrial; Reversibly catalyzes the transfer of phosphate between ATP and various phosphogens (e.g. creatine phosphate). Creatine kinase isoenzymes play a central role in energy transduction in tissues with large, fluctuating energy demands, such as skeletal muscle, heart, brain and spermatozoa; Belongs to the ATP:guanido phosphotransferase family
COL6A6	9606.ENSP00000351310	Collagen alpha-6(VI) chain; Collagen VI acts as a cell-binding protein; Collagens
DUS4L	9606.ENSP00000265720	tRNA-dihydrouridine(20a/20b) synthase [NAD(P)+]-like; Catalyzes the synthesis of dihydrouridine, a modified base found in the D-loop of most tRNAs
DUSP11	9606.ENSP00000272444	RNA/RNP complex-1-interacting phosphatase; Possesses RNA 5'-triphosphatase and diphosphatase activities, but displays a poor protein-tyrosine phosphatase activity. In addition, has phosphatase activity with ATP, ADP and O-methylfluorescein phosphate (in vitro). Binds to RNA. May participate in nuclear mRNA metabolism; Belongs to the protein-tyrosine phosphatase family. Non-receptor class dual spe…
FABP3	9606.ENSP00000362817	Fatty acid-binding protein, heart; FABP are thought to play a role in the intracellular transport of long-chain fatty acids and their acyl-CoA esters; Belongs to the calycin superfamily. Fatty-acid binding protein (FABP) family
FAH	9606.ENSP00000385080	Fumarylacetoacetase; Fumarylacetoacetate hydrolase
FBXW4	9606.ENSP00000359149	F-box/WD repeat-containing protein 4; Probably recognizes and binds to some phosphorylated proteins and promotes their ubiquitination and degradation. Likely to be involved in key signaling pathways crucial for normal limb development. May participate in Wnt signaling; F-box and WD repeat domain containing
FLOT1	9606.ENSP00000365569	Flotillin-1; May act as a scaffolding protein within caveolar membranes, functionally participating in formation of caveolae or caveolae-like vesicles; Flotillins
FTH1	9606.ENSP00000273550	Ferritin heavy chain; Stores iron in a soluble, non-toxic, readily available form. Important for iron homeostasis. Has ferroxidase activity. Iron is taken up in the ferrous form and deposited as ferric hydroxides after oxidation. Also plays a role in delivery of iron to cells. Mediates iron uptake in capsule cells of the developing kidney (By similarity); Belongs to the ferritin family
GSN	9606.ENSP00000362924	Gelsolin; Calcium-regulated, actin-modulating protein that binds to the plus (or barbed) ends of actin monomers or filaments, preventing monomer exchange (end-blocking or capping). It can promote the assembly of monomers into filaments (nucleation) as well as sever filaments already formed. Plays a role in ciliogenesis; Gelsolin/villins
HNRNPA1	9606.ENSP00000341826	Heterogeneous nuclear ribonucleoprotein A1; Involved in the packaging of pre-mRNA into hnRNP particles, transport of poly(A) mRNA from the nucleus to the cytoplasm and may modulate splice site selection. May bind to specific miRNA hairpins; RNA binding motif containing
NFKB1	9606.ENSP00000226574	Nuclear factor NF-kappa-B p105 subunit; NF-kappa-B is a pleiotropic transcription factor present in almost all cell types and is the endpoint of a series of signal transduction events that are initiated by a vast array of stimuli related to many biological processes such as inflammation, immunity, differentiation, cell growth, tumorigenesis and apoptosis. NF-kappa-B is a homo- or heterodimeric co…
NOTCH3	9606.ENSP00000263388	Neurogenic locus notch homolog protein 3; Functions as a receptor for membrane-bound ligands Jagged1, Jagged2 and Delta1 to regulate cell-fate determination. Upon ligand activation through the released notch intracellular domain (NICD) it forms a transcriptional activator complex with RBPJ/RBPSUH and activates genes of the enhancer of split locus. Affects the implementation of differentiation, pr…
PES1	9606.ENSP00000346725	Pescadillo homolog; Component of the PeBoW complex, which is required for maturation of 28S and 5.8S ribosomal RNAs and formation of the 60S ribosome; Belongs to the pescadillo family
PEX13	9606.ENSP00000295030	Peroxisomal membrane protein PEX13; Component of the peroxisomal translocation machinery with PEX14 and PEX17. Functions as a docking factor for the predominantly cytoplasmic PTS1 receptor (PAS10/PEX5). Involved in the import of PTS1 and PTS2 proteins; Peroxins
PIR	9606.ENSP00000369786	Pirin; Transcriptional coregulator of NF-kappa-B which facilitates binding of NF-kappa-B proteins to target kappa-B genes in a redox-state-dependent manner. May be required for efficient terminal myeloid maturation of hematopoietic cells. Has quercetin 2,3-dioxygenase activity (in vitro); Belongs to the pirin family
PNKP	9606.ENSP00000323511	Bifunctional polynucleotide phosphatase/kinase; Plays a key role in the repair of DNA damage, functioning as part of both the non-homologous end-joining (NHEJ) and base excision repair (BER) pathways. Through its two catalytic activities, PNK ensures that DNA termini are compatible with extension and ligation by either removing 3'-phosphates from, or by phosphorylating 5'-hydroxyl groups on, the …
PNN	9606.ENSP00000216832	Pinin; Transcriptional activator binding to the E-box 1 core sequence of the E-cadherin promoter gene; the core-binding sequence is 5'CAGGTG-3'. Capable of reversing CTBP1-mediated transcription repression. Auxiliary component of the splicing- dependent multiprotein exon junction complex (EJC) deposited at splice junction on mRNAs. The EJC is a dynamic structure consisting of core proteins and se…
PPIB	9606.ENSP00000300026	Peptidyl-prolyl cis-trans isomerase B; PPIases accelerate the folding of proteins. It catalyzes the cis-trans isomerization of proline imidic peptide bonds in oligopeptides; Cyclophilin peptidylprolyl isomerases
PPP4C	9606.ENSP00000279387	Serine/threonine-protein phosphatase 4 catalytic subunit; Protein phosphatase that is involved in many processes such as microtubule organization at centrosomes, maturation of spliceosomal snRNPs, apoptosis, DNA repair, tumor necrosis factor (TNF)-alpha signaling, activation of c-Jun N-terminal kinase MAPK8, regulation of histone acetylation, DNA damage checkpoint signaling, NF-kappa-B activation…
PSMB5	9606.ENSP00000355325	Proteasome subunit beta type-5; Component of the 20S core proteasome complex involved in the proteolytic degradation of most intracellular proteins. This complex plays numerous essential roles within the cell by associating with different regulatory particles. Associated with two 19S regulatory particles, forms the 26S proteasome and thus participates in the ATP-dependent degradation of ubiquitin…
RBBP6	9606.ENSP00000317872	E3 ubiquitin-protein ligase RBBP6; E3 ubiquitin-protein ligase which promotes ubiquitination of YBX1, leading to its degradation by the proteasome. May play a role as a scaffold protein to promote the assembly of the p53/TP53-MDM2 complex, resulting in increase of MDM2-mediated ubiquitination and degradation of p53/TP53; may function as negative regulator of p53/TP53, leading to both apoptosis an…
RIOK3	9606.ENSP00000341874	Serine/threonine-protein kinase RIO3; Involved in regulation of type I interferon (IFN)- dependent immune response which plays a critical role in the innate immune response against DNA and RNA viruses. May act as an adapter protein essential for the recruitment of TBK1 to IRF3. Phosphorylates IFIH1 on 'Ser-828' interfering with IFIH1 filament assembly on long dsRNA and resulting in attenuated IFI…
RNPS1	9606.ENSP00000457723	RNA-binding protein with serine-rich domain 1; Part of pre- and post-splicing multiprotein mRNP complexes. Auxiliary component of the splicing-dependent multiprotein exon junction complex (EJC) deposited at splice junction on mRNAs. The EJC is a dynamic structure consisting of core proteins and several peripheral nuclear and cytoplasmic associated factors that join the complex only transiently ei…
RPL3	9606.ENSP00000346001	60S ribosomal protein L3; The L3 protein is a component of the large subunit of cytoplasmic ribosomes; L ribosomal proteins
RRP9	9606.ENSP00000232888	U3 small nucleolar RNA-interacting protein 2; Component of a nucleolar small nuclear ribonucleoprotein particle (snoRNP) thought to participate in the processing and modification of pre-ribosomal RNA; Belongs to the WD repeat RRP9 family
SCARF1	9606.ENSP00000263071	Scavenger receptor class F member 1; Mediates the binding and degradation of acetylated low density lipoprotein (Ac-LDL). Mediates heterophilic interactions, suggesting a function as adhesion protein. Plays a role in the regulation of neurite-like outgrowth (By similarity); Scavenger receptors
SF3B4	9606.ENSP00000271628	Splicing factor 3B subunit 4; Involved in pre-mRNA splicing as a component of the splicing factor SF3B complex. SF3B complex is required for 'A' complex assembly formed by the stable binding of U2 snRNP to the branchpoint sequence (BPS) in pre-mRNA. Sequence independent binding of SF3A/SF3B complex upstream of the branch site is essential, it may anchor U2 snRNP to the pre-mRNA. May also be invol…
SMOX	9606.ENSP00000478305	Spermine oxidase; Flavoenzyme which catalyzes the oxidation of spermine to spermidine. Can also use N(1)-acetylspermine and spermidine as substrates, with different affinity depending on the isoform (isozyme) and on the experimental conditions. Plays an important role in the regulation of polyamine intracellular concentration and has the potential to act as a determinant of cellular sensitivity t…
SPCS1	9606.ENSP00000478310	Signal peptidase complex subunit 1; Component of the microsomal signal peptidase complex which removes signal peptides from nascent proteins as they are translocated into the lumen of the endoplasmic reticulum; Belongs to the SPCS1 family
SPR	9606.ENSP00000234454	Sepiapterin reductase; Catalyzes the final one or two reductions in tetra- hydrobiopterin biosynthesis to form 5,6,7,8-tetrahydrobiopterin; Belongs to the sepiapterin reductase family
STOM	9606.ENSP00000286713	Erythrocyte band 7 integral membrane protein; Regulates ion channel activity and transmembrane ion transport. Regulates ASIC2 and ASIC3 channel activity; Belongs to the band 7/mec-2 family
TAT	9606.ENSP00000348234	Tyrosine aminotransferase; Transaminase involved in tyrosine breakdown. Converts tyrosine to p-hydroxyphenylpyruvate. Can catalyze the reverse reaction, using glutamic acid, with 2-oxoglutarate as cosubstrate (in vitro). Has much lower affinity and transaminase activity towards phenylalanine
TBRG1	9606.ENSP00000409016	Transforming growth factor beta regulator 1; Acts as a growth inhibitor. Can activate p53/TP53, causes G1 arrest and collaborates with CDKN2A to restrict proliferation, but does not require either protein to inhibit DNA synthesis. Redistributes CDKN2A into the nucleoplasm. Involved in maintaining chromosomal stability; Belongs to the TBRG1 family
TIMM22	9606.ENSP00000320236	Mitochondrial import inner membrane translocase subunit Tim22; Essential core component of the TIM22 complex, a complex that mediates the import and insertion of multi-pass transmembrane proteins into the mitochondrial inner membrane. In the TIM22 complex, it constitutes the voltage-activated and signal-gated channel. Forms a twin-pore translocase that uses the membrane potential as external driv…
TP53BP2	9606.ENSP00000341957	Apoptosis-stimulating of p53 protein 2; Regulator that plays a central role in regulation of apoptosis and cell growth via its interactions. Regulates TP53 by enhancing the DNA binding and transactivation function of TP53 on the promoters of proapoptotic genes in vivo. Inhibits the ability of APPBP1 to conjugate NEDD8 to CUL1, and thereby decreases APPBP1 ability to induce apoptosis. Impedes cell…
UBE2D4	9606.ENSP00000222402	Ubiquitin-conjugating enzyme E2 D4; Accepts ubiquitin from the E1 complex and catalyzes its covalent attachment to other proteins. In vitro able to promote polyubiquitination using all 7 ubiquitin Lys residues, but may prefer 'Lys-11' and 'Lys-48'-linked polyubiquitination; Belongs to the ubiquitin-conjugating enzyme family
UNG	9606.ENSP00000242576	Uracil-DNA glycosylase; Excises uracil residues from the DNA which can arise as a result of misincorporation of dUMP residues by DNA polymerase or due to deamination of cytosine; Belongs to the uracil-DNA glycosylase (UDG) superfamily. UNG family
YY1	9606.ENSP00000262238	Transcriptional repressor protein YY1; Multifunctional transcription factor that exhibits positive and negative control on a large number of cellular and viral genes by binding to sites overlapping the transcription start site. Binds to the consensus sequence 5'-CCGCCATNTT-3'; some genes have been shown to contain a longer binding motif allowing enhanced binding; the initial CG dinucleotide can b…
ZNF622	9606.ENSP00000310042	Zinc finger protein 622; May behave as an activator of the bound transcription factor, MYBL2, and be involved in embryonic development
ADCK3	9606.ENSP00000355741	Atypical kinase COQ8A, mitochondrial; Atypical kinase involved in the biosynthesis of coenzyme Q, also named ubiquinone, an essential lipid-soluble electron transporter for aerobic cellular respiration. Its substrate specificity is unclear: does not show any protein kinase activity. Probably acts as a small molecule kinase, possibly a lipid kinase that phosphorylates a prenyl lipid in the ubiquin…
ADO	9606.ENSP00000362888	2-aminoethanethiol dioxygenase
ALG13	9606.ENSP00000378260	Putative bifunctional UDP-N-acetylglucosamine transferase and deubiquitinase ALG13; Isoform 1: Possible multifunctional enzyme with both glycosyltransferase and deubiquitinase activities; Belongs to the glycosyltransferase 28 family
ANGPTL1	9606.ENSP00000234816	Angiopoietin-related protein 1; Fibrinogen C domain containing; Angiopoietin like
C1QL1	9606.ENSP00000253407	C1q-related factor; May regulate the number of excitatory synapses that are formed on hippocampus neurons. Has no effect on inhibitory synapses (By similarity); C1q and TNF related
CASC4	9606.ENSP00000299957	Protein CASC4; Cancer susceptibility 4; Belongs to the GOLM1/CASC4 family
CCDC47	9606.ENSP00000225726	Coiled-coil domain containing 47
CCZ1	9606.ENSP00000325681	CCZ1 homolog, vacuolar protein trafficking and biogenesis associated
CDK12	9606.ENSP00000398880	Cyclin-dependent kinase 12; Cyclin-dependent kinase that phosphorylates the C- terminal domain (CTD) of the large subunit of RNA polymerase II (POLR2A), thereby acting as a key regulator of transcription elongation. Regulates the expression of genes involved in DNA repair and is required for the maintenance of genomic stability. Preferentially phosphorylates 'Ser-5' in CTD repeats that are alread…
CPNE8	9606.ENSP00000329748	Copine-8; Probable calcium-dependent phospholipid-binding protein that may play a role in calcium-mediated intracellular processes; Copines
CREBRF	9606.ENSP00000296953	CREB3 regulatory factor; Acts as a negative regulator of the endoplasmic reticulum stress response or unfolded protein response (UPR). Represses the transcriptional activity of CREB3 during the UPR. Recruits CREB3 into nuclear foci
CYP2C8	9606.ENSP00000360317	Cytochrome P450 2C8; Cytochromes P450 are a group of heme-thiolate monooxygenases. In liver microsomes, this enzyme is involved in an NADPH-dependent electron transport pathway. It oxidizes a variety of structurally unrelated compounds, including steroids, fatty acids, and xenobiotics. In the epoxidation of arachidonic acid it generates only 14,15- and 11,12-cis-epoxyeicosatrienoic acids. It is t…
DNAJC28	9606.ENSP00000479716	DnaJ homolog subfamily C member 28; May have a role in protein folding or as a chaperone; DNAJ heat shock proteins
EXOC4	9606.ENSP00000253861	Exocyst complex component 4; Component of the exocyst complex involved in the docking of exocytic vesicles with fusion sites on the plasma membrane
FAM178A	9606.ENSP00000359292	SMC5-SMC6 complex localization factor protein 2; Plays a role in the DNA damage response (DDR) pathway by regulating postreplication repair of UV-damaged DNA and genomic stability maintenance. The SLF1-SLF2 complex acts to link RAD18 with the SMC5-SMC6 complex at replication- coupled interstrand cross-links (ICL) and DNA double-strand breaks (DSBs) sites on chromatin during DNA repair in response…
GP1BA	9606.ENSP00000329380	Platelet glycoprotein Ib alpha chain; GP-Ib, a surface membrane protein of platelets, participates in the formation of platelet plugs by binding to the A1 domain of vWF, which is already bound to the subendothelium; CD molecules
GREM1	9606.ENSP00000478319	Gremlin-1; Cytokine that may play an important role during carcinogenesis and metanephric kidney organogenesis, as a BMP antagonist required for early limb outgrowth and patterning in maintaining the FGF4-SHH feedback loop. Down-regulates the BMP4 signaling in a dose-dependent manner (By similarity). Antagonist of BMP2; inhibits BMP2-mediated differentiation of osteoblasts (in vitro). Acts as inh…
HMCN1	9606.ENSP00000271588	Hemicentin-1; Promotes cleavage furrow maturation during cytokinesis in preimplantation embryos. May play a role in the architecture of adhesive and flexible epithelial cell junctions. May play a role during myocardial remodeling by imparting an effect on cardiac fibroblast migration; Fibulins
ITGB1BP1	9606.ENSP00000353850	Integrin beta-1-binding protein 1; Key regulator of the integrin-mediated cell-matrix interaction signaling by binding to the ITGB1 cytoplasmic tail and preventing the activation of integrin alpha-5/beta-1 (heterodimer of ITGA5 and ITGB1) by talin or FERMT1. Plays a role in cell proliferation, differentiation, spreading, adhesion and migration in the context of mineralization and bone development…
KRTAP10-7	9606.ENSP00000476821	Keratin-associated protein 10-7; In the hair cortex, hair keratin intermediate filaments are embedded in an interfilamentous matrix, consisting of hair keratin-associated proteins (KRTAP), which are essential for the formation of a rigid and resistant hair shaft through their extensive disulfide bond cross-linking with abundant cysteine residues of hair keratins. The matrix proteins include the h…
LGALS8	9606.ENSP00000435460	Galectin 8; Galectins
MEGF10	9606.ENSP00000274473	Multiple epidermal growth factor-like domains protein 10; Membrane receptor involved in phagocytosis by macrophages and astrocytes of apoptotic cells. Receptor for C1q, an eat-me signal, that binds phosphatidylserine expressed on the surface of apoptotic cells. Cooperates with ABCA1 within the process of engulfment. Promotes the formation of large intracellular vacuoles and may be responsible for…
MMEL1	9606.ENSP00000367668	Membrane metallo-endopeptidase-like 1; Metalloprotease involved in sperm function, possibly by modulating the processes of fertilization and early embryonic development. Degrades a broad variety of small peptides with a preference for peptides shorter than 3 kDa containing neutral bulky aliphatic or aromatic amino acid residues. Shares the same substrate specificity with MME and cleaves peptides …
MTFR2	9606.ENSP00000395232	Mitochondrial fission regulator 2; May play a role in mitochondrial aerobic respiration essentially in the testis. Can also promote mitochondrial fission (By similarity); Belongs to the MTFR1 family
MUC22	9606.ENSP00000455906	Mucin-22; Mucin 22; Mucins
MVP	9606.ENSP00000378760	Major vault protein; Required for normal vault structure. Vaults are multi- subunit structures that may act as scaffolds for proteins involved in signal transduction. Vaults may also play a role in nucleo- cytoplasmic transport. Down-regulates IFNG-mediated STAT1 signaling and subsequent activation of JAK. Down-regulates SRC activity and signaling through MAP kinases
PFDN4	9606.ENSP00000360473	Prefoldin subunit 4; Binds specifically to cytosolic chaperonin (c-CPN) and transfers target proteins to it. Binds to nascent polypeptide chain and promotes folding in an environment in which there are many competing pathways for nonnative proteins; Belongs to the prefoldin subunit beta family
PINK1	9606.ENSP00000364204	Serine/threonine-protein kinase PINK1, mitochondrial; Protects against mitochondrial dysfunction during cellular stress by phosphorylating mitochondrial proteins. Involved in the clearance of damaged mitochondria via selective autophagy (mitophagy) by mediating activation and translocation of PRKN. Targets PRKN to dysfunctional depolarized mitochondria through the phosphorylation of MFN2. Activat…
PRRT1	9606.ENSP00000211413	Interferon induced transmembrane protein domain containing; Belongs to the CD225/Dispanin family
RPUSD4	9606.ENSP00000298317	Mitochondrial RNA pseudouridine synthase RPUSD4; Converts specific uridines to pseudouridine (PSI) in different mitochondrial RNA substrates. Acts on position 1397 in 16S mitochondrial ribosomal RNA (16S mt-rRNA). This modification is required for the assembly of 16S mt-rRNA into a functional mitochondrial ribosome. Acts on position 39 in mitochondrial tRNA(Phe); Belongs to the pseudouridine synt…
SAMD8	9606.ENSP00000438042	Sphingomyelin synthase-related protein 1; Sphingomyelin synthases synthesize sphingolipids through transfer of a phosphatidyl head group on to the primary hydroxyl of ceramide. SAMD8 is an endoplasmic reticulum (ER) transferase that has no sphingomyelin synthase activity but can convert phosphatidylethanolamine (PE) and ceramide to ceramide phosphoethanolamine (CPE) albeit with low product yield.…
SEPN1	9606.ENSP00000355141	Selenoprotein N; Isoform 2: Plays an important role in cell protection against oxidative stress and in the regulation of redox-related calcium homeostasis. Regulates the calcium level of the ER by protecting the calcium pump ATP2A2 against the oxidoreductase ERO1A-mediated oxidative damage. Within the ER, ERO1A activity increases the concentration of H(2)O(2), which attacks the luminal thiols in …
SLC23A1	9606.ENSP00000302851	Solute carrier family 23 member 1; Sodium/ascorbate cotransporter. Mediates electrogenic uptake of vitamin C, with a stoichiometry of 2 Na(+) for each ascorbate; Solute carriers
SLC6A5	9606.ENSP00000434364	Sodium- and chloride-dependent glycine transporter 2; Terminates the action of glycine by its high affinity sodium-dependent reuptake into presynaptic terminals. May be responsible for the termination of neurotransmission at strychnine-sensitive glycinergic synapses; Belongs to the sodium:neurotransmitter symporter (SNF) (TC 2.A.22) family. SLC6A5 subfamily
SLC7A1	9606.ENSP00000370128	High affinity cationic amino acid transporter 1; High-affinity, low capacity permease involved in the transport of the cationic amino acids (arginine, lysine and ornithine) in non-hepatic tissues; Belongs to the amino acid-polyamine-organocation (APC) superfamily. Cationic amino acid transporter (CAT) (TC 2.A.3.3) family
SULT1E1	9606.ENSP00000226444	Estrogen sulfotransferase; Sulfotransferase that utilizes 3'-phospho-5'-adenylyl sulfate (PAPS) as sulfonate donor to catalyze the sulfate conjugation of estradiol and estrone. May play a role in the regulation of estrogen receptor activity by metabolizing free estradiol. Maximally sulfates beta-estradiol and estrone at concentrations of 20 nM. Also sulfates dehydroepiandrosterone, pregnenolone, …
TRIM56	9606.ENSP00000305161	E3 ubiquitin-protein ligase TRIM56; E3 ubiquitin-protein ligase that plays a key role in innate antiviral immunity. In response to pathogen- and host-derived double-stranded DNA (dsDNA), targets TMEM173/STING to 'Lys-63'-linked ubiquitination, thereby promoting its homodimerization, a step required for the production of type I interferon IFN-beta (By similarity). Independently of its E3 ubiquitin…
TRPM6	9606.ENSP00000354006	Transient receptor potential cation channel subfamily M member 6; Essential ion channel and serine/threonine-protein kinase. Crucial for magnesium homeostasis. Has an important role in epithelial magnesium transport and in the active magnesium absorption in the gut and kidney. Isoforms of the type M6-kinase lack the ion channel region; In the N-terminal section; belongs to the transient receptor …
TSR3	9606.ENSP00000007390	Ribosome biogenesis protein TSR3 homolog; Probable pre-rRNA processing protein involved in ribosome biogenesis
USP41	9606.ENSP00000414922	Putative ubiquitin carboxyl-terminal hydrolase 41; May recognize and hydrolyze the peptide bond at the C- terminal Gly of ubiquitin. Involved in the processing of poly- ubiquitin precursors as well as that of ubiquitinated proteins (By similarity); Ubiquitin specific peptidases
VWDE	9606.ENSP00000275358	Von Willebrand factor D and EGF domains
ZAN	9606.ENSP00000480750	Zonadhesin; Binds in a species-specific manner to the zona pellucida of the egg. May be involved in gamete recognition and/or signaling
ZBED1	9606.ENSP00000370621	Zinc finger BED domain-containing protein 1; Binds to 5'-TGTCG[CT]GA[CT]A-3' DNA elements found in the promoter regions of a number of genes related to cell proliferation. Binds to the histone H1 promoter and stimulates transcription. Was first identified as gene weakly similar to Ac transposable elements, but does not code for any transposase activity
ZBTB49	9606.ENSP00000338807	Zinc finger and BTB domain-containing protein 49; Transcription factor. Inhibits cell proliferation by activating either CDKN1A/p21 transcription or RB1 transcription; Belongs to the krueppel C2H2-type zinc-finger protein family
