# Supplementary material for: Transcriptional Response in the Digestive Gland of the King Scallop (Pecten maximus) After the Injection of Domoic Acid
Source: Toxins (Basel). 2021 May 7;13(5):339. doi: 10.3390/toxins13050339 (PMC8150855; doi:10.3390/toxins13050339)
Supplement: Supplementary file 1 [file toxins-13-00339-s001.zip › File S8_GO_enrichment.xlsx]

## Sheet: UP-REGULATED
GO ID	GO Name	GO Category	FDR	P-Value	Nr Test	Nr Reference	Non Annot Test	Non Annot Reference
GO:0009987	cellular process	BIOLOGICAL_PROCESS	2.24728e-07	2.24818e-11	37	21763	11	50862
GO:0008152	metabolic process	BIOLOGICAL_PROCESS	2.7777e-07	5.55762e-11	34	18459	14	54166
GO:0050896	response to stimulus	BIOLOGICAL_PROCESS	3.20265e-07	9.61179e-11	26	10289	22	62336
GO:0044237	cellular metabolic process	BIOLOGICAL_PROCESS	4.3656e-06	1.52857e-09	31	16989	17	55636
GO:0071704	organic substance metabolic process	BIOLOGICAL_PROCESS	4.32454e-05	2.37945e-08	30	17693	18	54932
GO:0065007	biological regulation	BIOLOGICAL_PROCESS	0.000203213	1.21977e-07	25	13220	23	59405
GO:0050789	regulation of biological process	BIOLOGICAL_PROCESS	0.000764385	6.11753e-07	23	12209	25	60416
GO:0044238	primary metabolic process	BIOLOGICAL_PROCESS	0.00101775	8.65433e-07	27	16876	21	55749
GO:0006807	nitrogen compound metabolic process	BIOLOGICAL_PROCESS	0.00158427	1.42642e-06	26	16111	22	56514
GO:0051179	localization	BIOLOGICAL_PROCESS	0.00254078	2.73041e-06	19	9233	29	63392
GO:0009605	response to external stimulus	BIOLOGICAL_PROCESS	0.00254078	2.79598e-06	12	3586	36	69039
GO:0051707	response to other organism	BIOLOGICAL_PROCESS	0.00298402	4.14438e-06	9	1915	39	70710
GO:0050794	regulation of cellular process	BIOLOGICAL_PROCESS	0.00298402	3.7399e-06	21	11400	27	61225
GO:0044419	biological process involved in interspecies interaction between organisms	BIOLOGICAL_PROCESS	0.00298402	4.08315e-06	10	2462	38	70163
GO:0043207	response to external biotic stimulus	BIOLOGICAL_PROCESS	0.00298402	4.1793e-06	9	1917	39	70708
GO:0006887	exocytosis	BIOLOGICAL_PROCESS	0.00344474	4.99687e-06	7	1023	41	71602
GO:0009607	response to biotic stimulus	BIOLOGICAL_PROCESS	0.00372834	5.59475e-06	9	1988	39	70637
GO:0016192	vesicle-mediated transport	BIOLOGICAL_PROCESS	0.00472638	7.56523e-06	10	2642	38	69983
GO:0051716	cellular response to stimulus	BIOLOGICAL_PROCESS	0.00662946	1.12568e-05	17	8244	31	64381
GO:1901564	organonitrogen compound metabolic process	BIOLOGICAL_PROCESS	0.00662946	1.12746e-05	21	12209	27	60416
GO:0006022	aminoglycan metabolic process	BIOLOGICAL_PROCESS	0.00737406	1.29098e-05	5	450	43	72175
GO:0043170	macromolecule metabolic process	BIOLOGICAL_PROCESS	0.00749587	1.38011e-05	23	14559	25	58066
GO:0006810	transport	BIOLOGICAL_PROCESS	0.00790872	1.50326e-05	16	7510	32	65115
GO:0006026	aminoglycan catabolic process	BIOLOGICAL_PROCESS	0.00844498	1.64743e-05	4	224	44	72401
GO:0046903	secretion	BIOLOGICAL_PROCESS	0.00848234	1.69715e-05	8	1730	40	70895
GO:0006892	post-Golgi vesicle-mediated transport	BIOLOGICAL_PROCESS	0.00919389	1.8855e-05	4	232	44	72393
GO:0051234	establishment of localization	BIOLOGICAL_PROCESS	0.00985172	2.06969e-05	16	7704	32	64921
GO:0045055	regulated exocytosis	BIOLOGICAL_PROCESS	0.0123658	2.65972e-05	6	886	42	71739
GO:0009653	anatomical structure morphogenesis	BIOLOGICAL_PROCESS	0.0130854	2.87995e-05	11	3780	37	68845
GO:0071840	cellular component organization or biogenesis	BIOLOGICAL_PROCESS	0.0164737	3.70806e-05	18	10015	30	62610
GO:2000169	regulation of peptidyl-cysteine S-nitrosylation	BIOLOGICAL_PROCESS	0.0189742	4.46073e-05	2	13	46	72612
GO:0007154	cell communication	BIOLOGICAL_PROCESS	0.0207083	5.07555e-05	14	6460	34	66165
GO:0016043	cellular component organization	BIOLOGICAL_PROCESS	0.0208366	5.31547e-05	17	9284	31	63341
GO:0006950	response to stress	BIOLOGICAL_PROCESS	0.0208366	5.26291e-05	13	5625	35	67000
GO:1901700	response to oxygen-containing compound	BIOLOGICAL_PROCESS	0.0210015	5.46257e-05	8	2042	40	70583
GO:0033036	macromolecule localization	BIOLOGICAL_PROCESS	0.0234221	6.20934e-05	12	4893	36	67732
GO:0042221	response to chemical	BIOLOGICAL_PROCESS	0.0241967	6.70259e-05	12	4932	36	67693
GO:0030203	glycosaminoglycan metabolic process	BIOLOGICAL_PROCESS	0.0241967	6.7778e-05	4	324	44	72301
GO:0065008	regulation of biological quality	BIOLOGICAL_PROCESS	0.0256999	7.45594e-05	12	4987	36	67638
GO:0034641	cellular nitrogen compound metabolic process	BIOLOGICAL_PROCESS	0.0256999	7.33526e-05	19	11585	29	61040
GO:0032940	secretion by cell	BIOLOGICAL_PROCESS	0.0263872	8.1833e-05	7	1590	41	71035
GO:0018119	peptidyl-cysteine S-nitrosylation	BIOLOGICAL_PROCESS	0.0263872	8.05479e-05	2	18	46	72607
GO:0002446	neutrophil mediated immunity	BIOLOGICAL_PROCESS	0.0271928	8.73876e-05	5	676	43	71949
GO:0140352	export from cell	BIOLOGICAL_PROCESS	0.0271928	8.63959e-05	7	1604	41	71021
GO:0044281	small molecule metabolic process	BIOLOGICAL_PROCESS	0.0271928	8.96483e-05	12	5084	36	67541
GO:0044085	cellular component biogenesis	BIOLOGICAL_PROCESS	0.0273903	9.17942e-05	13	5939	35	66686
GO:0002444	myeloid leukocyte mediated immunity	BIOLOGICAL_PROCESS	0.0282567	9.61113e-05	5	690	43	71935
GO:0006893	Golgi to plasma membrane transport	BIOLOGICAL_PROCESS	0.0282719	9.75772e-05	3	130	45	72495
GO:0017014	protein nitrosylation	BIOLOGICAL_PROCESS	0.0305935	0.00010712	2	21	46	72604
GO:0051049	regulation of transport	BIOLOGICAL_PROCESS	0.0396528	0.000144569	7	1744	41	70881
GO:0032501	multicellular organismal process	BIOLOGICAL_PROCESS	0.0411006	0.000152133	15	8097	33	64528
GO:0006952	defense response	BIOLOGICAL_PROCESS	0.0439404	0.000167755	7	1787	41	70838
GO:0023052	signaling	BIOLOGICAL_PROCESS	0.0439404	0.000169238	13	6311	35	66314
GO:0098876	vesicle-mediated transport to the plasma membrane	BIOLOGICAL_PROCESS	0.0439667	0.000171539	3	158	45	72467
GO:0110165	cellular anatomical entity	CELLULAR_COMPONENT	2.49052e-07	3.73727e-11	37	22107	11	50518
GO:0005622	intracellular anatomical structure	CELLULAR_COMPONENT	3.20265e-07	8.67336e-11	34	18741	14	53884
GO:0005737	cytoplasm	CELLULAR_COMPONENT	8.41955e-06	3.36917e-09	29	15223	19	57402
GO:0043226	organelle	CELLULAR_COMPONENT	4.32454e-05	2.26655e-08	29	16485	19	56140
GO:0043229	intracellular organelle	CELLULAR_COMPONENT	0.00032918	2.14052e-07	27	15801	21	56824
GO:0043227	membrane-bounded organelle	CELLULAR_COMPONENT	0.000329474	2.30724e-07	26	14734	22	57891
GO:0071944	cell periphery	CELLULAR_COMPONENT	0.000404455	3.03462e-07	15	4840	33	67785
GO:0043231	intracellular membrane-bounded organelle	CELLULAR_COMPONENT	0.00195486	1.85786e-06	24	14064	24	58561
GO:0005886	plasma membrane	CELLULAR_COMPONENT	0.00298402	4.15144e-06	13	4429	35	68196
GO:0000145	exocyst	CELLULAR_COMPONENT	0.00298402	3.51355e-06	3	41	45	72584
GO:0016020	membrane	CELLULAR_COMPONENT	0.00749587	1.38729e-05	20	11321	28	61304
GO:0005615	extracellular space	CELLULAR_COMPONENT	0.0177928	4.09398e-05	6	958	42	71667
GO:0000323	lytic vacuole	CELLULAR_COMPONENT	0.0200884	4.82314e-05	6	987	42	71638
GO:0098590	plasma membrane region	CELLULAR_COMPONENT	0.0241567	6.52492e-05	6	1043	42	71582
GO:0031224	intrinsic component of membrane	CELLULAR_COMPONENT	0.0271928	8.97721e-05	13	5926	35	66699
GO:0005773	vacuole	CELLULAR_COMPONENT	0.0309529	0.000109927	6	1148	42	71477
GO:0043230	extracellular organelle	CELLULAR_COMPONENT	0.0396528	0.000144791	3	149	45	72476
GO:0099023	vesicle tethering complex	CELLULAR_COMPONENT	0.0424595	0.000159287	3	154	45	72471
GO:0032991	protein-containing complex	CELLULAR_COMPONENT	0.0450796	0.000178135	16	9200	32	63425
GO:0005488	binding	MOLECULAR_FUNCTION	4.73075e-08	2.36632e-12	36	19020	12	53605
GO:0005515	protein binding	MOLECULAR_FUNCTION	1.20755e-05	5.43614e-09	24	10415	24	62210
GO:0003824	catalytic activity	MOLECULAR_FUNCTION	0.00254078	2.65968e-06	25	15464	23	57161
GO:0043167	ion binding	MOLECULAR_FUNCTION	0.00468073	7.25803e-06	18	8901	30	63724
GO:0004553	hydrolase activity, hydrolyzing O-glycosyl compounds	MOLECULAR_FUNCTION	0.0261189	7.76291e-05	5	659	43	71966
GO:0008270	zinc ion binding	MOLECULAR_FUNCTION	0.0261189	7.8388e-05	7	1579	41	71046

## Sheet: DOWN-REGULATED
GO ID	GO Name	GO Category	FDR	P-Value	Nr Test	Nr Reference	Non Annot Test	Non Annot Reference
GO:0009987	cellular process	BIOLOGICAL_PROCESS	3.75199e-07	6.51088e-11	37	21763	12	50861
GO:0006807	nitrogen compound metabolic process	BIOLOGICAL_PROCESS	5.60366e-05	2.52266e-08	29	16108	20	56516
GO:0044238	primary metabolic process	BIOLOGICAL_PROCESS	0.000149577	7.48184e-08	29	16874	20	55750
GO:0044237	cellular metabolic process	BIOLOGICAL_PROCESS	0.000159634	8.78338e-08	29	16991	20	55633
GO:0071704	organic substance metabolic process	BIOLOGICAL_PROCESS	0.000372291	2.23464e-07	29	17694	20	54930
GO:0008152	metabolic process	BIOLOGICAL_PROCESS	0.000904051	5.87868e-07	29	18464	20	54160
GO:0043170	macromolecule metabolic process	BIOLOGICAL_PROCESS	0.00181881	1.36465e-06	25	14557	24	58067
GO:0006725	cellular aromatic compound metabolic process	BIOLOGICAL_PROCESS	0.00509256	4.14323e-06	20	10213	29	62411
GO:0006811	ion transport	BIOLOGICAL_PROCESS	0.00664968	5.98711e-06	14	5219	35	67405
GO:1901360	organic cyclic compound metabolic process	BIOLOGICAL_PROCESS	0.0070487	6.69895e-06	20	10535	29	62089
GO:0034641	cellular nitrogen compound metabolic process	BIOLOGICAL_PROCESS	0.00719927	7.20215e-06	21	11583	28	61041
GO:0015698	inorganic anion transport	BIOLOGICAL_PROCESS	0.0134282	1.61202e-05	4	218	45	72406
GO:0090304	nucleic acid metabolic process	BIOLOGICAL_PROCESS	0.014563	1.8211e-05	17	8349	32	64275
GO:0006820	anion transport	BIOLOGICAL_PROCESS	0.0181397	2.41798e-05	12	4342	37	68282
GO:0006139	nucleobase-containing compound metabolic process	BIOLOGICAL_PROCESS	0.0229766	3.21801e-05	18	9678	31	62946
GO:0071840	cellular component organization or biogenesis	BIOLOGICAL_PROCESS	0.0340347	5.10724e-05	18	10015	31	62609
GO:0044260	cellular macromolecule metabolic process	BIOLOGICAL_PROCESS	0.0374791	5.81159e-05	20	12167	29	60457
GO:0006955	immune response	BIOLOGICAL_PROCESS	0.0380753	6.6769e-05	8	2056	41	70568
GO:0006950	response to stress	BIOLOGICAL_PROCESS	0.0380753	6.65662e-05	13	5625	36	66999
GO:0051179	localization	BIOLOGICAL_PROCESS	0.0380753	6.70692e-05	17	9235	32	63389
GO:0046483	heterocycle metabolic process	BIOLOGICAL_PROCESS	0.0380753	6.20581e-05	18	10162	31	62462
GO:0050794	regulation of cellular process	BIOLOGICAL_PROCESS	0.0430717	8.18691e-05	19	11402	30	61222
GO:0006396	RNA processing	BIOLOGICAL_PROCESS	0.0467292	9.11583e-05	9	2780	40	69844
GO:0043412	macromolecule modification	BIOLOGICAL_PROCESS	0.046851	9.37394e-05	14	6680	35	65944
GO:0006572	tyrosine catabolic process	BIOLOGICAL_PROCESS	0.0497321	0.000101992	2	20	47	72604
GO:0110165	cellular anatomical entity	CELLULAR_COMPONENT	3.55115e-08	1.77628e-12	39	22105	10	50519
GO:0005622	intracellular anatomical structure	CELLULAR_COMPONENT	4.15672e-08	4.15839e-12	36	18739	13	53885
GO:0043229	intracellular organelle	CELLULAR_COMPONENT	3.75199e-07	7.50697e-11	32	15796	17	56828
GO:0043226	organelle	CELLULAR_COMPONENT	9.59107e-07	2.39873e-10	32	16482	17	56142
GO:0043228	non-membrane-bounded organelle	CELLULAR_COMPONENT	4.51961e-05	1.80857e-08	19	6539	30	66085
GO:0043232	intracellular non-membrane-bounded organelle	CELLULAR_COMPONENT	4.51961e-05	1.59709e-08	19	6489	30	66135
GO:0032991	protein-containing complex	CELLULAR_COMPONENT	0.00112709	7.89281e-07	20	9196	29	63428
GO:0005856	cytoskeleton	CELLULAR_COMPONENT	0.00798083	8.38322e-06	10	2614	39	70010
GO:0005737	cytoplasm	CELLULAR_COMPONENT	0.011359	1.24999e-05	24	15228	25	57396
GO:0005829	cytosol	CELLULAR_COMPONENT	0.012084	1.39021e-05	15	6436	34	66188
GO:0015630	microtubule cytoskeleton	CELLULAR_COMPONENT	0.0181397	2.44984e-05	8	1782	41	70842
GO:0043227	membrane-bounded organelle	CELLULAR_COMPONENT	0.0279585	4.0556e-05	23	14737	26	57887
GO:0043231	intracellular membrane-bounded organelle	CELLULAR_COMPONENT	0.0380753	6.8563e-05	22	14066	27	58558
GO:0005871	kinesin complex	CELLULAR_COMPONENT	0.0393346	7.27981e-05	3	115	46	72509
GO:0005488	binding	MOLECULAR_FUNCTION	1.08963e-06	3.27021e-10	34	19022	15	53602
GO:0003824	catalytic activity	MOLECULAR_FUNCTION	0.00509256	4.33041e-06	25	15464	24	57160

## Sheet: UP-REGULATED after GO-slim
GO ID	GO Name	GO Category	FDR	P-Value	Nr Test	Nr Reference	Non Annot Test	Non Annot Reference
GO:0009987	cellular process	BIOLOGICAL_PROCESS	1.28456e-07	1.38125e-09	33	19341	15	53284
GO:0008152	metabolic process	BIOLOGICAL_PROCESS	1.57999e-06	3.39782e-08	29	16770	19	55855
GO:0050896	response to stimulus	BIOLOGICAL_PROCESS	1.67616e-06	4.20542e-08	21	8745	27	63880
GO:0051179	localization	BIOLOGICAL_PROCESS	7.85547e-05	4.78649e-06	16	6865	32	65760
GO:0006810	transport	BIOLOGICAL_PROCESS	7.85547e-05	4.75564e-06	15	6029	33	66596
GO:0051234	establishment of localization	BIOLOGICAL_PROCESS	7.85547e-05	4.75564e-06	15	6029	33	66596
GO:0065007	biological regulation	BIOLOGICAL_PROCESS	0.00010051	6.97306e-06	16	7069	32	65556
GO:0016192	vesicle-mediated transport	BIOLOGICAL_PROCESS	0.00010051	7.56523e-06	10	2642	38	69983
GO:0044237	cellular metabolic process	BIOLOGICAL_PROCESS	0.000184301	1.45327e-05	23	14603	25	58022
GO:0071840	cellular component organization or biogenesis	BIOLOGICAL_PROCESS	0.000234177	1.93049e-05	17	8587	31	64038
GO:0016043	cellular component organization	BIOLOGICAL_PROCESS	0.000304459	2.619e-05	16	7851	32	64774
GO:0006950	response to stress	BIOLOGICAL_PROCESS	0.00056475	5.26291e-05	13	5625	35	67000
GO:0044085	cellular component biogenesis	BIOLOGICAL_PROCESS	0.000777173	7.52102e-05	13	5824	35	66801
GO:0044281	small molecule metabolic process	BIOLOGICAL_PROCESS	0.000893281	8.96483e-05	12	5084	36	67541
GO:0034641	cellular nitrogen compound metabolic process	BIOLOGICAL_PROCESS	0.00139755	0.000150274	18	11128	30	61497
GO:0023052	signaling	BIOLOGICAL_PROCESS	0.00143181	0.000164222	13	6292	35	66333
GO:0007154	cell communication	BIOLOGICAL_PROCESS	0.00143181	0.000164222	13	6292	35	66333
GO:0009653	anatomical structure morphogenesis	BIOLOGICAL_PROCESS	0.00196196	0.000274253	8	2585	40	70040
GO:0050794	regulation of cellular process	BIOLOGICAL_PROCESS	0.00219176	0.00036922	12	5916	36	66709
GO:0071704	organic substance metabolic process	BIOLOGICAL_PROCESS	0.00219176	0.000353163	19	12697	29	59928
GO:0007165	signal transduction	BIOLOGICAL_PROCESS	0.00219176	0.00036922	12	5916	36	66709
GO:0050789	regulation of biological process	BIOLOGICAL_PROCESS	0.00219176	0.00036922	12	5916	36	66709
GO:0051716	cellular response to stimulus	BIOLOGICAL_PROCESS	0.00219176	0.00036922	12	5916	36	66709
GO:0022607	cellular component assembly	BIOLOGICAL_PROCESS	0.00219176	0.000322305	11	4962	37	67663
GO:0044238	primary metabolic process	BIOLOGICAL_PROCESS	0.00219176	0.000353163	19	12697	29	59928
GO:0006807	nitrogen compound metabolic process	BIOLOGICAL_PROCESS	0.00219176	0.000362918	20	14088	28	58537
GO:0009056	catabolic process	BIOLOGICAL_PROCESS	0.00236983	0.000416207	11	5113	37	67512
GO:0048646	anatomical structure formation involved in morphogenesis	BIOLOGICAL_PROCESS	0.00291655	0.000554039	6	1556	42	71069
GO:0048856	anatomical structure development	BIOLOGICAL_PROCESS	0.00356803	0.000690587	13	7292	35	65333
GO:0032502	developmental process	BIOLOGICAL_PROCESS	0.00507762	0.00105556	13	7629	35	64996
GO:0044403	biological process involved in symbiotic interaction	BIOLOGICAL_PROCESS	0.0116649	0.0025922	4	864	44	71761
GO:0044419	biological process involved in interspecies interaction between organisms	BIOLOGICAL_PROCESS	0.0116649	0.0025922	4	864	44	71761
GO:0009058	biosynthetic process	BIOLOGICAL_PROCESS	0.0169757	0.00407661	14	9636	34	62989
GO:0002376	immune system process	BIOLOGICAL_PROCESS	0.0180345	0.00439551	7	3140	41	69485
GO:0000003	reproduction	BIOLOGICAL_PROCESS	0.0183327	0.0045339	7	3158	41	69467
GO:0051674	localization of cell	BIOLOGICAL_PROCESS	0.0184518	0.00476175	5	1661	43	70964
GO:0006928	movement of cell or subcellular component	BIOLOGICAL_PROCESS	0.0184518	0.00476175	5	1661	43	70964
GO:0048870	cell motility	BIOLOGICAL_PROCESS	0.0184518	0.00476175	5	1661	43	70964
GO:0034330	cell junction organization	BIOLOGICAL_PROCESS	0.0188257	0.00495799	4	1038	44	71587
GO:0090304	nucleic acid metabolic process	BIOLOGICAL_PROCESS	0.0213659	0.00589668	8	4196	40	68429
GO:0007049	cell cycle	BIOLOGICAL_PROCESS	0.0352305	0.0102282	6	2808	42	69817
GO:0006725	cellular aromatic compound metabolic process	BIOLOGICAL_PROCESS	0.0408246	0.0125839	8	4787	40	67838
GO:1901360	organic cyclic compound metabolic process	BIOLOGICAL_PROCESS	0.0408246	0.0125839	8	4787	40	67838
GO:0046483	heterocycle metabolic process	BIOLOGICAL_PROCESS	0.0408246	0.0125839	8	4787	40	67838
GO:0006139	nucleobase-containing compound metabolic process	BIOLOGICAL_PROCESS	0.0408246	0.0125839	8	4787	40	67838
GO:0032501	multicellular organismal process	BIOLOGICAL_PROCESS	0.0408246	0.0124821	6	2933	42	69692
GO:0016070	RNA metabolic process	BIOLOGICAL_PROCESS	0.0465071	0.0146689	5	2192	43	70433
GO:0040011	locomotion	BIOLOGICAL_PROCESS	0.047904	0.0152812	5	2215	43	70410
GO:0061919	process utilizing autophagic mechanism	BIOLOGICAL_PROCESS	0.0490804	0.0165077	3	808	45	71817
GO:0006914	autophagy	BIOLOGICAL_PROCESS	0.0490804	0.0165077	3	808	45	71817
GO:0110165	cellular anatomical entity	CELLULAR_COMPONENT	3.31457e-09	1.18802e-11	36	20012	12	52613
GO:0005622	intracellular anatomical structure	CELLULAR_COMPONENT	1.20993e-08	8.67336e-11	34	18741	14	53884
GO:0005737	cytoplasm	CELLULAR_COMPONENT	2.34999e-07	3.36917e-09	29	15223	19	57402
GO:0043226	organelle	CELLULAR_COMPONENT	1.26474e-06	2.26655e-08	29	16485	19	56140
GO:0071944	cell periphery	CELLULAR_COMPONENT	4.64381e-06	1.66445e-07	15	4619	33	68006
GO:0043229	intracellular organelle	CELLULAR_COMPONENT	1.35634e-05	5.34759e-07	26	15349	22	57276
GO:0043227	membrane-bounded organelle	CELLULAR_COMPONENT	1.54881e-05	6.66153e-07	25	14398	23	58227
GO:0005886	plasma membrane	CELLULAR_COMPONENT	7.85547e-05	4.15144e-06	13	4429	35	68196
GO:0016020	membrane	CELLULAR_COMPONENT	7.85547e-05	4.15144e-06	13	4429	35	68196
GO:0043231	intracellular membrane-bounded organelle	CELLULAR_COMPONENT	8.71649e-05	5.62354e-06	23	13823	25	58802
GO:0005615	extracellular space	CELLULAR_COMPONENT	0.000456889	4.09398e-05	6	958	42	71667
GO:0005773	vacuole	CELLULAR_COMPONENT	0.00105757	0.000109927	6	1148	42	71477
GO:0032991	protein-containing complex	CELLULAR_COMPONENT	0.00150605	0.000178135	16	9200	32	63425
GO:0097708	intracellular vesicle	CELLULAR_COMPONENT	0.00169668	0.000225008	8	2510	40	70115
GO:0031982	vesicle	CELLULAR_COMPONENT	0.00169668	0.000225008	8	2510	40	70115
GO:0031410	cytoplasmic vesicle	CELLULAR_COMPONENT	0.00169668	0.000225008	8	2510	40	70115
GO:0005576	extracellular region	CELLULAR_COMPONENT	0.00195184	0.000265842	7	1928	41	70697
GO:0005764	lysosome	CELLULAR_COMPONENT	0.00249752	0.000465488	5	974	43	71651
GO:0000323	lytic vacuole	CELLULAR_COMPONENT	0.00249752	0.000465488	5	974	43	71651
GO:0030312	external encapsulating structure	CELLULAR_COMPONENT	0.0103362	0.00218579	3	385	45	72240
GO:0005694	chromosome	CELLULAR_COMPONENT	0.0188257	0.00499319	5	1680	43	70945
GO:0031012	extracellular matrix	CELLULAR_COMPONENT	0.0453939	0.0141551	2	271	46	72354
GO:0005739	mitochondrion	CELLULAR_COMPONENT	0.048025	0.0154919	6	3077	42	69548
GO:0043228	non-membrane-bounded organelle	CELLULAR_COMPONENT	0.0490804	0.016536	9	6054	39	66571
GO:0043232	intracellular non-membrane-bounded organelle	CELLULAR_COMPONENT	0.0490804	0.016536	9	6054	39	66571
GO:0005488	binding	MOLECULAR_FUNCTION	2.5e-06	7.62204e-08	26	13972	22	58653
GO:0003824	catalytic activity	MOLECULAR_FUNCTION	2.5e-06	8.06452e-08	25	12952	23	59673
GO:0043167	ion binding	MOLECULAR_FUNCTION	0.00010051	7.25803e-06	18	8901	30	63724
GO:0016798	hydrolase activity, acting on glycosyl bonds	MOLECULAR_FUNCTION	0.00169668	0.000208258	5	816	43	71809
GO:0019899	enzyme binding	MOLECULAR_FUNCTION	0.00227158	0.00039081	8	2726	40	69899
GO:0016787	hydrolase activity	MOLECULAR_FUNCTION	0.00249752	0.000462858	12	6065	36	66560
GO:0016491	oxidoreductase activity	MOLECULAR_FUNCTION	0.00417891	0.0008238	9	3835	39	68790
GO:0008233	peptidase activity	MOLECULAR_FUNCTION	0.00444734	0.000908597	6	1712	42	70913
GO:0140096	catalytic activity, acting on a protein	MOLECULAR_FUNCTION	0.00444734	0.000908597	6	1712	42	70913
GO:0008289	lipid binding	MOLECULAR_FUNCTION	0.0104394	0.00224504	4	830	44	71795
GO:0005515	protein binding	MOLECULAR_FUNCTION	0.0140763	0.00320195	9	4671	39	67954
GO:0016741	transferase activity, transferring one-carbon groups	MOLECULAR_FUNCTION	0.0140763	0.00327942	4	923	44	71702
GO:0008168	methyltransferase activity	MOLECULAR_FUNCTION	0.0140763	0.00327942	4	923	44	71702
GO:0016740	transferase activity	MOLECULAR_FUNCTION	0.0147761	0.00349542	9	4733	39	67892
GO:0030234	enzyme regulator activity	MOLECULAR_FUNCTION	0.0213659	0.00585963	5	1746	43	70879
GO:0098772	molecular function regulator	MOLECULAR_FUNCTION	0.0213659	0.00585963	5	1746	43	70879
GO:1901363	heterocyclic compound binding	MOLECULAR_FUNCTION	0.022428	0.00643096	9	5197	39	67428
GO:0003676	nucleic acid binding	MOLECULAR_FUNCTION	0.022428	0.00643096	9	5197	39	67428
GO:0097159	organic cyclic compound binding	MOLECULAR_FUNCTION	0.022428	0.00643096	9	5197	39	67428

## Sheet: DOWN-REGULATED after GO-slim 
GO ID	GO Name	GO Category	FDR	P-Value	Nr Test	Nr Reference	Non Annot Test	Non Annot Reference
GO:0009987	cellular process	BIOLOGICAL_PROCESS	5.62864e-09	8.06974e-11	35	19339	14	53285
GO:0006807	nitrogen compound metabolic process	BIOLOGICAL_PROCESS	2.7083e-07	5.82431e-09	28	14080	21	58544
GO:0044237	cellular metabolic process	BIOLOGICAL_PROCESS	5.34172e-07	1.34022e-08	28	14598	21	58026
GO:0008152	metabolic process	BIOLOGICAL_PROCESS	1.80786e-06	6.47978e-08	29	16770	20	55854
GO:0071704	organic substance metabolic process	BIOLOGICAL_PROCESS	4.17585e-05	1.94574e-06	23	12693	26	59931
GO:0044238	primary metabolic process	BIOLOGICAL_PROCESS	4.17585e-05	1.94574e-06	23	12693	26	59931
GO:0034641	cellular nitrogen compound metabolic process	BIOLOGICAL_PROCESS	7.48473e-05	3.75578e-06	21	11125	28	61499
GO:0043170	macromolecule metabolic process	BIOLOGICAL_PROCESS	0.000152837	8.76482e-06	19	9748	30	62876
GO:0006950	response to stress	BIOLOGICAL_PROCESS	0.000807477	6.65662e-05	13	5625	36	66999
GO:0050896	response to stimulus	BIOLOGICAL_PROCESS	0.00150753	0.00012968	16	8750	33	63874
GO:1901564	organonitrogen compound metabolic process	BIOLOGICAL_PROCESS	0.00184131	0.000171592	15	7998	34	64626
GO:0070727	cellular macromolecule localization	BIOLOGICAL_PROCESS	0.00233541	0.000301344	5	866	44	71758
GO:0006725	cellular aromatic compound metabolic process	BIOLOGICAL_PROCESS	0.00233541	0.000285453	11	4784	38	67840
GO:0006605	protein targeting	BIOLOGICAL_PROCESS	0.00233541	0.000301344	5	866	44	71758
GO:0034613	cellular protein localization	BIOLOGICAL_PROCESS	0.00233541	0.000301344	5	866	44	71758
GO:1901360	organic cyclic compound metabolic process	BIOLOGICAL_PROCESS	0.00233541	0.000285453	11	4784	38	67840
GO:0006886	intracellular protein transport	BIOLOGICAL_PROCESS	0.00233541	0.000301344	5	866	44	71758
GO:0046483	heterocycle metabolic process	BIOLOGICAL_PROCESS	0.00233541	0.000285453	11	4784	38	67840
GO:0006139	nucleobase-containing compound metabolic process	BIOLOGICAL_PROCESS	0.00233541	0.000285453	11	4784	38	67840
GO:0044260	cellular macromolecule metabolic process	BIOLOGICAL_PROCESS	0.00233541	0.000260038	15	8304	34	64320
GO:0071840	cellular component organization or biogenesis	BIOLOGICAL_PROCESS	0.00283429	0.000375873	15	8589	34	64035
GO:0019538	protein metabolic process	BIOLOGICAL_PROCESS	0.00527783	0.000813429	13	7254	36	65370
GO:0002376	immune system process	BIOLOGICAL_PROCESS	0.00654262	0.00112979	8	3139	41	69485
GO:0042254	ribosome biogenesis	BIOLOGICAL_PROCESS	0.007164	0.00130955	5	1203	44	71421
GO:0044085	cellular component biogenesis	BIOLOGICAL_PROCESS	0.00791383	0.00147498	11	5826	38	66798
GO:0050794	regulation of cellular process	BIOLOGICAL_PROCESS	0.00817655	0.00167048	11	5917	38	66707
GO:0007165	signal transduction	BIOLOGICAL_PROCESS	0.00817655	0.00167048	11	5917	38	66707
GO:0050789	regulation of biological process	BIOLOGICAL_PROCESS	0.00817655	0.00167048	11	5917	38	66707
GO:0051716	cellular response to stimulus	BIOLOGICAL_PROCESS	0.00817655	0.00167048	11	5917	38	66707
GO:0090304	nucleic acid metabolic process	BIOLOGICAL_PROCESS	0.0086351	0.00179511	9	4195	40	68429
GO:0065007	biological regulation	BIOLOGICAL_PROCESS	0.00989548	0.00216353	12	7073	37	65551
GO:0043412	macromolecule modification	BIOLOGICAL_PROCESS	0.0110402	0.00255924	10	5311	39	67313
GO:0036211	protein modification process	BIOLOGICAL_PROCESS	0.0110402	0.00255924	10	5311	39	67313
GO:0006464	cellular protein modification process	BIOLOGICAL_PROCESS	0.0110402	0.00255924	10	5311	39	67313
GO:0023052	signaling	BIOLOGICAL_PROCESS	0.0111712	0.00272272	11	6294	38	66330
GO:0007154	cell communication	BIOLOGICAL_PROCESS	0.0111712	0.00272272	11	6294	38	66330
GO:0032502	developmental process	BIOLOGICAL_PROCESS	0.0159443	0.00405752	12	7630	37	64994
GO:0006259	DNA metabolic process	BIOLOGICAL_PROCESS	0.0181694	0.00469869	6	2330	43	70294
GO:0022613	ribonucleoprotein complex biogenesis	BIOLOGICAL_PROCESS	0.0187849	0.00504971	5	1649	44	70975
GO:0016043	cellular component organization	BIOLOGICAL_PROCESS	0.0188415	0.00513245	12	7855	37	64769
GO:0044267	cellular protein metabolic process	BIOLOGICAL_PROCESS	0.0191677	0.00529	11	6864	38	65760
GO:0022610	biological adhesion	BIOLOGICAL_PROCESS	0.0234878	0.00673484	4	1110	45	71514
GO:0007155	cell adhesion	BIOLOGICAL_PROCESS	0.0234878	0.00673484	4	1110	45	71514
GO:0009056	catabolic process	BIOLOGICAL_PROCESS	0.0234878	0.006677	9	5115	40	67509
GO:0016071	mRNA metabolic process	BIOLOGICAL_PROCESS	0.0264205	0.00842804	4	1185	45	71439
GO:0006396	RNA processing	BIOLOGICAL_PROCESS	0.0264205	0.00842804	4	1185	45	71439
GO:0006397	mRNA processing	BIOLOGICAL_PROCESS	0.0264205	0.00842804	4	1185	45	71439
GO:0048856	anatomical structure development	BIOLOGICAL_PROCESS	0.0264205	0.0082915	11	7294	38	65330
GO:0061024	membrane organization	BIOLOGICAL_PROCESS	0.0265049	0.00854996	4	1190	45	71434
GO:0007049	cell cycle	BIOLOGICAL_PROCESS	0.034215	0.0112824	6	2808	43	69816
GO:0051641	cellular localization	BIOLOGICAL_PROCESS	0.0375941	0.0128008	5	2073	44	70551
GO:0051649	establishment of localization in cell	BIOLOGICAL_PROCESS	0.0375941	0.0128008	5	2073	44	70551
GO:0046907	intracellular transport	BIOLOGICAL_PROCESS	0.0375941	0.0128008	5	2073	44	70551
GO:0008283	cell population proliferation	BIOLOGICAL_PROCESS	0.0402676	0.0138555	5	2115	44	70509
GO:0065003	protein-containing complex assembly	BIOLOGICAL_PROCESS	0.041639	0.0149244	6	2987	43	69637
GO:0043933	protein-containing complex subunit organization	BIOLOGICAL_PROCESS	0.041639	0.0149244	6	2987	43	69637
GO:0016070	RNA metabolic process	BIOLOGICAL_PROCESS	0.0435992	0.0159395	5	2192	44	70432
GO:0008104	protein localization	BIOLOGICAL_PROCESS	0.0440998	0.0178612	6	3110	43	69514
GO:0006820	anion transport	BIOLOGICAL_PROCESS	0.0440998	0.0178612	6	3110	43	69514
GO:0006811	ion transport	BIOLOGICAL_PROCESS	0.0440998	0.0178612	6	3110	43	69514
GO:0071705	nitrogen compound transport	BIOLOGICAL_PROCESS	0.0440998	0.0178612	6	3110	43	69514
GO:0071702	organic substance transport	BIOLOGICAL_PROCESS	0.0440998	0.0178612	6	3110	43	69514
GO:0045184	establishment of protein localization	BIOLOGICAL_PROCESS	0.0440998	0.0178612	6	3110	43	69514
GO:0015031	protein transport	BIOLOGICAL_PROCESS	0.0440998	0.0178612	6	3110	43	69514
GO:0015833	peptide transport	BIOLOGICAL_PROCESS	0.0440998	0.0178612	6	3110	43	69514
GO:0022607	cellular component assembly	BIOLOGICAL_PROCESS	0.0440998	0.0173468	8	4965	41	67659
GO:0033036	macromolecule localization	BIOLOGICAL_PROCESS	0.0440998	0.0178612	6	3110	43	69514
GO:0042886	amide transport	BIOLOGICAL_PROCESS	0.0440998	0.0178612	6	3110	43	69514
GO:0006810	transport	BIOLOGICAL_PROCESS	0.0447695	0.0184534	9	6035	40	66589
GO:0051234	establishment of localization	BIOLOGICAL_PROCESS	0.0447695	0.0184534	9	6035	40	66589
GO:0005975	carbohydrate metabolic process	BIOLOGICAL_PROCESS	0.0491246	0.0209528	4	1558	45	71066
GO:0110165	cellular anatomical entity	CELLULAR_COMPONENT	1.42722e-10	5.11549e-13	38	20010	11	52614
GO:0005622	intracellular anatomical structure	CELLULAR_COMPONENT	5.80095e-10	4.15839e-12	36	18739	13	53885
GO:0043229	intracellular organelle	CELLULAR_COMPONENT	3.1337e-09	3.36957e-11	32	15343	17	57281
GO:0043226	organelle	CELLULAR_COMPONENT	1.33849e-08	2.39873e-10	32	16482	17	56142
GO:0043228	non-membrane-bounded organelle	CELLULAR_COMPONENT	1.06308e-06	3.42928e-08	18	6045	31	66579
GO:0043232	intracellular non-membrane-bounded organelle	CELLULAR_COMPONENT	1.06308e-06	3.42928e-08	18	6045	31	66579
GO:0032991	protein-containing complex	CELLULAR_COMPONENT	2.0019e-05	7.89281e-07	20	9196	29	63428
GO:0005856	cytoskeleton	CELLULAR_COMPONENT	0.000152837	8.38322e-06	10	2614	39	70010
GO:0005737	cytoplasm	CELLULAR_COMPONENT	0.000193748	1.24999e-05	24	15228	25	57396
GO:0005829	cytosol	CELLULAR_COMPONENT	0.000204142	1.39021e-05	15	6436	34	66188
GO:0043227	membrane-bounded organelle	CELLULAR_COMPONENT	0.000244128	1.75002e-05	23	14400	26	58224
GO:0043231	intracellular membrane-bounded organelle	CELLULAR_COMPONENT	0.000429736	3.23457e-05	22	13824	27	58800
GO:0030312	external encapsulating structure	CELLULAR_COMPONENT	0.00156457	0.000140194	4	384	45	72240
GO:0005634	nucleus	CELLULAR_COMPONENT	0.00233541	0.000256615	16	9275	33	63349
GO:0043233	organelle lumen	CELLULAR_COMPONENT	0.00352994	0.000518736	11	5132	38	67492
GO:0070013	intracellular organelle lumen	CELLULAR_COMPONENT	0.00352994	0.000518736	11	5132	38	67492
GO:0031981	nuclear lumen	CELLULAR_COMPONENT	0.00352994	0.000518736	11	5132	38	67492
GO:0031974	membrane-enclosed lumen	CELLULAR_COMPONENT	0.00352994	0.000518736	11	5132	38	67492
GO:0071944	cell periphery	CELLULAR_COMPONENT	0.00576064	0.000908488	10	4624	39	68000
GO:0005654	nucleoplasm	CELLULAR_COMPONENT	0.00817655	0.00164499	9	4142	40	68482
GO:0005886	plasma membrane	CELLULAR_COMPONENT	0.0110402	0.00261166	9	4433	40	68191
GO:0016020	membrane	CELLULAR_COMPONENT	0.0110402	0.00261166	9	4433	40	68191
GO:0005618	cell wall	CELLULAR_COMPONENT	0.0112438	0.00278072	2	113	47	72511
GO:0015630	microtubule cytoskeleton	CELLULAR_COMPONENT	0.0181694	0.00481913	4	1008	45	71616
GO:0005815	microtubule organizing center	CELLULAR_COMPONENT	0.0181694	0.00481913	4	1008	45	71616
GO:0031012	extracellular matrix	CELLULAR_COMPONENT	0.041639	0.0147213	2	271	47	72353
GO:0005488	binding	MOLECULAR_FUNCTION	0.000172151	1.04895e-05	23	13975	26	58649
GO:0003824	catalytic activity	MOLECULAR_FUNCTION	0.000529571	4.17583e-05	21	12956	28	59668
GO:0016787	hydrolase activity	MOLECULAR_FUNCTION	0.00376479	0.000566743	12	6065	37	66559
GO:0016462	pyrophosphatase activity	MOLECULAR_FUNCTION	0.00654262	0.00114906	7	2418	42	70206
GO:0016817	hydrolase activity, acting on acid anhydrides	MOLECULAR_FUNCTION	0.00654262	0.00114906	7	2418	42	70206
GO:0016818	hydrolase activity, acting on acid anhydrides, in phosphorus-containing anhydrides	MOLECULAR_FUNCTION	0.00654262	0.00114906	7	2418	42	70206
GO:0017111	nucleoside-triphosphatase activity	MOLECULAR_FUNCTION	0.00654262	0.00114906	7	2418	42	70206
GO:0016887	ATPase activity	MOLECULAR_FUNCTION	0.00688828	0.00123446	6	1779	43	70845
GO:0022857	transmembrane transporter activity	MOLECULAR_FUNCTION	0.00886467	0.00190638	6	1939	43	70685
GO:0005215	transporter activity	MOLECULAR_FUNCTION	0.00886467	0.00190638	6	1939	43	70685
GO:0003723	RNA binding	MOLECULAR_FUNCTION	0.015428	0.00387082	7	3002	42	69622
GO:1901363	heterocyclic compound binding	MOLECULAR_FUNCTION	0.0248324	0.0073874	9	5197	40	67427
GO:0003676	nucleic acid binding	MOLECULAR_FUNCTION	0.0248324	0.0073874	9	5197	40	67427
GO:0097159	organic cyclic compound binding	MOLECULAR_FUNCTION	0.0248324	0.0073874	9	5197	40	67427
GO:0140110	transcription regulator activity	MOLECULAR_FUNCTION	0.0251167	0.00765204	4	1152	45	71472
GO:0003700	DNA-binding transcription factor activity	MOLECULAR_FUNCTION	0.0251167	0.00765204	4	1152	45	71472
GO:0016853	isomerase activity	MOLECULAR_FUNCTION	0.0321783	0.0104954	3	667	46	71957
GO:0016491	oxidoreductase activity	MOLECULAR_FUNCTION	0.0404556	0.0140652	7	3837	42	68787
GO:0043167	ion binding	MOLECULAR_FUNCTION	0.0420647	0.0152277	12	8907	37	63717
GO:0042578	phosphoric ester hydrolase activity	MOLECULAR_FUNCTION	0.0453165	0.0190037	3	835	46	71789
GO:0016791	phosphatase activity	MOLECULAR_FUNCTION	0.0453165	0.0190037	3	835	46	71789
GO:0016829	lyase activity	MOLECULAR_FUNCTION	0.048512	0.0205176	3	860	46	71764
